# Supplementary material for: Integrating single-cell analysis and machine learning to create glycosylation-based gene signature for prognostic prediction of uveal melanoma
Source: Front Endocrinol (Lausanne). 2023 Mar 23;14:1163046. doi: 10.3389/fendo.2023.1163046 (PMC10076776; doi:10.3389/fendo.2023.1163046)
Supplement: Supplementary file 1 [file DataSheet_1.zip]

Archive with 9 entries (8 files):
- TCGA-UM/
- TCGA-UM/barcode.txt
- TCGA-UM/MANIFEST.txt
- TCGA-UM/PHE.txt
- TCGA-UM/PHE1.txt
- TCGA-UM/UVM_phe.csv
- TCGA-UM/UVM_phebarcode.csv
- TCGA-UM/UVM_TPM.rdata
- TCGA-UM/UVM_TPM.txt
