# Supplementary material for: Integrating single-cell analysis and machine learning to create glycosylation-based gene signature for prognostic prediction of uveal melanoma
Source: Front Endocrinol (Lausanne). 2023 Mar 23;14:1163046. doi: 10.3389/fendo.2023.1163046 (PMC10076776; doi:10.3389/fendo.2023.1163046)
Supplement: Supplementary file 1 [file DataSheet_1.zip › TCGA-UM/barcode.txt]

id1	id2
TCGA-VD-A8KB	TCGA-VD-A8KB-01A-11R-A405-07
TCGA-WC-A888	TCGA-WC-A888-01A-11R-A405-07
TCGA-V4-A9ED	TCGA-V4-A9ED-01A-11R-A405-07
TCGA-VD-A8KM	TCGA-VD-A8KM-01A-11R-A405-07
TCGA-RZ-AB0B	TCGA-RZ-AB0B-01A-11R-A405-07
TCGA-V4-A9F2	TCGA-V4-A9F2-01A-11R-A405-07
TCGA-V4-A9EK	TCGA-V4-A9EK-01A-11R-A405-07
TCGA-WC-A87U	TCGA-WC-A87U-01A-11R-A405-07
TCGA-V4-A9F4	TCGA-V4-A9F4-01A-11R-A405-07
TCGA-WC-A88A	TCGA-WC-A88A-01A-11R-A405-07
TCGA-V3-A9ZX	TCGA-V3-A9ZX-01A-11R-A405-07
TCGA-WC-A87W	TCGA-WC-A87W-01A-11R-A405-07
TCGA-VD-A8K7	TCGA-VD-A8K7-01B-11R-A405-07
TCGA-V4-A9F8	TCGA-V4-A9F8-01A-11R-A405-07
TCGA-V4-A9EM	TCGA-V4-A9EM-01A-11R-A405-07
TCGA-VD-A8KJ	TCGA-VD-A8KJ-01A-11R-A405-07
TCGA-V4-A9EO	TCGA-V4-A9EO-01A-12R-A405-07
TCGA-VD-A8KA	TCGA-VD-A8KA-01B-11R-A405-07
TCGA-VD-AA8S	TCGA-VD-AA8S-01B-11R-A405-07
TCGA-V4-A9E9	TCGA-V4-A9E9-01A-11R-A405-07
TCGA-WC-A880	TCGA-WC-A880-01A-11R-A405-07
TCGA-V3-A9ZY	TCGA-V3-A9ZY-01A-11R-A405-07
TCGA-WC-A87T	TCGA-WC-A87T-01A-11R-A405-07
TCGA-YZ-A983	TCGA-YZ-A983-01A-11R-A405-07
TCGA-V4-A9EJ	TCGA-V4-A9EJ-01A-11R-A405-07
TCGA-V4-A9ET	TCGA-V4-A9ET-01A-11R-A405-07
TCGA-V4-A9F7	TCGA-V4-A9F7-01A-11R-A405-07
TCGA-YZ-A980	TCGA-YZ-A980-01A-11R-A405-07
TCGA-VD-A8K9	TCGA-VD-A8K9-01A-11R-A405-07
TCGA-V4-A9F1	TCGA-V4-A9F1-01A-11R-A405-07
TCGA-VD-AA8R	TCGA-VD-AA8R-01A-11R-A405-07
TCGA-VD-AA8O	TCGA-VD-AA8O-01A-11R-A405-07
TCGA-VD-A8K8	TCGA-VD-A8K8-01A-11R-A405-07
TCGA-VD-AA8M	TCGA-VD-AA8M-01A-11R-A405-07
TCGA-V4-A9EF	TCGA-V4-A9EF-01A-21R-A405-07
TCGA-V4-A9EQ	TCGA-V4-A9EQ-01A-11R-A405-07
TCGA-WC-A884	TCGA-WC-A884-01A-11R-A405-07
TCGA-VD-A8KL	TCGA-VD-A8KL-01A-11R-A405-07
TCGA-V4-A9EA	TCGA-V4-A9EA-01A-11R-A405-07
TCGA-VD-A8KN	TCGA-VD-A8KN-01A-11R-A405-07
TCGA-VD-A8KK	TCGA-VD-A8KK-01A-11R-A405-07
TCGA-VD-A8KH	TCGA-VD-A8KH-01A-11R-A405-07
TCGA-WC-AA9E	TCGA-WC-AA9E-01A-11R-A405-07
TCGA-V4-A9EW	TCGA-V4-A9EW-01A-11R-A405-07
TCGA-YZ-A984	TCGA-YZ-A984-01A-11R-A405-07
TCGA-VD-AA8T	TCGA-VD-AA8T-01A-11R-A405-07
TCGA-VD-AA8P	TCGA-VD-AA8P-01A-11R-A405-07
TCGA-V4-A9EH	TCGA-V4-A9EH-01A-11R-A405-07
TCGA-VD-AA8N	TCGA-VD-AA8N-01A-11R-A405-07
TCGA-VD-A8KO	TCGA-VD-A8KO-01A-11R-A405-07
TCGA-WC-AA9A	TCGA-WC-AA9A-01A-11R-A405-07
TCGA-V4-A9E5	TCGA-V4-A9E5-01A-11R-A405-07
TCGA-V4-A9EY	TCGA-V4-A9EY-01A-11R-A405-07
TCGA-V4-A9E7	TCGA-V4-A9E7-01A-11R-A405-07
TCGA-V4-A9F5	TCGA-V4-A9F5-01A-11R-A405-07
TCGA-V4-A9ES	TCGA-V4-A9ES-01A-11R-A405-07
TCGA-VD-A8KE	TCGA-VD-A8KE-01A-11R-A405-07
TCGA-YZ-A982	TCGA-YZ-A982-01A-11R-A405-07
TCGA-V4-A9EC	TCGA-V4-A9EC-01A-11R-A405-07
TCGA-V4-A9EU	TCGA-V4-A9EU-01A-11R-A405-07
TCGA-V4-A9F3	TCGA-V4-A9F3-01A-11R-A405-07
TCGA-VD-A8KD	TCGA-VD-A8KD-01A-11R-A405-07
TCGA-VD-A8KF	TCGA-VD-A8KF-01A-11R-A405-07
TCGA-WC-A882	TCGA-WC-A882-01A-11R-A405-07
TCGA-V4-A9EX	TCGA-V4-A9EX-01A-11R-A405-07
TCGA-WC-A883	TCGA-WC-A883-01A-12R-A405-07
TCGA-V4-A9EL	TCGA-V4-A9EL-01A-11R-A405-07
TCGA-V4-A9F0	TCGA-V4-A9F0-01A-11R-A405-07
TCGA-V4-A9EI	TCGA-V4-A9EI-01A-11R-A405-07
TCGA-WC-A881	TCGA-WC-A881-01A-12R-A405-07
TCGA-VD-A8KI	TCGA-VD-A8KI-01A-11R-A405-07
TCGA-V4-A9E8	TCGA-V4-A9E8-01A-11R-A405-07
TCGA-WC-A885	TCGA-WC-A885-01A-11R-A405-07
TCGA-YZ-A985	TCGA-YZ-A985-01A-11R-A405-07
TCGA-V4-A9EE	TCGA-V4-A9EE-01A-11R-A405-07
TCGA-V4-A9EZ	TCGA-V4-A9EZ-01A-11R-A405-07
TCGA-VD-AA8Q	TCGA-VD-AA8Q-01A-11R-A405-07
TCGA-WC-A87Y	TCGA-WC-A87Y-01A-11R-A405-07
TCGA-VD-A8KG	TCGA-VD-A8KG-01A-11R-A405-07
TCGA-V4-A9EV	TCGA-V4-A9EV-01A-11R-A405-07
