# Supplementary material for: Integrating single-cell analysis and machine learning to create glycosylation-based gene signature for prognostic prediction of uveal melanoma
Source: Front Endocrinol (Lausanne). 2023 Mar 23;14:1163046. doi: 10.3389/fendo.2023.1163046 (PMC10076776; doi:10.3389/fendo.2023.1163046)
Supplement: Supplementary file 1 [file DataSheet_1.zip › TCGA-UM/PHE.txt]

	futime	fustat	age	gender	stage	t	m
TCGA-VD-AA8N	44	0	86	1	II	3	M0
TCGA-V4-A9EE	398	1	86	1	II	3	M0
TCGA-V4-A9F5	203	0	85	0	IV	4	M1
TCGA-VD-AA8T	49	0	83	0	II	2	M0
TCGA-V4-A9EU	709	0	83	0	III	4	M0
TCGA-YZ-A982	495	0	79	0	III	4	MX
TCGA-V4-A9F2	734	0	78	0	III	3	M0
TCGA-V4-A9F7	1256	0	78	0	II	3	M0
TCGA-VD-AA8R	6	0	78	0	II	3	M0
TCGA-V4-A9EI	389	1	78	1	III	4	M0
TCGA-V4-A9EZ	599	0	78	0	II	3	M0
TCGA-VD-AA8O	606	1	77	1	II	3	M0
TCGA-VD-A8KL	638	0	77	0	II	3	MX
TCGA-WC-A888	575	1	76	1	II	3	M0
TCGA-V4-A9E7	415	1	76	1	III	4	M0
TCGA-WC-A883	241	1	76	0	III	3	M0
TCGA-WC-A88A	82	1	75	1	IV	4	M1
TCGA-YZ-A980	1862	0	75	1	III	3	MX
TCGA-V4-A9EC	743	0	75	0	II	3	M0
TCGA-WC-A881	1065	0	75	1	II	3	M0
TCGA-V4-A9EO	773	0	74	1	III	4	M0
TCGA-VD-A8KE	821	0	74	0	II	2	MX
TCGA-WC-A87U	1581	1	73	1	III	3	M0
TCGA-VD-A8KD	114	1	72	1	IV	4	M1
TCGA-VD-A8K9	1424	0	71	0	II	2	MX
TCGA-VD-AA8Q	636	1	71	1	II	3	M0
TCGA-WC-AA9A	453	1	70	0	II	2	NA
TCGA-VD-A8KH	1158	0	69	1	III	4	MX
TCGA-V4-A9F8	597	0	68	1	III	4	M0
TCGA-VD-A8KF	40	1	68	1	III	4	MX
TCGA-VD-A8KI	1113	1	68	1	II	3	MX
TCGA-VD-A8KB	1354	0	66	0	II	3	MX
TCGA-V4-A9EA	1348	0	66	1	III	4	M0
TCGA-V4-A9EY	837	0	66	0	III	4	M0
TCGA-VD-A8KM	4	0	65	1	II	3	MX
TCGA-WC-A87T	2600	0	64	1	II	3	M0
TCGA-VD-AA8M	6	0	64	1	II	2	M0
TCGA-V4-A9EQ	455	1	64	1	III	4	M0
TCGA-VD-AA8P	86	0	64	0	II	3	M0
TCGA-WC-A880	1258	0	63	1	III	4	M0
TCGA-VD-A8KN	68	0	60	0	II	2	MX
TCGA-WC-AA9E	838	0	60	1	II	2	NA
TCGA-V4-A9EL	982	0	60	1	III	4	M0
TCGA-WC-A885	686	0	60	1	II	2	M0
TCGA-V4-A9F0	945	1	59	1	III	4	M0
TCGA-WC-A87Y	1314	1	59	1	NA	3	M0
TCGA-V4-A9EV	1269	1	59	0	III	4	M0
TCGA-WC-A87W	1703	0	57	0	II	2	M0
TCGA-V4-A9ET	1362	0	57	1	III	4	M0
TCGA-V3-A9ZX	470	0	56	1	II	2	MX
TCGA-VD-A8K8	1377	1	56	0	II	3	MX
TCGA-V4-A9EF	1165	0	56	1	III	4	M0
TCGA-V4-A9EX	730	1	55	0	III	4	M0
TCGA-V3-A9ZY	459	0	54	1	II	3	MX
TCGA-VD-A8KK	64	0	54	1	III	4	MX
TCGA-V4-A9ES	1511	0	54	0	III	3	M0
TCGA-V4-A9EM	966	0	53	1	III	4	M0
TCGA-VD-A8KJ	1150	0	53	1	II	3	MX
TCGA-V4-A9EH	670	0	53	1	III	4	M0
TCGA-YZ-A983	798	0	51	0	II	3	MX
TCGA-VD-A8KO	795	0	51	1	II	2	MX
TCGA-V4-A9E5	2499	0	51	0	III	4	M0
TCGA-V4-A9E9	1246	0	50	1	III	4	M0
TCGA-YZ-A984	1396	1	50	0	II	3	MX
TCGA-WC-A882	1112	0	50	0	II	2	M0
TCGA-V4-A9F3	873	1	49	0	III	4	M0
TCGA-V4-A9E8	808	1	49	1	III	4	M0
TCGA-RZ-AB0B	149	1	47	0	IV	4	M1
TCGA-VD-A8KG	19	0	47	0	II	2	MX
TCGA-V4-A9F1	938	0	46	0	II	3	M0
TCGA-V4-A9ED	1078	0	45	1	III	3	M0
TCGA-V4-A9EW	1211	0	44	0	III	4	M0
TCGA-V4-A9F4	634	0	41	1	III	4	M0
TCGA-YZ-A985	1184	0	41	0	III	4	MX
TCGA-VD-AA8S	427	0	40	1	II	2	M0
TCGA-VD-A8K7	1459	0	39	1	III	4	MX
TCGA-V4-A9EJ	746	0	38	1	II	3	M0
TCGA-V4-A9EK	1028	0	37	0	II	3	M0
TCGA-WC-A884	12	0	35	0	III	4	M0
TCGA-VD-A8KA	1178	0	22	1	II	3	MX
