# Supplementary material for: Integrating single-cell analysis and machine learning to create glycosylation-based gene signature for prognostic prediction of uveal melanoma
Source: Front Endocrinol (Lausanne). 2023 Mar 23;14:1163046. doi: 10.3389/fendo.2023.1163046 (PMC10076776; doi:10.3389/fendo.2023.1163046)
Supplement: Supplementary file 1 [file DataSheet_1.zip › TCGA-UM/UVM_phe.csv]

	futime	fustat	age	gender	stage	t	n	m
TCGA-VD-A8KB	1354	Alive	66	female	Stage IIB	T3a	NX	MX
TCGA-WC-A888	575	Dead	76	male	Stage IIB	T3a	N0	M0
TCGA-V4-A9ED	1078	Alive	45	male	Stage IIIA	T3b	N0	M0
TCGA-VD-A8KM	4	Alive	65	male	Stage IIB	T3a	NX	MX
TCGA-RZ-AB0B	149	Dead	47	female	Stage IV	T4b	NA	M1
TCGA-V4-A9F2	734	Alive	78	female	Stage IIIA	T3b	N0	M0
TCGA-V4-A9EK	1028	Alive	37	female	Stage IIB	T3a	N0	M0
TCGA-WC-A87U	1581	Dead	73	male	Stage IIIA	T3b	N0	M0
TCGA-V4-A9F4	634	Alive	41	male	Stage IIIA	T4a	N0	M0
TCGA-WC-A88A	82	Dead	75	male	Stage IV	T4d	NX	M1b
TCGA-V3-A9ZX	470	Alive	56	male	Stage IIB	T2b	NX	MX
TCGA-WC-A87W	1703	Alive	57	female	Stage IIA	T2a	N0	M0
TCGA-VD-A8K7	1459	Alive	39	male	Stage IIIA	T4a	NX	MX
TCGA-V4-A9F8	597	Alive	68	male	Stage IIIA	T4a	N0	M0
TCGA-V4-A9EM	966	Alive	53	male	Stage IIIA	T4a	N0	M0
TCGA-VD-A8KJ	1150	Alive	53	male	Stage IIB	T3a	NX	MX
TCGA-V4-A9EO	773	Alive	74	male	Stage IIIA	T4a	N0	M0
TCGA-VD-A8KA	1178	Alive	22	male	Stage IIB	T3a	NX	MX
TCGA-VD-AA8S	427	Alive	40	male	Stage IIA	T2a	N0	M0
TCGA-V4-A9E9	1246	Alive	50	male	Stage IIIA	T4a	N0	M0
TCGA-WC-A880	1258	Alive	63	male	Stage IIIA	T4a	N0	M0
TCGA-V3-A9ZY	459	Alive	54	male	Stage IIB	T3a	NX	MX
TCGA-WC-A87T	2600	Alive	64	male	Stage IIB	T3a	N0	M0
TCGA-YZ-A983	798	Alive	51	female	Stage IIB	T3a	NX	MX
TCGA-V4-A9EJ	746	Alive	38	male	Stage IIB	T3a	N0	M0
TCGA-V4-A9ET	1362	Alive	57	male	Stage IIIB	T4b	N0	M0
TCGA-V4-A9F7	1256	Alive	78	female	Stage IIB	T3a	N0	M0
TCGA-YZ-A980	1862	Alive	75	male	Stage IIIA	T3b	NX	MX
TCGA-VD-A8K9	1424	Alive	71	female	Stage IIA	T2a	NX	MX
TCGA-V4-A9F1	938	Alive	46	female	Stage IIB	T3a	N0	M0
TCGA-VD-AA8R	6	Alive	78	female	Stage IIB	T3a	N0	M0
TCGA-VD-AA8O	606	Dead	77	male	Stage IIB	T3a	N0	M0
TCGA-VD-A8K8	1377	Dead	56	female	Stage IIB	T3a	NX	MX
TCGA-VD-AA8M	6	Alive	64	male	Stage IIA	T2a	N0	M0
TCGA-V4-A9EF	1165	Alive	56	male	Stage IIIB	T4b	N0	M0
TCGA-V4-A9EQ	455	Dead	64	male	Stage IIIA	T4a	N0	M0
TCGA-WC-A884	12	Alive	35	female	Stage IIIB	T4b	N0	M0
TCGA-VD-A8KL	638	Alive	77	female	Stage IIB	T3a	NX	MX
TCGA-V4-A9EA	1348	Alive	66	male	Stage IIIA	T4a	N0	M0
TCGA-VD-A8KN	68	Alive	60	female	Stage IIA	T2a	NX	MX
TCGA-VD-A8KK	64	Alive	54	male	Stage IIIA	T4a	NX	MX
TCGA-VD-A8KH	1158	Alive	69	male	Stage IIIB	T4b	NX	MX
TCGA-WC-AA9E	838	Alive	60	male	Stage IIA	T2a	NX	NA
TCGA-V4-A9EW	1211	Alive	44	female	Stage IIIA	T4a	N0	M0
TCGA-YZ-A984	1396	Dead	50	female	Stage IIB	T3a	NX	MX
TCGA-VD-AA8T	49	Alive	83	female	Stage IIA	T2a	N0	M0
TCGA-VD-AA8P	86	Alive	64	female	Stage IIB	T3a	N0	M0
TCGA-V4-A9EH	670	Alive	53	male	Stage IIIB	T4c	N0	M0
TCGA-VD-AA8N	44	Alive	86	male	Stage IIB	T3a	N0	M0
TCGA-VD-A8KO	795	Alive	51	male	Stage IIA	T2a	NX	MX
TCGA-WC-AA9A	453	Dead	70	female	Stage IIA	T2a	NX	NA
TCGA-V4-A9E5	2499	Alive	51	female	Stage IIIB	T4b	N0	M0
TCGA-V4-A9EY	837	Alive	66	female	Stage IIIA	T4a	N0	M0
TCGA-V4-A9E7	415	Dead	76	male	Stage IIIA	T4a	N0	M0
TCGA-V4-A9F5	203	Alive	85	female	Stage IV	T4e	N0	M1b
TCGA-V4-A9ES	1511	Alive	54	female	Stage IIIA	T3b	N0	M0
TCGA-VD-A8KE	821	Alive	74	female	Stage IIA	T2a	NX	MX
TCGA-YZ-A982	495	Alive	79	female	Stage IIIB	T4b	NX	MX
TCGA-V4-A9EC	743	Alive	75	female	Stage IIB	T3a	N0	M0
TCGA-V4-A9EU	709	Alive	83	female	Stage IIIC	T4d	N0	M0
TCGA-V4-A9F3	873	Dead	49	female	Stage IIIA	T4a	N0	M0
TCGA-VD-A8KD	114	Dead	72	male	Stage IV	T4a	NX	M1
TCGA-VD-A8KF	40	Dead	68	male	Stage IIIB	T4b	NX	MX
TCGA-WC-A882	1112	Alive	50	female	Stage IIB	T2b	N0	M0
TCGA-V4-A9EX	730	Dead	55	female	Stage IIIA	T4a	N0	M0
TCGA-WC-A883	241	Dead	76	female	Stage IIIA	T3c	N0	M0
TCGA-V4-A9EL	982	Alive	60	male	Stage IIIA	T4a	N0	M0
TCGA-V4-A9F0	945	Dead	59	male	Stage IIIB	T4b	N0	M0
TCGA-V4-A9EI	389	Dead	78	male	Stage IIIB	T4c	N0	M0
TCGA-WC-A881	1065	Alive	75	male	Stage IIB	T3a	N0	M0
TCGA-VD-A8KI	1113	Dead	68	male	Stage IIB	T3a	NX	MX
TCGA-V4-A9E8	808	Dead	49	male	Stage IIIA	T4a	N0	M0
TCGA-WC-A885	686	Alive	60	male	Stage IIA	T2a	N0	M0
TCGA-YZ-A985	1184	Alive	41	female	Stage IIIA	T4a	NX	MX
TCGA-V4-A9EE	398	Dead	86	male	Stage IIB	T3a	N0	M0
TCGA-V4-A9EZ	599	Alive	78	female	Stage IIB	T3a	N0	M0
TCGA-VD-AA8Q	636	Dead	71	male	Stage IIB	T3a	N0	M0
TCGA-WC-A87Y	1314	Dead	59	male	NA	T3	N0	M0
TCGA-VD-A8KG	19	Alive	47	female	Stage IIA	T2a	NX	MX
TCGA-V4-A9EV	1269	Dead	59	female	Stage IIIA	T4a	N0	M0
