# Supplementary material for: Integrating single-cell analysis and machine learning to create glycosylation-based gene signature for prognostic prediction of uveal melanoma
Source: Front Endocrinol (Lausanne). 2023 Mar 23;14:1163046. doi: 10.3389/fendo.2023.1163046 (PMC10076776; doi:10.3389/fendo.2023.1163046)
Supplement: Supplementary file 1 [file DataSheet_1.zip › TCGA-UM/UVM_phebarcode.csv]

	futime	fustat	age	gender	stage	t	n	m
TCGA-VD-A8KB-01A-11R-A405-07	1354	Alive	66	female	Stage IIB	T3a	NX	MX
TCGA-WC-A888-01A-11R-A405-07	575	Dead	76	male	Stage IIB	T3a	N0	M0
TCGA-V4-A9ED-01A-11R-A405-07	1078	Alive	45	male	Stage IIIA	T3b	N0	M0
TCGA-VD-A8KM-01A-11R-A405-07	4	Alive	65	male	Stage IIB	T3a	NX	MX
TCGA-RZ-AB0B-01A-11R-A405-07	149	Dead	47	female	Stage IV	T4b	NA	M1
TCGA-V4-A9F2-01A-11R-A405-07	734	Alive	78	female	Stage IIIA	T3b	N0	M0
TCGA-V4-A9EK-01A-11R-A405-07	1028	Alive	37	female	Stage IIB	T3a	N0	M0
TCGA-WC-A87U-01A-11R-A405-07	1581	Dead	73	male	Stage IIIA	T3b	N0	M0
TCGA-V4-A9F4-01A-11R-A405-07	634	Alive	41	male	Stage IIIA	T4a	N0	M0
TCGA-WC-A88A-01A-11R-A405-07	82	Dead	75	male	Stage IV	T4d	NX	M1b
TCGA-V3-A9ZX-01A-11R-A405-07	470	Alive	56	male	Stage IIB	T2b	NX	MX
TCGA-WC-A87W-01A-11R-A405-07	1703	Alive	57	female	Stage IIA	T2a	N0	M0
TCGA-VD-A8K7-01B-11R-A405-07	1459	Alive	39	male	Stage IIIA	T4a	NX	MX
TCGA-V4-A9F8-01A-11R-A405-07	597	Alive	68	male	Stage IIIA	T4a	N0	M0
TCGA-V4-A9EM-01A-11R-A405-07	966	Alive	53	male	Stage IIIA	T4a	N0	M0
TCGA-VD-A8KJ-01A-11R-A405-07	1150	Alive	53	male	Stage IIB	T3a	NX	MX
TCGA-V4-A9EO-01A-12R-A405-07	773	Alive	74	male	Stage IIIA	T4a	N0	M0
TCGA-VD-A8KA-01B-11R-A405-07	1178	Alive	22	male	Stage IIB	T3a	NX	MX
TCGA-VD-AA8S-01B-11R-A405-07	427	Alive	40	male	Stage IIA	T2a	N0	M0
TCGA-V4-A9E9-01A-11R-A405-07	1246	Alive	50	male	Stage IIIA	T4a	N0	M0
TCGA-WC-A880-01A-11R-A405-07	1258	Alive	63	male	Stage IIIA	T4a	N0	M0
TCGA-V3-A9ZY-01A-11R-A405-07	459	Alive	54	male	Stage IIB	T3a	NX	MX
TCGA-WC-A87T-01A-11R-A405-07	2600	Alive	64	male	Stage IIB	T3a	N0	M0
TCGA-YZ-A983-01A-11R-A405-07	798	Alive	51	female	Stage IIB	T3a	NX	MX
TCGA-V4-A9EJ-01A-11R-A405-07	746	Alive	38	male	Stage IIB	T3a	N0	M0
TCGA-V4-A9ET-01A-11R-A405-07	1362	Alive	57	male	Stage IIIB	T4b	N0	M0
TCGA-V4-A9F7-01A-11R-A405-07	1256	Alive	78	female	Stage IIB	T3a	N0	M0
TCGA-YZ-A980-01A-11R-A405-07	1862	Alive	75	male	Stage IIIA	T3b	NX	MX
TCGA-VD-A8K9-01A-11R-A405-07	1424	Alive	71	female	Stage IIA	T2a	NX	MX
TCGA-V4-A9F1-01A-11R-A405-07	938	Alive	46	female	Stage IIB	T3a	N0	M0
TCGA-VD-AA8R-01A-11R-A405-07	6	Alive	78	female	Stage IIB	T3a	N0	M0
TCGA-VD-AA8O-01A-11R-A405-07	606	Dead	77	male	Stage IIB	T3a	N0	M0
TCGA-VD-A8K8-01A-11R-A405-07	1377	Dead	56	female	Stage IIB	T3a	NX	MX
TCGA-VD-AA8M-01A-11R-A405-07	6	Alive	64	male	Stage IIA	T2a	N0	M0
TCGA-V4-A9EF-01A-21R-A405-07	1165	Alive	56	male	Stage IIIB	T4b	N0	M0
TCGA-V4-A9EQ-01A-11R-A405-07	455	Dead	64	male	Stage IIIA	T4a	N0	M0
TCGA-WC-A884-01A-11R-A405-07	12	Alive	35	female	Stage IIIB	T4b	N0	M0
TCGA-VD-A8KL-01A-11R-A405-07	638	Alive	77	female	Stage IIB	T3a	NX	MX
TCGA-V4-A9EA-01A-11R-A405-07	1348	Alive	66	male	Stage IIIA	T4a	N0	M0
TCGA-VD-A8KN-01A-11R-A405-07	68	Alive	60	female	Stage IIA	T2a	NX	MX
TCGA-VD-A8KK-01A-11R-A405-07	64	Alive	54	male	Stage IIIA	T4a	NX	MX
TCGA-VD-A8KH-01A-11R-A405-07	1158	Alive	69	male	Stage IIIB	T4b	NX	MX
TCGA-WC-AA9E-01A-11R-A405-07	838	Alive	60	male	Stage IIA	T2a	NX	NA
TCGA-V4-A9EW-01A-11R-A405-07	1211	Alive	44	female	Stage IIIA	T4a	N0	M0
TCGA-YZ-A984-01A-11R-A405-07	1396	Dead	50	female	Stage IIB	T3a	NX	MX
TCGA-VD-AA8T-01A-11R-A405-07	49	Alive	83	female	Stage IIA	T2a	N0	M0
TCGA-VD-AA8P-01A-11R-A405-07	86	Alive	64	female	Stage IIB	T3a	N0	M0
TCGA-V4-A9EH-01A-11R-A405-07	670	Alive	53	male	Stage IIIB	T4c	N0	M0
TCGA-VD-AA8N-01A-11R-A405-07	44	Alive	86	male	Stage IIB	T3a	N0	M0
TCGA-VD-A8KO-01A-11R-A405-07	795	Alive	51	male	Stage IIA	T2a	NX	MX
TCGA-WC-AA9A-01A-11R-A405-07	453	Dead	70	female	Stage IIA	T2a	NX	NA
TCGA-V4-A9E5-01A-11R-A405-07	2499	Alive	51	female	Stage IIIB	T4b	N0	M0
TCGA-V4-A9EY-01A-11R-A405-07	837	Alive	66	female	Stage IIIA	T4a	N0	M0
TCGA-V4-A9E7-01A-11R-A405-07	415	Dead	76	male	Stage IIIA	T4a	N0	M0
TCGA-V4-A9F5-01A-11R-A405-07	203	Alive	85	female	Stage IV	T4e	N0	M1b
TCGA-V4-A9ES-01A-11R-A405-07	1511	Alive	54	female	Stage IIIA	T3b	N0	M0
TCGA-VD-A8KE-01A-11R-A405-07	821	Alive	74	female	Stage IIA	T2a	NX	MX
TCGA-YZ-A982-01A-11R-A405-07	495	Alive	79	female	Stage IIIB	T4b	NX	MX
TCGA-V4-A9EC-01A-11R-A405-07	743	Alive	75	female	Stage IIB	T3a	N0	M0
TCGA-V4-A9EU-01A-11R-A405-07	709	Alive	83	female	Stage IIIC	T4d	N0	M0
TCGA-V4-A9F3-01A-11R-A405-07	873	Dead	49	female	Stage IIIA	T4a	N0	M0
TCGA-VD-A8KD-01A-11R-A405-07	114	Dead	72	male	Stage IV	T4a	NX	M1
TCGA-VD-A8KF-01A-11R-A405-07	40	Dead	68	male	Stage IIIB	T4b	NX	MX
TCGA-WC-A882-01A-11R-A405-07	1112	Alive	50	female	Stage IIB	T2b	N0	M0
TCGA-V4-A9EX-01A-11R-A405-07	730	Dead	55	female	Stage IIIA	T4a	N0	M0
TCGA-WC-A883-01A-12R-A405-07	241	Dead	76	female	Stage IIIA	T3c	N0	M0
TCGA-V4-A9EL-01A-11R-A405-07	982	Alive	60	male	Stage IIIA	T4a	N0	M0
TCGA-V4-A9F0-01A-11R-A405-07	945	Dead	59	male	Stage IIIB	T4b	N0	M0
TCGA-V4-A9EI-01A-11R-A405-07	389	Dead	78	male	Stage IIIB	T4c	N0	M0
TCGA-WC-A881-01A-12R-A405-07	1065	Alive	75	male	Stage IIB	T3a	N0	M0
TCGA-VD-A8KI-01A-11R-A405-07	1113	Dead	68	male	Stage IIB	T3a	NX	MX
TCGA-V4-A9E8-01A-11R-A405-07	808	Dead	49	male	Stage IIIA	T4a	N0	M0
TCGA-WC-A885-01A-11R-A405-07	686	Alive	60	male	Stage IIA	T2a	N0	M0
TCGA-YZ-A985-01A-11R-A405-07	1184	Alive	41	female	Stage IIIA	T4a	NX	MX
TCGA-V4-A9EE-01A-11R-A405-07	398	Dead	86	male	Stage IIB	T3a	N0	M0
TCGA-V4-A9EZ-01A-11R-A405-07	599	Alive	78	female	Stage IIB	T3a	N0	M0
TCGA-VD-AA8Q-01A-11R-A405-07	636	Dead	71	male	Stage IIB	T3a	N0	M0
TCGA-WC-A87Y-01A-11R-A405-07	1314	Dead	59	male	NA	T3	N0	M0
TCGA-VD-A8KG-01A-11R-A405-07	19	Alive	47	female	Stage IIA	T2a	NX	MX
TCGA-V4-A9EV-01A-11R-A405-07	1269	Dead	59	female	Stage IIIA	T4a	N0	M0
