# Supplementary material for: Integrating single-cell analysis and machine learning to create glycosylation-based gene signature for prognostic prediction of uveal melanoma
Source: Front Endocrinol (Lausanne). 2023 Mar 23;14:1163046. doi: 10.3389/fendo.2023.1163046 (PMC10076776; doi:10.3389/fendo.2023.1163046)
Supplement: Supplementary file 1 [file DataSheet_1.zip › TCGA-UM/UVM_TPM.txt]

	TCGA-VD-A8KB-01A-11R-A405-07	TCGA-WC-A888-01A-11R-A405-07	TCGA-V4-A9ED-01A-11R-A405-07	TCGA-VD-A8KM-01A-11R-A405-07	TCGA-RZ-AB0B-01A-11R-A405-07	TCGA-V4-A9F2-01A-11R-A405-07	TCGA-V4-A9EK-01A-11R-A405-07	TCGA-WC-A87U-01A-11R-A405-07	TCGA-V4-A9F4-01A-11R-A405-07	TCGA-WC-A88A-01A-11R-A405-07	TCGA-V3-A9ZX-01A-11R-A405-07	TCGA-WC-A87W-01A-11R-A405-07	TCGA-VD-A8K7-01B-11R-A405-07	TCGA-V4-A9F8-01A-11R-A405-07	TCGA-V4-A9EM-01A-11R-A405-07	TCGA-VD-A8KJ-01A-11R-A405-07	TCGA-V4-A9EO-01A-12R-A405-07	TCGA-VD-A8KA-01B-11R-A405-07	TCGA-VD-AA8S-01B-11R-A405-07	TCGA-V4-A9E9-01A-11R-A405-07	TCGA-WC-A880-01A-11R-A405-07	TCGA-V3-A9ZY-01A-11R-A405-07	TCGA-WC-A87T-01A-11R-A405-07	TCGA-YZ-A983-01A-11R-A405-07	TCGA-V4-A9EJ-01A-11R-A405-07	TCGA-V4-A9ET-01A-11R-A405-07	TCGA-V4-A9F7-01A-11R-A405-07	TCGA-YZ-A980-01A-11R-A405-07	TCGA-VD-A8K9-01A-11R-A405-07	TCGA-V4-A9F1-01A-11R-A405-07	TCGA-VD-AA8R-01A-11R-A405-07	TCGA-VD-AA8O-01A-11R-A405-07	TCGA-VD-A8K8-01A-11R-A405-07	TCGA-VD-AA8M-01A-11R-A405-07	TCGA-V4-A9EF-01A-21R-A405-07	TCGA-V4-A9EQ-01A-11R-A405-07	TCGA-WC-A884-01A-11R-A405-07	TCGA-VD-A8KL-01A-11R-A405-07	TCGA-V4-A9EA-01A-11R-A405-07	TCGA-VD-A8KN-01A-11R-A405-07	TCGA-VD-A8KK-01A-11R-A405-07	TCGA-VD-A8KH-01A-11R-A405-07	TCGA-WC-AA9E-01A-11R-A405-07	TCGA-V4-A9EW-01A-11R-A405-07	TCGA-YZ-A984-01A-11R-A405-07	TCGA-VD-AA8T-01A-11R-A405-07	TCGA-VD-AA8P-01A-11R-A405-07	TCGA-V4-A9EH-01A-11R-A405-07	TCGA-VD-AA8N-01A-11R-A405-07
TSPAN6	27.2553	13.8193	16.0566	10.9346	12.8622	17.6014	41.7669	37.1584	26.7673	14.1285	24.477	37.0388	33.325	6.5692	28.4245	33.6959	25.0002	21.7395	29.8206	14.342	51.8136	21.2462	35.8621	31.0299	43.3482	15.4651	36.861	20.1139	39.8997	27.8956	35.9347	13.6491	22.1001	25.2263	20.1676	7.401	32.5728	7.817	11.8658	21.817	7.6838	27.0883	32.2931	25.5591	7.0399	14.4049	13.6243	42.5252	10.8873
TNMD	0	0	0	0.0298	0	0	0	0	0	0	0	0	0	0	0	0.0404	0	0	0	0	0	0	0	0	0	0	0	0	0	0	0	0	0	0	0	0	0	0	0	0	0	0	0.2057	0	0	0	0.0407	0	0
DPM1	28.3578	38.9868	22.0977	37.6654	61.4927	23.5612	52.5068	39.9225	50.6804	32.1499	60.91	59.8998	57.1864	15.9699	27.8068	51.7096	53.3306	28.8181	22.3335	14.1752	34.796	20.7702	53.7079	38.4124	36.9629	15.8834	49.2414	51.5484	62.1357	54.7442	52.1289	46.5524	57.3215	18.4553	31.4746	16.4768	26.6753	17.9807	5.8402	39.9992	15.4556	38.3876	56.0896	44.8302	18.6097	55.1751	33.9519	109.6773	19.4404
SCYL3	2.9242	3.8775	3.1763	4.3032	5.6787	2.3745	5.2754	4.6705	5.1114	2.724	4.4323	6.6363	6.1081	1.9655	2.0769	4.928	6.1883	4.2338	2.6009	1.0541	4.4854	1.785	5.8202	4.2958	3.6058	2.2246	5.7594	5.2771	6.612	4.5454	4.689	3.7116	5.2049	2.0611	2.8088	1.4573	3.5962	1.7209	0.7681	4.2904	1.4783	3.3978	4.7562	4.1269	2.0092	6.278	4.4457	4.0478	1.5856
C1orf112	1.2349	0.7647	1.3288	1.1279	2.5274	0.8761	1.8585	1.3775	2.1047	1.3022	2.597	2.1041	2.3018	0.7405	1.6889	2.1069	2.0647	1.1834	1.042	0.5338	1.8752	0.7851	2.1554	1.6153	1.229	0.7924	1.8972	1.6128	1.9291	2.167	1.4854	1.6719	2.0182	0.8442	1.5389	0.7575	1.0765	0.8832	0.3813	1.8291	0.6857	1.4552	2.8732	1.4217	0.6879	1.9015	2.1608	2.2331	0.5256
FGR	0.2595	2.1286	1.6622	15.2382	0.7861	3.3345	7.9778	0.3818	1.4079	0.7727	2.0703	0.5698	1.1318	1.8301	0.5718	0.5464	0.8099	0.4062	0.8992	0.3769	0.8224	0.756	0.2333	0.7553	0.7571	0.4049	0.2155	1.9438	0.7403	3.6881	0.4638	2.0432	1.7101	0.7359	0.6833	0.8743	4.6284	0.3615	0.6079	5.4421	0.4496	0.1734	0.9126	0.5133	0.6443	0.6651	0.4435	1.0471	1.4118
CFH	0.8798	3.2895	3.8746	9.4638	1.6927	5.448	2.6016	8.3294	5.7264	1.6537	2.6949	27.0728	14.7358	0.3878	0.9	1.4716	3.5098	1.1066	2.5292	0.1659	3.7033	1.415	5.1647	1.3925	1.1786	0.3744	8.6143	3.1287	1.0249	3.294	2.1318	0.9796	0.9328	4.4444	0.89	0.3488	6.4189	2.1259	0.23	8.8297	1.6049	0.4961	0.9638	1.7828	1.9325	5.1593	1.3383	1.2791	1.0599
FUCA2	23.7603	65.6737	61.0028	62.5059	84.0464	52.385	47.4174	64.5681	20.3174	35.7893	59.1041	62.8229	36.1107	57.1507	52.4185	33.4392	113.4438	47.8603	51.0924	16.6773	78.1585	91.9572	59.8376	56.394	63.29	21.5055	55.2754	57.9785	32.7075	134.1321	66.5036	94.2123	87.4415	51.374	69.1078	56.0497	80.3613	57.3813	27.7895	59.5985	45.3206	57.7645	24.5101	28.0608	48.1732	79.3986	61.871	72.6535	28.6669
GCLC	3.7816	5.9799	2.9572	12.5115	10.2965	4.7602	18.5993	10.473	12.5233	6.7087	15.4463	14.054	13.9725	2.7805	5.3289	13.3085	11.919	5.3682	5.9912	1.1263	4.9621	3.3293	8.4518	8.6256	4.4969	3.9508	7.1893	8.568	5.8038	11.9913	8.5749	5.7748	8.6931	3.1046	4.3493	2.4086	4.9395	2.3853	0.5453	8.2	1.7982	6.108	18.0657	5.6911	1.984	8.9113	5.2286	5.7709	2.5011
NFYA	34.0217	15.5037	13.8826	29.7595	35.1618	19.7705	74.4807	27.1428	55.9797	35.004	67.0377	73.7872	56.591	12.8072	36.8944	60.6598	33.5296	39.3663	26.788	7.281	21.457	13.4174	24.7825	16.4389	29.2409	19.0768	19.9652	23.7139	59.432	29.7672	23.0792	14.7072	25.5738	10.286	17.7037	11.7757	25.4122	14.3372	4.4701	36.1129	8.5471	17.0345	77.3642	38.4065	11.0622	26.6857	23.0963	11.9295	8.7344
STPG1	6.3246	4.58	4.5503	2.058	2.2034	4.4071	7.1994	7.8417	3.0847	2.3488	3.3592	7.0105	7.7929	2.3271	11.0271	5.4422	4.723	3.1531	11.4671	3.3697	9.1422	8.5113	6.7323	7.3009	6.0982	3.2837	8.5314	12.1398	8.5112	3.579	6.3933	2.4275	5.4236	5.4685	7.0597	1.744	7.2595	3.5376	7.4887	3.268	2.343	2.5885	2.4137	5.9667	2.2551	3.9462	2.6225	9.6983	1.6189
NIPAL3	10.038	15.0246	7.0667	6.7214	9.0616	4.0703	8.6504	13.7143	6.0317	3.393	11.8608	14.5386	31.4146	9.6363	34.4635	11.68	18.7668	10.662	10.6077	5.6089	25.8053	9.8486	8.5143	28.8316	18.1333	2.6167	20.17	36.452	40.2529	17.7071	13.1039	4.3755	31.4543	6.45	25.6689	3.0978	12.3726	6.6935	14.4107	7.8718	5.1098	21.0162	2.7518	25.0473	1.4272	11.6199	4.9106	22.037	1.6407
LAS1L	12.4428	12.1043	13.239	8.192	14.8337	8.5983	13.8314	14.5076	11.9357	11.9417	16.8634	22.7729	19.0171	18.0715	10.0495	16.8793	12.8722	13.6453	12.8879	8.6647	14.3223	11.1209	18.9273	10.5241	9.6996	16.5936	15.3451	14.5339	15.2086	15.9612	12.0555	8.356	17.0952	9.2627	13.805	13.3973	11.6263	7.4927	8.1354	15.2832	11.2208	10.0641	17.2489	13.064	8.2845	21.7508	15.0872	15.0114	8.3124
ENPP4	0.0504	0.4726	0.2421	2.1038	1.3615	0.088	0.6697	0.1463	0.2278	0.1266	0.8974	0.6301	1.9322	0.0762	0.5056	0.1797	1.4303	0.2007	0.0744	0.0528	0.0449	0.2141	0.3921	0.4813	0.1591	0.0536	0.169	6.6202	0.4433	1.3318	4.5205	0.0601	0.6573	0.1742	0.1335	0.1873	0.7536	0.0494	0.2056	0.9316	0.2644	2.6758	0.4794	1.4331	0.3068	3.9089	0.2713	1.5475	0.3231
SEMA3F	2.6672	2.3649	8.1801	9.1923	4.66	2.794	1.7591	1.873	2.3843	4.8868	7.2369	1.9669	2.7695	6.779	3.0051	3.1622	3.7177	2.1043	5.0844	2.052	2.046	3.8261	1.4464	2.3555	2.6938	2.0636	1.3593	60.9399	4.3347	4.3467	1.375	2.343	3.0071	2.9912	2.2308	5.9351	6.0783	2.0902	2.967	7.4709	2.3387	1.7014	1.688	2.4683	6.3737	2.103	3.7298	2.9783	4.1837
CFTR	0.0059	0	0	0.0044	0.0867	0.0247	0	0.0137	0	0	0.0755	0	0.0568	0	0.0069	0	0.0069	0.0049	0	0	0	0	0.0977	0	0	0	0	0.0468	0	0.0104	0.0061	0	0	0	0	0	0	0	0	0.0069	0	0.0221	0	0.1019	0.0169	0	0.006	0	0
ANKIB1	5.8517	8.8518	3.0687	13.6395	16.453	5.7178	18.0527	12.7852	9.1916	9.08	15.5112	18.1012	15.0312	1.1608	5.3928	12.9486	13.883	8.0206	4.2936	1.7715	15.4521	3.9311	25.72	12.2037	10.6563	1.6679	16.3756	11.5209	14.4117	17.7037	15.806	6.2819	12.9292	4.5304	4.4625	2.1187	7.5093	2.8131	0.8348	12.0176	3.419	11.3606	10.9496	8.6349	3.2554	18.5214	5.408	8.4646	3.6002
CYP51A1	1.0445	1.0449	0.9204	1.5215	5.4972	0.7179	2.215	0.9629	2.0801	1.8512	4.9365	2.5685	2.5427	1.6035	1.2524	3.0068	2.6778	1.7933	0.6072	0.2501	1.3201	0.2214	0.774	0.9229	1.6605	0.4057	0.6991	3.0106	2.2229	5.0972	2.171	2.0768	2.352	0.7405	1.725	1.2158	1.3523	0.7146	0.3121	3.0553	0.3149	1.8385	3.8712	1.9679	0.5225	3.6912	2.0062	0.8264	0.6958
KRIT1	0.8676	2.1368	0.8256	1.8089	2.6985	1.3699	3.5767	3.0564	1.1939	1.8428	2.4721	4.8087	4.1772	0.3706	1.102	2.3157	2.5387	1.1229	0.6796	0.2845	1.7036	0.7097	4.7353	1.6367	1.0795	0.5217	2.7475	1.8945	2.242	2.5505	1.4974	1.3613	2.4686	0.3811	0.8813	0.4486	0.8308	0.9115	0.1065	1.7822	0.952	1.9675	1.8595	1.1971	0.7295	5.422	0.6673	1.5697	0.3298
RAD52	4.0929	3.8798	3.1905	3.4207	6.7176	1.9963	6.2344	5.8561	4.7729	2.5969	5.5347	19.1148	11.5381	2.0421	3.0979	7.2148	10.0673	3.835	2.2564	0.8492	4.9259	2.3973	11.2688	5.687	3.1385	1.1749	9.289	6.4441	7.0673	5.1851	6.0018	1.3796	5.0066	2.5287	2.9415	2.0602	2.487	2.7662	0.1141	6.0089	2.7013	5.2018	5.5508	4.7337	2.0846	14.162	2.2119	5.2158	1.1209
MYH16	0	0	0.0099	0.014	0.0456	0	0.08	0.0539	0.021	0.0104	0.0264	0.1358	0.0796	0.028	0.0219	0	0.0109	0.0233	0.0438	0	0	0.0113	0.1829	0.0405	0.0156	0.0197	0.0533	0.0948	0.1941	0.0245	0.0096	0.0111	0.017	0.0197	0	0.0368	0.0101	0.0363	0	0.0436	0.0278	0.0116	0.016	0.0459	0	0.0498	0	0.0248	0
BAD	21.1017	31.2519	43.2272	25.0197	27.596	39.0416	18.7002	21.6864	13.0094	23.5227	28.8909	21.4365	13.1523	40.5348	26.2813	15.3916	21.6502	20.7959	31.5245	22.5604	15.918	26.3202	17.4844	12.8621	19.5473	18.2944	15.3963	37.3999	13.5833	31.9871	18.7193	34.7364	25.8973	18.2513	26.4004	43.9271	27.1585	30.8715	16.7665	29.8748	32.5267	16.5684	14.8713	12.5931	23.7503	25.8509	32.2131	33.5392	22.8434
LAP3	14.0824	55.7376	23.3682	254.1643	52.3551	13.5371	43.7029	36.2893	34.9088	30.5498	114.0972	53.6652	41.3132	13.2456	20.8364	42.5708	39.079	18.3537	33.1991	7.4087	32.7372	9.9821	47.0189	27.7213	21.3625	10.0479	25.302	56.3849	85.5344	92.7338	41.4868	18.3858	138.3678	13.8582	25.971	14.9204	30.1594	13.406	3.6472	74.3549	12.9783	35.8236	53.6994	30.3756	9.1895	43.5516	25.6803	51.3756	16.0029
CD99	153.9813	103.7325	288.544	122.608	86.5225	203.2892	205.1833	206.2281	132.4118	79.7843	66.4362	285.4851	105.1156	109.8069	122.652	72.3857	196.3021	142.2817	254.0964	132.6221	270.2653	135.3277	158.8917	86.0124	208.3655	152.9848	198.5195	107.6543	126.6076	153.5529	75.3015	211.9423	85.7268	139.2375	137.6401	122.98	233.3559	163.9104	177.8284	107.1557	160.8487	44.5039	88.5101	99.8479	197.5421	141.3826	131.9431	98.4516	77.8428
HS3ST1	0.0236	0.3661	0.168	0.657	0.1546	0.044	0.0339	0.0091	0.0534	0.2548	0.583	0.288	0.2869	0.1784	0.13	0.0241	0.1105	0.0264	0.1116	0	0.1216	0.1337	0.049	0.1804	0.0397	0.0167	0.1433	3.4385	0.1571	0.4714	0.0893	0.0657	0.2737	0.067	0.1895	0.0936	0.5392	0.1542	0.1383	0.3602	0.0944	1.0699	0.0476	0.1881	0.2593	0.0915	0.1453	0.0841	0.1284
AOC1	0.2318	0.2551	0.033	0.3952	0.0569	0.3238	0.777	0.1257	0.0349	0.1035	0.044	0.0754	0.0166	0.1401	0.3648	0.2677	0.0543	0.1037	0.6207	0.0388	0.1102	0.0938	0.0802	0.0675	0.1301	0.0658	0.0444	0.1052	0.2645	0.8032	0.1115	1.4749	0.0424	0.4109	0.0744	0.0919	0.1513	0.0404	0.097	0.2177	0.0772	0.1162	0.3475	0.0764	0	0.0138	0.1268	0.2063	0.1802
WNT16	0.0179	0.0807	0	0.0539	0.022	0	0	0	0.0203	0	0	0	0.0384	0	0.0212	0	0	0	0	0	0.0213	0	0	0.0587	0	0	0.189	0.0203	0.1705	0	0	0.0214	0	0	0	0	0.0195	0.0234	0.0225	0	0	0.0449	0.031	0	0	0.0321	0	0.016	0
HECW1	0	0.0126	0.0583	0.0095	0.9487	0.0352	0	0	0	0.0375	0.4486	0.0051	0.0135	0	0.0396	0.0171	0.0049	0.007	0.0198	0	0.005	0	0	0.0046	0	0.0179	0.008	2.0728	0	0.0037	0	0.02	0.0154	0	0.0283	0.0832	0.2055	0	0.0211	0.0099	0	0.0026	0	0.2492	0	0.0113	0.0172	0.0149	0.0489
MAD1L1	0.7121	8.9736	6.5747	7.5419	0.4571	2.9952	0.7789	1.3066	0.2195	14.5565	5.8913	0.5133	0.1128	6.2983	0.6113	0.404	0.4167	0.3325	0.153	1.1459	0.2501	0.2554	0.1847	0.106	0.361	0.594	0.5351	7.2464	0.2232	3.5216	0.2753	13.3614	9.0362	0.7401	8.1546	14.0582	0.1496	1.7017	0.4164	5.3858	5.7913	0.1775	0.105	0.2468	9.1812	0.5572	2.0581	6.1513	8.1136
LASP1	110.953	64.0699	96.5307	67.52	52.2217	61.4545	81.4696	46.8654	95.8202	63.0337	74.772	107.5674	45.4377	108.2687	82.1161	73.2885	119.1905	98.8146	180.1446	72.7068	77.0088	75.0823	49.6174	50.1326	105.3693	117.2341	53.5212	90.7119	81.788	66.7755	43.3924	89.2045	67.9295	43.0205	69.528	84.4465	56.7007	77.5112	121.442	91.3278	47.9282	30.0323	80.6444	75.1911	68.4653	52.4627	76.5783	72.802	52.2231
SNX11	11.1413	17.6733	15.2343	16.6541	14.916	9.4314	20.581	15.1287	10.8645	12.6136	17.4049	18.6156	12.814	13.8418	15.9907	13.1253	17.4635	12.3926	30.6379	11.3872	25.0849	20.8606	17.829	17.0278	16.7162	14.6839	16.3205	23.7461	19.2634	15.3265	27.499	15.3009	19.3963	9.3341	10.9102	12.7662	20.8458	9.06	10.4822	18.4609	9.1547	11.1131	15.3275	14.9008	15.8379	17.5057	11.5848	39.7163	8.318
TMEM176A	1.9015	22.9519	22.6357	21.1885	9.4437	20.0479	20.3786	3.3034	3.1192	3.9644	19.4421	11.0228	0.6858	12.6134	57.9764	2.8803	4.2738	1.7355	18.9049	1.0293	3.2197	2.5532	0.7856	1.4694	2.79	6.4088	0.7579	40.9834	2.2562	19.5226	5.1009	16.7423	3.9581	5.6728	5.9818	9.4217	38.5224	5.6704	4.1181	12.4632	7.5853	2.7727	2.7358	10.9019	44.6424	7.9141	35.893	28.2928	8.6318
M6PR	60.5657	37.811	46.7301	45.8881	55.1557	19.4212	74.5103	48.2288	90.4621	51.8981	87.0975	116.1252	112.9482	45.7765	53.61	77.5036	90.9039	58.2424	69.312	39.0827	80.1052	32.8054	66.082	51.1429	62.0861	55.0565	70.381	63.9944	95.8156	58.4856	82.403	33.4883	78.5853	58.9591	45.5635	56.2505	77.0667	39.2002	19.2123	59.2891	20.7818	54.5502	70.3009	95.4976	37.4295	92.4441	68.4351	80.0262	27.4746
KLHL13	0.5698	0.5783	0.8051	0.334	2.6958	0.6553	4.1286	3.0269	0.625	0.9636	1.9934	7.2567	2.1656	0.6458	3.1944	1.1951	0.2452	2.5925	0.6632	0.2527	1.0157	1.0272	2.1991	1.4907	1.9675	0.1426	5.6528	3.0049	3.5933	1.5205	4.7082	1.0196	1.1886	2.7266	0.896	0.5812	1.2301	0.0875	0.3365	1.1605	0.7537	15.5697	0.471	2.7003	0.3361	2.3224	3.2307	1.9241	0.5275
CYP26B1	2.1817	2.3808	6.6512	12.0753	8.8255	2.0532	16.3077	8.1177	11.4856	6.5263	7.5958	20.6642	8.5959	23.1146	1.5561	6.4901	31.4743	5.9381	36.3858	1.2904	44.8265	5.0273	14.887	19.8016	4.3793	17.0164	24.8319	5.8127	8.5313	10.3289	0.9503	2.9228	11.3614	6.7123	5.9118	6.4629	15.6444	11.3675	5.5785	15.8577	2.5887	0.7236	9.4033	4.087	10.4954	7.4377	9.5115	0.3635	2.2578
ICA1	2.6121	4.2072	2.5328	2.8841	10.0647	5.0206	4.3205	5.9293	2.2617	0.7358	4.2505	1.3008	4.4977	6.5732	5.0348	4.932	7.9656	4.2801	3.2415	2.4798	6.3653	6.8212	12.5299	10.502	3.6809	1.4787	7.6245	7.724	6.5743	11.4103	4.3734	8.7053	6.6568	4.8549	5.5984	3.6453	8.0011	7.6528	1.8196	4.5006	5.6767	10.4722	1.2331	3.8419	2.403	7.9923	3.0227	8.6813	3.3805
DBNDD1	64.7772	147.1547	123.9334	67.5436	158.9185	36.2078	49.9381	67.0653	29.8197	52.327	81.6729	44.3231	66.6023	211.8569	348.6396	65.263	192.0077	127.3336	227.3406	121.561	193.9546	82.1604	93.5908	108.2875	239.2735	65.3135	52.8533	80.6888	192.5701	161.1163	43.6827	47.6177	135.616	128.4045	138.6635	122.1084	126.6765	58.9492	140.1105	107.4771	123.3941	131.6414	21.5909	58.732	70.8898	175.7729	116.813	47.187	65.0922
ALS2	7.2478	6.1063	6.074	7.3237	10.5112	3.0142	25.5347	9.2068	10.3334	4.9506	9.7664	15.8018	12.8648	4.3711	4.7967	13.0668	12.8455	9.0477	9.6282	2.7992	11.2249	5.688	8.019	12.4444	8.8739	3.0234	13.4831	13.143	13.48	10.493	13.4256	5.1959	9.8707	5.6988	5.4162	4.2161	9.5952	4.1072	1.625	10.856	2.975	9.9034	8.6091	9.8366	5.8134	11.6076	6.7714	8.9856	3.2805
CASP10	0.1466	1.7371	1.0464	6.3858	0.5687	0.3988	0.9313	0.4931	0.5147	0.5774	0.9786	0.8755	0.3725	0.2916	0.5101	0.4797	0.4697	0.2136	0.4194	0.0647	0.4219	0.3654	0.4404	0.3707	0.3702	0.1232	0.2958	1.1299	0.3523	0.9926	0.2387	0.5432	0.777	0.3283	0.2156	0.6807	0.8477	0.2016	0.1065	1.232	0.27	1.1943	0.6341	0.3562	0.2432	0.6073	0.9339	0.7762	0.6658
CFLAR	4.6903	7.8228	4.8628	8.3051	8.2817	2.3848	15.2371	6.5397	5.9338	3.6821	8.4396	12.3953	9.9906	3.6503	4.255	7.4067	8.9045	5.011	4.7752	1.4983	4.1296	3.6585	6.0215	5.2217	3.965	1.8109	6.0737	5.9582	6.9078	7.3624	6.5132	3.751	9.1669	3.2524	3.7035	3.0772	5.0811	2.7706	1.3295	7.8516	2.8825	5.3487	6.9891	5.4171	3.7471	17.38	3.4138	5.3192	2.379
TFPI	1.6033	0.757	0.7359	1.3713	0.9875	3.8299	0.983	0.8297	2.0606	0.7194	0.8895	18.0287	10.6171	0.1887	0.7605	2.6055	0.8593	0.5905	1.7761	0.0335	0.2196	0.1819	11.2908	0.1199	0.2018	0.6217	0.1915	1.2188	0.8454	0.5852	2.235	0.1311	0.3566	0.1594	0.1973	0.1831	0.7985	0.1174	0.4827	1.2077	0.2446	0.2159	0.9676	1.0457	0.3148	0.7012	0.2663	0.5691	0.6988
NDUFAF7	6.3621	9.2338	6.1591	15.8513	10.1941	3.9394	19.1081	9.1214	9.1652	9.8234	14.5202	14.4463	13.6119	2.7124	9.2873	15.9357	8.1964	7.2562	6.1717	2.9541	8.2085	3.0929	17.1238	8.7458	10.5742	2.6084	11.426	12.8767	16.5339	14.8371	9.5008	5.353	9.3871	3.9368	5.6349	4.272	6.5705	5.6932	1.5888	10.0822	4.9173	9.1265	10.8236	8.3349	3.3516	13.6267	3.9277	6.6612	5.6048
RBM5	13.3944	11.3757	7.1528	9	14.5339	8.7187	29.9464	21.5763	15.6117	9.6128	14.3417	48.6926	36.9636	6.0529	6.5012	22.9825	16.7015	10.0185	10.0105	4.9749	13.8035	7.8171	43.1866	14.6382	10.3554	7.1097	29.7486	17.3555	17.9796	11.4758	13.0763	7.0763	13.6913	6.8488	8.5551	5.6318	9.7808	7.2308	3.9348	12.1146	5.5899	6.7707	19.0726	13.6386	6.8462	22.9422	6.6216	13.8879	3.9911
MTMR7	0.0845	0.1774	0.0992	0.1652	0.3422	0.2477	0.5945	0.3139	0.1814	0.0283	0.2767	0.4018	0.4529	0.0255	0.1495	0.1377	0.1483	0.085	0.0499	0.0212	0.281	0.041	0.622	0.2304	0.0924	0.009	0.5746	4.7156	0.3533	0.1414	0.1306	0.1108	0.1623	0.0269	0.0732	0.0167	0.1837	0.1544	0.0954	0.1685	0.1435	0.1693	0.3287	0.1183	0.0847	0.4908	0.0953	0.1278	0.0197
SLC7A2	3.0716	6.0861	1.4855	2.0488	2.7631	4.7863	14.3331	12.9222	11.5363	1.2975	1.6028	13.4256	8.9222	1.1633	11.0774	6.0328	5.778	12.2076	4.2932	0.8062	10.23	3.0815	7.0795	5.1057	1.5449	2.5433	11.8028	8.4756	8.5865	2.5885	7.6313	0.3002	0.5961	3.7152	2.3387	1.0709	5.8036	3.4705	2.508	5.951	1.6719	4.767	24.9694	26.3369	5.0256	5.5127	3.5066	3.0304	0.5868
ARF5	137.3445	158.1237	146.1136	104.1527	141.7722	148.9755	124.0756	140.9926	99.2871	162.6225	122.4964	159.1677	97.7509	171.0274	141.6378	120.5628	104.6131	142.7979	191.9053	116.2884	183.3042	165.2698	130.908	123.1397	172.2022	117.9406	138.3167	178.7586	140.417	130.9295	101.314	168.6668	143.1628	130.7856	132.6812	158.8204	155.7817	153.7574	139.7763	115.9398	120.0672	119.8718	136.2404	108.582	141.2652	122.9462	136.8985	162.1958	84.245
SARM1	1.6122	1.1226	0.9618	1.07	1.3393	1.3982	0.984	1.1689	1.054	1.6825	2.4244	3.387	1.1019	3.0734	1.4241	1.6211	1.5478	1.7406	1.2511	0.4989	0.5761	1.132	1.5578	0.5866	1.3214	1.0369	1.8581	5.2978	1.0671	3.3789	2.3468	2.5016	1.8228	1.4176	1.6648	1.8013	0.699	1.6309	0.6282	1.3667	0.7636	1.0464	2.1506	1.0466	2.7548	2.5439	2.7879	2.9779	0.6142
POLDIP2	175.3525	144.2831	173.7051	121.1673	162.6193	111.0098	119.657	148.477	151.2345	169.0948	198.052	201.4167	118.1421	213.1038	239.509	170.3512	238.5986	172.9223	319.5017	128.3263	181.8052	162.1466	141.424	126.0494	159.1454	205.2205	151.5785	171.6512	190.8306	227.4582	170.5385	208.0921	174.3896	143.8098	169.5588	193.3353	161.6742	236.9534	177.8793	159.3175	130.4728	113.6214	171.768	146.4854	233.7034	152.8288	191.7526	197.7767	132.6406
PLXND1	81.755	24.5181	54.7709	42.6146	30.0574	53.2112	65.4867	41.6161	75.6455	40.7746	35.8553	71.4236	16.5983	44.4925	103.6215	49.663	72.5988	78.3973	93.6729	24.8943	60.4179	84.603	50.479	29.816	54.5399	89.6121	34.2746	37.1025	76.2504	32.7844	69.3331	42.5503	23.2703	47.0718	31.7417	42.9473	68.2246	49.2796	38.6468	56.5028	24.525	10.1758	47.5591	34.7682	53.031	20.0894	40.8015	66.2396	27.3214
AK2	27.8595	33.1014	24.6285	30.4754	29.218	20.2409	36.1186	36.5063	29.0289	27.0408	52.6279	21.8897	44.899	16.0489	43.3226	45.5093	29.22	16.4943	35.3172	20.3483	47.4929	34.3621	43.7215	35.1854	30.1649	27.1548	40.0909	28.7686	65.2087	44.1945	35.6626	21.618	51.4695	30.3967	29.7606	16.313	40.1947	27.7805	14.2814	36.061	20.2567	15.8623	25.3752	26.8164	21.7348	18.6919	10.3667	40.4823	21.4589
CD38	0.1109	3.7258	0.3462	17.2522	0.6811	0.7389	1.6426	0.3469	0.569	0.3525	3.1727	0.8847	0.2288	0.2837	0.0705	0.2608	0.2097	0.2576	0.3024	0.0429	0.1217	0.0621	0.2036	0.5495	0.1436	0.1725	0.229	0.4164	0.2678	0.8268	0.827	0.2952	4.0376	0.1089	0.2713	0.1099	0.464	0.2117	0.1071	2.8744	0.2217	0.0535	0.5313	0.2673	0.33	0.6103	0.245	0.8962	0.6565
FKBP4	78.137	38.3786	68.6822	55.8243	78.795	44.4289	73.9429	60.7108	109.2321	85.8136	94.9459	102.0044	60.9138	103.6284	97.3491	98.7872	147.3428	97.5876	153.5938	62.973	114.2072	79.0658	51.3399	45.1721	71.1702	108.503	48.4465	88.1634	101.8545	125.6343	77.5482	51.4406	91.2731	96.5689	91.3758	117.8487	164.3698	147.4782	50.3179	99.2826	52.2385	55.2155	114.4164	61.9293	196.343	67.7666	116.8738	69.9811	57.5227
KDM1A	38.5365	43.1703	33.1149	37.0686	32.4385	25.6425	48.593	41.7903	48.6258	42.6194	69.3035	34.9509	58.1121	16.6601	60.9981	66.7126	30.5637	22.9337	36.745	25.7378	63.872	25.8749	47.5653	52.4043	109.7287	25.1724	50.4735	49.643	111.2522	49.7319	34.0108	35.9263	54.8891	29.1094	42.7088	20.6877	55.1504	31.4522	34.6492	46.9874	26.8425	72.8548	26.4338	48.2707	23.1872	27.0997	14.272	32.4813	21.6168
RBM6	16.1925	14.8186	7.4795	14.3926	15.9078	13.0321	33.0614	30.9511	16.8974	7.7957	14.5376	100.1388	39.2966	5.4877	11.051	31.3372	17.047	18.5109	9.6496	5.1583	18.4911	10.1581	58.8601	20.3686	13.5606	7.1804	36.0358	20.1781	24.0031	11.0088	14.7942	5.5943	14.1011	10.9117	8.1315	4.5994	15.0555	7.9151	5.5934	12.4857	10.1512	12.937	27.0425	15.8706	6.2696	57.3101	5.6638	17.7087	4.168
CAMKK1	2.7629	4.4174	3.4287	6.6728	6.7472	3.9029	7.6442	7.9915	3.1495	4.746	6.9415	13.5195	6.5003	6.3047	1.4773	13.5616	8.8074	3.4519	10.6752	2.348	6.7729	5.1212	7.7087	3.8233	2.1995	3.76	6.1403	23.8076	2.7844	6.5666	5.3727	6.1508	6.7073	5.6923	4.7773	4.5711	5.4017	6.7237	1.2546	7.567	3.6427	2.7321	3.5125	4.3211	7.6901	11.4299	5.7716	4.8063	2.8448
RECQL	0.867	3.6939	1.3719	7.0924	14.9443	1.6002	11.1655	7.1939	2.0475	3.613	12.7049	14.3914	11.4074	1.8016	2.5219	7.9188	13.192	0.9996	1.3535	0.1038	6.9921	1.5786	11.0185	7.4018	0.8991	0.7906	8.8876	6.0621	2.0023	15.221	7.2953	2.9368	11.9457	1.8112	2.6847	1.6417	3.5865	1.6177	0.2332	5.9789	1.3618	1.6296	2.8787	1.1868	1.1755	11.85	4.2075	4.5614	1.4801
VPS50	1.9403	4.6289	2.1107	4.9493	7.5241	2.539	7.7818	5.8728	4.3377	5.0163	7.9177	9.9975	8.2449	1.1747	1.9651	5.7622	6.9346	2.8844	1.3883	0.7283	5.8776	1.5974	9.1056	4.7233	3.606	0.9767	6.1883	6.2311	6.705	7.2144	7.0177	3.8701	6.7617	1.8747	2.6298	1.2859	2.9223	2.0466	0.5147	5.9271	1.8353	5.0504	5.2721	3.6981	1.5081	10.0262	3.4648	4.5491	1.313
HSPB6	10.6566	0.4583	4.8913	2.4762	12.0446	36.0722	4.2416	19.5534	4.4113	1.7052	14.8432	29.393	0.5096	2.4105	7.9715	7.3996	1.7477	3.5287	2.0447	0.654	0.1613	15.0359	5.3868	0.5186	2.2279	29.0643	5.1062	25.1897	3.6144	0.3887	19.0705	13.7251	5.3737	11.4772	5.5907	8.8788	8.0461	18.9272	2.5555	8.6044	6.5128	0.5103	22.8043	2.0421	9.1397	0.6372	9.3967	36.1883	1.187
ARHGAP33	1.9244	2.1698	0.95	0.8953	2.09	1.9575	4.4104	5.4655	1.4458	0.385	1.7431	5.6988	2.4455	1.1599	1.2604	1.5866	0.7811	1.427	1.0644	0.3355	0.5949	2.2953	4.9389	2.3918	0.8894	0.7337	4.2426	13.0532	1.6395	1.3914	0.906	0.7697	2.8404	0.7334	0.7287	0.5732	1.5121	0.4068	0.8516	0.9662	1.0895	1.6307	0.9812	1.6137	0.5896	4.5154	0.308	2.2276	0.2853
NDUFAB1	58.3203	95.6763	80.4199	123.5574	120.7258	51.365	85.1929	79.1156	61.8163	92.1263	113.0235	106.0426	74.0179	63.1168	54.6496	118.5304	122.3594	64.1138	62.6002	61.4388	101.337	50.5574	86.5769	68.0286	94.9551	54.082	62.8798	122.5525	126.7272	150.8288	102.7251	104.6545	126.4037	75.0041	81.3066	66.1463	89.3624	49.2176	24.3814	83.4491	54.9662	76.0125	101.4903	63.0245	48.9992	99.2894	74.9612	93.3556	61.7775
PDK4	2.3821	1.6229	7.0107	1.8111	17.1088	45.6075	6.0672	10.3053	30.2712	28.7536	4.2007	57.1881	18.4629	0.7978	3.9363	8.3435	2.788	2.8503	8.5182	1.2083	42.9234	4.9701	8.4555	11.4963	2.2649	23.191	69.4338	3.5656	11.7542	2.1211	110.9068	2.5653	0.6953	157.39	5.2098	2.3478	15.6836	8.5432	3.7652	14.6148	0.1802	0.8309	95.4392	3.2158	1.0514	6.4012	0.6866	7.5755	1.7113
SLC22A16	0	0.0449	0	0	0.0184	0	0.0215	0.0522	0.0169	0	0	0.0183	0.2248	0.43	0.1237	0.0458	0.0175	0	0	0	0	0.0182	0.0155	0.0163	0	0	0.0144	0.119	0.057	0.0264	0.0154	0.0179	0.0959	0.0319	0.0433	0.0148	0.0326	0.0782	0	0.0176	0.0449	0.1783	0.0259	0.0494	0	0.0268	0.0307	0.0267	0
ZMYND10	0.5671	0.2127	0.4324	0.1523	0.5223	0.8486	0.931	0.3294	0.6409	0.1809	0.2885	0.8152	0.2824	0.7958	0.4781	0.4333	0.5689	0.934	1.8661	0.3564	0.1685	0.295	0.4202	0.0884	0.6988	0.3447	0.2523	8.0906	0.3659	0.1962	0.2506	1.4496	0.1854	0.1723	0.4097	0.301	0.9911	0.4497	0.6608	0.1664	0.3846	0.1142	0.5429	0.6677	0.3191	0.2173	0.2908	0.9013	0.2361
ABCB5	43.8203	88.3337	44.4405	29.6236	54.0607	75.3104	70.6144	85.489	62.2233	65.0812	94.7808	144.3231	72.5644	24.2519	99.6611	65.459	65.9636	50.1251	42.2466	8.5529	63.5477	65.242	103.8429	62.4338	83.0913	51.8828	92.6185	64.4942	94.3239	77.972	117.9403	58.7759	82.625	56.5356	38.2991	25.2606	93.4835	34.1764	25.526	61.0938	27.8405	27.921	57.4304	58.1509	30.0141	88.1666	33.3477	84.774	25.3773
ARX	0	1.0995	2.708	0.9045	46.2622	0.0787	0.027	0	0.0212	11.4754	4.0419	6.3945	0.1008	84.3035	0.0222	0.0383	107.3582	1.6542	0.3995	0.0472	0.3126	0.0684	0.039	11.7716	0.0158	0.06	0.018	0.2559	0.0179	16.7833	0	0.0448	2.4419	0.1199	3.1676	13.797	0.2248	28.9574	0.0707	7.8953	14.911	11.4655	2.1936	0.2943	0.1615	46.9218	0.0193	0	1.9714
SLC25A13	19.9815	19.0258	33.1512	29.6918	54.9435	33.2604	38.5147	30.5013	31.4078	71.1743	57.629	43.0536	32.3555	37.2987	28.4055	53.747	73.001	29.9781	39.2918	8.9327	49.3113	28.1013	44.5173	32.8949	23.8384	19.7303	33.9293	45.175	41.0899	52.514	43.5288	46.9596	38.077	29.4507	34.062	36.3671	45.2275	38.6828	7.145	49.3873	19.5299	19.9289	52.4256	25.0231	47.3962	48.3239	38.1994	43.3042	25.0413
ST7	12.0049	17.7443	17.5637	17.6282	15.7001	16.0909	14.3608	13.1221	12.981	15.4061	14.5863	17.7608	11.2979	12.7089	12.3388	14.0489	20.21	16.3733	17.3063	13.2214	12.754	10.0772	11.8215	10.4023	15.4083	11.2452	13.9273	11.8946	19.2332	18.5363	16.5188	18.6532	16.7642	10.2877	12.8863	13.9044	11.2811	12.5763	10.5541	15.6167	12.5902	28.9444	14.3048	20.5808	11.7256	24.3936	18.9212	17.5559	9.0934
CDC27	4.7157	14.1647	9.2268	19.5736	24.7645	5.4009	30.6083	13.3458	7.5977	13.5079	27.7277	21.2001	15.9815	5.0404	9.3206	18.2924	28.8606	5.2123	8.8324	1.6883	14.3776	5.5679	18.341	11.0897	5.7152	6.5583	15.25	18.9359	11.5529	27.7798	15.6383	18.1966	24.2797	3.0637	12.3897	4.9365	11.3853	12.4079	1.0653	20.0975	8.4154	7.0262	8.0969	7.3357	9.2975	23.3667	11.7731	12.2028	7.9366
SLC4A1	0.0342	0	0	0	0.028	0.0159	0	0	0	0	0.0163	0	0	0.069	0	0	0.0134	0	0	0.0191	0	0	0	0	0	0.0121	0.0109	0.0259	0	0.0101	0	0	0.0104	0.0364	0.11	0.0226	0.0124	0	0	0	0.0114	0.0143	0.0099	0	0	0.0204	0.0117	0	0
CALCR	0	0.0208	0.0888	0.1564	0.0511	0.0194	0.1593	0.0322	0	0.0619	0.0592	0.2198	0	0	0.0164	0.0141	0.0487	0.0116	0.0164	0	0.0165	0	0	0	0	0	0	0.1258	0.0527	0.0488	0.0286	0.1157	0.1015	0	0.0134	0	0.0452	0.0543	0	0.1301	0.1801	0.0174	0.012	0	0	0.0248	0	0.0247	0
HCCS	20.5769	25.4049	21.0345	25.4329	31.6167	11.5795	21.9549	33.1843	25.8258	18.2071	38.1017	25.1917	26.0316	12.8687	28.2957	25.01	18.7637	19.9967	20.5912	13.0355	39.115	27.5831	36.968	29.9003	25.0944	13.3097	34.0298	34.9158	35.2625	39.9925	42.2511	18.2021	33.0947	26.3441	24.2972	19.228	37.2876	7.5668	7.0828	27.9334	14.1768	16.9593	20.1701	23.3619	9.7657	20.765	16.927	33.6069	13.1589
DVL2	53.6161	26.234	34.1842	17.6006	27.8977	20.7792	38.0851	34.0011	42.8528	27.9434	44.1913	49.481	41.7934	27.3188	42.3752	53.5509	57.0506	39.6001	75.3284	25.6224	42.8367	37.6249	37.8264	27.5443	38.3413	42.5687	33.6885	41.9803	41.0921	28.1488	30.3612	32.0074	33.8552	29.737	32.9015	21.9458	41.089	40.0402	32.8436	36.5514	16.4195	20.054	44.5788	31.5135	46.2933	32.6117	19.158	41.6442	15.3061
PRSS22	0.0245	0.1473	0	0.0185	0.0603	0.0343	0	0	0	0	0.035	0	0	0	0.029	0	0	0.0412	0	0	0	0	0	0.0804	0.0207	0	0	0.0557	0.0467	0	0	0	0.0225	0	0	0.0486	0.0534	0	0	0	0.0245	0.2614	0.0849	0	0.0352	0.0219	0	0	0
UPF1	51.1726	41.9764	50.0044	38.8661	52.1468	41.5984	47.4432	40.4073	60.4228	43.4582	66.8058	77.1989	50.3866	58.8715	70.8637	52.8669	58.3344	56.2646	74.0615	40.5382	53.2154	58.3527	42.8206	40.315	50.4493	50.301	40.5435	70.1124	64.2936	48.4693	47.3711	36.6463	66.7614	28.8937	53.3865	55.6207	55.9412	45.3178	40.2047	59.824	30.737	32.509	43.1084	51.6016	38.8318	49.1169	46.8284	53.0128	21.4506
SKAP2	0.7203	2.4237	0.5826	7.6675	1.6619	1.067	3.3239	1.2677	1.6283	0.7799	2.9853	3.7543	3.6402	0.5278	0.5539	3.5471	0.792	0.3477	0.2836	0.6676	1.323	1.073	3.3853	0.7743	0.4133	0.476	2.3219	3.7902	1.0689	2.6823	1.1365	1.302	4.0355	0.325	0.4416	0.2163	1.7329	0.2708	0.4657	2.0625	0.3709	3.747	9.6364	1.3584	0.2032	2.4786	0.7611	5.6439	0.5598
SLC25A5	680.777	379.2887	736.4686	483.0614	768.0398	334.0772	691.1779	765.3044	680.3629	862.5843	898.6704	679.7024	403.6518	527.0555	376.6951	981.85	418.8876	414.0276	695.5483	411.4577	912.2647	497.9089	773.4599	803.756	610.1386	505.2016	607.6135	731.2365	1024.3884	1013.5941	1046.0194	299.8471	695.2245	712.0124	625.305	679.1425	711.6808	328.5733	235.8695	758.6577	354.6754	576.8625	676.9725	512.099	367.6994	527.9557	596.9898	647.165	644.5589
MCUB	0.3456	13.1875	1.9152	14.67	9.3173	6.4594	8.2752	1.6059	1.1719	6.6706	5.0646	8.412	0.9178	4.278	1.5929	0.654	4.3534	2.1252	0.4083	0.2344	0.9975	1.1787	1.383	3.0539	1.5514	0.2101	2.0662	8.5361	1.3146	13.0485	4.1066	9.3066	15.3044	0.7526	7.0397	4.7298	2.47	2.9449	1.4252	4.8875	6.909	17.591	0.7686	2.0349	1.8154	11.0221	5.1477	10.3129	3.1851
HOXA11	0	0.0329	0.0702	1.5995	0.6999	0.0306	4.5034	0	0.0248	0.6853	0	0.0267	0	0.1325	0	0	0.0513	0	7.4066	0	1.1984	0	0.0227	0.5743	0	0.7463	9.2435	0.0249	0	0.1738	0	0.7584	0.0201	0.0466	0.0422	0.0217	0.6437	0.1145	0.2751	0.1029	0	0	6.8058	0	0.0314	0.0392	0	0.039	0.2556
POLR2J	73.1906	158.9346	129.9982	86.4932	97.5154	97.5808	73.6934	110.7486	50.8062	143.2881	85.8148	97.1281	55.3395	96.5123	83.6356	68.6305	74.3412	66.6925	78.9132	60.5659	76.8214	91.5122	73.5543	63.1078	75.191	88.153	75.8086	90.4639	60.6457	108.5605	71.901	134.7573	111.2108	58.7321	81.8226	95.7222	109.6043	121.8742	70.6109	92.9531	123.6917	70.0667	76.4759	54.0634	89.6274	101.1928	71.7785	104.1546	77.8257
DHX33	11.9667	12.1627	8.1249	10.2555	21.9685	8.5686	21.9243	16.6711	22.276	13.1469	22.7932	28.7754	22.4375	12.601	21.0315	21.2539	25.5154	15.7798	12.5726	5.6146	17.4407	7.3853	19.4288	15.1353	9.7823	8.7093	19.6522	16.8271	22.3449	20.6291	16.5377	11.8764	20.397	8.4159	12.5601	10.196	9.7606	10.8509	4.2238	15.3509	7.4855	13.785	24.0535	15.2702	11.4521	16.0856	13.2043	14.7083	5.7971
MEOX1	0.2626	0.7223	0.3971	0.4938	0.0269	0.3667	0.5658	0.1779	6.2075	0.342	0.1559	2.8292	0.1173	0.2315	0.1291	0.2006	0.0512	0.2202	3.2569	0.0367	0.7541	0.0266	0	0.1911	0.1289	0.3492	0.6291	0.1738	0.104	0.1349	0.203	0.1044	0.1602	0.4887	0.0422	0.0434	0.7139	0.8573	0.1373	1.9005	0.1093	0.0137	0.0757	0.1443	0.094	0.9978	0	0.0195	0.102
THSD7A	0.0375	0.0643	0.1716	0.4272	0.1382	0.0973	0.431	0.1182	0.1393	0.1495	0.3129	0.9737	0.0747	0.0324	0.1391	0.1365	0.0752	0.0359	0.0823	0	0.1146	0.0715	0.0611	0.0292	0.0767	0.0114	0.077	3.3198	0.0968	0.1982	0.232	0.0256	0.1177	0.0456	0.0155	0.0372	0.099	0.021	0.0202	0.2012	0.0535	0.0839	0.1344	0.0707	0.0998	0.1916	0.0934	0.1764	0.0625
LIG3	2.9026	6.356	8.875	8.293	9.1839	6.7841	9.7663	7.997	3.3165	11.2265	13.7491	16.8622	9.5867	8.6289	10.8666	11.4547	15.7171	3.24	17.1285	1.1438	11.2217	6.672	6.7139	6.2966	2.2406	9.7702	7.9014	8.5647	4.3169	11.8936	7.4489	10.9615	13.1915	4.0899	10.7522	8.1212	5.2972	11.2664	2.1401	11.9029	5.3126	1.3212	2.4317	2.5345	9.3746	10.0525	5.7019	6.9068	5.6045
RPAP3	2.8544	6.8429	2.5803	7.5434	11.1604	2.0315	7.0856	8.397	6.0445	4.518	13.4457	9.7385	13.9924	1.3883	2.8269	10.407	10.1374	2.6593	1.757	0.9897	7.2004	2.0045	12.5707	7.1621	4.0407	1.6172	10.0926	8.4275	8.8186	13.9403	5.559	2.8964	12.4917	1.6631	3.3819	1.669	3.9249	3.0853	0.5627	5.9433	2.2189	6.6256	7.235	3.4705	2.3029	12.0763	3.2523	4.2538	2.8559
ACSM3	0.0312	0.2221	0.1248	0.1934	0.0957	0.0218	0.1231	0.9683	0.2201	0.0783	0.222	0.7318	3.6012	0.1884	0.046	0.3493	0.4833	0.4312	0.3681	0.0914	0.7315	0.0567	0.1374	2.1344	0.3803	0.2238	0.8437	0.0531	0.8297	0.1441	0.0241	0.0558	0.271	0.1574	0.3527	0.0309	0.9066	0.1526	0.0391	0.192	0.1791	0.2929	0.512	1.1045	0.0558	0.202	0.1438	0.0693	0.0363
REXO5	0.8255	1.1746	1.6106	1.1883	2.4993	0.9939	1.2267	3.0585	0.7882	1.2554	1.8248	3.75	2.5948	1.8927	1.2431	1.3631	2.0822	1.0024	2.068	0.477	2.7739	1.6412	4.0898	2.3302	1.6889	0.3785	3.0824	5.3949	1.4616	2.3821	3.0082	2.7336	1.9279	0.9535	2.1389	0.8744	1.4549	1.6358	1.0002	1.6371	1.266	2.0776	1.317	2.0881	0.5912	1.4762	3.3277	3.5596	0.4314
CIAPIN1	47.5961	49.9043	44.8859	25.5369	59.6384	22.8032	44.8712	50.5259	49.4175	26.6102	45.0896	54.5358	38.7104	37.1142	48.9927	68.4575	72.0616	36.9073	51.9365	36.953	54.3039	45.9534	59.4241	42.8326	40.5822	36.3569	46.4572	65.2639	54.0575	86.0802	54.3519	47.496	66.9577	43.9766	55.5651	37.2943	19.787	43.461	24.4184	43.8892	28.9545	28.8983	29.6439	36.0807	48.2117	41.7526	45.5453	52.0773	23.5502
SPPL2B	15.9542	20.8625	18.8427	15.9335	17.9941	28.4294	11.3181	16.2421	11.5522	11.5264	14.3699	23.9732	16.6113	21.9532	7.9494	14.8246	17.7127	14.2042	18.3535	16.0044	14.0493	20.7629	27.8332	14.6764	11.9938	12.7526	13.959	21.1406	17.5931	22.7105	10.4812	11.9108	17.2582	14.0228	13.7284	21.4059	15.1036	18.7363	13.7277	15.4588	17.7196	14.4225	12.9786	9.2371	15.6239	35.8353	12.2604	21.5286	10.3893
FAM214B	9.2513	13.7577	8.6126	13.9037	19.7012	6.1402	12.921	8.4755	9.3776	6.333	13.4151	17.4426	8.4748	8.6132	16.4551	10.5571	11.4507	11.6974	10.0074	2.0302	5.7264	6.4279	10.9399	7.1125	10.791	5.126	7.8542	11.666	10.9004	20.1234	6.4726	6.8869	14.1037	3.5625	8.6117	8.7767	11.0992	2.0138	6.2083	11.419	5.8067	6.233	11.3657	7.1791	6.4158	9.6177	9.9859	8.4712	4.9219
COPZ2	21.4471	15.9966	14.8962	10.3303	27.9548	24.437	17.1619	26.5154	18.4288	7.352	16.1259	38.516	9.0458	9.5244	7.3648	12.9382	7.2295	26.8699	80.9725	13.7405	24.2588	21.6558	15.9714	14.5109	28.0258	26.3522	17.1877	17.6859	15.6235	11.7943	23.4707	9.3889	10.8478	8.1029	10.8742	14.0136	33.2134	21.5412	27.6244	16.3409	4.7323	9.3115	6.2637	8.5805	13.4298	24.4751	21.2862	23.5827	8.5538
PRKAR2B	0.5491	3.8314	1.0259	3.6348	5.951	2.6652	8.6971	2.3441	1.6758	1.1036	4.0875	5.3755	0.5889	0.4149	1.8472	0.5874	1.5746	1.6576	1.0379	0.046	1.0115	0.4832	0.883	0.929	2.4841	0.2483	0.9867	13.4144	0.731	4.414	1.6844	0.9499	3.8196	0.4964	1.0712	0.6258	1.0451	0.7351	0.7408	4.6085	0.6175	0.43	1.2228	0.7694	0.9243	3.8788	1.9991	2.1261	0.9603
MSL3	3.1289	6.8762	2.8294	6.4215	5.6276	2.8995	8.6201	7.943	5.3216	2.9257	6.7075	11.1144	8.0072	1.3109	4.2438	6.6195	3.4099	3.0098	3.0955	1.3284	5.5528	3.4057	10.9294	5.5242	4.1993	1.7184	8.5825	5.323	6.0642	7.0883	5.7303	1.3489	8.0983	3.7219	3.3312	2.0691	5.0488	1.1174	0.7133	6.0811	2.2961	4.434	8.3813	4.3986	0.977	6.9753	3.1472	6.2567	2.0645
CREBBP	33.3728	17.3783	27.8562	26.1262	34.1498	10.8333	32.7761	22.1204	33.4137	20.5789	37.151	50.5579	28.0159	35.1763	30.9181	22.6177	52.3799	34.5089	30.4269	10.1064	25.4662	24.2526	27.9197	21.0494	23.4174	24.7667	26.751	31.2514	29.2721	22.9554	30.726	17.1534	37.0587	23.3107	26.5092	31.5583	27.8299	20.6856	16.9258	38.7058	11.7458	16.3426	23.9931	27.6603	19.1082	35.9263	25.207	28.3651	10.9462
TSPOAP1	6.3498	3.3147	3.1262	2.3379	2.9714	3.5876	11.8156	5.6035	4.6394	1.0784	4.523	11.656	10.2975	4.3399	4.7842	3.6744	3.9203	6.7501	5.8687	1.795	2.5826	1.771	7.4613	2.9158	4.6826	5.2576	5.3466	9.7892	6.0136	2.0953	2.5478	1.2809	4.1988	1.3331	3.9889	2.0771	1.9778	3.1536	2.9529	3.009	2.2336	6.582	3.7185	5.0687	2.7817	13.6287	3.5455	4.8927	0.9343
MPO	0.7299	0.1494	0.5136	0.2371	0.5093	1.0195	0.5958	0.212	0.2812	0.1667	0.3545	1.2344	0.0534	0.4763	1.7231	0.1183	0.2912	1.1267	0.2156	0.3197	0	0.3423	0.1549	0.1086	0.8656	0.2471	0.0477	1.525	0.9149	0.0438	0.6157	0.3958	0.3492	0.0176	0.4634	0.3288	0.0722	0.39	0.4788	0.2142	0.0332	0.1559	0.373	0.3145	0.1188	0.178	0.3232	0.8712	0.0774
PON1	0	0	0	0.0497	0	0.0308	0	0	0.0747	0	0.0627	0.3223	0.8266	0	0	0	0	0.0369	0	0	0	0.0267	0.1828	0	0.0185	0	0.2532	0.05	0	0.0582	0.0227	0	0.0202	0.1171	0.0424	0	0	0	0.1105	0	0	0	0	0.0545	4.8578	0.0197	0	0	0
GCFC2	2.7851	7.1205	4.6087	5.5194	12.6811	3.4411	18.3586	10.7632	5.3031	6.363	10.713	16.1115	18.5766	2.7844	2.0862	11.3068	8.1994	4.7695	3.7837	1.0771	6.5562	2.9385	16.0246	7.6583	3.4079	2.2906	11.5692	5.7017	9.1267	12.824	9.0566	4.0638	10.5493	2.5632	4.974	2.2929	3.2153	4.4911	1.3847	6.7268	5.1071	7.3622	10.7273	5.9334	2.7007	19.4719	6.7448	5.7588	3.1221
WDR54	8.5753	23.2719	9.133	7.515	8.3137	14.8424	16.0914	14.2028	6.0056	2.8862	10.5508	6.1561	10.7589	17.5477	24.1417	6.1242	5.4505	6.4507	5.041	15.5908	3.7059	16.161	11.7693	8.9344	8.7885	6.3074	9.6137	50.2208	8.5444	10.1384	12.1836	23.1279	21.33	10.0358	10.1781	16.0607	12.561	8.9762	15.8598	9.343	10.1088	8.8042	5.2337	8.2012	19.4251	6.8787	10.6241	40.4822	10.3321
CROT	2.2959	3.1286	2.1634	2.6256	4.5743	3.8119	9.9955	8.953	3.8262	1.1378	3.6379	9.1304	7.8389	1.009	2.9034	5.812	3.4822	3.526	3.3487	1.5311	8.1437	3.0284	10.7543	6.7633	5.4616	1.62	9.8558	15.5404	7.0172	4.3648	9.1666	4.4577	3.2806	4.2104	2.2568	0.9402	5.3248	0.8567	0.9261	3.0935	1.2878	6.4066	2.9072	5.3295	1.6108	8.4311	2.979	5.4423	1.1198
ABCB4	0.053	0.568	1.075	0.4613	4.565	0.5604	0.2067	2.8054	0.2396	0.4227	0.9815	2.3827	0.3897	1.6476	0.3306	0.1774	1.1697	0.3936	0.1073	0.0063	0.2069	0.4595	1.4216	0.0413	0.0892	0.1128	0.3265	1.0397	0.0864	1.5873	2.1545	0.849	1.573	0.1208	1.0795	0.8028	0.7081	0.2472	0.095	1.0931	0.4843	0.2182	0.4256	0.6802	0.423	11.7315	5.5512	0.7817	0.3531
KMT2E	12.3558	15.9632	9.9073	14.5402	25.2044	9.7498	35.7112	19.9609	18.8642	12.581	24.0285	38.0924	27.9971	8.9229	12.0571	18.4006	16.0305	13.7628	7.8505	2.6116	13.9502	10.0507	26.8928	15.9831	11.3889	7.8517	27.1982	24.4946	19.2146	18.8987	20.9312	9.815	25.4107	7.7426	9.0023	7.0225	15.6119	9.8701	3.5353	18.0163	6.4598	12.0739	19.2292	14.5033	8.6265	30.6189	9.7517	15.6719	5.5945
RHBDD2	78.5591	214.1931	186.6853	172.2278	231.5456	119.9463	71.6382	125.2925	41.0068	228.184	215.4653	109.9536	59.8085	136.2196	220.643	81.8851	90.7702	91.5511	178.6399	103.8947	133.5992	216.058	100.1897	105.8931	126.4866	68.4169	104.4923	306.9231	76.6338	297.7546	157.4777	242.8972	244.0685	165.2659	150.652	217.9262	229.3365	143.4998	150.0222	169.247	150.1382	135.9511	54.1124	82.6911	238.1132	148.8445	117.8911	247.2037	160.6235
SOX8	30.3018	34.5869	33.2161	49.5628	38.4007	9.8721	11.8652	24.0382	46.1438	24.626	36.2134	71.0998	11.4127	87.6097	47.4918	37.234	174.8277	37.6784	30.8794	7.9404	13.0669	16.1262	13.9863	10.1722	10.4325	28.9361	12.5813	52.8247	63.7889	40.4145	3.104	24.2972	31.4953	5.6236	26.4045	22.2844	16.0571	50.6035	21.7165	33.877	10.2699	78.2907	40.9086	87.9079	49.6316	30.3003	38.8322	1.3165	7.874
IBTK	3.5029	8.5991	4.1838	12.7048	15.5914	4.5457	18.8947	14.1244	7.1979	2.9671	9.3497	24.5408	22.2669	2.3122	6.582	12.2245	18.7396	7.1348	3.274	1.9792	12.3852	3.698	20.3417	10.3934	8.6637	1.2422	13.2346	13.1525	22.1422	17.2317	11.5753	4.9314	15.0597	3.0044	4.8743	2.3873	6.6922	3.0588	0.9517	7.3095	3.528	11.4144	6.1456	10.0336	3.1337	21.6062	4.8652	6.0744	1.6742
ZNF195	1.314	3.3735	0.8961	2.7433	3.2763	1.905	5.7059	4.2075	2.4903	1.2049	3.146	8.5931	5.5725	0.5436	0.8786	3.9551	2.9471	1.3657	0.4604	0.4061	1.9178	0.7095	6.5617	3.0265	1.6189	0.4518	4.4287	2.9541	3.3113	4.1855	2.4365	0.9715	3.9874	0.7173	0.9482	0.4208	1.0704	1.1485	0.2947	1.9352	1.3533	3.3148	4.2903	1.5607	0.7586	6.3657	0.9786	1.9344	0.7805
MYCBP2	9.2996	10.8128	6.1186	9.7589	15.9638	5.3416	9.6476	11.7843	8.7529	7.4453	14.9534	13.5716	23.4048	8.3902	7.823	15.0866	11.7065	7.8468	3.5063	2.7047	13.953	5.7394	18.3077	14.836	9.8813	3.6676	18.3078	17.1706	15.4482	6.1674	25.5347	10.7404	15.3647	9.1502	8.1231	5.3567	16.0838	5.0573	2.1587	14.352	3.3982	9.9168	8.4631	12.2233	4.3671	30.5732	8.3618	14.0723	3.0634
FBXL3	2.1581	4.4914	1.7125	5.324	6.9353	3.072	14.3493	7.4053	6.2524	3.019	7.009	17.7722	12.2111	1.2496	1.3468	7.1271	6.9485	2.7941	1.6703	0.4919	4.2059	1.8166	10.4051	4.4133	4.4608	1.1875	9.7544	8.5208	10.8584	3.9115	5.8228	2.3378	8.2566	1.8818	2.2622	0.6883	2.428	1.6631	0.2802	4.7363	1.2066	4.3464	7.737	4.3006	0.9831	12.258	3.4511	3.4885	1.3496
ITGAL	0.1364	14.1427	2.4317	22.1165	0.8085	2.3611	4.4054	0.3583	0.9252	0.6027	6.9124	0.4341	0.3435	1.3356	0.4061	0.2055	0.2152	0.1492	0.8969	0.0696	0.3595	0.5184	0.1292	0.5568	0.4992	0.2019	0.1194	1.38	0.1918	1.1704	0.0612	2.4413	9.3594	0.3785	0.56	0.7406	3.6576	0.1859	0.1712	6.4888	0.8715	0.1412	1.0721	0.1956	0.2974	0.5198	0.292	2.9249	2.116
PDK2	16.4908	11.4896	26.8533	10.7551	9.7972	19.388	17.6985	12.9816	17.0918	9.1228	11.96	29.6522	17.8922	18.4728	28.4644	10.2095	12.767	19.0823	30.6747	13.1365	11.337	17.4984	18.8939	10.0619	19.0276	18.7382	12.8825	24.7112	14.3896	13.5283	27.6212	14.6336	11.775	9.2236	13.4035	18.133	14.9569	10.9787	23.0983	12.7661	7.974	12.0067	7.4172	14.1744	14.4616	17.2119	21.6925	24.1492	7.4307
ITGA3	31.499	72.5309	63.5725	15.5709	67.7751	78.7347	21.935	44.958	30.7379	31.1045	26.1662	88.06	106.101	84.2802	421.2603	67.0009	61.8489	64.5106	37.5072	44.8781	24.2611	99.9061	51.3908	52.102	44.2745	48.4011	22.4063	54.5201	99.9547	62.7626	128.7567	105.3334	95.546	32.8123	38.1477	81.7307	69.8041	34.6774	141.8835	38.7168	45.8672	265.1893	9.2916	106.6815	16.383	59.3702	112.9911	110.8754	21.0158
ZFX	5.8658	5.2557	2.8754	5.7027	9.7873	3.9969	14.9001	8.4156	7.2885	4.2217	9.0945	25.5885	12.4012	1.6144	2.9039	9.6571	5.9787	4.2019	2.4475	0.7703	5.8631	2.2554	10.9145	7.3494	3.5964	1.7908	13.6127	7.8695	12.5408	10.7224	10.7608	1.5602	8.0411	2.8574	2.9813	1.7516	5.1189	2.2155	0.8044	6.8623	1.9413	4.8067	8.6896	7.231	2.7823	16.7879	4.7803	4.7312	2.0078
LAMP2	32.042	84.9363	50.1224	92.1381	80.0412	29.5716	95.5648	75.5885	54.3591	52.3515	104.9461	87.7342	97.7601	29.8716	51.7651	69.8619	63.0538	55.5497	44.5703	16.1503	99.9317	36.7329	87.0645	79.447	81.1117	19.7708	82.2033	84.4433	84.9099	94.5823	99.3795	75.4852	117.7663	43.1002	52.5648	33.0721	71.6826	19.0395	11.6733	86.8671	27.8468	69.5359	48.575	51.37	22.7625	86.6104	57.2501	66.5586	32.2485
ITGA2B	0.2877	0.185	0.2852	0.1546	0.3154	0.0574	0.3395	0.0955	0.1277	0.1721	0.1464	0.401	0.3416	0.4192	0.2183	0.2198	0.2766	0.224	0.3156	0.0947	0.0244	0.0624	0.1918	0.1009	0.0259	0.0219	0.2363	0.548	0.1465	0.1629	0.2224	0.1103	0.2633	0.0219	0.2078	0.448	0.1006	0.6575	0.2192	0.4341	0.113	0.1738	0.2577	0.2879	0.5887	0.8267	0.4425	0.8047	0.0958
ASB4	0.0254	0	0	0.0096	0.0624	0.2306	0	0.0443	0.0144	0.0709	0	0.093	0.4496	0	0	0.0129	0	0.0213	0	0.0106	0.0453	0	0.0527	0	0.0107	0.027	0.2313	0	0.0362	0.0112	0.0524	0	0	0	0	0.0252	0.0276	0	0.0159	0	0	0	0.2856	0.0209	0	0	0	0.0339	0.0296
GDE1	17.6327	24.858	22.467	51.2981	39.4933	15.4317	26.7667	32.9137	25.7444	24.3753	39.2087	35.328	29.3305	14.3407	42.1435	34.7351	53.6911	27.1003	20.7987	11.1561	38.7745	20.0762	29.4364	31.6254	30.0057	7.8692	28.5971	45.3623	38.5906	50.7549	55.6398	25.3282	37.6072	22.6069	23.0081	15.2151	35.9607	13.1425	4.9845	35.3547	14.2669	35.4207	24.0888	33.0993	10.7487	33.9031	27.1982	33.9155	15.4135
REX1BD	30.4956	45.394	31.5932	32.3905	54.0532	34.981	21.6677	31.1493	18.5779	29.6506	39.8597	42.5772	20.2152	45.4038	34.8882	34.9253	20.6188	29.4418	26.4503	33.9724	35.6851	39.5018	25.7305	27.1285	34.5914	30.4483	22.3882	39.1598	25.4828	49.2328	31.1739	47.4994	46.6242	39.0572	35.8655	47.7471	38.6956	32.6437	14.3329	29.4994	34.2446	35.5256	17.8617	19.0273	16.3847	48.1399	33.4085	43.6423	17.3613
CRLF1	1.4001	0.8285	4.5264	0.6378	0.8234	2.8094	2.6913	0.5039	3.9228	1.0128	0.7585	15.4674	1.2689	4.7384	1.5595	2.3507	1.2002	1.3724	6.1036	1.3219	1.7108	0.4069	0.2864	0.409	0.2324	1.5524	0.7559	2.1485	0.2813	1.1986	0.122	1.388	1.0107	1.4261	1.6338	1.8956	1.7157	2.3438	1.1632	1.5277	1.8922	0.1606	1.3643	1.4791	0.6215	4.3199	9.6259	0.3686	0.6437
OSBPL7	10.1136	6.1316	8.9818	3.5693	4.5043	5.3593	14.6056	9.328	6.8023	3.9463	4.3884	8.6662	7.1896	10.3462	8.1438	7.3653	8.3879	5.6137	12.4208	5.3112	6.0626	6.4297	11.434	5.3056	6.7211	14.8224	7.3543	9.5683	6.0529	6.0074	5.9022	7.4876	7.089	2.7835	5.8835	4.2348	5.3058	7.9767	8.3909	5.1099	4.6004	4.7522	4.0497	5.9512	6.5296	9.6876	3.8527	11.9416	2.9061
TMEM98	72.2934	88.8425	127.7091	71.8904	126.414	83.6414	87.0991	92.6102	72.1105	81.9153	127.3051	172.6698	79.8184	117.9113	118.7468	94.71	183.9303	98.4319	184.2247	54.629	173.4406	99.7578	79.4913	94.2969	116.7042	63.3966	116.8318	122.8065	98.9484	128.8686	111.9635	98.5028	113.6564	67.8601	123.9439	119.8744	62.3793	131.3266	96.3196	158.4031	56.2359	67.5958	61.0454	71.7957	127.0688	100.4938	143.1231	107.0662	63.332
YBX2	0.5938	0.1706	0.6744	0.3421	0.6361	0.6	0.4175	0.8072	0.3427	0.931	0.432	0.9401	0.5013	0.5537	0.2684	0.4763	1.0499	0.9005	1.9104	0.5717	0.2102	0.3067	1.0617	0.2069	0.2871	2.2849	0.2785	0.8173	0.853	0.1447	1.0942	0.2562	0.451	0.2822	0.4868	1.0642	0.4672	1.3531	0.222	0.5784	0.341	0.7599	0.8304	0.2916	1.1945	1.9656	0.8421	1.5181	0.4419
KRT33A	0	0	0	0	0	0.0627	0	0	0	0	0	0	0	0	0	0	0	0	0	0	0	0	0	0	0	0	0	0	0	0	0	0.0536	0.0411	0	0	0	0.0488	0	0	0	0	0.0281	0	0	0	0	0	0	0
MAP3K14	4.511	8.2867	6.998	8.2693	16.5302	3.2296	9.0756	8.0099	6.3238	2.213	7.7648	10.4136	8.6795	5.772	5.8484	6.6785	8.7713	6.7081	6.768	2.3526	4.7845	9.5352	7.8175	6.3321	4.6307	4.1182	7.1819	12.3831	7.6073	5.747	8.1208	3.5959	12.8018	3.2604	5.728	5.9843	3.7159	4.0312	5.3634	7.803	4.354	6.0146	4.7759	6.3048	6.0331	14.3246	3.5674	13.9749	1.5404
ABCC8	0.0046	0.0209	0	0.0035	0.1712	0.013	0	0	0.0053	0.0208	0.1457	0.0283	0.005	0.014	0.0439	0.0237	0	0	0.0165	0.0039	0	0.0056	0.0289	0.0304	0.0039	0.0148	0.0178	2.4687	0	0.0041	0.024	0.0055	0	0	0.0045	0	0.2325	0.0121	0.0058	0.0109	0.0046	0.0116	0.0643	0.0192	0.0599	0	0.0095	0	0.0108
CACNG3	0	0.0916	0	0.0689	0.075	0.0426	0	0	0	0	2.6089	0.1862	0	0.0922	0.9006	0.2177	0	0	0	0	0	0.037	0.0317	0	0.0514	0	0.0292	43.4715	0	0	0	0	0	0	0	0	0.4315	0	0.0766	0	0	0.0574	0	0	0	0	0.0626	0.163	0
TMEM132A	2.9279	9.1366	3.7355	6.014	7.1416	12.0883	2.7733	2.1023	4.0002	1.9758	11.0123	12.4708	2.8467	15.3648	12.7979	2.4504	2.8148	5.0517	4.6371	4.5088	1.8449	2.7533	0.9429	1.273	2.4506	1.5916	1.164	53.4304	8.3982	5.5977	0.5557	3.3969	5.5582	3.9177	2.2704	7.158	9.3425	2.5214	7.248	2.8135	5.6839	9.7563	8.4446	2.1813	9.4598	5.4515	8.1001	6.6296	3.0007
AP2B1	82.2722	97.242	96.629	72.3313	142.4046	60.9746	134.1787	84.3752	108.5051	82.6349	129.44	123.6845	111.3297	114.1746	158.6972	120.48	170.4347	103.0251	169.8798	63.9945	122.4066	85.3705	90.6351	79.3078	108.3788	58.0627	79.5885	152.7139	136.6612	161.1902	133.4936	145.8889	149.0041	45.5579	101.9408	91.4513	107.3196	85.5085	50.1069	113.0694	54.2578	109.3079	84.5123	109.6672	72.3303	96.9034	131.0261	123.4186	50.7874
TAC1	0	2.6666	0	0	0.042	0.3341	0.1964	0.0794	0.4249	0	0.0974	0.0417	0	0	0.0807	0.0696	0	0	0	0	0	0	0	0	0	0	0	1.5515	0	0.2107	0	0	0	0	0	0	0	0	0	0.1605	0.0342	0	0	0	0	0.0917	0.035	0.0304	0
ZNF263	11.9522	11.3529	11.2089	13.128	17.0565	7.0705	17.6559	12.2065	16.0912	11.1414	16.9364	22.1259	18.7865	10.9231	20.1257	18.5269	18.502	12.7726	13.5583	7.8479	13.4877	11.8457	16.3144	11.7491	12.3204	9.867	13.5381	16.9558	17.7432	11.9134	12.6153	8.8299	17.1866	8.1434	14.0846	10.6309	12.0245	7.865	7.9243	18.3622	7.818	12.5375	16.0732	14.6118	9.7256	16.1445	12.4535	16.5349	6.7966
CX3CL1	3.4261	8.6909	14.5783	5.2945	4.7257	5.7725	4.1321	5.0631	3.1623	4.0008	9.2025	18.5733	2.6953	21.3189	2.0625	7.6015	15.9363	12.0756	12.2814	3.3231	7.1868	3.5748	2.6173	8.5828	7.436	5.1488	5.5318	20.5223	16.9896	3.4678	1.832	3.7711	12.561	2.3281	6.6295	4.7864	5.0926	9.1933	11.5687	8.6882	9.3901	10.9354	1.7998	11.4659	8.3391	2.133	4.8121	15.562	6.5006
SPATA20	74.3288	113.093	229.8644	49.0895	66.7079	112.5421	128.8745	75.0061	46.4664	169.4837	150.5279	34.1009	63.2193	237.1304	125.1271	121.1894	172.5635	109.2058	264.031	144.1428	91.0449	109.9283	97.649	95.4757	97.7202	135.4055	84.3942	128.425	144.1207	151.988	165.3897	217.9656	151.6105	65.4282	153.2316	287.8084	120.0242	155.0413	144.4087	168.5175	109.3875	127.7105	43.1368	93.6967	136.3591	175.8813	269.7468	78.7746	140.0001
CACNA1G	0.0116	0.0087	0.0124	0.0131	0.05	0.0081	0	0.027	0	0.0195	0.8201	0.1277	0.0125	0.0615	0.2677	0.0415	0.0068	0.0049	0.0893	0.0049	0	0	0.0181	0.0317	0.0392	0	0.0111	17.8577	0	0.0307	0	0.0069	0.0053	0	0.0112	0.0115	0.1138	0.0532	0.0292	0.0137	0.0058	0.0437	0.005	0.0096	0.0666	0.0208	0.0239	0.0104	0.0136
TNFRSF12A	2.7289	46.992	13.7691	29.8612	38.698	8.9388	3.5936	8.3398	5.0305	4.5342	20.7807	8.8768	14.0759	6.8733	65.5699	16.4172	8.8593	3.0237	3.7611	3.7837	4.8647	23.6993	4.3139	14.6446	9.8431	6.1864	9.838	48.668	18.8441	51.055	8.7089	59.4519	45.0762	9.9155	4.4441	18.3827	42.1849	3.5218	18.9586	14.2614	17.0471	12.3138	1.6295	10.1487	19.4059	6.4776	7.9289	8.2988	14.9223
DLX6	0	0.1019	0.0181	0.1661	0.0626	0.0237	0.122	0	0	0.0379	0.0484	0.2486	0	0	0.02	0.0346	0.0199	0.0142	0.0803	0	0.0404	0.0206	0	0.0742	0.0286	0.0361	0.0488	0.0964	0.0161	0.1197	0	0	0.0466	0	0.0327	0.0168	0.0554	0.0222	0.0213	0.1794	0.034	0.0745	8.0781	0.042	0.0487	0.0304	0.1045	0.0302	0
MAP3K9	0.8645	0.886	1.1044	1.5741	1.2008	1.016	1.6965	2.0193	0.5873	0.7806	1.8036	2.4201	1.839	1.1708	2.1187	2.3342	1.9516	1.5962	1.8025	1.1399	3.868	2.2305	2.8178	2.6089	1.7732	0.6835	2.4445	7.1731	1.9046	2.6799	3.8525	1.5385	1.6213	1.8989	0.9238	0.5243	2.8769	0.8946	1.1975	1.3972	0.7507	1.755	0.384	1.8378	0.6699	2.2681	1.1045	2.3125	0.6168
RALA	18.1462	31.0796	19.9486	28.0242	32.0006	30.2309	47.3457	44.4927	31.3379	28.8948	36.1458	56.9136	33.3469	14.2303	18.6975	35.4606	42.5529	24.0159	16.2611	18.3276	35.0878	17.8391	40.584	25.6054	19.8953	12.1219	36.3618	32.2456	34.0596	36.3771	35.4133	28.3763	36.583	16.9855	20.5836	12.7821	25.1038	21.6507	5.4779	30.9895	17.32	26.7012	38.6519	23.2036	12.1774	31.032	24.0402	31.8953	10.2916
BAIAP2L1	35.7415	24.9302	32.8449	31.3391	31.6107	31.7317	63.2008	26.1649	25.665	28.5785	52.1633	24.5602	33.5937	9.4271	35.6828	27.8337	24.7722	27.1707	29.6492	14.2772	56.6689	14.8932	31.5639	29.4869	45.617	24.5957	33.4025	32.3541	56.0749	22.7612	26.5903	33.4014	26.9251	22.0701	21.2669	11.5337	28.3639	29.7366	15.2158	26.5814	20.7911	28.6348	20.7703	32.0709	16.0811	14.1176	11.3503	17.5427	18.8177
KDM7A	2.0339	4.5497	2.5377	5.1622	8.0677	1.6644	7.457	3.1743	4.3791	4.9877	7.0217	8.9499	7.1193	1.3294	1.2077	3.7249	4.9946	2.8459	0.9213	0.2562	3.8482	0.7649	4.343	2.826	2.0058	0.7965	5.2435	6.4859	3.9274	5.6774	1.1514	2.151	7.3433	0.7166	2.4702	1.3416	1.6623	2.1512	0.3289	4.5257	1.6837	2.2905	7.1867	1.9799	2.1986	7.6648	2.5144	1.5271	1.5274
ETV1	1.5761	2.4745	0.5197	0.3204	12.1507	6.4169	2.439	8.8922	4.9521	1.0327	1.8812	19.6336	25.8566	1.1863	10.4289	7.7126	0.7692	3.837	0.6398	2.3199	2.8421	2.0017	13.6926	14.7052	4.0101	0.1942	9.7503	3.2942	7.5802	7.4136	15.6602	0.5154	5.7811	6.1154	2.0283	0.802	2.581	0.2305	3.6657	2.2999	0.5839	32.7449	10.3354	17.2943	0.3225	6.9426	1.4727	5.2429	0.1986
AGK	4.9063	4.7192	4.8	4.8589	8.2215	4.9733	5.8303	8.6154	6.8252	7.353	7.6754	9.9014	9.0454	3.2981	6.4237	8.0916	8.7639	4.8615	4.5683	2.7544	6.7994	4.5279	10.9287	6.7163	4.5252	3.5902	8.8794	8.7651	8.5402	9.0536	9.1191	6.5904	6.3477	4.8512	4.6791	3.675	5.6213	4.4435	1.5102	6.3045	3.7284	5.4589	7.204	6.6454	5.0615	8.1673	6.5962	7.3221	3.8515
ALDH3B1	39.8951	26.5128	52.7349	29.5768	26.8166	21.657	16.9983	34.741	29.6721	13.0735	24.0401	39.0571	11.2884	97.9486	21.8142	29.8419	44.0162	46.6313	45.4918	17.5795	33.277	34.1804	17.6799	20.0761	28.5678	34.645	26.2581	19.3715	23.2	32.2815	22.5425	17.4763	24.3425	49.1316	28.6758	44.0502	24.1616	19.2372	35.0965	29.4769	25.2682	20.1262	57.318	28.4365	42.3239	33.3183	50.1207	29.5912	14.7416
TTC22	0.067	0.3879	0.1329	0.749	0.0353	0.0802	0.055	0.0445	0.0216	0	0.2182	0.0584	0.0411	0.0145	0.0339	0.0098	0.056	0.1124	0	0	0	0	0.0497	0.0523	0.0483	0.0102	0	0.2608	0.0546	0.0337	0.4837	0.0571	0.1928	0.0102	0.0461	0.019	0.177	0.0375	0.2523	0.0899	0.0383	0.048	0.0497	0.5761	0.0274	0.0171	0.0098	0.1193	0.0223
PHTF2	0.7647	2.1222	0.9681	3.2577	4.7369	1.2004	4.7636	3.6945	1.4915	2.6294	4.7143	5.3079	5.7407	0.3784	0.7189	4.9849	2.9305	1.1859	0.8394	0.1985	2.5736	0.7228	5.5671	3.1835	1.3783	0.324	4.7536	3.5789	2.767	6.3786	2.6514	3.6006	3.0968	1.1011	1.3104	0.4493	1.7884	0.6806	0.0934	2.0096	0.9131	2.4802	2.3233	1.6678	0.6592	5.1552	1.1659	1.8612	0.9467
CCL26	0	0.6244	1.3328	2.1911	2.5551	1.9761	0.9565	0.3867	0.5644	0.6505	2.0157	1.2183	0	1.2578	1.2771	0.1696	0.3896	0.0698	0.5899	0.8368	0.0989	0.4041	0.0863	0.1817	0.2101	0.6198	0.0798	5.5729	0.1583	1.0264	0	0.5957	0.5332	0.0885	0.6414	0.7423	1.0862	3.9133	0	2.7353	1.5805	0.3129	0.1439	0	9.8954	0.4465	0.7681	0.5926	2.1346
FARP2	12.6822	10.5992	11.5791	14.6689	20.5488	8.3533	25.641	13.2277	14.5736	12.6011	16.8379	24.5039	27.578	14.1143	11.9608	31.3469	37.1008	15.7172	34.3985	8.1258	16.2768	10.3284	12.6836	11.305	12.7776	7.3155	14.4438	15.3958	10.8439	22.785	25.0899	13.2061	18.4339	10.5601	13.3548	12.1643	11.5386	13.7298	8.3643	17.8535	6.3969	12.9347	13.7982	21.1987	10.5386	29.9085	6.2125	9.2624	5.5153
USH1C	0.0477	0.0537	0.1019	0	0.6154	0	0	0	0	0.1066	2.3626	0.0728	0	0.1082	1.7321	0.1337	0.1536	0.06	0.0564	0.01	0	0.0579	0	0	0.0402	0.0127	0.0343	16.2214	0.0454	0.0631	0.0615	0.0285	0	0.0761	0.046	0.0473	2.4783	0.2337	0.0299	0.042	0.0238	0.2691	0	0.177	0.2564	0	0.3915	1.731	0.1669
GGCT	27.7497	36.6263	32.3682	26.9747	40.2526	27.9404	35.1714	70.309	26.8424	57.0905	46.1742	35.2827	36.0197	21.1899	24.3484	49.7762	35.9578	33.3324	22.5483	32.4163	55.0953	27.8016	58.7559	52.043	41.6434	26.124	57.3365	28.6188	48.9698	50.4098	52.3781	30.7837	40.6499	34.39	34.4059	26.3352	37.9229	43.3867	10.2266	32.7007	36.4305	55.6057	37.4248	30.0432	24.9231	44.9301	31.9573	31.6254	24.4771
DBF4	1.2097	2.9424	0.7884	3.7928	3.9092	1.1026	3.4755	4.6295	2.8352	2.9288	4.8797	5.6849	5.8857	0.5196	0.9619	6.3309	3.3532	2.1781	0.7521	0.2454	2.7693	0.7573	4.7951	1.8623	1.2646	0.3657	4.4783	2.052	3.0149	5.485	1.8249	1.1393	4.7199	0.4739	1.0795	0.5931	1.5925	1.2473	0.1758	2.3465	1.4127	2.2736	7.0364	2.2985	0.7661	6.0569	1.9848	1.1787	0.9204
TBXA2R	2.8768	2.267	3.3143	2.7866	9.4547	3.7868	2.0515	3.2696	1.3802	3.2121	9.3762	2.4994	2.8411	5.0356	7.1575	3.8588	2.3981	4.0435	3.3985	3.2949	1.6972	2.5624	1.825	1.6717	1.3412	2.8403	1.785	2.3489	2.5388	3.3182	0.8322	11.086	2.1026	1.5187	4.3864	4.0609	2.0032	1.2164	10.2078	3.984	1.448	1.8672	1.6645	3.2071	1.9567	1.7025	7.5345	5.9685	2.2681
IFRD1	1.8955	3.6553	2.158	2.2334	3.8917	2.058	3.106	5.6336	2.9877	1.7609	2.6266	4.4257	7.6947	0.3916	0.9788	2.9798	3.6917	2.0116	0.8222	0.546	1.8127	1.0246	8.5724	3.4347	2.7607	0.638	4.3851	3.8907	4.9004	4.2005	1.6872	1.0688	3.8424	0.6851	1.2911	0.5063	0.9502	1.2765	0.3903	3.8153	1.7761	5.0796	2.9967	2.9356	0.5728	7.2957	0.3797	2.0101	0.6042
LGALS14	0	0.0971	0	0	0	0	0.093	0	0	0	0	0	0	0	0	0	0	0	0	0	0	0	0	0	0	0	0	0	0	0	0	0	0.0592	0	0	0	0	0	0	0	0	0	0	0	0	0	0	0	0
COX10	5.3001	5.146	5.307	4.84	9.3589	4.161	6.0464	5.9554	6.6072	7.6487	9.204	8.3034	5.7121	4.9472	9.4144	8.2853	7.6121	6.0272	8.7882	1.9084	6.3091	4.9511	7.3581	5.1895	4.7887	4.6343	6.3822	8.9539	7.7245	9.109	7.7595	7.8623	8.1721	4.4944	6.9497	4.5743	6.2161	6.4474	2.5759	6.3532	3.523	4.4166	8.1259	4.9968	4.342	7.3872	6.6252	7.5927	3.4933
GTF2IRD1	27.9177	14.2112	24.3454	9.0403	14.8477	21.703	26.9657	19.5034	33.4166	18.1439	16.1604	26.4554	23.24	21.9725	21.4223	17.712	14.7094	21.7105	23.1426	14.2117	20.7779	16.9051	21.7612	18.8274	16.9877	21.2909	29.8253	35.0454	16.5736	14.5449	15.9563	17.3023	18.6631	14.4856	19.3838	15.9339	14.9702	16.5559	32.6526	19.5386	12.6335	11.5796	33.0339	19.954	22.5814	15.9141	13.6913	24.5923	9.8449
PAF1	92.2599	123.9269	141.387	98.088	100.5405	101.16	84.4656	90.3086	77.5241	104.3647	139.7718	107.4326	83.137	107.656	121.6171	84.9834	125.3282	78.3065	97.155	77.9057	88.2477	86.0949	95.6046	60.792	97.6221	81.6168	73.0093	155.3115	99.1498	114.5668	85.4931	125.1742	135.9615	77.2208	111.1672	98.8119	119.9381	110.3906	87.96	120.5802	94.8394	64.1296	83.1583	70.0552	102.3107	114.688	80.8841	123.7795	77.9278
VPS41	21.9485	23.749	22.4811	29.3229	43.2012	20.1241	51.1559	32.5792	35.7271	38.5463	43.0212	71.6659	43.5973	16.0599	23.7414	34.2276	61.0938	27.8778	14.2661	16.8853	36.5253	11.2044	47.5436	26.016	30.2306	8.4631	33.6768	35.9165	48.9761	38.4833	50.9484	31.0641	35.3065	12.9549	23.0636	11.4062	26.0121	20.5043	4.8593	34.0544	13.2318	29.3744	28.0535	30.3157	16.3258	53.1715	31.0603	25.1116	11.6852
ARHGAP44	0.2071	0.5086	0.335	0.6893	0.4856	0.6575	0.3607	0.6489	0.3973	0.1752	0.456	0.957	0.7808	0.3415	0.3852	0.3965	0.6464	0.2263	0.4597	0.1946	0.2163	0.6095	1.2697	0.7878	0.0845	0.207	0.5113	8.5336	0.2924	0.3649	1.9543	0.1048	0.1034	0.5006	0.1693	0.1368	0.7099	0.3033	0.1103	0.3831	0.2133	1.5218	0.6133	0.3932	0.5125	0.5612	0.3862	4.8323	0.1463
ELAC2	31.3604	36.1855	44.4971	35.2041	52.8259	27.0997	33.4914	33.3219	32.4044	40.4546	58.736	52.4123	39.9687	40.1947	67.9941	51.5495	82.376	35.8525	78.1515	28.223	45.3632	35.1545	38.4282	36.6554	39.6434	37.0072	33.8888	52.936	46.9516	54.3607	34.5912	66.54	49.2981	32.5862	41.5612	40.1942	47.8093	59.3599	27.6433	46.9118	29.9497	29.4215	49.7743	36.7036	43.6422	43.8644	42.3479	40.9508	25.601
SCIN	10.7296	0.2643	0.0376	25.8661	11.0749	31.982	1.9448	0.0409	62.1095	20.8639	45.1472	332.8163	0.0702	0.0532	2.7265	0.9588	0.159	92.4947	2.1106	0.097	0.2392	0.1283	0.1044	0.1813	74.8769	33.7457	0.1206	1.4107	105.1664	0.501	0.0311	0.1441	0.3362	0.0856	0.3103	0.2793	5.1885	0.0066	26.35	0.9156	0.0604	0.0725	62.8537	38.976	0.0721	0.162	1.9663	0.1165	0.9622
ARSD	39.9056	23.404	25.7198	21.1781	39.658	28.6239	54.8029	19.1239	22.4955	21.9062	31.9607	51.38	22.8097	37.8299	19.0685	16.358	28.1478	20.7174	30.595	10.3198	25.0288	18.0428	21.8827	15.5155	21.6638	15.8491	37.0849	27.2376	63.5233	68.7147	23.0106	22.8394	28.955	15.4714	33.6456	26.4158	30.4297	29.9864	9.176	33.9078	18.1365	12.4588	26.264	36.7429	40.475	60.8027	53.0572	23.2962	16.2323
PNPLA4	31.4074	19.4324	25.6374	12.4379	19.8216	26.1617	32.182	22.0768	19.6784	25.1086	20.6003	53.7115	27.3918	20.0379	12.4311	20.0803	22.2842	19.8771	23.5666	15.6659	21.425	13.2835	25.055	14.566	21.7703	19.3248	38.7774	29.3369	41.3806	58.6434	26.4754	15.6134	23.9257	14.2649	24.6875	22.5907	18.3934	22.6051	9.558	20.4558	15.1899	24.9857	19.8921	47.5195	31.3285	59.9063	49.6394	18.8858	18.6375
MYH13	0	0	0	0	0	0	0	0	0	0	0.0817	0	0	0	0	0	0	0.0321	0	0	0	0	0	0	0	0	0	0.0217	0	0.0168	0	0	0	0	0	0	0	0	0	0	0	0	0.0083	0.0315	0.0137	0	0	0	0.0223
ADIPOR2	85.8022	78.1571	88.7624	102.1865	103.0381	32.2757	111.2822	78.5472	93.9966	66.8183	142.3782	150.9923	120.6124	84.4932	76.1535	93.9006	259.846	113.8701	140.8226	42.2563	133.1183	49.1688	93.6233	72.1307	145.1618	56.6296	93.6779	82.2313	118.8581	106.2297	98.9254	56.3449	118.7915	55.2219	103.9622	57.4938	92.3632	58.1491	28.7495	129.2603	40.5977	70.1509	91.5034	104.3843	56.7617	159.9041	65.1037	73.9317	37.1527
CDKL3	0.2415	0.1673	0.1389	0.2655	0.3194	0.1817	0.347	0.4964	0.189	0.166	0.2647	0.6119	0.6377	0.1404	0.2193	0.2272	0.6306	0.2025	0.0658	0	0.2429	0.1128	0.8481	0.4462	0.172	0	0.5342	0.4639	0.265	0.2619	0.3257	0.133	0.4421	0.3161	0.0895	0.0921	0.1617	0.1213	0	0.2835	0.13	0.4307	0.1767	0.3369	0.1597	0.7144	0.1143	0.3142	0.0866
UPP2	0	0.0297	0	0.0149	0.0486	0.1382	0.1137	0.046	0.0224	0	0	0.0483	0.1061	0	0.0701	0	0.0695	0.0166	0	0.0166	0	0	0.0821	0	0	0	0.019	0.2021	0.0188	0.0349	0.0204	0	0.0181	0	0.0381	0.0196	0.043	0.0258	0	0	0.0593	0.062	0	0.0163	0	0.0354	0	0.0704	0
PRSS21	0	0.491	0.0318	0.4027	4.1642	0.0415	0.47	0.0346	0.4034	0	0	0.0363	0	0	0.2107	3.9398	4.8739	0.0249	0	0	0	1.1915	0	0.0649	0	0.0316	0	0.0675	0.0283	0.1048	0.0307	0.2129	0.0544	0.4112	0	0	0.3882	0	4.5543	3.4914	0.0297	4.9385	0	0.0245	3.5792	0.0798	0	0.0265	0.0694
MARK4	57.1292	34.7163	55.0592	28.4649	30.8841	56.6732	36.0659	31.6743	44.71	29.6411	39.3102	46.5479	35.2209	63.0077	71.29	38.968	36.3073	52.4873	62.8574	34.345	35.3836	49.0389	32.5103	22.1636	47.5488	52.1448	29.484	56.8051	44.0092	34.5985	36.9059	35.5815	36.9929	33.9342	43.1966	58.8521	37.6564	39.736	62.8051	38.2484	33.9051	22.2384	38.055	31.2501	36.0134	34.6458	40.3665	48.5799	30.3546
PROM1	0.1726	0.0942	0.1843	0.0236	1.1466	0.0658	0.0113	0.1185	0.1064	0.035	3.6776	0.4498	0.0589	0.0949	1.028	0.2638	0.1653	0.3882	0.0927	0.0131	0.1399	0.019	0.0895	0.0514	0.2047	0.0167	0.2707	99.3942	0.5969	0.2004	0.0162	0.0094	0.0144	0.0167	0.1058	0	3.5583	0.1025	0.0197	0.1474	0.0157	4.783	0.1425	0.4462	0.0337	0.2526	0.4586	0.1187	0.1646
CCDC124	187.0817	231.4545	263.28	149.199	158.5819	229.6605	122.0054	184.6606	117.292	162.4356	186.4805	189.1919	128.1425	265.3685	147.3487	167.8174	181.1946	144.5805	288.4615	208.228	207.2636	266.0324	152.5671	148.3318	182.3563	234.2134	134.5887	190.9316	129.3269	228.2286	135.3967	211.2482	212.7828	257.3543	182.9396	244.5955	265.4404	226.8159	176.2558	199.412	228.144	106.7916	115.422	99.6756	144.8184	170.3291	163.2027	245.1489	157.3652
CEACAM21	0.1184	0.7105	0.316	5.1423	0.3271	0.124	0.6377	0.2406	0.2007	0.1983	1.9816	0.3971	0.3491	0.1789	0.6986	0.3317	0.1732	0.1489	0.1748	0.0496	0.4221	0.6107	0.3991	0.9368	0.1744	0.0315	0.4254	1.9817	0.3096	1.0428	0.1221	0.0353	0.8668	0.1574	0.1996	0.3519	1.7058	0.116	0.0743	0.799	0.1479	0.1854	0.4095	0.2683	0.4663	0.2646	0.1517	0.3424	0.207
PAFAH1B1	12.7674	21.255	13.1903	26.4136	39.215	8.4146	30.0358	19.1785	20.0396	22.2157	42.0191	33.6566	30.347	12.0711	16.0023	23.9858	34.8734	16.0422	16.5282	4.927	26.3121	8.8342	28.1474	18.174	16.2916	7.7337	23.6642	36.5307	26.5354	37.087	23.2699	26.5544	36.0087	9.0593	20.113	11.1154	16.8145	11.842	3.5459	27.6678	9.1726	14.6988	20.1202	16.7572	10.5474	38.9804	19.65	15.8527	9.4507
NOS2	0.4788	0.5987	1.1218	0.7303	1.0453	0.3901	0.4586	0.6798	0.2405	0.6386	0.8527	1.3791	0.2853	1.9899	0.2041	0.4878	0.9651	1.1933	1.1627	0.0669	0.3794	0.5489	0.1656	0.6678	0.1903	0.6933	0.1784	1.6001	0.3162	0.6327	0.7268	0.238	0.8278	0.5799	0.6535	1.5421	0.5207	0.9902	0.2504	0.4215	0.2127	0.825	1.7483	0.6797	0.4954	1.2249	1.1457	2.3085	0.6202
DNAH9	0.0173	0.0259	0.0037	0.0286	0.0127	0.0675	0.0149	0.0722	0.0468	0.0077	0.0787	0.0548	0.0296	0.0209	0.1182	0.0211	0.0485	0.0956	0.053	0.026	0.0821	0.0545	0.0788	0.0339	0.0262	0.0073	0.043	1.6423	0.0493	0.0091	0.0677	0	0.0126	0.0294	0.0067	0.0205	0.1653	0.018	0.0173	0.0689	0.0104	0.1104	0.0627	0.0228	0.0643	0.0957	0.0035	0.0769	0
KIAA0100	43.7172	41.4335	52.8424	44.5676	65.5544	32.6453	48.272	37.7217	50.0567	54.4378	74.6052	67.1889	64.5162	67.1871	101.7114	59.6763	92.4671	50.6701	78.6426	29.5729	49.6126	42.8098	36.8054	34.4005	42.1382	39.6243	34.971	61.9285	59.1498	67.1737	78.341	79.9839	63.2604	51.4653	53.7944	56.7375	49.7011	56.4693	28.4187	65.7523	34.3263	41.8699	45.4626	52.5151	54.8979	59.6358	73.4531	48.1568	39.2182
SLC13A2	0	0	0	0	0	0	0	0	0	0	0.0258	0	0	0	0.0428	0	0	0	0	0	0	0	0	0	0.0153	0	0	1.7084	0	0.016	0	0	0	0	0	0	0.0197	0	0	0	0	0	0	0	0	0	0	0	0
GAS7	11.4565	12.2641	9.6789	13.1146	18.3128	10.1526	17.4675	9.0993	27.955	6.0453	19.103	16.6027	1.637	18.2099	18.4104	8.8907	26.4936	10.5915	11.0504	3.8079	4.7438	15.7307	10.7019	1.9049	7.5479	14.1058	4.8905	53.4657	20.7965	41.2921	13.7185	27.2108	18.0135	6.9891	8.6617	4.5035	18.2911	19.3565	7.0263	12.6088	8.0713	1.3063	24.4771	12.2536	23.0861	6.623	5.0207	15.9903	7.9505
TRAPPC6A	169.4449	125.7144	109.529	68.4441	72.4668	160.3732	215.492	116.187	114.6838	146.6208	107.2973	185.4276	103.0348	175.6093	78.3116	118.9041	102.5347	122.5708	214.6919	165.4637	160.6074	101.6187	117.8178	80.5631	143.0317	155.5113	98.859	83.9103	183.6655	81.8698	71.4468	208.9503	101.4185	65.1564	100.6471	128.6396	119.8956	175.4422	141.2699	84.1334	94.1439	112.9554	171.1006	116.0431	94.7725	117.7496	117.7491	113.2528	67.5528
MATK	10.0249	27.0084	1.6605	7.7746	32.1574	1.1849	1.0766	0.5913	10.6276	12.251	57.933	0.6037	3.1693	73.5486	0.484	9.7096	0.8771	0.9722	1.069	1.09	0.4873	0.4291	0.7334	5.6948	0.4046	2.9332	0.1762	11.2489	0.5647	1.7438	0.2478	3.07	8.347	10.2551	0.6402	9.0937	4.1826	24.4508	0.4081	10.3395	1.71	2.4449	32.5011	3.3448	3.0382	1.555	0.928	2.9323	39.133
CEACAM7	0	0	0	0	0	0	0	0	0	0	0.0314	0	0	0	0	0	0	0	0	0	0	0.0268	0	0.0241	0	0	0	0	0.021	0	0	0	0	0	0	0	0	0	0	0	0	0	0	0.0909	0	0	0	0	0
CD79B	11.7756	53.6466	51.0433	42.0036	20.3844	6.7769	3.098	17.2711	6.5746	48.3784	85.5775	3.842	2.1302	29.6737	14.2004	24.1685	20.1916	30.0498	5.9331	6.134	6.0699	15.7743	13.9529	8.0834	34.7949	3.7431	14.3846	33.6842	32.5939	1.6997	20.3328	66.347	50.7196	9.1734	47.7269	29.0468	48.8493	47.8447	10.149	36.969	59.0467	12.8707	0.9325	14.6644	62.6362	7.4844	35.0921	39.9293	80.1857
SCN4A	0.0497	0.1065	0.1591	0.2029	0.2179	0.0991	0.0816	0.066	0.1123	0.6182	0.7887	0.1126	0.2208	0.2038	0.0586	0.1302	0.0748	0.0536	0.218	0.0654	0.0169	0.0603	0.0295	0.0232	0.0478	0.0378	0.0476	0.1208	0.081	0.1251	0.4245	0.0847	0.2209	0.1283	0.1573	0.1547	0.0772	0.1854	0.1603	0.8165	0.0709	0.0356	1.154	0.0761	0.1322	0.1587	0.4658	0.3222	0.0496
ST7L	3.4494	6.2477	5.3157	6.2964	4.4929	4.0819	6.5517	6.4795	4.6083	5.8979	11.6786	3.7147	7.9017	2.0175	3.7221	6.1465	6.2161	2.6987	5.9588	2.7027	6.9037	3.1971	5.7045	5.7183	5.6422	3.1782	4.6195	7.6492	7.5069	13.3494	6.0489	6.2413	9.6494	3.3229	5.0053	2.0524	5.0226	3.7417	1.8384	9.0884	3.7073	4.4939	4.4682	5.4246	3.9074	8.2588	2.7898	5.0549	3.7689
TKTL1	0.2655	0.249	0.4606	3.9691	1.1004	0.1159	1.907	0.1349	0.2626	1.2228	8.7467	0.4656	0.0534	0.2006	0.3721	0.896	0.4661	1.6001	2.96	0.5144	5.6203	0	0.0861	1.0867	13.2534	0.1765	1.9877	5.9321	11.8499	1.5202	0.0513	0.0396	0.6531	0.1235	0.7673	0.1809	2.5806	0.2384	0.3957	1.6166	0.3151	3.6178	0.5309	1.1352	0.0713	0.1335	0.8338	0.0886	0.3095
PAX6	0.0028	0	0.5084	0.0043	0.4561	0	0.0081	0	0.0064	0.0063	0.7673	0.0415	0.003	0.2099	0.3313	0.13	0.2986	0.0143	0.0033	0	0	0.0034	0.0147	0	0.0095	0.006	0.0163	8.5967	0.0054	0.02	0	0.0101	0.0104	0.003	0.0164	0.0084	1.3226	0.0259	0	0.0799	0.0453	0.1208	0.0932	0.035	0	0.2383	0.0785	0.0429	0.0463
RPUSD1	54.8115	27.2035	46.4699	45.5039	38.3515	39.1922	21.7645	55.0289	39.478	58.156	54.3653	33.7138	25.4033	54.5724	44.8673	49.9241	36.6259	41.3528	50.298	46.829	76.5657	93.9481	39.7419	61.8784	37.2746	71.2362	50.8661	44.1963	40.2856	39.8148	86.3164	36.8282	39.2586	65.323	37.2712	49.7938	65.8596	47.6613	41.1297	38.9138	43.7171	19.8043	54.344	33.8403	35.0205	28.3583	30.5092	80.8712	40.9412
RHBDF1	24.5753	23.2793	23.9355	27.2352	33.0887	21.4193	18.2679	12.7104	27.9785	10.3696	25.5457	20.8856	6.87	38.7223	22.556	18.245	43.0187	29.392	25.7122	9.7271	11.0231	19.1349	13.3155	10.2278	30.1631	19.7095	13.9092	25.0799	21.9987	26.7986	8.176	25.7523	31.0797	12.0797	24.1449	31.6453	18.7758	17.0129	18.1555	29.9636	16.7917	15.6652	24.8666	13.1901	15.555	26.2211	29.5482	18.2175	14.0752
LUC7L	17.8768	24.9335	12.3289	20.8933	25.5363	9.818	19.135	23.5937	14.5839	7.7746	18.6926	35.5816	36.8203	7.6022	14.8943	27.5183	26.2118	17.3012	11.5049	9.1603	10.4257	11.7752	42.2507	13.0185	10.5646	8.8086	22.9692	22.0839	20.3411	20.3212	10.344	4.0121	22.9861	5.1079	9.1447	10.9372	16.7834	11.2474	8.7506	22.0283	17.1575	23.213	25.4219	14.8521	6.609	49.858	10.7642	11.881	7.9079
CACNA2D2	3.3624	5.0183	6.1619	12.267	3.1355	5.7887	2.4022	4.8038	1.7376	6.8661	10.8996	5.9878	1.7066	2.0651	1.9737	2.9769	5.3874	7.5309	4.1952	1.823	6.0795	5.6309	4.7846	5.2106	3.4503	1.0425	3.8339	12.5907	4.8387	4.6964	9.8442	3.3677	2.1723	3.9391	2.8234	4.517	8.5845	5.4366	3.9039	7.2918	2.7227	0.5745	1.104	2.2305	1.9318	3.545	4.5544	11.0748	2.4945
BAIAP3	10.5353	7.1137	15.5316	6.0587	6.951	10.5544	2.4078	3.1039	11.3989	1.9783	2.3741	13.7859	24.5593	40.0202	7.1105	3.0347	31.0055	13.2186	10.4092	12.3343	0.535	4.3944	11.3964	3.3138	2.3699	7.2851	4.222	8.7065	11.5662	2.2274	3.5253	10.4431	10.668	2.9843	13.5907	17.9097	2.9894	13.5098	11.1183	9.4768	7.5911	16.2731	0.439	8.5574	6.4619	21.8883	22.7271	7.4761	4.1313
TSR3	155.0254	131.6896	188.888	139.8132	109.9731	123.7947	125.2454	123.6269	99.5791	145.9356	129.8534	188.2196	112.7408	227.4823	148.8485	132.2298	188.9109	122.4875	198.7892	151.1651	151.2517	157.5329	106.8485	90.5677	144.8803	221.8684	114.0403	153.7131	122.354	149.3851	163.9761	165.385	145.7366	148.4073	177.4793	180.8913	165.9655	181.9509	130.4121	156.9327	134.2129	79.584	149.7869	101.7537	158.6214	151.1067	149.8511	186.0149	111.0539
PIGQ	30.3569	40.9686	49.5273	48.4579	24.8679	31.9866	22.9497	25.4432	16.6085	21.2965	26.3453	27.7181	24.4494	45.9324	36.2702	25.511	31.2147	36.4514	51.9362	32.5248	20.7205	36.2236	26.1459	19.461	30.8333	23.4764	17.4506	34.6212	27.3791	37.7114	22.1691	38.3827	34.7096	23.262	31.655	45.9361	34.0508	31.3415	46.1267	35.9027	31.458	22.775	22.7227	22.1549	21.3267	29.2671	27.8386	37.0759	22.2102
CRAMP1	5.0505	4.2998	3.5388	4.6078	4.9567	3.3368	6.3753	7.0447	5.8084	2.6219	5.6921	11.8565	6.1245	3.0962	5.1015	5.4092	6.1739	5.3363	3.8516	1.6254	5.3631	4.0648	8.0568	4.0267	4.0845	3.1716	4.9313	7.045	6.0387	4.2691	4.309	2.2411	5.046	2.7579	3.7703	2.6576	3.4347	2.6759	2.5968	5.5366	2.524	4.1108	6.8104	4.6902	2.2718	8.149	3.2527	5.1799	1.714
TEAD3	33.7546	17.3052	26.3663	20.3089	15.3175	27.6061	45.1001	37.359	39.3229	13.2199	22.4173	47.2141	28.0714	21.6919	32.3439	25.5535	20.6851	45.8257	71.9982	18.3781	28.2334	43.8598	26.0987	27.7943	41.5554	49.077	39.4091	24.7402	40.783	14.859	27.106	23.8313	17.6159	18.2646	21.6105	20.4617	31.9718	22.5319	27.9603	24.8891	12.1601	14.5833	20.5943	23.8838	14.8439	27.9159	21.2332	31.4103	9.1276
SELE	0.0128	0.0383	0.0136	1.1708	0.282	0.0178	0.0733	0.0296	0.1442	0.0712	0.1454	0.3579	0	0	0.0301	0.052	0	0	0.0603	0	0.0758	0.0465	0.0132	0	0.0322	0.0136	0.0122	0.4923	0.0121	0.5732	0.0132	0.0304	0.035	0.0271	0.0123	0.0126	0.1526	0.0167	0	0.2696	0.0383	0.1119	0	0.0105	0.2559	0.0114	0.0392	0	0
DNAJC11	28.8115	15.0093	23.3363	18.6412	22.5885	13.4243	24.8041	19.5615	31.9011	24.535	36.7985	20.809	28.529	22.4052	36.3434	33.377	23.5493	13.1843	34.6888	18.3251	29.2884	23.6543	27.2621	19.7001	19.4725	32.8061	24.5879	31.5094	37.1493	29.0916	30.4417	16.1076	30.6679	25.119	28.1769	22.8365	28.2789	23.7388	24.1537	29.0754	14.6803	8.8198	15.7478	21.765	30.0922	14.1413	19.335	29.8141	19.2971
FMO3	0.8507	4.927	2.7245	12.7333	3.9697	5.6792	1.442	1.3636	1.0769	0.095	2.8843	1.266	0.5291	0.36	0.502	0.5027	0.8363	0.5136	0.3216	0.2851	0.465	0.3924	0.5648	0.2971	0.7159	0.6516	0.2283	2.2205	0.5015	1.3189	0.7367	0.345	0.3893	0.1086	0.7539	0.5395	0.9436	0.3555	0.1068	2.3764	0.2551	0.7248	0.2795	0.1402	0.2925	2.51	0.3315	0.7117	2.8958
MYLIP	67.2895	28.3498	30.1745	33.781	34.1244	26.8408	139.1849	69.8666	245.6234	26.0292	56.9804	162.0723	105.1945	24.2927	39.5203	67.3931	85.866	69.0224	135.4485	20.5226	61.2727	27.8111	81.9185	61.4296	62.7079	52.6404	81.9333	30.6289	131.9914	50.1154	68.9464	17.1091	61.8478	30.4426	44.2735	17.0433	40.8255	33.9304	17.9987	58.1688	16.9233	27.0031	94.7066	71.4447	42.0429	53.5917	49.1796	47.1103	9.5033
NOX1	0.7132	1.1047	0.6386	0.5019	1.2714	0.1607	1.3882	1.0423	0.7021	0.6679	1.3439	1.4033	0.4935	0.2434	0.3802	0.4688	0.6732	0.5788	0.2446	0.1349	0.6016	0.3072	0.6683	0.8036	0.6584	0.4161	0.9261	1.2795	0.9189	1.4796	0.5931	0.247	1.4319	0.2447	0.5984	0.4788	0.4754	0.1803	0.1444	1.1883	0.8509	0.8793	1.154	0.6638	0.2966	1.3783	0.8494	1.0035	0.5901
E2F2	1.4568	0.6912	0.7891	2.941	0.7761	0.1795	0.554	0.6968	0.678	1.0047	3.2963	0.3136	0.0574	1.1008	0.7965	1.3642	0.7021	0.5928	0.7213	0.4218	0.6875	0.3901	0.4112	0.9354	0.6491	0.6496	0.7802	0.5471	0.7334	1.9061	0.0552	0.5367	2.0785	0.4329	1.4241	0.7855	1.5727	0.4477	1.062	1.8734	1.1135	0.2148	0.8615	0.6799	0.8593	0.0862	0.5822	0.4863	0.7493
PSMB1	63.2818	270.1447	175.0615	225.1068	234.2999	141.6371	187.6128	175.1013	116.7351	86.7019	158.4443	189.0905	159.0924	130.7781	210.9125	92.6817	285.426	134.7986	149.6701	64.3348	159.6252	146.8706	182.2307	121.3922	174.5365	53.8854	154.869	213.3611	114.0307	282.0962	151.5345	234.3434	270.0442	93.936	162.9728	135.742	149.1405	123.1161	63.7994	159.9753	140.6512	151.2019	84.6189	102.299	127.4004	204.6606	122.1901	177.2834	78.447
SYN1	2.5391	0.5174	1.2884	0.7192	0.3849	2.4518	0.2252	0.5098	0.7086	0.2975	1.8756	1.2045	0	0.829	9.0093	0.3194	0.1101	1.9056	0.5925	2.0487	0.0373	1.9405	0.4228	0.2053	2.137	1.0338	0.1502	48.1875	1.2668	0.2485	1.4221	0.374	0.6025	0.2667	0.3322	3.0287	1.3807	0.1433	3.0489	0.5335	0.2037	0.3142	0.122	1.8087	0.943	1.0791	0.3215	1.6462	0.2924
JARID2	38.1753	11.7545	12.3247	12.3628	10.8973	16.3596	47.7878	27.179	50.5621	18.0793	25.6577	44.4299	35.8465	12.6032	26.3231	28.5266	44.4059	51.0242	44.4891	16.7393	32.9186	17.3908	30.835	19.7804	32.3502	24.6426	31.3666	26.2461	58.4698	10.475	16.7722	11.4023	13.5248	13.0044	10.4172	7.0851	20.0756	20.8057	15.9935	19.4237	6.8744	17.477	87.3878	32.7637	12.7116	14.9051	7.9756	14.0035	6.0739
CDKL5	0.8689	0.3455	0.6359	0.4065	1.1764	0.6861	1.7423	1.127	1.1105	0.2228	0.7655	2.5281	0.9813	0.4315	0.627	1.1168	0.5283	0.9114	0.5368	0.0617	0.6751	0.6336	1.7774	0.6602	0.4057	0.441	1.0857	5.8924	0.4029	0.9521	1.8963	0.3333	0.7363	0.6824	0.7483	0.3104	0.8348	0.1203	0.1695	1.11	0.2516	0.731	0.385	0.4682	0.2639	0.9526	0.6077	1.1505	0.1861
CAMK1G	0.6681	0.9761	1.8394	1.3621	1.6408	0.9822	0.8587	0.1225	0.775	1.0796	1.4026	1.4369	0.0943	0.983	4.586	0.3403	0.5967	0.855	1.4123	0.3683	0.2089	0.7896	0.1094	0.1343	0.1924	0.0748	0.1011	1.6361	0.7021	1.3939	0.2356	1.6359	4.7468	0.3552	0.3557	1.1847	1.0516	16.7853	0.4192	2.435	0.5799	0.0881	1.6724	1.3187	2.0147	0.6445	1.0276	0.579	1.1068
CDK11A	1.1391	1.2086	0.823	0.5972	0.7489	0.2893	0.9752	0.949	0.7673	0.1927	0.5737	0.407	1.3451	0.1043	0.7198	0.8558	0.2693	0.4245	0.5165	0.4338	0.6974	0.419	0.9072	0.2386	0.581	0.4774	0.5844	0.666	0.2626	0.7095	0.6169	0.2471	0.7898	0.1591	0.3325	0.1368	0.2878	0.3306	0.3177	0.5672	0.9085	0.2379	0.2886	0.3225	0.2308	0.9774	0.2714	0.6247	0.3219
NADK	17.3742	26.9526	23.4603	44.1363	26.4957	14.3046	22.2883	23.1224	21.9645	33.837	52.7211	18.6565	21.9002	10.1596	23.7678	31.347	20.9616	10.2876	21.1453	13.123	32.7074	21.4714	26.7856	23.7103	17.3633	19.8803	21.814	34.8225	34.4006	41.9642	29.3939	15.589	41.6673	21.6604	27.3627	15.4477	29.245	20.7577	10.164	33.9927	17.1134	9.6873	13.3626	14.4506	17.5752	15.3656	10.7397	28.909	17.7324
TFAP2B	0.0095	0.1284	0.071	0.0072	0.0233	0.0266	0	0	0	0	0.8938	0.3015	0	0	0.2132	0.0969	0	0.008	0	0	0.0113	0	0.0099	0	0	0	0.0638	16.0099	0	0.0167	0	0	0	0	0	0	0.0827	0	0	0	0	0.0238	0	0.0078	0.0272	0.0085	0.0292	0.0931	0.0222
TFAP2D	0	0	0	0	0	0	0	0	0	0	0.0378	0	0	0	0	0.0271	0	0	0	0	0	0	0	0	0	0	0	0.9645	0	0	0	0	0	0	0	0	0	0	0	0	0	0	0	0	0	0	0	0	0
DLEC1	0.1614	0.2001	0.0899	0.1531	0.3188	0.4802	0.3024	0.8151	0.1428	0.0392	0.1	2.5936	3.3414	0.0848	0.3893	0.4004	0.1314	0.1294	0.1492	0.0647	0.1835	0.4599	1.1502	0.5055	0.0472	0.097	1.3853	0.1593	0.2536	0.1484	0.6584	0.1088	0.3597	0.0672	0.2096	0.0834	0.1603	0.2016	0.0264	0.2141	0.2805	0.3165	0.1821	0.3355	0.1106	0.6902	0.0792	0.5246	0
CYTH3	32.0451	23.8831	34.555	25.5436	54.3086	38.6788	48.6255	26.3407	38.0641	62.4487	43.8155	60.8892	19.1985	38.5166	31.3074	22.1286	37.8826	39.9541	27.7881	20.5365	28.9368	20.775	28.1648	21.6941	23.9348	14.7038	30.1686	34.3902	31.0943	31.2461	38.0463	36.4261	38.789	21.812	34.636	24.1787	25.2419	34.275	8.6097	53.0558	21.8191	20.695	33.279	33.3134	31.0258	43.7755	32.9029	42.3576	15.2676
ADAM22	0.1055	0.3023	0.2458	0.2056	0.6832	0.2278	0.5994	0.468	0.2819	0.1125	0.6765	0.4329	0.1955	0.2682	0.2717	0.1613	0.4042	0.1568	0.102	0.0241	0.1767	0.0873	0.403	0.1728	0.2018	0.051	0.1884	4.9588	0.3466	0.6253	0.1978	0.2174	0.6409	0.0918	0.3142	0.2804	0.386	0.1441	0.012	0.1801	0.2253	0.1232	0.2198	0.1344	0.1786	0.5875	0.2705	0.5977	0.1006
SYPL1	46.1683	55.1743	54.9671	76.0171	104.3552	51.3572	87.2843	76.4869	71.4063	73.9666	109.2919	104.0949	104.8899	38.825	65.7589	77.0905	119.4626	67.1819	50.045	27.1986	76.0306	40.8557	86.6304	64.688	72.4755	31.4242	77.6078	75.0635	97.4586	99.4716	107.4286	81.5626	127.4201	53.2118	75.6459	46.0015	57.183	47.4764	18.2055	93.328	24.5013	88.8291	66.7974	81.238	39.1509	114.8362	72.1595	86.3589	31.8137
CYB561	15.8757	19.6772	15.9226	25.196	22.087	15.1218	21.156	8.9703	14.6098	8.6348	19.9572	19.1905	13.4361	16.3451	13.731	14.9705	11.9605	13.9232	41.542	10.9509	14.587	12.6724	10.3035	11.95	18.5498	19.9215	11.646	28.2109	16.8926	18.8415	15.4915	11.0973	19.7275	15.6025	8.2695	12.5137	23.6212	10.8076	9.5114	16.8188	7.4424	10.4031	18.315	15.3348	10.445	13.9973	10.7968	27.7398	10.1492
SPAG9	17.4902	21.0788	17.7901	26.3485	45.5507	11.801	48.5589	23.145	29.3185	17.4704	30.6431	73.5841	53.3519	20.6901	21.4346	30.2343	81.1662	26.461	16.087	4.0478	46.1045	10.9264	39.4288	24.6353	24.173	12.1358	38.2642	32.5075	39.7721	41.738	29.9864	25.5726	39.1088	5.6419	18.9359	13.0683	17.2769	14.5862	3.4732	33.4598	11.0009	22.0472	34.9907	26.1848	18.9746	60.5599	20.1471	17.7131	7.5473
CELSR3	0.5196	0.2028	0.0767	0.2193	0.2127	0.3186	0.1821	0.4122	0.2865	0.1085	0.3731	0.7111	0.7929	0.1277	0.9025	0.8953	0.529	0.2975	0.2595	0.1274	0.246	0.6205	0.7275	0.5395	0.3804	0.2652	0.5303	6.8608	0.6548	0.1414	0.5357	0.1613	0.1276	0.3055	0.0651	0.1172	0.611	0.1821	0.3393	0.1537	0.0929	0.2541	0.4822	0.7695	0.1936	0.1738	0.1083	1.1055	0.1477
AASS	3.3978	8.1548	4.0493	6.8221	11.7954	6.1314	21.4798	16.2363	4.9717	6.4505	6.0915	15.0582	19.9622	2.7598	2.6011	8.3192	10.2965	2.7754	3.3191	1.5375	5.7389	2.2913	27.152	8.0786	2.9188	1.6346	17.5093	5.7195	5.5686	13.4654	8.5455	5.8655	12.6804	1.8674	3.8654	4.3938	4.4878	4.4722	0.6281	6.7501	6.3183	3.966	6.2185	3.2928	4.7038	32.5238	3.0162	4.8217	2.4156
PLEKHG6	0.0275	0.1855	0.3812	0.5785	0.4891	0	0.0395	0.016	0.0621	0.276	0.9783	0.067	0.0736	0.2491	0.0811	0.1259	0.3376	0.0921	0.146	0.0115	0.0163	0.0834	0.057	0.1199	0.0116	0.0438	0.1711	0.4209	0.0522	0.5324	0.3682	0.1147	0.1634	0.0876	0.1058	0.2314	0.1195	0.1794	0.0689	0.8222	0.2196	0.5335	0.0475	0.0906	0.5509	0.2824	0.5493	0.0856	0.2882
SS18L2	9.5326	12.5861	5.0283	10.6567	8.4801	8.6751	16.4439	14.4734	8.8443	8.5065	10.6666	15.405	11.3302	4.2821	12.9569	13.1536	6.8523	8.8585	8.5568	6.3678	8.7197	8.792	15.1258	10.0155	12.4134	7.5061	13.2533	9.2001	14.0429	10.1827	12.0922	7.8127	10.4421	5.867	6.0378	5.2811	10.9792	6.3968	5.2045	8.5239	6.1705	6.1956	11.3919	9.9453	4.8116	7.718	5.7537	17.5874	5.4691
MPND	30.4968	30.207	38.9902	19.3738	21.0748	39.404	34.8681	31.1792	18.203	30.2251	26.2795	29.4681	23.4582	51.6542	22.2109	32.3515	25.6336	25.1166	42.0652	21.9641	29.8296	29.7039	21.1213	20.8821	23.1675	38.8231	26.7626	30.0414	24.6277	34.6628	26.9095	48.5771	26.553	15.1835	27.9761	35.2867	28.6943	36.2138	33.5429	25.3387	30.624	13.9363	26.5214	17.9113	36.6503	27.4977	32.1522	33.5236	31.9582
MGST1	0.1415	5.6043	2.107	0.2839	17.0816	1.845	0.5422	4.2198	0.5866	0.3248	19.0882	4.9589	5.3717	2.6024	4.7147	5.8723	3.7824	1.8395	3.0932	0.0329	3.7379	0.7826	3.3853	3.7334	0.0794	0.9453	2.7202	6.0504	0.6281	21.729	3.6726	0.9287	12.3423	1.7477	8.196	4.6908	3.6685	2.2183	1.0756	7.3927	2.1613	1.8621	1.4824	2.8388	1.5206	9.0976	4.9671	3.3804	2.5301
CRY1	3.6584	3.2863	2.9129	4.9605	6.536	3.1273	9.5794	11.8105	6.5135	4.1257	8.8897	21.6114	11.9803	2.3853	1.7185	12.2789	11.3702	3.4266	6.2152	1.2302	11.211	4.4851	11.9314	7.9727	4.7575	1.9915	14.4807	15.0245	9.9592	4.5807	10.9626	2.4084	8.13	5.0355	3.2532	2.522	7.8507	3.7873	0.5374	6.836	1.761	5.7031	7.6289	5.4055	3.0497	14.1562	7.8043	6.2183	1.512
PGLYRP1	0	0	0.3529	0.0622	0.1015	0.1154	0	0.288	0.1868	0	0	0.9073	0.1773	0	0.1951	0	0.0967	0.6929	0.1953	0	0	0	0.4287	0	0	0.1758	0.3168	0.0938	0.0786	0.2184	0.0852	0	0	0	0	0.1638	0.0899	0	0	0.097	0	0	0.2859	0	0	0	0	0	0
NFIX	82.013	95.8152	154.0382	85.6808	158.3171	126.7762	73.0416	77.7228	78.4015	43.9075	74.6237	127.4368	90.0232	232.0373	142.9908	77.5926	108.9276	99.027	192.7282	72.5195	95.5544	105.3309	90.3442	66.3925	77.5109	117.8632	98.687	106.0166	85.3696	85.9185	73.0845	61.3825	176.1793	140.8433	117.4595	224.1483	98.447	72.143	132.617	106.7543	57.0255	53.142	37.3962	89.9476	95.4179	140.0418	154.4987	97.0815	50.7314
ST3GAL1	55.4754	65.5374	70.7761	58.8207	156.6965	22.6178	37.9718	43.6637	63.6732	212.4495	152.5084	108.4195	139.7888	130.4535	53.7917	133.709	217.5432	107.3531	45.8895	53.7041	34.3587	33.6883	43.103	35.466	22.2072	42.0706	42.496	48.9466	85.868	225.5028	96.7514	50.7176	207.4742	47.7279	147.5851	107.5977	24.1023	65.9896	64.3871	166.0648	65.9381	69.7269	48.3974	115.5428	61.9603	136.2647	122.806	44.5293	58.8098
MMP25	0.0551	5.3553	0.2354	4.2497	0.0846	0.2694	0.4751	0.048	0.0623	0.0769	1.1779	0.2353	0.2217	0.2915	0.797	0.1264	0.0161	0.1733	0.0651	0.0462	0.0819	0.0167	0.2573	0.1504	0.0928	0.0147	0.1056	0.1407	0.1179	1.2867	0.0142	3.6988	0.5297	0.0293	0.0265	1.0788	0.2248	0.036	0.1902	0.5014	0.124	0.1468	0.143	0.0795	0	0.1232	0.1978	0.2821	1.5422
IL32	0.4741	58.8479	10.3944	66.68	5.4409	4.2018	10.0318	0.9531	1.3189	3.1147	21.0918	0.645	0.7431	6.4476	1.0545	1.8762	1.3231	0.4434	5.3202	0.3819	2.4052	3.5631	0.662	3.4428	2.6087	0.931	0.7688	3.766	0.7282	3.405	0.376	7.5477	19.9416	1.8226	1.4579	5.3843	8.9031	1.7384	1.1441	16.7142	5.5764	0.9481	4.0523	0.6763	2.0633	1.777	1.8323	9.3314	16.3672
PKD1	11.1437	5.04	9.8444	7.9761	10.1027	5.754	6.798	8.1114	13.0271	3.8984	6.6651	21.7225	15.3335	16.2443	8.8942	11.7718	12.8689	13.1557	14.1751	7.2555	10.9138	10.3114	9.9231	7.9181	9.4798	9.8603	9.3239	16.5701	12.0584	7.5474	10.9331	5.1331	8.9337	10.8974	8.7099	8.7625	6.499	6.4857	8.9458	10.779	5.1052	8.1485	8.6514	10.1818	5.5713	15.9902	6.685	8.7751	2.6277
MAPK8IP2	75.6288	24.8391	27.9917	25.549	31.3176	56.5674	10.3452	59.3057	30.4342	31.6886	118.2325	61.9832	34.1529	84.5743	111.9278	65.4464	90.6194	133.0028	108.7199	53.3319	124.701	62.8787	71.553	80.3207	70.5366	46.0844	30.9533	103.7815	88.3862	57.2001	39.1133	48.9791	46.2106	56.6475	71.8352	80.5309	45.8694	82.4598	94.6602	55.4575	27.3571	99.0605	19.792	55.0029	56.512	72.7327	24.2879	67.2249	35.5831
MED24	50.517	47.5914	62.7059	30.1343	48.5782	32.4084	43.4268	40.425	43.5997	49.2823	61.6835	72.8578	49.8964	75.3392	38.9934	54.4315	73.2099	44.6979	109.2286	40.9616	44.1956	44.4863	42.1276	31.8392	38.7677	60.1256	35.1546	66.1829	40.2608	50.7197	33.9494	49.9286	64.5342	20.7437	56.9558	55.3993	26.0847	69.5468	79.7677	56.4242	38.8827	29.5063	47.2258	36.5335	72.3884	42.4783	53.0968	69.3267	34.1348
RHOBTB2	21.4974	14.5547	19.7567	16.423	18.8892	31.8793	23.9279	25.9889	22.9973	10.03	14.4871	24.9924	15.832	19.9418	99.8858	11.5148	14.3773	34.4109	24.9147	28.3646	22.1719	23.0535	19.2441	12.413	25.5861	20.9867	17.302	18.9735	56.3348	8.0614	34.1094	26.1313	9.4529	18.8426	17.444	16.5059	21.6658	24.8639	24.0024	22.7188	13.0918	83.0552	26.5887	38.9254	17.2292	23.439	20.8924	28.3979	8.4399
HEATR5B	8.3027	9.0692	7.2639	10.1557	15.272	4.7317	26.7932	10.4281	12.0012	9.08	16.3005	21.2346	16.468	7.8353	10.8392	16.4406	14.522	9.8918	10.9745	2.8922	13.9187	6.0605	16.2686	11.0312	8.7631	5.5686	13.8168	19.2887	15.0065	14.6904	15.1949	8.5492	13.1438	8.263	8.4978	6.1866	9.2766	7.4581	2.9147	14.7055	4.5219	7.3464	12.3516	12.0478	8.0578	16.4856	14.603	10.5444	4.405
SEC62	12.524	15.5144	6.8231	19.0628	19.6937	10.1634	38.3262	34.1191	22.7888	9.3609	20.7334	64.5924	43.3418	3.4574	9.3293	31.3323	28.1153	17.5064	10.9677	5.4355	21.462	8.5907	37.4692	16.5293	20.1742	7.4116	31.5642	33.2011	30.9972	22.3056	30.7411	9.7286	19.0141	8.2173	4.9269	4.0517	13.9092	6.8919	2.4637	12.7424	5.9822	14.953	31.1834	17.58	7.1888	29.7073	8.3022	17.9459	5.5064
RPS20	811.1642	1089.4777	830.8543	465.8801	1460.6663	758.4621	969.8672	1425.5848	967.7321	1936.2641	1830.5386	932.5636	1008.9375	795.6684	1411.6884	1338.3702	967.0137	666.5182	586.5581	622.1707	1091.2535	1310.8529	1176.1766	1262.3975	639.5407	629.2727	1208.6465	840.0258	772.7159	1127.3682	1501.2925	564.248	1584.2586	657.9442	1426.7586	586.8984	832.0044	1588.943	311.7117	1106.8426	780.7554	818.7864	1184.8094	862.2719	630.5615	1107.3501	712.8774	934.5583	659.0179
CSDE1	204.985	173.5197	201.4772	196.8867	177.3013	125.2521	443.1604	347.0653	372.0872	230.5369	300.6405	234.9027	555.2822	67.1648	246.7035	348.798	249.0623	130.4952	164.4243	101.6122	396.3029	201.4538	405.7876	300.542	252.2065	128.6474	375.3734	277.1014	391.1009	262.9883	498.0154	96.5454	289.0494	221.4709	201.9397	62.5669	274.1138	136.3305	70.1501	249.5173	117.6068	220.3387	145.5942	311.0343	120.4686	296.2042	100.6749	218.7643	111.4888
UBE3C	9.3335	10.8229	8.4799	14.8148	19.7502	9.8879	20.5594	18.0549	16.2547	19.9636	24.1243	26.5658	25.6035	5.1143	16.4348	26.3353	17.4857	12.5751	11.3636	2.1759	27.2856	8.0922	21.9804	20.6451	12.8091	6.8965	19.1971	25.7971	24.102	17.6466	24.1041	11.5512	20.531	11.3776	11.7072	6.3235	15.2948	9.0309	2.4782	15.7548	5.3498	14.3682	15.0229	18.4375	6.4122	17.6615	10.4503	14.7218	5.1371
REV3L	2.0437	7.9491	5.1881	6.9778	15.4804	3.5516	12.569	8.916	5.3011	2.834	7.3794	17.8644	13.3528	6.5684	7.2088	4.4763	20.7944	5.6977	1.9025	0.7063	9.9895	3.298	17.9725	10.6548	5.4455	1.4077	13.2763	11.752	11.4362	16.4394	6.9089	6.3985	14.8519	2.8244	5.362	4.8438	5.2492	5.0371	1.8498	7.821	3.9771	8.7976	3.3311	4.5179	5.0591	24.1678	5.8769	4.6859	1.9214
TENM1	0.0091	0.0272	0.0291	0.041	0.0446	0	0.0196	0.0158	0.0359	0.0101	0.0452	0.0221	0	0	0.0321	0.0231	0.0212	0	0	0	0.0054	0	0.1177	0.0198	0	0	0.0174	0.7878	0	0.008	0	0	0.0249	0	0.0044	0.0045	0.0395	0.0059	0	0	0	0.0142	0.0353	0.0037	0.013	0.1055	0.0047	0.004	0.0317
PAX7	0.009	0.0136	0.0193	0.034	0	0	0	0	0.0817	0	0.0129	0.011	0	0.0546	0.0107	0.0092	0.0635	0	0.0107	0	0.0107	0	0.0188	0.0099	0	0.0192	0	0.0923	0.1461	0	0.2703	0	0.0496	0.0865	0	0	0.0197	0.2951	0	0.0637	0.0994	0	0	0.0224	0.1424	0	0	0	0.0211
MASP2	0.7147	0.2475	0.0587	0.3722	0.2869	0.1536	1.1254	0.7823	0.6214	0.046	0.4895	1.0227	2.1815	0.0208	0.0487	0.6301	0.2896	0.0807	0.2435	0	0.245	0.1001	3.4933	0.8401	0.1041	0.0585	2.0547	0.8735	0.562	0.5933	0.1417	0.0492	0.7296	0.0292	0.0927	0.0545	0.0598	0.1257	0	0.3065	0.2198	0.1636	0.2971	0.3852	0.2756	0.4793	0.0141	0.208	0.0961
IYD	0	0	0	0	0.0069	0.0394	0	0	0	0	0	0	0	0	0	0	0	0	0	0	0	0	0	0	0.0048	0	0.0054	0	0.0054	0.005	0	0	0	0	0	0	0	0	0	0	0	0	0	0.0047	0	0	0	0.005	0
FAM76A	2.7042	5.2728	3.0568	6.8527	4.6705	2.9085	7.8111	5.6609	4.9361	3.9559	6.7367	4.4453	5.8158	0.4808	2.1677	6.1733	2.8096	1.928	1.8279	0.6422	4.3996	2.317	7.726	4.6247	3.5052	1.7538	7.137	8.6983	4.8816	5.6943	4.4879	1.9667	5.8897	2.1684	2.5772	1.0461	3.3341	1.7187	0.6533	5.4486	1.9512	1.8754	3.314	2.8964	1.2843	3.9824	1.2457	5.6891	1.5847
TRAF3IP3	0.0302	2.277	0.3708	5.5935	0.2318	0.2003	1.1388	0.0614	0.2219	0.0421	1.2261	0.2579	0.081	0.0799	0.1248	0.1	0.1237	0.0253	0.1784	0.0253	0.0897	0.0825	0.0705	0.1318	0.1334	0.0161	0.0434	0.2827	0.1149	0.4788	0.0311	0.2702	1.5685	0.0161	0.1164	0.0898	0.5255	0.0394	0	0.7355	0.1207	0.0804	0.2154	0.112	0.0324	0.1215	0.1006	0.4771	0.4049
POMT2	10.232	9.3522	8.1957	7.4545	8.7812	4.7364	8.2986	8.476	11.4789	8.1016	13.8271	12.0676	12.2275	11.1509	8.0536	9.8469	12.8308	9.1286	13.0337	6.4373	13.8555	8.4028	8.9042	7.0518	9.0888	8.4469	10.6515	16.3965	11.8812	12.5107	9.0968	7.8051	9.1561	10.2843	7.6152	7.7293	15.0063	6.1244	6.7727	10.9187	5.5634	6.3445	11.5637	8.6747	5.8042	12.3376	7.5547	8.7012	6.2165
VTA1	4.1274	9.1688	6.4632	11.0783	16.5619	7.6112	14.997	12.117	7.0249	5.7335	10.5312	17.7199	14.1354	4.5806	11.3228	9.6834	21.6909	9.9364	7.1995	2.2155	13.3359	7.4659	14.9111	8.5965	12.5448	2.7786	14.5699	16.4313	9.0147	18.428	12.1183	8.7322	14.2988	7.0898	8.6512	3.9543	8.8897	5.6961	2.5191	10.5786	4.504	9.9343	10.22	8.0665	4.8962	11.8209	9.143	11.7027	2.951
MLXIPL	0.0851	0.1094	0.1297	0.064	0.1641	0.1018	0.4015	0.2258	0	0	0.2077	0.2372	0.7168	0.404	0.2438	0.1857	0.1849	0.0713	0.0574	0.1629	0.0578	0.3392	0.5042	0.2653	0.092	0.1939	0.198	2.0134	0.0809	0.0856	0.0877	0.0435	1.3568	0.1034	0.1522	0.0723	0.4229	0.0317	0.2593	0.0143	0.085	1.0734	0.0315	0.2604	0.1915	1.3038	0.0374	0.0865	0.0283
BAZ1B	22.6744	31.225	24.2423	29.928	38.3475	21.0202	34.9664	31.2095	32.2225	34.2279	44.2391	54.2058	31.4278	24.7478	26.851	28.7251	39.1668	28.9426	12.0812	9.7701	32.0587	20.9637	31.4151	22.4964	22.5709	14.8558	32.157	54.8336	33.1139	41.5252	38.6306	22.4625	43.576	16.569	25.3242	18.232	29.2737	23.2069	10.5255	34.7075	18.3639	24.2629	28.9183	30.5411	26.711	44.8823	28.6912	32.9798	13.6228
RANBP9	23.2226	15.5785	13.8463	33.8163	29.8683	10.8643	44.8838	31.3896	35.8987	20.6024	41.009	57.1286	55.3607	8.6514	20.3857	49.7424	37.9681	29.52	31.5602	8.5908	46.6446	13.7209	42.0759	34.9316	39.389	13.7289	47.4226	32.3018	67.4771	30.8708	26.5946	16.3599	28.5661	14.9106	16.8876	8.2853	22.1247	12.6307	5.7639	26.5174	8.0817	20.0101	42.3468	28.5786	8.3396	28.1526	17.33	13.0841	8.597
ETV7	0.0739	30.5833	4.3414	38.9675	6.5676	3.0636	4.1424	0.9161	0.3621	0.9081	42.0633	0.8418	0.0793	2.6444	1.7745	0.4771	0.5481	0.5373	0.262	0.0207	0.205	5.8036	1.5596	1.3181	0.3319	0.3146	0.3779	8.1674	5.9761	0.3908	3.0239	11.3197	36.0912	2.5948	1.2821	1.8073	2.4927	0.7726	0.1547	17.9645	3.3255	0.2779	6.8842	0.7313	0.5296	1.829	1.3142	36.3049	4.8845
SPRTN	1.8724	3.2406	1.4807	3.8004	7.1413	1.8541	9.0514	4.1427	3.4152	2.4888	5.5184	5.571	3.9099	1.1977	2.1983	5.1678	4.1625	1.9189	1.1352	0.7554	3.6145	1.5272	5.1489	3.6981	2.8682	1.2963	4.7564	4.9807	6.6884	5.8122	4.2287	3.5574	4.7874	1.3801	2.3191	1.2959	2.9413	1.2551	0.3481	4.128	1.6536	2.7433	5.1746	3.5602	1.1069	4.2518	4.2262	3.3155	1.5245
EEF1AKNMT	35.2186	18.8832	31.99	24.4461	43.343	22.9736	37.9345	28.8283	48.6618	32.6726	44.9951	54.623	37.0991	32.774	48.9959	47.0079	41.4519	39.6731	51.2756	25.9262	72.2207	34.666	33.5732	37.3403	39.5255	43.9498	32.4625	40.559	63.7545	31.7106	44.5002	38.6805	40.1453	36.6251	35.5167	28.9678	57.6678	26.5698	26.2972	36.498	14.1657	23.5382	49.3433	36.5443	21.4838	35.9141	41.2059	51.452	16.0245
DYRK4	5.9637	9.2224	6.5616	6.3638	5.8263	4.4254	7.0421	10.0298	6.2062	5.6308	6.3101	8.3472	6.467	3.7354	5.4335	6.5155	8.8147	5.2023	6.1045	4.5035	5.8849	5.5675	9.0694	5.0608	7.4276	4.1561	7.5036	8.5945	6.4123	9.2503	6.4225	3.0576	7.6522	3.6518	5.9689	4.7838	5.3221	4.8533	2.7481	7.0487	6.2011	6.4125	8.1772	6.2625	4.5744	11.7029	4.5591	10.6679	4.7575
ZNF207	17.4847	18.6764	15.2112	19.142	26.4818	12.9156	26.3136	22.4026	19.9589	15.8509	26.6114	32.6761	34.8376	12.7729	12.709	28.6301	31.6073	18.5967	20.3408	8.0116	19.1486	12.9529	29.9614	20.3883	20.2476	11.5257	26.44	19.9022	30.7621	22.0953	20.4492	17.6198	27.5166	8.3511	16.4127	14.8856	14.546	16.3001	4.6235	20.7703	11.9266	20.9098	21.6236	17.9546	12.4411	29.7126	16.246	13.9165	10.5046
UQCRC1	258.562	150.7882	200.9793	117.3322	139.3733	142.5498	163.803	194.3463	168.8364	226.3447	179.6381	166.9785	200.2133	189.8947	275.9785	263.6016	172.0733	202.8084	277.0162	255.098	179.5221	211.5052	177.7367	136.6134	238.6535	239.2452	134.978	234.1489	216.815	169.5528	186.5877	291.2461	159.7317	196.9588	151.2385	205.1595	222.5086	187.5869	236.9249	134.608	174.1426	100.3249	179.2567	175.3399	302.9459	122.3773	96.704	248.1473	156.6889
STARD3NL	14.1537	14.5983	13.5068	20.8955	25.4402	17.784	37.4971	27.0661	19.6986	21.5746	28.4723	38.5577	21.8403	6.8504	13.3359	26.2215	28.744	17.1097	11.685	12.0067	17.464	9.7232	27.738	14.7101	17.2077	10.1774	25.0915	28.2256	23.2376	32.6366	41.9517	32.8498	27.2953	17.0952	16.8808	11.2905	12.4053	11.1693	4.3813	21.7113	7.8982	12.6738	30.0031	16.6517	9.4784	24.657	16.7622	23.0397	8.9602
CD9	1.5759	15.3476	8.1978	11.363	17.4172	6.477	11.2474	6.6343	2.8703	5.3235	14.8719	6.7833	13.7792	6.0828	3.1751	16.956	10.7376	3.0384	2.5257	1.0849	11.5712	2.388	1.1246	9.6302	3.9452	3.7054	23.9133	29.4134	3.6365	15.7834	3.7568	9.8191	14.0192	8.1127	5.5214	6.9529	9.2897	2.622	4.0689	8.8363	3.3609	21.5072	3.5763	11.2272	3.6809	8.1312	8.1317	5.2622	6.3425
HHATL	260.0097	1.216	0.3461	0.2438	750.2524	0.6791	0.2037	184.2651	68.1461	0.4977	2.0781	14.6054	489.3033	263.2719	283.5544	315.1291	0.7588	197.004	1.7232	60.5505	174.775	134.8327	739.9981	416.0308	0.4604	0.9268	221.155	21.1991	127.5513	0.7853	313.0332	14.5255	142.4238	0.711	22.2688	8.392	61.229	1.4553	0.9662	0.4043	34.8488	52.7128	0.1927	148.1859	0.2031	844.8027	7.4169	372.6916	10.7701
NCAPD2	40.224	17.1108	28.9148	21.3859	22.2437	14.7777	21.3834	25.7044	34.476	22.0722	34.0374	29.4641	27.6406	39.9465	23.8452	27.5301	45.5643	32.9315	34.2925	16.3667	29.9202	28.1222	27.2719	24.6268	27.6126	20.2704	29.179	31.6617	36.0819	24.5838	26.4799	16.4197	28.9354	21.8595	29.6982	26.8666	31.9825	38.15	21.1094	31.9921	16.3508	17.4897	23.8913	38.7525	32.3075	18.3222	28.4606	36.5024	14.3801
IFFO1	13.0744	22.6007	16.1938	15.4146	26.4009	14.5426	20.703	25.179	12.6779	12.9467	19.6712	23.4681	12.5879	12.8921	9.5803	19.951	19.0273	14.0284	17.2903	8.8531	13.1476	19.8623	42.8507	20.1594	14.4692	8.6475	23.6527	31.3951	14.0075	23.1077	19.2383	8.9067	21.5393	13.8285	16.824	15.5124	12.1471	19.3634	8.4937	18.3043	17.9637	8.3765	15.0106	8.2117	22.61	37.7362	10.4226	32.0783	9.435
GIPR	0.0693	0.4676	0.2095	0.6598	0.1134	0.2096	0.0663	0.5497	0.1044	0.0258	0.1809	0.2394	1.5721	0.0872	0.0954	0.1411	0.0675	0.3775	0.0273	0.0387	0.1509	0.1401	0.3952	0.2646	0.1069	0.0246	0.6084	1.2707	0.1098	0.122	0.3689	0.1102	0.2324	0.1473	0.0667	0	0.1757	0.1055	0.1304	0.0677	0.0808	0.3977	0.0898	0.6279	0.1488	0.2993	0.0355	1.8493	0
PHF7	4.9395	2.3227	2.0239	1.583	2.3495	2.2835	5.5219	4.9296	3.971	5.1074	2.6761	6.2163	7.797	1.0514	1.3344	5.1744	3.4199	3.9376	1.6643	3.1332	3.7206	4.0745	12.5402	4.5561	5.665	1.5913	5.7337	4.6189	8.4348	3.8304	7.5676	4.2328	2.4674	2.46	1.8431	2.0855	3.0453	1.4993	0.7421	2.0211	1.5298	3.1165	5.3396	5.9494	2.9399	4.2144	1.2307	4.7526	1.2572
SEMA3G	0.8231	0.9219	1.5347	4.7001	1.0393	2.5583	1.6487	0.7541	1.6641	1.9028	1.4534	5.7272	0.0373	0.5431	1.3273	0.8858	1.0312	0.9137	2.4377	0.4857	1.1022	2.1952	0.914	0.5694	0.2147	0.4933	0.7666	4.8154	0.474	3.3905	1.3507	1.0511	1.008	1.4548	0.6589	0.8616	2.2063	2.2106	0.4947	5.5654	0.8922	0.5011	2.3961	0.9364	5.8455	0.8914	1.4979	1.0731	0.5676
NISCH	42.0515	20.4127	23.2912	12.6901	22.161	30.1646	37.9916	43.2143	42.9246	19.4644	21.2203	74.1515	50.2851	25.7202	55.7001	40.9889	33.6878	34.4913	72.2846	28.5101	39.7701	38.754	60.1889	30.3171	43.4558	36.8096	41.0905	58.1148	42.6574	21.7098	40.2615	19.4487	25.9065	35.9792	20.1774	22.8866	32.2717	21.9506	38.4323	23.4704	14.4618	12.6166	20.218	31.2977	31.3443	38.546	18.2344	45.0375	8.596
STAB1	4.2716	38.225	31.8277	32.9035	5.9174	7.1933	17.8537	10.2768	6.6706	8.0519	20.3662	7.4688	7.0406	7.1485	6.4898	12.482	4.0746	2.4465	8.5518	3.6208	9.6408	11.3424	10.5998	12.6421	4.6322	2.7454	4.1624	10.7932	4.1039	13.9368	7.1675	10.2379	13.0791	5.7415	9.6887	10.8098	14.3031	2.3601	1.9418	15.009	6.7604	4.7846	1.6009	4.6641	3.8788	11.542	2.21	16.0344	9.9211
FUZ	30.2156	24.7949	28.9579	26.081	26.1563	27.0369	19.1275	15.0289	14.8476	25.3747	31.6706	23.589	20.718	40.2729	28.648	20.631	28.1521	31.8482	29.4687	25.2841	21.3101	25.637	20.1847	16.6953	23.1624	21.2681	15.7407	33.5722	26.4145	33.4767	21.3683	33.6353	32.4965	18.0155	29.4135	33.5556	23.6379	29.294	33.6186	33.396	28.7348	25.8817	26.5927	25.1992	28.6945	22.4989	27.4094	38.6215	22.2672
SLC6A13	0.0689	0.2483	0.265	0.0726	0.7451	0.0193	0.0594	0.0481	0.0312	0.0924	0.5697	0.2691	0.0296	0.0417	0.8952	0.014	0.0807	0.1156	7.4935	0	0	0.067	0.0715	0.0602	0	0.044	0.0396	1.2363	0.0393	2.2837	0.0142	0.0165	0.0883	1.9211	0.0133	0	2.3995	1.3688	0.1211	0.1619	0.5927	0	0.0119	0.3183	30.0644	0.0863	0.1273	0.0368	0.0322
IDS	1.0199	0.7179	1.1896	1.1459	2.0873	0.677	2.5684	0.9799	1.4017	1.0754	1.4709	3.3712	2.6939	1.2368	2.3703	1.1481	0.7663	1.061	1.004	0.2796	1.2943	0.6113	1.4172	1.1681	1.9233	0.4688	1.1402	2.9293	1.3828	1.636	2.5704	0.6384	1.815	1.0109	0.8248	0.7798	1.1844	0.3042	0.2923	1.3744	0.2643	0.6744	1.2413	1.3855	0.2435	2.4148	1.1233	1.2495	0.2936
PRSS3	0.0411	0.0616	0.2192	0.0309	0.1008	0.172	0.059	0.1431	0	0	0.1755	0.0501	0	0	0.1454	0.0418	0	0.0344	0.0485	0	0	0	0.1278	0.0448	0	0	0.0787	0.7922	0.039	0	0	0	0	0.0437	0	0	0.0447	0	0	0	0.0821	0.0257	0	0.0338	0.1176	0	0.0421	0	0.1915
ZNF200	1.9664	2.5994	1.8827	3.2341	2.9898	1.5149	4.2486	3.2722	2.8929	1.8123	3.902	4.588	3.8162	0.8255	1.8329	4.1739	4.1098	2.0022	1.9174	0.7846	2.2535	0.9945	4.2743	2.3678	3.0342	1.1456	2.9837	3.3476	3.7843	3.2927	2.6309	1.7594	3.471	0.9128	1.6538	1.1367	1.4257	1.2944	0.2546	3.3889	1.7003	2.6546	3.7453	2.5792	1.1402	4.7444	2.6167	2.6254	1.1281
CD4	9.8478	43.6172	28.1271	67.053	7.852	39.2726	36.4099	8.8441	23.2627	8.2861	41.3387	20.3918	6.3341	18.8988	11.5781	12.5058	17.3413	17.0423	19.718	9.2734	8.8806	12.5923	4.7951	10.1041	9.5525	13.4952	3.1622	22.1195	10.805	24.4078	5.004	22.8683	23.2792	9.0118	12.777	18.0547	47.6008	17.2054	7.9117	45.7688	6.3779	2.566	5.6294	6.4873	4.5429	6.0729	7.9789	21.496	24.9971
LRRC23	12.8828	9.8379	8.0843	6.5899	7.2981	11.4868	12.6685	16.0334	9.339	8.6262	6.0358	16.6034	20.1076	9.9951	15.794	7.598	11.3084	8.7285	13.3845	9.2684	10.6398	10.9367	17.6804	9.3114	10.1648	9.973	14.4952	25.5427	8.4767	4.8468	22.7901	17.9302	7.7378	10.1325	6.113	6.8202	12.4467	12.3942	7.0975	5.603	8.1626	9.3563	15.7995	11.2823	13.7308	8.8448	7.5688	25.9192	7.7776
BTK	0.422	3.3774	1.2698	12.2073	1.3663	1.3575	3.307	1.233	0.954	1.0138	2.8969	0.9984	0.6995	0.9084	2.8077	0.7427	3.0235	9.8763	0.7856	0.2036	1.3831	1.009	0.7164	0.9492	1.3347	0.1497	0.8579	1.5966	2.5173	3.6276	0.7912	0.9307	2.1303	0.3808	0.5667	0.3549	2.5035	0.6347	0.1445	3.5877	0.4474	0.9455	9.9758	1.3282	0.458	1.4179	0.3934	1.2407	0.8647
HFE	1.4743	1.3614	0.9466	1.2873	0.6077	2.1168	1.1108	8.515	3.3211	0.2302	0.6316	8.3004	15.2035	0.0623	0.8032	3.9076	1.3153	3.5271	1.3641	1.5982	7.4619	2.9284	7.9469	10.4092	5.0762	1.8865	12.4886	2.6912	8.4999	1.0354	10.9383	1.1685	0.4341	2.8726	0.2185	0.2656	5.1353	0.1077	0.7246	1.2465	0.1546	1.1691	2.3895	8.532	0.2215	0.9495	1.2581	5.4693	0.2885
SCMH1	36.6555	35.8714	52.9824	22.6136	28.3557	34.4004	47.1958	51.8403	41.3561	38.1363	40.0182	31.7455	61.1687	29.964	44.6626	40.2416	34.1701	28.7608	54.7421	26.3146	43.6251	39.0628	57.777	41.689	43.8393	36.7841	69.3218	53.9939	36.7573	43.7877	59.2404	26.4947	44.1938	56.9191	52.5117	29.5577	38.9052	36.0353	44.1531	51.8118	36.8998	19.8903	18.7396	39.7024	35.3572	38.1742	24.7717	46.8543	28.5298
FYN	9.5134	39.389	40.912	19.3178	13.6605	64.3412	49.9598	50.8239	28.5191	11.7593	16.7811	99.4055	37.6697	19.71	92.0014	17.8248	16.3736	38.6998	48.8899	9.7175	46.0592	67.272	56.652	35.4597	47.2563	16.7139	49.7906	56.6718	38.0393	30.7051	50.6146	36.2043	28.2023	47.1178	17.8731	19.4496	65.3822	15.9106	34.0541	30.6173	24.4697	24.4393	12.5829	21.8128	29.9357	32.4292	27.1866	53.6092	6.498
HIVEP2	1.8231	5.7924	3.5643	6.1131	9.5082	4.6171	9.4978	6.2255	4.357	2.6303	4.1697	19.432	9.8702	3.8007	9.5147	2.9204	11.0543	9.858	2.238	0.796	5.3383	4.2858	5.5087	4.9927	4.8111	1.1158	7.9303	7.2042	4.1721	5.8725	8.6058	4.3039	8.6696	2.8089	3.7189	3.8962	5.536	3.2346	1.5919	5.846	2.4643	6.3198	3.4334	4.6303	3.1622	10.0357	5.7832	4.956	1.2163
FMO1	0.0812	0.4143	0.3295	0.7087	0.1396	0.0227	0.0933	0.0377	0.1652	0.1995	0.162	0.3567	0.0174	0.0736	0.0575	0.0662	0.057	0.0272	0.0959	0	0.0386	0.0394	0.0169	0.0532	0.0957	0.0173	0.0311	0.2581	0.0618	0.0286	0.0335	0.0969	0.2081	0.0173	0.0313	0	0.7243	0.1061	0	0.6292	0.0162	0.0407	1.1519	0.0536	0.1629	0.1162	0.0666	0.1301	0
ELOA	19.6984	35.7295	26.6261	35.5197	31.2539	17.5838	41.9406	29.059	30.5569	26.7808	47.9313	26.7162	33.0332	12.0551	44.8098	48.0565	31.375	14.1055	22.1807	11.6945	31.6781	22.4742	29.7354	24.1659	26.2429	15.8873	26.4386	40.0803	39.9496	54.0942	28.0759	21.92	48.5539	16.274	34.7013	14.7023	34.0756	24.3245	8.6491	43.287	18.8749	9.7506	14.1066	20.3426	19.6512	20.0291	18.4975	25.8213	15.0314
LYPLA2	177.0332	213.7703	215.1766	176.1048	114.5487	111.7222	136.8715	141.8129	160.6647	216.1552	250.8874	78.8227	119.723	88.0707	402.6693	218.9796	96.941	75.4469	219.5331	170.4087	163.4626	163.2276	151.4596	120.8667	145.9504	187.1648	109.3383	183.7316	177.0397	239.0903	117.1887	113.6275	235.0279	166.5618	184.9915	135.27	202.919	166.4107	240.6693	187.8135	155.5017	48.7907	113.6641	91.2268	135.3616	62.6169	61.1578	192.4876	153.027
CLCN6	15.8568	13.7925	16.6916	13.7366	11.9473	10.0487	34.452	21.7621	18.3998	8.4328	13.1869	24.4512	33.3285	9.0768	16.2994	23.9891	18.1147	8.2657	32.162	7.3959	16.318	21.1241	33.16	13.9241	9.8149	12.4443	25.0954	26.1206	14.697	12.8964	23.6638	10.2313	16.4261	20.4412	12.8895	11.592	15.8668	13.2864	11.9491	22.3934	7.6418	4.6779	9.472	14.6691	14.0287	18.2425	7.5248	27.9789	3.9059
MRC2	2.2282	27.3196	20.2242	12.2461	8.0779	6.9928	6.8099	3.5781	7.5753	73.8027	54.3301	31.8144	1.3519	10.6518	4.013	2.2521	3.7299	1.3547	27.4547	0.6917	2.9645	1.9934	0.6907	1.7344	1.9351	2.4554	1.8971	20.7136	1.3759	8.5316	3.0112	3.1453	26.5761	2.3129	3.7457	4.0114	19.2021	9.8668	1.1141	16.2338	4.6581	1.0178	0.783	1.478	18.1207	5.945	3.6504	1.6751	15.2959
NME1-NME2	0	0	0	0	0	0	0	0	0	0	0	0	0	0	0	0	0	0	0	0	0	0	0	0	0	0	0	0	0	0	0	0	0	0	0	0	0	0	0	0	0	0	0	0	0	0	0	0	0
SLC6A7	0	0	0.0438	0.072	0.0336	0.0764	0.2162	0	0.0464	0	0.0195	0.0167	0	0.0207	0	0	0	0	0.0646	0	0	0	0.0284	0	0	0	0	0.2174	0	0.0964	0	0.0653	0	0.0145	0.0132	0.0407	0.0446	0	0.0687	0.0803	0.0137	0.0171	0.0473	0.0113	0.0392	0.0122	0.014	0.0122	0
TSPAN9	44.4348	33.2355	49.6272	29.6501	45.5349	37.2323	31.8195	33.0617	39.4871	40.3322	40.0414	55.3502	25.9538	38.5824	26.2635	39.6433	46.4029	49.7278	47.3474	34.5691	42.7277	37.2528	50.6681	35.9587	47.1678	30.4237	29.7119	65.5176	67.4646	33.5673	39.3056	20.3991	36.163	31.4489	45.1653	38.5673	34.4554	49.8129	32.3704	40.1313	25.4583	20.0509	22.1591	56.4119	38.5625	38.3286	38.2331	49.4074	18.2949
BTBD7	5.4157	5.8178	5.0377	5.9376	11.19	3.0141	11.8518	7.4962	9.1847	4.5654	8.9657	12.3119	7.89	3.6436	5.399	7.7743	12.4293	5.0952	4.129	2.7253	7.4118	4.5182	8.7301	5.6012	4.9708	2.845	8.7175	8.1208	7.0791	7.8361	10.5289	5.7586	7.943	3.975	5.5703	3.1873	5.5922	4.2413	0.9978	9.5684	3.1373	5.2819	7.0452	6.349	3.6386	9.3246	4.9607	6.6814	3.0335
APBA3	6.5765	9.0994	7.9475	9.1779	8.3971	11.8432	5.8128	6.1819	5.6133	6.3741	10.4118	7.8182	7.1877	10.5075	11.0697	6.2531	5.3231	6.3297	8.609	5.1512	8.288	10.4066	6.4104	6.4478	7.6469	6.4625	6.1822	9.92	6.4028	8.8696	6.7376	8.3321	11.445	7.6721	7.0506	10.931	11.9279	6.35	5.1306	7.4738	6.3433	5.1683	5.1629	4.7485	5.1222	9.9656	6.8835	12.0887	5.5583
MKS1	6.3927	3.4619	3.4539	2.3477	2.6932	2.6431	7.545	5.4323	4.9987	3.0623	3.671	7.817	5.9163	3.2516	5.1221	4.4847	5.613	3.2996	7.3254	2.4805	4.3378	3.8577	6.9223	3.8764	5.1621	4.9972	5.525	4.4366	4.3927	3.2108	3.4212	3.3957	3.4925	3.0546	3.5662	2.5278	7.4992	3.2369	3.1493	3.9374	2.0625	2.5401	5.2817	4.0342	3.3793	5.6278	2.467	6.6821	1.7045
ABHD5	1.9713	1.7468	1.4417	3.3391	3.3643	1.691	5.5522	3.3085	3.1842	1.9237	3.3169	4.6104	2.9464	0.7623	2.574	3.3289	3.1065	2.7006	1.8795	0.9494	3.6524	2.3362	3.8646	4.5319	4.1673	1.2467	3.7559	4.95	5.0183	4.5054	4.0969	2.6387	2.4719	2.41	1.7495	0.969	5.1738	1.1555	0.5844	2.2865	1.1403	2.4068	4.3088	2.6611	0.856	2.0748	1.9817	2.8943	1.3391
ANOS1	0.9584	1.2025	1.4994	2.0507	2.8205	0.6808	1.3886	0.691	0.7003	1.891	3.4133	4.0009	0.3456	0.6617	0.5753	0.8838	2.0983	0.6789	0.4294	0.18	0.2749	0.4112	1.337	0.3427	0.3894	0.0967	0.3404	10.3045	1.4848	3.6244	2.6662	0.7491	1.2476	0.4657	0.6924	0.5158	2.354	0.669	0.1555	2.0364	0.7679	5.1191	1.2789	0.8376	0.6391	3.6713	1.3217	1.6766	0.8476
AKAP8L	18.2359	12.9296	18.2877	11.5245	17.8955	22.2037	17.7571	19.0952	18.45	12.3479	17.1008	29.0881	25.3393	16.1382	25.0049	17.0068	19.6174	14.5277	19.2429	13.1369	16.4424	22.6243	26.71	15.4531	16.5598	15.2088	20.4122	31.3381	14.0761	14.9479	15.215	13.0832	19.3367	14.6275	17.4233	15.6169	18.9551	16.3398	23.1173	19.2952	10.4547	10.263	9.9423	13.0085	22.393	21.3007	8.482	27.8689	8.3534
MBTD1	3.6894	4.6072	2.3737	3.8901	6.461	2.7642	13.8294	7.8806	6.9868	3.3282	5.3489	19.0549	13.2765	1.3293	3.2588	7.3021	11.3242	3.6194	3.0115	0.7097	4.6266	1.7695	13.2143	5.947	3.0297	2.2441	10.7239	6.0819	7.4424	5.5459	5.3154	2.4096	6.2913	0.8315	3.3659	1.4124	2.4712	2.3508	0.9506	5.1717	1.7909	5.5413	8.3039	4.6991	2.5433	10.661	3.0735	5.3136	1.3293
UTP18	35.4346	33.7791	29.6489	29.6004	48.565	23.0979	81.0985	42.3172	51.7207	50.0535	61.4594	69.655	81.3903	19.2674	45.4008	68.7421	59.3331	34.7394	42.4995	18.1551	61.997	20.0209	56.1843	46.8273	52.7591	40.6213	44.1426	42.6223	73.6672	61.2472	67.4674	53.6861	61.5542	13.4665	45.6257	24.3465	29.779	33.8411	6.6284	41.8203	22.0894	43.7084	50.9911	50.4209	30.3563	53.2048	39.445	41.8275	25.2857
RNF216	34.7457	22.8637	28.6759	30.2655	31.7524	31.1302	35.8688	26.2221	32.8298	41.589	36.2419	47.0093	26.993	26.6219	27.1005	27.9883	35.7218	36.4517	30.1347	27.2947	28.8472	22.0012	26.7516	21.0063	26.4025	21.6985	24.3494	37.1278	33.3186	30.7371	29.9956	37.8297	32.543	21.3046	26.0918	26.5185	27.0447	32.1569	11.5726	34.4557	18.217	24.8893	36.566	31.7647	25.8431	33.2006	33.9519	33.1463	17.6829
TTC19	13.0472	14.6902	11.9376	16.6909	29.3147	7.5996	22.9083	20.69	19.9245	16.0893	26.7383	23.1538	26.389	11.4652	16.3237	24.725	42.6663	16.4911	14.5454	6.2353	20.2723	5.3141	27.4715	15.6226	16.7804	6.1072	21.7835	31.3146	35.933	34.2333	15.6544	16.5679	26.2444	6.8039	18.2762	7.93	11.3934	13.4937	3.4568	21.6214	10.8671	25.0613	23.3517	18.1148	12.9444	33.4678	18.7017	13.0494	8.4278
PTBP1	155.3168	114.9796	120.866	77.8087	138.0935	122.3781	111.6456	97.6761	132.7633	129.6228	170.277	152.6877	100.6938	172.8794	169.2554	152.2434	149.8867	153.0765	162.8038	99.3458	101.357	120.3573	91.0429	75.0107	109.8393	167.2021	93.756	111.1031	138.2068	140.9596	104.2725	105.7715	164.0758	106.2267	130.9708	158.9333	122.2696	125.3517	122.977	148.7291	93.9902	80.5069	111.4153	126.9686	137.337	101.9162	138.516	102.839	93.9043
DPF1	0.1585	0.1463	0.2212	0.2751	0.3443	0.1532	0.2977	0.4389	0.2618	0.2178	0.4168	0.2528	0.1569	0.3316	0.2734	0.6955	0.4423	0.1635	0.2304	0.2758	0.3332	0.7842	0.5185	0.4257	0.1744	0.389	0.549	4.8418	0.4057	0.3007	0.9552	0.8725	0.3682	0.5963	0.1527	0.3141	1.087	0.0955	0.0459	0.2575	0.2315	0.1375	0.253	0.1608	0.1222	0.1526	0.35	1.3345	0.2558
SYT7	4.9817	2.4878	2.6798	0.7226	2.4642	4.5231	1.2577	2.4569	4.0719	2.4913	6.1478	2.3627	4.6115	3.2783	4.6911	4.9177	6.6284	2.8324	2.5352	3.5704	3.0661	6.959	3.6329	7.0187	2.556	2.2913	6.4668	23.2127	13.4744	4.7774	7.4049	0.7764	2.8576	6.5913	3.2541	3.0019	5.0807	2.722	7.9827	3.2192	2.5399	4.3394	1.7085	5.0768	1.6536	2.6947	2.0577	6.7441	3.378
LARS2	5.2157	2.3139	3.1919	2.6072	3.5731	3.1023	5.7449	6.2667	6.3962	4.3598	6.1473	7.4955	7.5206	2.6868	8.0264	9.1866	5.4311	4.8162	7.3426	3.4219	8.799	4.7853	7.1769	5.7752	5.1001	3.1255	6.3766	5.4697	8.2331	3.5352	7.6531	3.2349	3.1724	5.311	3.0347	2.7479	7.3852	3.2028	2.7994	4.3894	1.8335	3.3977	4.7511	6.3086	3.3912	2.5805	2.8677	7.7064	1.6493
PIK3C2A	5.7912	12.4669	7.662	20.3266	91.3824	6.1973	24.0633	13.1143	10.2746	19.8951	50.67	32.0333	29.1179	5.62	4.3669	18.4069	21.0704	8.0221	2.741	1.6033	9.791	2.4614	22.8046	9.4225	6.6877	2.4278	17.2706	18.0074	18.6784	63.1221	14.2883	7.2955	50.3736	3.2788	14.0177	8.5233	5.4754	5.4715	0.6701	25.4214	9.4607	13.8039	11.5115	9.8245	4.8991	40.3101	12.6597	4.832	8.1076
PLAUR	1.0633	2.9547	2.3264	4.1867	1.7249	1.8702	3.6397	1.4944	1.276	0.6449	1.8515	1.5213	1.4079	3.075	3.7187	3.3036	1.137	1.1998	1.5043	0.759	0.5928	1.4181	1.4844	1.4042	1.4363	1.215	1.4467	3.5309	2.3593	2.2781	1.0828	1.6287	4.4816	1.2146	1.1002	1.3399	5.7963	0.5315	1.5486	2.4037	1.4564	0.9952	2.0548	1.1578	1.1471	1.1855	0.8077	3.5404	1.4998
ANLN	1.2976	0.7466	1.0832	0.976	6.4458	0.2862	1.8781	2.7426	2.2275	2.6907	5.518	2.1184	0.3453	2.2116	2.0383	5.7952	3.0374	1.7425	1.4407	0.2207	1.6929	0.7224	1.5081	2.1191	1.3549	0.6954	2.7021	2.7239	3.312	5.0966	0.2314	3.4103	3.17	1.1828	2.0959	1.5469	4.6792	2.0643	0.3184	2.7828	2.6719	1.2347	1.7128	2.4447	1.0342	0.5234	3.2116	0.7381	1.2739
WIZ	33.8394	15.3596	23.7483	14.0882	22.843	40.074	25.0475	29.76	31.112	17.7623	19.5991	41.7476	22.1438	37.22	35.7509	22.3136	23.2379	32.4312	28.6751	18.4629	29.845	35.4493	27.1469	24.2735	23.2208	37.2401	30.8143	25.5963	25.8642	21.3006	32.6842	13.9154	22.3282	40.9834	23.7095	29.9004	32.5602	19.4985	30.8874	21.3958	14.869	15.4595	28.4775	19.9834	17.0933	23.0013	27.4265	33.1132	13.021
RABGAP1	13.9395	17.2696	12.2953	15.1758	19.7833	8.1442	30.7732	19.157	20.4025	8.3793	17.0715	53.5098	27.801	7.6918	10.671	20.1743	25.599	18.5705	14.4721	3.9061	20.1174	7.6065	26.4404	15.857	14.6584	6.1952	20.5723	25.5253	22.4115	17.5373	20.7547	6.0993	17.2905	6.323	13.3034	6.3918	13.9047	4.4717	3.9515	21.8693	7.2717	14.8235	13.8457	20.34	6.7874	37.9239	15.9561	15.3116	4.7755
DCN	0.7324	0.9159	3.0312	6.4275	0.6218	1.9702	1.351	1.6753	2.642	0.6613	2.0225	9.0283	0.5237	0.2801	1.2487	0.9029	2.2701	0.1441	3.3115	0.0682	0.9564	0.0768	0.1173	0.4195	0.6279	0.2982	0.9099	1.5958	0.1978	3.465	0.4522	0.9439	0.2731	0.3606	0.2091	0.0314	8.6883	1.0629	0.244	3.6989	0.1717	0.1983	0.9384	0.3987	1.6515	3.0925	0.3431	0.4668	0.4533
QPCTL	23.8594	18.8639	21.9563	22.4178	21.0084	21.6086	24.8439	26.1751	20.2022	24.3507	30.0665	20.8682	24.4777	21.221	28.6504	41.6122	15.2229	17.7137	43.5512	11.7658	29.5367	25.969	18.5424	20.7749	20.3073	34.1078	22.1105	20.9197	24.0073	38.1133	17.2542	16.5296	24.8891	22.2678	23.8628	29.5549	34.5295	25.0219	18.8186	23.0702	17.6163	11.6652	23.7318	13.5546	18.5427	20.7406	12.8495	25.9741	20.089
PPP5C	30.7939	31.9889	34.655	28.955	48.8126	22.6633	20.8086	26.7292	32.0534	28.5125	57.2038	48.3359	29.9096	35.3608	36.4926	36.5037	38.5429	27.5854	32.5657	18.0288	25.2282	24.0937	28.7778	18.8279	26.181	24.0496	24.2979	48.7175	29.015	44.4817	27.0185	28.1601	50.846	17.2122	38.9918	37.1654	21.7488	23.6725	17.8574	39.235	22.2649	20.9887	24.4746	22.8036	23.4804	35.2527	36.2336	24.125	22.2462
CEP68	9.4858	7.0454	7.8813	6.4052	9.724	5.2976	26.1623	9.0245	14.4947	9.1064	11.3581	24.665	14.7504	6.6241	11.5886	14.0474	13.4607	11.009	12.4163	5.0542	14.6036	7.8901	12.5718	9.0575	11.1244	6.9947	10.6314	11.9282	20.1499	10.5856	10.9206	9.066	10.0605	5.7654	9.5891	6.4483	6.9364	7.2758	4.973	10.4332	5.0118	9.7603	14.8631	12.1922	5.7443	12.6433	15.3079	9.663	4.0817
MAP4K3	5.2461	11.1771	4.4145	23.829	17.4762	2.9282	21.3879	9.5055	11.87	4.9298	24.1969	21.1309	14.0605	1.5915	3.7289	13.2197	16.6222	7.5016	3.8349	0.939	8.1292	1.7473	15.6957	7.002	6.8221	1.5006	12.1566	16.4251	13.8448	20.4004	12.4815	5.5784	14.6609	2.1576	4.9887	2.0584	3.667	3.0916	0.6669	13.0638	3.0708	10.8045	14.2286	9.2535	2.7541	20.9137	10.0066	5.2456	3.8971
ZBTB32	0.2991	1.1539	0.114	4.7561	0.2623	0.2387	0.6751	0.3722	0.2656	0.0954	0.3652	1.0944	0.3207	0.0646	0.0252	0.3047	0.025	0.4299	0.2019	0.0537	0	0.0519	0.6205	0.1399	0.0719	0.1591	0.2661	1.0667	0.1219	0.1694	0.2202	0.1274	0.4497	0.0454	0.0823	0.1058	0	0	0.0536	0.5265	0.0854	0.0669	0.4249	0.8099	0.0918	0.8213	0.1095	0.2852	0.0996
TYROBP	19.2236	502.8501	163.287	357.0283	65.9885	200.5594	298.7716	51.6286	56.215	48.1138	187.4779	45.5612	23.4531	76.3323	63.9579	40.9461	32.1631	15.7403	95.0294	21.7285	51.4417	70.2359	23.4895	51.3289	45.5512	28.8919	20.524	103.3738	23.1869	281.0063	31.0607	204.7818	188.4594	42.4647	59.0992	87.5149	196.9953	20.7264	25.097	257.061	64.5402	20.6521	45.8004	26.3198	22.7321	59.6973	39.9559	130.509	133.8646
TMEM159	22.2097	21.2447	21.0491	25.0674	29.3245	10.5104	12.2563	30.2888	24.6634	21.095	28.0889	21.1491	21.2189	16.419	28.9682	22.8147	19.8904	23.5518	15.7531	8.5285	27.1016	34.4267	29.9931	29.684	23.5435	7.9327	29.4599	34.9144	23.7292	15.9783	80.8665	15.0078	26.3146	25.8083	24.5907	13.7586	30.6959	11.2626	9.559	19.9745	9.7161	33.4036	38.987	34.3127	5.0131	31.5768	12.4316	40.0454	8.533
GABRA3	0	0	0.0151	0.0106	0.2251	0	0	0	0	0	1.6671	0.0688	0	0.1278	1.065	0.0862	0	0	0	0	0	0.0171	0.0146	0	0.0712	0.03	0.027	9.9523	0	0.0373	0.0145	0	0	0	0.1087	0.014	0.7973	0	0	0.0331	0.0141	0.212	0	0.1627	0	0	0.1157	0.0878	0.1644
BRCA1	2.1314	1.434	0.7182	1.9248	2.1001	1.124	3.0709	2.0887	2.7786	1.2706	5.2578	3.1521	2.2723	0.6176	2.2337	2.6904	2.1413	2.3249	1.3295	0.5848	2.7273	0.7403	2.3807	2.2921	3.1908	0.7625	1.9883	2.4546	6.0981	2.6751	1.2446	1.6126	2.0831	0.5483	1.0236	0.5919	1.4974	1.0018	0.6312	2.0442	1.2003	2.584	4.3986	2.5082	0.7295	1.456	1.1348	2.0817	0.5131
ERCC1	43.6694	30.2827	55.3378	26.4928	36.9499	52.5203	31.8571	39.352	31.1023	43.6029	36.8851	38.8029	42.6693	66.3908	33.9536	42.3965	36.5425	27.9839	45.8605	42.6929	41.995	57.8852	36.4188	43.4375	30.1553	48.0986	35.5832	39.2577	29.9488	46.1516	60.6503	54.6253	42.2255	52.3447	43.0395	58.9483	49.2267	38.2022	53.3824	31.8311	49.2906	25.5708	36.0857	32.05	46.0784	40.8194	34.8699	62.5862	43.0921
CD22	11.009	3.2611	0.152	10.8508	1.8764	0.6363	3.204	0.3858	4.0977	0.2861	0.7301	0.2663	18.84	0.7171	5.6681	3.1232	1.3885	18.669	0.8745	5.6141	3.6431	0.9561	0.2461	0.9116	2.2764	10.8234	0.2547	0.754	24.5287	3.3107	0.0294	0.8265	0.9989	0.3936	1.3531	0.8652	1.8681	0.3843	5.4312	2.1834	0.2941	3.6448	0.6894	1.7836	0.4758	0.8061	0.4088	0.718	0.2877
SEMA3B	18.1269	3.3942	15.9625	2.8994	4.9703	11.0792	8.6559	7.4468	34.4069	2.5144	4.4076	25.7125	11.042	5.0434	16.307	7.8855	34.1682	12.1969	14.2241	9.5703	12.67	9.8008	14.3221	9.9092	13.9585	20.9244	9.0599	15.622	36.0363	3.3241	6.0242	5.3608	1.2719	23.549	1.8958	2.6337	28.6823	4.9417	36.3325	3.3457	8.1616	1.3981	8.9652	12.7422	13.005	12.7158	4.2129	9.2995	1.2299
MBTPS2	5.1085	5.7515	6.3616	9.4859	11.3017	3.2432	12.4129	7.9627	10.3059	8.0337	12.4029	17.0509	12.4376	3.954	5.4892	10.9161	9.1101	7.8375	4.3967	1.7593	8.6364	3.6125	10.5246	7.4321	5.2243	2.9644	7.1772	11.343	12.5516	13.6791	17.0625	6.1567	11.7577	4.5354	7.8514	3.9021	7.0282	2.8534	1.3463	10.5874	2.9223	7.5772	9.52	8.6586	2.4736	13.5567	9.0956	8.9134	3.157
PRICKLE3	12.9629	9.0771	8.2863	10.2441	12.9315	8.4044	7.9087	8.5698	9.822	8.0231	13.5428	10.6393	9.2167	14.4627	22.3272	11.7887	5.769	13.7813	14.7464	9.0513	9.7569	13.8697	8.5004	7.0744	10.2769	18.3022	10.7202	8.9541	12.2656	11.9126	13.5634	9.8705	13.5194	15.7597	11.7786	13.5913	14.6197	8.9879	11.4883	10.6508	6.7341	8.6327	10.8642	11.3443	6.4648	10.088	9.8304	14.5862	8.4331
LTF	0	1.0564	2.5368	0.8164	0.7385	0.1024	0.0632	0.0341	0.2155	0.262	2.1105	0.5368	0.0157	0.2882	0.1904	0.2242	0.2403	0.1107	0.5718	0.1475	0.2789	0.5163	0.1369	0.3842	0.0988	0.0312	0.0984	3.3126	0.1813	0.8915	0.121	0.42	0.1879	0.0468	0.1696	0.0727	89.6954	0.0958	0.0184	0.7059	0.1759	0.0827	0.2156	0.2297	1.7439	0.2754	0.2858	0.5744	4.4459
EXTL3	23.0476	12.564	30.1593	9.5839	21.4682	29.879	35.6093	33.5183	40.071	9.304	12.4846	43.2024	20.6053	19.8855	66.2167	14.6448	16.6972	31.3891	53.5163	17.1243	34.5487	33.3592	26.3989	22.0477	23.7873	18.9606	21.8418	21.8762	27.3874	12.3738	50.296	15.7887	11.6944	31.7931	20.7123	18.9952	27.2257	20.7476	18.5007	25.9469	10.9195	21.773	28.9564	27.3219	19.0548	50.8588	29.0847	31.8946	5.5422
NR1H4	0	0	0.0172	0	0.0198	0.2027	0.0463	0.0937	0.0365	0	0	0.5312	0.0173	0	0.019	0.0164	0	0.0135	0.0572	0.0135	0.0575	0	0.0335	0.0176	0.0407	0	0.0464	0.0366	0	0.0142	0.0333	0	0	0.0343	0	0	0.0877	0	0.0202	0	0	0.0303	0.0418	0.0798	0.1386	0.0721	0.0992	0	0
ELOVL5	22.6487	33.0865	28.3077	92.2557	75.3933	39.0273	138.3243	63.7039	78.6704	41.0164	106.3077	95.405	55.6891	17.7862	54.4252	82.0619	64.438	34.7266	49.8862	9.1286	47.3957	36.7481	46.4507	58.9881	37.4133	35.5706	42.4975	54.7693	38.0539	94.9996	89.0092	32.5659	57.8057	25.4077	26.7559	20.209	48.7952	21.1037	6.4127	64.9655	14.0639	39.2522	156.6907	41.7507	28.3553	29.2374	36.8528	42.9675	20.6081
ALOX5	0.298	5.696	1.4067	5.2387	1.175	1.205	5.0026	0.4737	1.1701	0.4554	1.7654	1.9134	1.1944	1.4697	1.9625	0.9429	0.5691	0.3551	0.5559	0.2103	1.0999	0.6664	0.6184	0.7362	0.5545	0.4005	0.466	3.4892	0.8502	5.1956	0.2588	1.8152	1.9094	0.367	0.7253	0.4042	6.8578	0.3483	0.2362	2.3751	0.6271	0.8452	0.2577	0.7111	0.4943	0.8275	0.3378	1.8709	0.2194
KDM5D	0.0062	2.2266	15.4327	15.3149	0.0076	0	0.0089	16.7414	14.8852	0.2416	1.4005	0.0075	29.9124	0.1682	4.3787	0.378	27.4841	14.1638	12.512	5.0563	12.815	0.2927	24.0406	0	11.2245	7.5249	0	7.5784	0.0059	0	0.0127	13.7932	0	0.0921	14.9444	0.2267	0	0.0242	6.2853	0	10.2152	12.202	0.2941	0.0255	0.0089	0	0.019	0.2807	0.3027
CALCOCO1	29.5177	22.2591	35.8931	19.0373	23.7241	26.6061	25.4765	35.12	38.6545	17.0479	22.8948	54.896	60.1962	29.9804	43.1756	26.0877	33.7699	36.0368	74.0053	18.0164	43.5196	40.9608	45.2813	28.4644	36.365	23.7912	39.5793	43.8951	32.5577	20.2911	41.2544	14.4651	33.3651	31.9921	25.9843	17.7631	34.2896	24.7427	48.2924	31.5748	12.8421	23.3501	29.5923	32.1889	28.3239	40.203	19.3661	41.0976	11.7441
UBR7	18.8917	26.6707	22.1978	25.9745	36.857	12.3429	28.3369	28.4716	27.2326	18.1147	37.0806	31.6279	29.8992	17.4372	21.4125	23.4778	51.5786	21.8106	18.6537	16.5976	28.0991	20.2391	33.1599	26.4074	23.576	11.6365	31.894	43.4482	29.3324	40.158	36.8246	32.5427	37.6027	15.7107	26.8893	17.8619	19.1672	13.72	8.2866	31.6468	16.2656	42.2244	23.2875	31.1705	12.9458	40.2832	21.0145	33.1995	12.4408
MAP4K5	6.9182	7.8461	5.2955	8.2764	12.8332	4.5471	21.1566	12.7009	19.8046	4.7239	9.1777	29.6069	20.6693	3.7944	4.6493	11.3904	16.5176	6.1421	3.5648	1.499	13.1404	2.9265	14.0195	5.942	5.0923	5.6527	16.5562	9.0018	10.0978	11.262	6.7688	4.9464	10.5555	3.5602	5.5329	3.3632	6.839	5.0243	1.5129	9.7786	3.323	6.4365	38.8649	7.2593	4.6636	16.8752	5.1024	5.8365	2.7213
EHD3	4.6565	9.2069	7.1073	14.1561	13.015	9.2982	16.0963	6.1132	17.804	10.6962	14.8569	20.694	2.9391	30.4937	14.5275	3.1381	3.4346	4.7179	2.3064	1.4834	5.5772	5.7404	3.6356	17.6563	3.919	3.5089	10.1914	29.9464	6.2613	11.4299	14.1656	17.8224	12.1751	5.816	9.4389	13.4348	10.1018	5.67	7.4875	13.6498	6.5812	6.7767	17.5127	8.9456	20.5494	3.6539	25.7285	18.7047	7.5209
PSMC4	80.8116	142.2592	110.9648	122.7444	138.7141	98.3517	102.9398	88.8328	74.378	95.5841	183.3138	104.2301	73.724	116.0565	108.1117	108.4701	124.7657	86.1915	135.9074	80.9767	89.3585	91.5726	86.1435	62.9102	101.9234	109.3063	70.5385	144.1581	96.96	215.3626	84.9764	196.9174	153.1119	68.1026	103.9765	117.9403	113.2625	106.5958	67.9577	126.3365	105.9511	68.8998	81.8101	65.3042	109.68	91.6427	110.1175	111.8538	109.1907
MAN2B2	18.6711	26.0889	32.3919	34.8354	32.6903	24.7347	27.0115	29.0935	22.2496	20.8544	23.6158	38.401	36.8273	33.5608	26.6163	18.4458	52.3689	28.0697	62.4905	14.9656	35.7143	25.3491	31.2098	23.233	33.1077	19.5478	30.1115	24.8448	30.1416	46.3026	53.6371	24.3168	27.6854	30.0114	21.1527	28.3705	40.8757	14.2445	20.8285	28.115	14.9688	29.8566	21.9444	29.9813	14.4343	40.4607	16.4385	46.3561	11.9622
SLC7A14	0	0.0167	0	0	0	0	0	0	0	0	0.3018	0.034	0	0.0168	0.0526	0.0284	0	0	0.0066	0.0047	0	0	0	0	0.0188	0	0.0053	4.8207	0	0.0049	0.0115	0	0	0.0059	0	0	0.1091	0	0	0	0.0056	0.0105	0.0048	0.0046	0.0639	0.005	0	0.0099	0.013
CLDN11	0.0677	0.0813	0.506	0.163	0.3658	0.1135	0.0389	0.1416	0.1071	0.121	0.4051	0.2643	0.029	0.0205	0.3037	0.0966	0.1426	0.0681	0.2879	0.0227	0.0644	0.1479	0.0702	0.3399	0.0456	0.0144	0.2465	5.6859	0.103	0.2028	0.0838	0.1938	0.0744	0.072	0.1174	0.0268	3.4753	0.0354	0.119	0.1271	0.2707	0.6702	0.0468	0.1339	0.3879	0.0969	0.125	0.1928	0.0947
SLC25A39	125.2324	137.5906	129.7635	95.4463	117.5164	109.3686	128.439	130.4923	75.9213	126.5803	146.0944	125.1325	88.8915	181.7564	238.0254	131.1087	133.151	97.2432	186.4612	117.639	133.9218	161.3334	112.8576	126.311	115.3147	146.6437	96.6678	103.577	121.813	180.0883	131.3101	166.581	132.9646	78.5275	123.4399	185.4867	102.7005	207.7116	144.2754	102.5852	140.8583	141.7502	113.6088	88.9439	119.1353	119.258	133.2897	142.703	113.2848
MVP	60.0051	232.1992	153.4586	301.8557	135.0198	66.5891	59.6759	66.3592	48.3518	75.796	183.9465	60.0165	73.1919	204.0832	160.6885	96.897	128.8507	90.2507	125.0697	75.4884	101.4426	112.0852	65.7784	63.5707	103.594	104.3389	57.1385	152.8734	95.0194	170.63	83.5089	163.2298	224.43	128.5781	115.5566	189.012	172.7901	89.8824	128.8981	175.4973	109.6169	101.4993	75.3491	74.4089	100.3409	115.712	100.7229	154.2814	131.6231
NUB1	20.0257	31.5413	20.7673	34.8191	26.2386	18.3948	27.3548	24.455	26.4964	23.8325	37.1558	36.8398	28.5971	15.6219	25.4617	22.5403	31.4742	23.247	21.1535	4.4395	35.5447	25.3048	28.9412	24.8909	24.0982	11.5033	26.7036	33.4527	29.3451	24.5277	34.4941	21.4133	44.7523	20.1811	19.8542	11.8941	27.8465	15.5774	10.7748	30.9555	11.737	23.6089	26.6409	27.6916	15.4739	30.5611	16.3777	39.1229	10.3621
PGM3	1.7683	5.8349	2.4725	6.1148	8.2631	3.6609	7.306	5.5258	3.1571	1.4414	3.2882	11.2144	9.5575	1.5963	3.9895	3.1169	8.6629	3.2278	1.5251	0.767	5.9976	3.0201	7.8003	5.0898	3.8523	0.6576	6.7257	7.894	6.2794	9.9458	5.4049	3.4816	7.1539	1.8472	2.5853	1.4577	4.263	2.1051	0.7855	4.3806	2.5807	5.4264	3.2749	3.8888	1.457	10.0879	4.2284	4.8191	0.8939
RWDD2A	1.4127	4.3326	2.8671	6.0953	5.8906	2.9704	6.6011	5.0671	2.1757	1.456	2.6097	7.0065	5.3775	1.3841	3.3165	2.2934	6.7225	1.9004	2.4207	0.7544	3.8743	1.8654	7.6819	3.1685	2.8874	0.512	4.2101	7.9105	4.0004	7.7538	5.0738	3.7594	5.2286	1.3702	1.6749	1.1845	1.8571	1.4193	0.3117	2.3688	2.1257	4.4641	2.0943	3.0453	1.4454	8.4114	3.4704	5.444	0.8325
CLK1	11.4755	50.4853	10.6563	30.7048	49.7257	11.0013	130.7775	30.9584	23.472	11.0186	31.0684	61.9011	117.6696	2.3089	16.0025	43.9305	29.5373	11.3587	11.8185	2.4844	12.4678	9.0937	40.6336	41.0964	15.9254	4.7195	65.5382	26.5738	53.1182	37.4149	30.6879	7.601	44.3422	8.6292	9.8884	4.7663	8.3938	10.5093	1.7185	36.3437	18.9125	37.6775	29.2725	28.4228	9.7593	115.2234	5.3617	19.4006	7.9953
POLR3B	6.0743	6.4445	6.2228	6.6273	10.9102	5.416	4.3719	9.5931	9.3344	10.139	14.6849	14.2952	8.8833	6.027	7.5027	14.1653	17.1915	6.9453	4.8273	3.4033	14.569	6.6282	9.9933	8.9471	6.6511	5.2219	9.5724	12.4644	11.9021	12.1503	17.1058	4.2454	11.512	9.161	8.5587	4.8642	9.5019	7.052	1.2166	10.8026	4.1824	4.7973	7.6194	7.414	4.8516	10.4563	10.8096	10.1795	5.236
ANGEL1	8.6979	8.2209	14.1967	8.6131	11.43	8.842	23.29	13.8948	10.6519	10.4025	10.7179	21.384	24.4072	19.0392	31.8361	17.9338	27.0662	9.0225	23.6859	6.8822	16.4218	17.099	16.4745	14.5732	5.6601	12.5729	13.8607	23.223	8.7483	11.7538	17.5568	18.7095	13.4758	12.6351	13.0006	14.5819	15.5639	12.7773	7.9224	19.5239	6.5963	5.1628	10.1041	10.3179	13.3844	18.1517	13.3241	19.3863	6.2932
RNF14	33.7003	37.6658	29.0153	37.8954	61.4793	20.6264	41.7904	40.7947	40.7684	28.8659	56.2824	30.0767	43.6652	17.1949	27.3856	47.1588	88.0971	43.1979	36.5135	14.0645	44.9158	23.7916	56.8405	33.032	45.9556	16.1976	41.1421	48.4305	58.7037	56.553	41.1927	29.5963	50.3725	25.772	36.7592	18.2033	36.4588	20.6519	2.9589	51.7134	16.8592	39.6328	43.3553	38.5482	24.4987	66.4209	19.4146	32.5222	17.3399
DNASE1L1	6.3012	7.5427	6.0771	9.6072	11.3549	3.8961	4.3532	5.1318	8.7865	6.9723	10.9942	9.1891	10.038	7.7678	11.6993	9.0456	7.06	8.4893	7.5275	5.6831	9.1041	6.7203	7.3596	6.6613	22.0116	4.941	6.6763	9.3207	11.0546	7.8585	8.643	6.605	11.1844	5.9331	3.3966	4.5464	7.1454	4.1057	4.5671	7.9944	4.1751	8.8714	4.9227	12.2784	2.7586	9.9261	6.1713	8.3687	5.9759
DDX11	11.9438	1.6998	2.2322	3.1823	8.2181	5.0006	3.3553	3.5659	9.3739	1.5616	6.6149	39.0508	19.4689	7.2601	8.2785	4.5598	11.9165	22.3282	19.0993	1.9863	13.6792	2.4361	17.534	3.9918	15.9612	9.6562	12.9269	11.4599	5.1002	6.0739	1.2113	0.634	2.9953	2.2533	6.1235	7.983	7.9624	8.7314	12.5321	9.1354	7.8001	7.6625	8.0127	4.8128	7.3125	23.6094	5.3711	11.135	2.4783
HEBP1	63.8516	83.3112	102.6969	158.5536	52.4208	83.4358	122.4501	92.5285	59.8034	64.7755	69.7374	77.5757	45.4509	51.6647	113.3394	67.385	98.9027	56.2872	72.6679	27.6298	74.788	88.2557	76.4391	42.9037	57.5316	57.4146	63.218	84.0876	63.021	79.3871	151.7116	63.284	73.1552	53.4188	61.6428	46.2258	60.4751	86.2267	17.6075	82.4991	60.5437	39.672	50.0814	51.6591	107.3091	69.1168	80.0058	145.0811	34.1054
GPRC5A	0.7254	12.2931	1.3531	11.0498	5.1101	2.2715	2.084	0.9313	1.096	0.3325	2.3604	2.049	4.3645	2.4923	63.1384	1.797	1.8677	3.0602	0.2526	0.0704	0.2994	3.0862	0.1188	0.275	0.9511	0.6904	0.4244	3.1195	2.7735	8.2192	1.0706	2.3774	7.5402	0.6333	0.7061	1.2182	1.8932	0.738	4.9828	3.1546	2.7092	7.3284	0.7593	5.3494	2.7343	1.2357	3.0771	3.2145	0.6409
MAMLD1	4.0165	6.572	3.8896	3.878	9.2858	5.9939	2.7369	3.0571	2.897	2.1491	3.2038	15.9801	10.7952	6.9603	0.6955	6.0932	3.7699	5.3688	4.8144	7.0023	5.9287	1.4423	21.9646	7.8461	3.4796	2.3193	9.3168	6.7873	0.9058	11.298	5.2347	1.7221	6.8039	6.7778	5.487	12.7971	2.8836	2.0522	7.6288	3.5502	2.4244	14.8582	8.8491	5.5042	1.7725	28.6597	7.1803	4.2917	1.1907
CD6	0.0884	8.9149	1.1428	10.3487	1.4351	0.7544	2.4547	0.3878	0.4329	0.6469	3.0919	0.4193	0.2001	3.443	0.5332	0.8705	0.7586	1.0375	1.0209	0.5102	0.6536	1.0132	0.2445	0.6431	0.4298	0.6791	0.4517	2.0507	0.5323	0.6315	0.4455	2.6477	5.3838	0.6893	1.1731	1.0705	3.4176	0.8978	0.3451	3.7923	0.8245	3.4146	0.7728	0.2428	0.5064	1.8351	1.7825	2.3862	1.9692
TACC3	6.8044	6.6708	5.2193	10.5213	8.9967	2.0764	4.292	8.2443	5.243	5.1793	12.3921	5.702	3.779	10.0562	6.6731	9.3576	6.9851	8.8459	14.0586	2.9106	4.8333	3.7566	7.0293	6.3347	6.5629	3.5814	6.8427	7.2194	11.357	9.5704	2.8225	3.9479	8.5762	3.5193	6.3691	6.148	9.25	5.7785	4.2249	6.4766	7.6225	7.1916	7.6645	7.9062	3.3173	3.4829	8.1212	4.3324	3.9997
UFL1	3.2741	12.0694	5.6973	16.8418	28.0976	5.8873	27.7953	18.4471	10.3006	5.2389	14.0301	36.4954	34.8652	4.1103	8.6724	9.7317	31.7124	12.192	4.0963	0.7668	11.3363	4.2871	26.2236	10.8899	8.4187	1.8102	21.6795	19.0327	18.0184	35.4397	13.5032	10.4415	26.1794	3.8109	7.6618	4.1771	6.042	4.512	1.4883	12.8304	4.5351	14.577	10.3113	10.2955	3.9515	36.2133	10.6411	7.8707	2.3744
POLA2	1.9545	2.8539	3.0963	2.4582	2.297	2.1721	2.3096	2.4412	1.259	2.417	3.5479	2.1534	1.6341	3.0807	1.4015	1.8307	2.4597	2.1851	2.0855	1.1886	1.2863	1.5306	2.1693	1.9383	1.6803	1.6657	1.722	3.2199	1.8485	3.6842	0.8776	1.9556	2.9045	1.2963	2.5409	1.8744	2.0342	1.894	1.688	2.7505	2.5312	0.948	1.8175	0.9874	1.9568	2.4241	1.5517	2.8994	1.8376
ZC3H3	99.3132	68.4224	52.6434	55.447	88.9782	63.9743	50.5988	32.8221	51.6465	55.8301	102.7086	42.0632	25.4639	98.6861	93.8175	57.7214	46.266	91.2638	89.0135	52.0678	32.1043	45.8827	29.3295	21.7621	47.3903	120.5748	27.5002	57.2477	71.9639	82.0425	23.5726	58.1133	92.8388	32.9588	73.6787	98.9776	35.6714	61.8163	74.5537	79.5281	55.5092	29.4257	52.393	29.5372	53.4502	50.8523	67.3367	50.6078	51.401
CAPN1	99.6825	40.8321	93.1795	72.1009	89.7607	152.5298	68.5769	57.1799	71.9547	67.713	90.7279	99.3265	56.6463	222.8422	121.1988	64.0195	77.4378	82.0018	136.2034	63.2496	62.3179	88.7122	58.83	41.5026	77.217	119.2399	51.6106	91.9158	82.4464	76.2685	72.1963	116.3608	94.637	88.2432	98.3718	135.1732	90.19	103.5198	110.0748	83.9005	74.2174	55.2094	63.3453	62.3165	99.2223	85.755	108.601	96.8904	64.1214
ACP3	0.0137	0.1026	0.1605	0.0617	0.1511	0.0573	3.9081	0.0159	0.0618	0.0305	0.0779	0.0334	0.1906	0	0.1775	0.0139	0.048	0	0	0	0.0487	0.0332	0.2269	0.0298	0	0	0.0393	0.5275	0.052	0.0723	0.0846	0.0489	0.1752	0.0436	0	0	0.2379	0.0179	0.5662	0.0321	0.0137	0.0514	0.0118	0.0225	2.1737	0.0244	0.014	0.0122	12.4628
MDH1	56.6098	90.2562	114.7378	101.4079	163.6007	40.3684	126.7191	94.019	85.639	96.4475	221.1307	84.2582	108.9746	47.6125	56.3269	183.805	137.6163	60.0713	74.8399	46.3717	74.746	45.3866	121.846	70.1841	97.8446	45.7167	73.4081	142.4389	133.1704	219.6969	130.8305	92.4182	134.7558	54.4412	81.4522	63.6165	75.6426	60.0472	12.3313	95.2928	51.694	109.2349	117.7342	79.5204	58.6691	116.6539	100.0761	86.8407	71.054
SLC30A9	14.0848	16.5367	11.1149	26.2629	37.4075	9.3536	25.2543	21.5532	27.3471	16.2163	27.0591	44.4943	34.4383	8.8187	16.3751	27.3921	35.4998	18.0865	17.3302	6.6601	22.1189	7.1226	30.6567	18.7088	19.57	7.3753	24.0434	38.408	35.9445	49.1788	26.5302	11.8773	29.3898	7.1911	16.4655	7.9977	10.9248	8.0462	3.2232	21.1971	7.3028	28.7182	29.112	25.0142	7.4278	37.1194	22.5864	14.3088	7.978
MTMR11	0.6143	1.0753	1.3526	0.4909	1.9487	3.9859	2.8496	2.5122	0.5786	0.2572	1.2397	3.5592	1.098	0.8896	15.1048	0.8214	0.7489	2.1032	0.4384	0.3002	0.5931	2.8271	3.2792	1.4946	1.9602	0.1906	2.0481	3.3404	2.4703	0.3495	2.8632	2.8091	1.1361	0.7213	0.6904	0.7736	2.2129	0.7521	1.4936	0.7661	0.6012	5.7005	0.5976	1.2763	0.4583	0.8467	1.3255	5.513	0.4177
COX15	20.554	21.2117	23.9434	17.4774	27.0456	10.7027	26.9968	27.0683	29.2295	22.9244	30.2089	28.6306	28.0957	10.207	24.856	26.5767	26.8137	23.1141	15.3348	13.8377	24.7204	10.9218	37.5245	16.3604	24.6357	10.6824	22.3098	24.5618	34.7794	30.6976	20.4517	12.9427	30.4667	9.7241	26.1018	8.5498	17.7531	13.7303	5.2097	29.8934	15.3852	21.776	28.9326	26.5222	13.259	29.0814	15.7047	21.5599	11.1962
CCDC88C	1.7751	2.7767	1.6589	6.1945	3.2786	2.019	2.6786	2.8879	2.8898	2.1555	4.159	5.8126	3.2925	3.1167	1.7673	5.2099	3.4498	2.0412	3.1873	1.7438	2.6804	2.389	3.9176	4.1115	0.852	3.2159	2.915	2.3246	2.3283	4.7203	3.2236	2.0334	3.8441	3.5202	2.1818	3.005	3.7228	1.5805	1.1523	2.5589	1.7413	3.9648	3.8602	3.2368	0.6543	2.9218	3.0565	2.0326	1.0649
YAF2	1.2038	1.5875	0.6685	1.5835	2.9499	0.9123	1.3881	2.6774	1.446	0.8619	2.6608	3.9969	3.7051	0.4324	0.8856	2.4969	2.4892	2.4849	0.7716	0.4252	2.1683	0.6749	3.3656	2.0445	2.426	0.3503	2.6641	3.7738	2.587	2.4584	2.4099	0.9016	2.2183	0.8726	0.9152	0.3958	1.1213	0.7473	0.5216	1.679	0.6582	3.0539	1.8066	1.9622	0.7501	4.0736	1.0684	1.7489	0.516
ZMYND11	20.9535	34.0621	21.3256	36.9518	58.9918	21.5156	66.3266	52.2142	38.8838	21.3344	47.7271	86.6776	56.0794	10.8928	31.2939	37.1888	60.5828	33.4621	16.965	9.0591	49.673	17.7781	69.2812	38.7249	34.9279	11.6657	58.1551	49.8173	47.8525	51.5415	67.7573	16.9617	51.529	19.7825	25.9754	13.3819	22.1542	14.48	6.026	44.391	16.3743	43.2443	24.3726	31.5532	9.428	62.0602	34.8394	30.7378	11.5542
WAS	1.4621	34.3587	10.1593	46.1535	3.6519	8.7569	12.2822	4.0013	3.6693	2.684	18.782	3.0834	1.887	5.0933	3.4808	2.9793	1.3922	0.9766	5.5038	1.412	3.4752	5.264	2.6994	2.7319	2.2317	2.5045	1.9949	8.0718	1.6731	8.9286	2.3507	8.603	19.3924	2.2665	2.8648	5.2554	11.8853	1.7154	1.9282	14.8928	4.0621	1.5836	2.4431	1.4094	2.3074	3.3901	1.8297	7.6539	9.4183
DPEP1	0.0641	0.9623	0.0456	1.7527	0.105	0.0299	0.0307	0	0.0483	0.0716	0.0609	0	0.0229	0.3554	0.0505	0.1089	0.3253	0	0.0505	0	0.127	0.0259	0	0.21	0	0.0455	0	0.6065	0.1423	0.2071	0	0.102	0.0196	0	0	0.2542	0.093	0.0558	0	0.1004	0.235	0.0402	0.037	0	0.0919	0.0382	0.2631	0.019	0
BID	6.9232	15.2943	10.2033	16.4888	14.3051	13.3672	7.9299	14.6076	10.7426	14.1742	15.7656	15.7598	10.2925	6.7216	8.3434	10.3444	11.976	8.2469	7.2716	4.6251	14.9294	8.0017	13.3069	10.9519	7.0299	6.4075	14.9943	27.1618	12.1846	15.9522	12.5428	11.5596	16.5739	7.7566	10.2528	9.0513	13.7626	11.3071	3.821	13.7507	10.2935	14.8451	12.7525	8.6196	11.036	15.0079	7.5747	19.0754	8.3643
MATR3	0.1843	0.4294	0.057	0.4122	0.9053	0.0745	1.0033	0.5465	0.4002	0.1137	0.2971	0.6981	1.5396	0.0147	0.0229	0.4497	0.4995	0.1423	0.063	0.0122	0.1037	0.0471	1.4641	0.3494	0.1674	0.0361	0.911	0.2422	0.4704	0.7007	0.175	0.0579	0.6703	0.0155	0.0748	0.0721	0.0686	0.0887	0.0183	0.3302	0.2084	0.4467	0.7843	0.2598	0.0973	1.7909	0.0696	0.1381	0.1131
NPC1L1	0.0444	0.0167	0	0.0251	0.0136	0.0155	0.016	0	0.0628	0	0.0475	0.2575	0.0953	0.0672	0.1049	0.0679	0	0.0931	0	0.0093	0.0132	0	0	0.0242	0.0093	0.0118	0.0426	0.0504	0.0211	0.0098	0	0.0133	0.0203	0.0354	0	0	0	0.029	0.0558	0	0	0.0696	0.0192	0.0641	0	0.149	0.0114	0.0099	0
XYLT2	20.6579	26.7775	33.1039	28.7448	20.3787	13.5602	35.7593	25.4244	19.9771	25.871	35.721	26.8034	22.8887	17.5161	25.3924	25.0016	21.3496	16.1202	39.448	14.9617	24.5124	26.8527	24.6696	18.9765	21.8228	27.9031	19.1922	37.0722	24.5646	31.6671	26.3263	29.6317	29.2315	9.0513	25.3188	26.3521	28.7803	26.5899	14.7072	26.5566	20.4229	13.2237	17.1804	15.4321	24.3995	29.9049	19.6162	32.2057	13.7369
RGPD5	0	0.0062	0	0	0	0	0.0059	0.0096	0.0047	0	0	0	0.0133	0	0	0	0	0.0069	0	0	0	0	0	0.0045	0	0	0.004	0	0	0.0109	0	0	0	0	0	0	0.0045	0	0	0	0	0.0052	0.0071	0.0034	0.0118	0.0074	0	0	0
STMN4	0	0.3198	0	0.0401	0.1527	0.0248	0	0	0	0	2.0497	0.195	0	0.0268	1.195	0.1086	0	0	0.021	0	0	0.0862	0.0369	0	0.1345	0	0.017	25.6014	0	0.0313	0.0183	0	0.0163	0.0189	0.0342	0	1.0624	0	0	0	0	0.1558	0	0	0.6361	0.0159	0.1639	0.079	0.0828
NUDCD3	26.2768	29.9329	37.5931	27.4522	35.6385	36.4693	33.9422	30.3924	28.7439	42.8169	43.636	52.715	37.0418	50.1316	52.1592	37.4916	39.7666	31.6288	49.1094	52.959	36.2467	31.9381	31.7632	23.8328	31.2541	33.812	26.0202	56.0188	38.1407	39.913	38.6052	44.654	44.4728	29.0764	39.7112	39.4784	35.787	40.5843	39.071	39.402	23.8872	28.4233	29.8177	34.3722	39.8267	42.4523	40.5135	42.9652	19.2366
ISL1	0	0	0	0	0.1785	0	0	0	0	0	2.0121	0.2534	0	0.0628	0.049	0.2328	0.0243	0	0	0	0	0	0	0	0.0175	0	0.0199	20.4841	0.0198	0	0	0.0496	0.038	0	0	0.0412	0.1355	0	0	0.0244	0	0.039	0.6825	0.0342	0	0	0.0213	0.0924	0
CHDH	0.7965	0.5186	0.5535	1.1247	0.8858	1.1544	0.5397	1.1521	0.7558	0.151	0.9848	4.9127	1.0637	0.8403	2.2615	0.4899	1.1872	0.5796	1.509	0.0252	0.0714	0.8573	0.1325	0.3937	0.9612	0.6235	0.252	3.4365	0.7859	2.7138	1.4409	0.6095	2.455	0.1838	0.4126	0.6329	1.0705	0.736	0.2075	1.3934	0.9162	0.4425	0.4743	1.474	0.8503	1.2429	1.6412	0.4414	0.3153
IL20RA	0	0	0.1056	0.0093	0.1063	0.0518	0.0178	0	0.028	0	0.3348	0.1962	0	0	0.0876	0.0252	0.0724	0	0.0292	0	0.0147	0.015	0.0257	0	0.0104	0.0132	0.0119	3.2148	0.0118	0	0.3061	0.0148	0	0.0132	0	0.049	0.296	0.0485	0	0	0.0247	0.031	0	0.0204	0.1772	0.0995	0.8753	0.1872	0.0288
CLCA1	0.0177	0	0	0	0.0434	0	0	0	0	0	0	0	0	0	0	0	0	0	0	0	0	0	0.0183	0	0	0	0	0	0.0168	0.0156	0.0729	0	0.0162	0	0	0	0.0192	0	0	0	0	0	0	0.0146	0	0	0	0	0
CLCA4	0	0	0	0	0.0208	0	0	0	0	0	0	0	0	0	0	0	0	0	0	0	0	0	0	0.0185	0	0	0	0	0.0161	0	0	0	0.0155	0	0	0	0	0	0	0	0	0	0	0	0	0	0	0	0
GLT8D1	25.2566	21.2346	14.0184	26.2454	24.8049	17.0438	35.483	32.8771	33.354	30.2551	29.8559	43.9585	38.648	8.8584	25.8311	32.2562	30.6643	24.3678	18.3624	13.2442	27.9939	18.2475	41.8452	24.2077	27.1533	14.4629	33.3487	29.3483	44.7973	26.268	33.4398	19.0967	21.8844	18.0761	17.3132	8.1845	26.744	11.898	9.4722	20.9676	12.2277	18.7594	36.7548	31.539	14.2236	23.7441	12.4346	41.0781	9.2679
ATP2C1	31.4891	12.813	10.7385	12.5513	19.6133	18.1492	43.3696	31.1867	39.7408	14.8006	24.634	60.5104	27.8573	8.1148	26.7473	35.8161	20.9138	30.9867	16.959	10.4904	41.1242	15.0049	37.9951	26.1451	38.3124	16.2085	36.9694	30.1814	46.4835	24.2445	46.6655	17.413	18.4311	23.7043	14.3992	7.7603	33.2509	8.4051	6.5836	20.3122	7.4491	14.99	29.3243	25.5016	9.0904	20.268	16.7027	30.1265	6.7008
IGF1	0.0144	0.5193	0.1616	0.4067	0.062	0.0604	0.1968	0.0838	0.0407	0.0564	0.226	0.0879	0	0.0436	0.017	0.0367	0.0675	0.0121	0.0341	0.0181	0.1028	0.035	0.0598	0.0787	0.0728	0.023	0.0138	0.1637	0.0274	0.2032	0.0223	0.0602	0.0594	0.0307	0.0347	0.05	0.0784	0.0377	0.0271	0.1354	0.0432	0.0361	0.0748	0.0297	0.0207	0.0838	0.0296	0.0898	0.1009
SLC38A5	0.9611	90.131	6.2339	8.423	23.5509	11.7556	0.5021	2.0298	0.4444	0.1626	9.3976	41.9204	4.1229	17.2088	21.175	0.3709	59.446	3.7363	1.187	0.0732	0.3288	1.2726	5.1815	0.1272	0.2574	1.6576	0.614	47.8103	0.0831	372.3482	6.3959	27.0999	62.5065	0.9911	26.7375	292.9933	0.6493	82.5042	9.3751	11.3833	8.3979	5.6563	0.2267	1.7284	0.1877	73.8236	74.5893	5.1455	88.107
RALBP1	17.0121	20.4061	19.1174	20.4588	29.7017	11.4942	32.1744	25.1875	23.9243	19.3198	33.5552	44.5216	34.8354	18.3747	22.4243	28.9719	51.5315	22.4647	16.4525	6.3894	31.7709	16.4365	30.8434	21.3958	23.804	13.0976	28.0595	28.7212	33.8689	32.0812	26.3179	10.0346	34.4904	16.2655	20.0617	14.5944	24.5074	12.3641	6.2918	24.7253	10.8363	20.97	26.4034	21.5432	8.6721	33.7074	17.8784	24.2285	8.7543
RUFY3	4.5103	8.4386	3.872	13.5843	11.681	4.1707	13.8971	8.173	6.7572	6.2654	13.622	13.1132	12.2429	1.6076	3.4071	8.7278	7.9291	4.8564	2.6825	0.9748	5.3306	2.3258	15.7666	5.9957	4.8379	1.6479	8.8651	29.9287	8.8024	6.0008	6.318	2.9389	6.2917	2.5736	3.3501	2.2687	4.3435	1.9419	0.9057	6.842	4.023	6.9454	5.6435	4.8406	2.8339	20.2305	3.3812	6.185	3.7859
CNTN1	0.5076	0.0703	0.5503	0.1469	0.8152	0.5563	14.4501	5.8784	3.3807	0.1482	1.5354	9.7073	3.1241	0.059	0.4701	0.1432	0.0731	0.2161	2.4448	0.2748	1.253	1.0238	3.3784	7.5182	0.138	1.213	3.5399	12.0184	0.5124	0.4816	0.1208	0.0466	0.0214	4.111	0.0301	0.0464	4.306	0.5202	0.1862	0.3025	0.1327	0.1272	0.2229	0.3991	1.4543	0.5516	0.1041	1.6335	0.0546
SLC11A1	0.2832	0.4048	0.5616	0.208	0.2236	0.3768	0.7944	0.4935	0.221	0.3991	0.4227	0.2057	0.7522	0.8867	0.6368	0.6046	0.371	0.2205	0.2629	0.2769	0.2805	0.4338	0.1749	0.8759	0.5335	0.5739	0.3554	1.6379	0.5515	0.8792	0.8552	0.2896	0.3518	0.7889	0.4548	0.1069	1.4522	0.2995	0.457	0.3325	0.3707	0.3	0.2041	0.617	0.3188	0.205	0.3043	1.7347	0.4088
WWTR1	4.6931	5.3813	4.3223	22.5134	17.7541	5.5275	13.7052	7.5995	13.4748	35.9997	15.2379	26.5816	1.57	2.0324	5.4235	5.9947	11.1658	6.214	2.7886	0.1995	2.4973	2.0575	3.1682	1.5214	1.014	2.1238	3.8396	9.9051	1.8583	21.3373	5.5465	4.4372	12.0076	1.1472	3.5359	1.8672	4.6239	3.9064	0.5099	13.574	3.2695	1.4526	33.2797	3.9953	8.7696	3.4133	7.456	2.207	7.7251
AGPS	5.1632	8.4724	5.8443	11.8103	15.4529	5.2421	27.4438	14.0326	12.6292	8.0339	14.5792	23.1175	18.4151	3.2811	5.6019	17.1167	19.9804	10.4403	7.6947	2.4681	15.946	5.2145	18.3763	11.7262	8.9026	3.1971	17.3685	12.0574	18.279	20.7064	17.4172	8.2127	14.207	5.533	7.429	3.5225	8.6602	6.3026	1.487	11.5224	5.0745	11.6576	15.0266	11.1686	5.2626	16.1223	12.5444	8.7611	4.908
ZNF806	0.034	0.017	0.0121	0.0171	0.0139	0.0634	0.114	0.079	0.0128	0	0.0162	0.0415	0.0608	0	0	0.0116	0.0133	0.0856	0.0402	0.0095	0.0943	0.0275	0.0824	0	0.0286	0.0121	0.1196	0.0515	0.0216	0.03	0.152	0.0135	0.0311	0.0241	0	0.045	0.0247	0	0	0	0	0.0071	0.0294	0.0374	0	0.0507	0.0116	0.0808	0
CXorf56	31.6462	29.151	30.3727	31.46	38.3334	25.3612	38.2975	29.4133	31.2079	28.6523	46.1177	47.4795	35.8844	20.2809	40.1887	18.7312	26.8768	32.6179	25.4678	16.734	34.646	19.9216	36.1695	25.5348	35.1055	17.0262	23.8532	45.5117	27.4409	38.2018	39.29	14.5765	52.2225	16.996	32.8667	18.7354	23.6673	12.5834	9.1039	30.0673	13.9571	26.3739	37.9926	50.0202	13.7361	40.5584	24.3626	44.6117	16.6497
ATP1A2	0.3066	0.223	2.8167	1.6072	8.5336	0.1557	0.4404	0.0755	0.441	0.4357	8.4175	1.4165	0.3786	0.7722	5.7897	0.4827	0.8264	0.3272	0.9548	0.0467	0.3202	1.3419	0.1349	0.7098	0.6802	0.1186	0.4719	58.3261	0.4594	0.6383	0.3352	0.4876	0.5187	0.3655	0.4296	0.5432	35.7758	0.4368	0.3265	1.0795	0.2228	1.327	1.3818	0.6049	2.5418	0.4402	1.5052	1.108	0.6932
TTC27	18.5061	16.1919	11.5566	12.5907	20.2634	8.9481	33.8847	18.0619	17.4979	21.0803	28.2286	22.6572	28.8139	11.0173	20.7198	28.7757	19.8694	10.8436	18.4291	6.7919	17.9541	8.4983	17.8233	16.7862	9.9544	9.5093	20.438	15.4868	21.5726	25.2992	22.0242	19.2998	23.1123	10.7709	19.4649	6.2477	14.711	13.0508	4.0308	21.0436	10.0891	16.0232	23.3665	15.1136	10.9544	23.9616	26.6628	21.8564	7.7661
ZNF582	1.2924	1.52	0.8391	1.0904	1.244	1.5856	2.5341	1.8868	2.0135	0.6045	0.9953	2.1944	2.5662	0.6599	0.8658	1.8684	2.5347	1.3034	0.8666	0.7024	1.1209	0.5088	2.1018	1.2582	2.3813	0.6689	1.8913	2.2398	3.3216	1.477	1.6387	0.0833	0.6394	0.6129	0.9927	0.4154	1.1207	0.844	0.1315	1.1275	0.7506	1.3568	3.1114	1.7851	0.5254	2.7016	1.2179	0.6685	0.0814
VSIG2	0.1213	0.364	0.0432	0.2433	0.1986	0.2259	0	0.0939	0.0914	0	0.1152	0.2959	0.1735	0.1833	0.1909	0.0824	0.142	0	0.0478	0.0339	0.0481	0.0491	0.1678	0.0883	0	0	0.0387	0.1836	0.1153	0.0712	0	0	0.074	0	0.1169	0.1202	0.0879	0	0	0.1898	0.0404	0.076	0	0.0333	0.1158	0.1446	0	0.072	0.1886
PHLDB1	15.1049	10.2772	26.9904	11.1448	27.5392	14.2891	16.1448	11.2924	21.531	21.5494	17.9299	47.1908	23.9929	53.7365	22.8247	19.2081	61.8375	16.4791	14.104	12.3086	5.623	13.5824	19.6783	9.5521	10.733	14.6647	10.4781	18.1333	16.0619	27.7894	22.7468	11.3852	21.8344	16.5362	16.5396	23.2779	15.126	19.584	8.1595	28.5361	11.9221	12.3483	15.0408	25.7466	18.8546	24.4817	37.2627	16.4782	11.1889
MARCO	0.3659	0.3801	0.5408	1.1431	0.4147	1.6902	0.3639	9.0553	1.0815	0.1257	0.3207	0.0687	12.8878	4.0404	0.0664	1.4623	0.6258	0.236	1.0306	0.8725	0.602	1.6055	16.408	0.4608	0.2605	0.7485	1.9149	2.0441	0.1606	2.6031	8.734	0.4365	1.8288	1.7957	1.0031	0.5578	14.9359	0.147	0.6004	2.4444	1.8846	0.5642	0.4868	0.4175	0.0806	0.5788	0.1443	0.0501	1.7061
CYP24A1	0	0.044	1.1747	0	2.4142	0.4508	0.0632	0.017	0.0166	0.2785	0.5643	1.1275	0.1888	0.0443	0.3637	0.4933	0.9444	0.0861	0.1906	0	0.0174	0.0356	0.0152	0	0	0.2653	0.0422	0.333	0	1.3183	0	0.07	0.4297	0.8737	0.1413	0.0291	0.718	0.0575	0	0.1378	1.3931	0.0827	0.0254	0	0	0.8789	0.2558	0.0261	0.0342
PRDM11	8.0964	4.4211	7.4159	3.798	4.7677	8.1954	9.6956	8.6247	9.1749	3.9787	5.8778	16.3427	8.215	8.7977	9.5613	8.2191	11.5097	6.3947	8.5531	3.2214	6.6392	7.5146	9.6533	4.8744	4.4333	7.5819	7.7629	6.6926	6.5215	4.2779	16.2931	3.2697	4.8902	9.436	5.2928	5.1201	5.724	5.3613	3.3659	7.5376	3.0624	2.7584	6.3229	6.4348	2.8018	7.1379	7.076	8.4019	2.7989
SYT13	0.0752	0.0967	0.1721	0.0323	0.3563	0.09	0.2779	0.8987	0.0729	0.108	1.5768	0.1573	0.0576	0.0974	0.1776	5.8462	0.1886	0.1802	0.33	0.018	0.3576	0.1826	0.4459	1.0204	0.199	0.0343	0.2265	14.8902	0.6131	0.1609	2.2158	0.0385	0.059	2.5026	0.2381	0.1917	3.202	0.5193	0.027	0.2523	0.1074	0.6126	0	0.4783	0.0616	0.0384	0.6501	0.3921	0.1754
SNAI2	76.3064	59.8042	24.4638	32.3401	54.7256	61.8935	192.4681	116.1663	130.6698	41.1163	156.9528	129.7126	43.6623	12.6392	44.8538	181.8513	41.5757	73.1786	144.0528	23.8921	148.6269	48.6808	103.6731	103.6466	107.4312	79.8119	259.7925	69.6202	136.5388	70.0625	47.3265	54.6952	63.9144	80.0296	69.6615	17.7778	59.7907	34.6572	13.9428	59.6962	12.4944	6.223	163.4374	43.4052	27.4353	27.8713	36.8302	101.9324	29.3134
CD74	58.2522	4232.0302	857.7906	3892.756	295.0838	721.2505	1018.3914	173.0947	218.9933	261.4495	1465.7602	279.5425	80.8649	437.4604	396.7731	217.6827	133.6483	77.88	350.7584	68.5315	162.1548	380.5901	111.9611	204.7454	160.2768	161.9921	114.3809	693.7094	123.3078	893.0911	111.5141	1005.2038	3623.1838	121.2809	247.2505	543.9907	1086.4595	139.1033	140.1139	1149.7304	391.5435	209.5095	138.9435	127.7091	118.3903	179.7407	201.2132	407.5865	929.9782
HGF	0.114	0.5131	0.2946	1.2184	0.5083	0.3016	0.6377	0.6132	0.3797	0.1541	0.5897	0.7464	0.1801	0.0816	0.3257	0.2873	0.4002	0.1962	0.078	0.0251	0.4634	0.1165	0.0871	0.2816	0.2625	0.0574	0.138	4.7455	0.1255	0.3964	0.0866	0.0358	0.1592	0.0766	0.0925	0.0773	1.0569	0.0784	0.0075	0.6197	0.0959	0.1654	0.581	0.1137	0.043	0.3916	0.1907	0.2189	0.1259
ZRANB1	7.2148	3.677	6.6706	7.8943	12.5286	2.7135	14.7825	7.1559	12.3037	7.903	14.3537	17.0658	10.5541	5.2524	6.1995	8.3653	14.4088	8.2271	5.0862	2.5686	9.1777	4.3135	8.4064	5.2428	6.8939	2.825	8.5981	14.1934	10.9082	10.0107	15.25	3.1214	10.66	5.565	7.9755	4.1215	4.7566	4.2079	1.6541	10.8978	2.5273	5.8535	8.4766	9.7933	3.4264	10.4053	9.1807	8.6202	3.5739
NCDN	22.3232	48.7442	44.3991	43.2401	40.448	35.7159	32.1886	30.326	25.1505	36.1252	58.8921	24.4291	22.3967	42.6908	109.4106	40.0685	37.4774	19.8055	56.3834	32.4037	39.0451	54.2211	26.7382	30.4828	30.1647	36.4581	29.0899	106.7001	48.3155	72.3698	54.044	42.3738	67.5015	47.1759	47.1484	46.5311	52.4755	45.6768	31.9282	49.6388	37.4878	15.4394	15.5077	22.3526	35.3866	21.928	31.3362	63.0287	31.7401
ADGRA2	7.8133	7.6094	8.9586	10.2756	30.6816	34.3766	11.9838	7.3298	9.0085	6.0496	12.0489	49.1358	1.931	21.506	6.8338	3.4754	3.6443	9.8757	17.1725	4.9204	2.9349	5.9851	6.5719	3.1462	2.6554	10.6143	4.4799	15.532	4.2018	6.4099	8.1581	32.6139	3.6134	5.6302	28.262	39.1478	20.2371	8.9859	2.2389	11.4589	6.8765	3.084	3.3856	3.1044	14.1029	9.4822	89.5171	15.0704	7.7994
CCT8L1P	0.035	0	0	0	0	0	0.0502	0.0406	0	0.039	0	0.0426	0	0	0	0	0	0	0	0	0	0	0.0363	0	0	0	0.1005	0	0.0332	0	0	0	0	0	0	0	0	0	0	0.041	0	0	0.0605	0	0	0.0625	0	0.0311	0
ZFP64	8.9961	4.9133	6.5039	5.3408	8.8887	6.5592	10.8934	8.0075	10.4699	6.2057	9.8208	13.9694	7.9106	7.0971	11.2692	10.2894	10.9727	8.6198	9.0598	4.0793	9.3395	7.4993	8.2063	7.2327	7.789	6.3528	6.9035	9.7696	9.7835	7.3858	10.7147	7.1753	8.0838	7.6976	7.2884	6.4983	8.3779	4.8507	3.7742	8.7286	3.6173	5.5714	9.665	7.6921	5.6657	8.7294	7.891	22.1501	3.8174
MNAT1	3.0635	4.1892	1.9172	2.1	6.0231	1.3279	6.8725	6.1706	3.9573	2.5949	5.6544	10.4194	7.8983	1.5052	2.3869	7.0575	9.008	4.315	1.765	2.0864	4.8066	2.1615	8.7986	4.8428	3.8612	1.75	5.8572	5.2581	7.4191	6.1818	5.0103	3.5647	4.4199	2.0703	2.3261	1.7049	2.9214	1.4192	0.6061	3.3479	1.9458	6.8075	6.93	4.4408	1.643	8.5009	2.4761	4.4192	1.2316
SAMD4A	8.9095	19.1062	18.9169	24.965	52.9398	16.2935	29.0126	13.7272	24.8642	15.8593	25.0002	40.1214	35.9307	16.1958	12.0782	19.9721	53.7481	18.0956	8.698	4.9489	13.1987	9.2365	29.1161	19.0348	12.0303	4.2092	22.9455	21.4665	23.8461	41.4447	27.4456	15.7167	46.2427	9.379	20.0131	19.7689	6.6401	8.557	7.871	32.2859	12.0724	12.2486	10.4166	20.5958	13.1092	42.7449	20.8611	19.6857	12.9862
RUNX3	0.2021	14.0198	5.4062	22.0944	2.1605	2.7395	3.4154	31.1789	2.2303	1.5795	15.6818	0.7105	0.3315	4.3833	0.9822	0.436	1.4887	0.1993	3.4265	0.3586	25.1324	2.6116	0.1726	31.0357	11.5854	0.177	65.514	2.4688	0.52	5.5395	1.1889	4.3111	15.5255	83.8645	1.5116	2.0497	15.0867	2.6704	0.0746	6.8648	10.503	1.2437	0.8635	0.5585	0.7833	0.5314	1.7554	3.4598	2.4391
MRE11	3.7283	7.2532	3.6873	5.236	8.4547	4.6642	10.1862	8.2187	5.5238	4.5289	8.3854	13.5786	14.5629	3.3299	4.1126	8.7701	11.2347	3.7719	2.2427	0.6644	6.0165	2.4062	15.0519	6.6159	3.3817	1.2897	9.5861	6.7233	5.5317	9.7656	5.8329	3.7656	8.9111	1.6135	4.5832	1.904	2.8938	3.555	0.622	7.6963	3.6654	6.1333	9.6989	3.6889	1.7693	11.4868	4.1986	5.4697	2.2221
PLEKHB1	12.3589	16.2843	16.2585	56.0093	63.1406	15.2903	27.9267	8.5695	7.7888	22.063	40.8576	10.5907	8.5607	78.6878	28.1529	8.036	59.3029	24.3559	15.0204	5.5355	10.9806	16.3834	7.9118	5.9421	13.6659	10.4225	8.7862	486.5822	52.7265	21.8892	10.4191	13.3713	15.9034	11.4908	19.013	16.8901	62.7922	34.2356	14.7066	27.384	30.8461	71.158	14.8522	32.7701	64.9538	15.9817	67.9545	55.5927	18.7777
SERPINB1	55.8018	52.3531	39.8931	95.5449	82.2262	25.9078	87.7491	67.1386	94.0202	43.0304	85.2691	68.8884	117.24	31.4855	52.9674	93.8489	89.8742	53.3911	52.5596	35.7506	51.7572	31.6753	82.7102	61.766	64.887	25.1879	62.8605	64.5717	111.0353	90.6163	61.0186	41.1422	85.3958	21.8911	40.3821	20.5131	51.9361	40.4788	9.9769	61.4634	27.6756	54.2088	126.5532	78.077	19.2547	87.6658	38.0046	43.8564	23.5951
CYP3A43	0.0444	0.1332	0.0237	0.0501	0.109	0	0.0956	0.0258	0.1003	0	0	0.1083	0.1666	0	0	0	0.026	0.093	0	0	0	0	0.023	0	0	0.0236	0	0	0.0211	0	0	0	0.0406	0	0	0	0	0	0	0	0.0444	0	0.1343	0	0	0.1587	0	0.0592	0
SLC7A9	0	0.3041	0.0481	0.0847	0.1106	0.0315	0.0971	0.1046	0.0255	0	0.0963	0.3846	0.1932	0	0.0797	0.0688	0.0791	0.0567	0.0266	0	0.0535	0.1093	0.257	0.0246	0.0379	0	0.0863	0.4345	0.0857	0.2381	0.0232	0	0.268	0	0	0.0446	0.0735	0	0.0283	0.0793	0	0.0705	0.1169	0.1114	0.0645	0.5437	0	0.2405	0
SPAST	3.0301	3.7317	2.3784	5.5285	7.0024	1.7497	12.6154	4.896	5.05	3.8173	9.0115	9.5227	5.1359	0.9792	1.6389	5.948	9.8229	2.3337	1.6257	0.4964	3.4323	1.221	6.0051	2.8021	3.2617	1.103	3.9387	6.4014	5.5865	7.85	4.2631	2.3927	5.7668	1.1813	2.7704	0.9662	2.4564	2.3052	0.4492	5.0705	1.4125	3.5531	7.9518	2.7722	2.4664	5.6503	4.6577	3.021	2.2591
NRXN3	0.0414	0.0452	0.0442	0.1247	0.1203	0.0158	0.0433	0.0175	0.0766	0.0378	0.6385	1.5162	0.004	0.0854	0.1823	0.1075	0.0397	0.0126	0.0356	0.0032	0.0537	0.0137	0.0469	0.0164	0.0444	0.012	0.0289	11.315	0.0143	0.0664	0.101	0.018	0.0138	0.02	0.0145	0.0112	0.3605	0.0197	0.0095	0.0442	0.0113	0.0496	0.0098	0.0279	0.1187	0.0236	0.0811	0.0939	0.0439
OSBPL5	11.9007	15.7894	19.8934	12.8796	13.2106	22.2642	15.9265	9.4038	12.7342	8.1737	12.4033	17.9646	8.2456	23.6049	14.2037	10.4259	12.0683	14.1081	18.0544	8.0887	12.2916	14.0745	11.3631	9.6652	14.2794	12.2357	10.0691	19.3174	10.356	11.7456	9.3318	13.0016	16.3023	11.7733	15.8241	17.3485	15.318	11.5553	17.834	14.9887	9.2888	6.8918	10.3322	8.4088	14.2324	13.2309	13.344	13.0803	6.791
AQR	5.0751	7.8112	6.2785	7.9494	11.7799	4.2712	11.0018	7.8332	9.2911	6.7512	12.2384	15.3519	10.7175	7.4194	7.543	10.5544	14.7297	6.2498	5.3727	2.577	10.2404	4.484	9.1469	7.175	5.0889	4.8476	9.5767	11.4205	10.1033	11.1556	9.4232	5.3892	11.6422	5.3879	7.1804	5.0897	7.8123	5.2857	1.7549	10.7531	4.6893	3.1332	7.9979	7.4758	4.0125	10.6296	11.4764	8.0068	4.6418
CPS1	4.859	0.0717	0.3005	0.1997	0.1891	3.9013	0.2899	6.2116	10.0355	0.1245	0.2043	16.57	11.5383	3.2421	0.9026	1.6069	1.7962	10.918	3.9145	1.6018	0.2398	3.5516	1.3387	2.5909	2.7397	1.5536	11.0227	0.5605	7.2916	0.0842	4.8346	0.019	0.5978	5.8901	0.1842	0.1052	1.7614	1.6299	1.3529	0.2057	0.0584	7.2794	6.2272	10.2598	0.2054	1.3485	6.5674	1.4416	0.0495
C8B	0	0	0	0	0	0	0	0	0	0	0	0	0	0	0	0	0	0	0	0	0	0	0	0	0	0	0	0	0	0.0189	0	0	0	0	0	0	0	0	0	0	0	0	0	0	0	0	0	0	0
FHL1	7.9849	17.8072	14.5876	7.808	28.3505	20.4508	15.6864	24.73	12.3418	9.6844	24.756	33.8837	31.7385	6.9988	24.1389	23.8061	4.8947	19.6256	13.9842	1.865	4.6261	7.6204	7.1757	4.3686	4.217	4.3641	8.3216	56.7625	4.1855	26.1928	25.0173	6.9181	31.1783	9.0435	16.1152	9.9602	11.8968	4.9537	10.0962	18.8267	7.8212	28.8399	8.7437	18.3626	18.5298	42.3728	19.1402	21.2236	8.89
RTF2	76.8987	67.2223	89.7982	60.8751	74.857	80.9953	89.4314	74.9728	77.8012	60.8422	84.1953	95.8761	60.7259	95.5152	93.1612	67.5346	132.171	80.3577	88.1215	56.8311	91.5602	76.088	70.9014	53.8181	84.9724	58.9661	72.0508	89.4462	80.1202	75.9993	85.7447	92.8544	81.3074	67.0614	66.8664	63.4466	85.1332	70.4371	58.4105	84.0742	49.4838	53.5096	81.2209	70.2564	80.987	83.9375	69.8941	232.2521	47.7794
GABRA1	0	0.0626	0	0.0052	0.0341	0.0097	0	0.0484	0.0471	0.0078	0.6633	0.1356	0.149	0	0.0656	0.0779	0.0244	0.0175	0	0.0116	0.0083	0	0.0144	0.0152	0.0117	0	0.02	11.5218	0.0132	0.0061	0.0573	0	0	0	0	0	0.0378	0	0	0.0082	0.0069	0.0566	0.006	0.0057	0	0	0.0285	0.0433	0.0486
NLRP2	0.0185	0.3059	0.0594	1.1642	0.0569	1.2815	0.2663	5.4044	0.0105	0.0103	0.6074	0.0791	0.0199	0.028	0.1094	0.8215	0.0759	2.5179	0.0219	0.365	0.011	0	3.4325	0.0607	0	0	9.1304	6.9631	0.0529	0.7511	3.9656	0.0332	0.4072	4.9872	0.0179	0.0276	13.7381	0.0121	0.1279	0.0979	0.0556	0.1219	0.0401	0.0382	0	0.0663	0.038	0.033	0
SLC45A4	15.1099	10.2296	7.7862	15.8135	23.0042	6.9777	12.2349	6.7743	9.4341	10.2758	25.7964	10.2231	5.0663	10.6417	9.9	11.8351	7.3666	15.7074	13.1847	5.2168	9.7258	8.3741	5.7398	5.49	10.177	8.1421	5.5953	20.5579	17.3282	17.2264	8.641	10.5738	19.5961	8.1319	11.1577	11.5787	10.2306	7.3861	6.0565	16.3073	6.4064	4.8163	8.1058	7.6586	5.4623	10.3438	10.6993	7.3203	5.848
RNF10	71.0045	83.5225	94.5848	110.0172	93.9661	70.251	194.6033	95.4951	69.46	69.1482	107.6258	104.2142	82.616	86.907	98.7314	66.5934	132.5239	75.7268	90.3587	49.5395	100.8249	90.3866	94.5654	78.6908	81.9187	56.6109	92.3733	121.6963	90.4703	100.9514	87.2677	47.6768	104.3505	84.738	77.8121	86.7554	127.6926	96.8438	68.9111	105.0856	65.2988	62.9746	81.5143	76.1486	93.6575	85.0687	74.3999	126.8832	65.6904
ZNF839	5.2753	2.9997	3.0394	4.1648	4.3316	1.8858	6.5107	4.9605	5.4301	4.0436	5.7856	9.8056	8.6996	2.8946	4.151	5.7906	8.7712	4.2302	4.6986	3.1221	5.9334	3.9257	8.1003	5.4837	3.0832	2.2604	7.8739	5.2148	7.6836	5.4123	7.1873	2.8719	4.3587	3.228	3.4182	2.1574	3.358	2.7341	1.4055	5.0125	1.904	3.7968	7.5942	5.6595	2.6238	7.6272	3.1556	4.1923	1.9768
ZDHHC6	12.0671	25.9069	12.1161	21.3356	24.3656	10.204	28.1671	18.8406	13.8685	15.1294	31.8916	30.6013	22.6352	7.6908	14.5747	21.4399	21.998	14.8305	10.6408	5.8861	19.109	7.9394	29.7174	15.8632	17.4742	7.8221	22.1708	21.8979	22.0289	28.2186	16.369	7.0954	28.7183	7.454	13.4145	8.9416	13.1573	8.5838	4.7803	24.5532	11.7333	16.0397	20.763	15.4407	6.3956	32.55	15.6083	18.2715	10.0096
GRAMD1B	0.4385	0.893	0.7984	1.5962	1.2357	0.4812	0.8718	1.0369	0.2744	0.2055	2.3148	1.6381	0.3569	0.6982	2.44	0.8098	1.6084	1.1589	0.5226	0.2264	0.2094	1.3687	1.8399	0.5171	0.435	0.1874	1.2344	32.7701	0.618	1.8349	4.5777	0.9155	0.5626	0.8994	0.4337	0.4927	2.5633	0.4347	0.0688	0.9605	0.5635	1.6999	0.3894	0.8971	0.8132	1.0432	0.9516	4.7812	0.5203
RNH1	134.1175	152.608	137.4387	108.7117	138.2448	162.8514	110.6568	89.7891	96.4075	105.6999	140.7435	156.0025	118.5968	244.4099	154.1613	141.1313	162.1612	113.9275	185.7052	113.9912	93.9856	112.5863	89.9686	71.8208	99.6347	182.9943	74.266	149.968	109.5072	135.0885	108.7645	212.9583	144.6745	98.2018	119.0739	193.9463	123.5766	140.6491	110.3424	130.4784	90.0825	64.5789	79.4102	103.1236	156.3396	125.6569	144.0601	141.9378	86.7481
NDUFS1	11.5731	16.5072	10.4465	29.4556	36.3916	6.2025	45.009	17.6302	20.8432	17.4777	34.0907	33.3465	27.2665	7.8877	10.6476	38.4191	28.2656	15.1322	12.1387	4.1639	20.8078	5.8628	12.7539	18.6854	14.582	5.3379	17.7827	29.623	28.4808	40.8344	28.5524	13.5024	29.1901	9.481	14.9408	7.8918	11.3368	8.1729	1.8035	22.1304	6.3312	20.1499	15.3989	16.2458	10.3682	26.2088	12.1193	15.1261	9.4915
RB1CC1	4.5959	13.4232	3.1343	9.4171	34.9863	4.6586	38.1787	21.3632	10.4065	5.6721	33.9745	35.3341	41.0139	2.6597	6.6946	28.6744	15.2465	8.8028	3.6407	1.2364	12.44	4.3005	29.755	11.5678	6.4359	2.2157	30.7344	10.8156	16.297	49.4495	9.4058	5.2169	38.5607	2.8034	5.1086	3.1302	6.0931	3.3928	1.4564	13.5583	3.1955	10.4726	14.994	6.4234	2.6202	40.3027	5.4223	5.7734	3.2434
ERP44	20.5172	44.3165	24.814	63.4793	54.9042	18.6792	38.058	35.4945	28.6641	32.4467	62.5676	39.3076	41.8544	20.3397	26.2276	41.3241	55.874	26.1319	27.8029	13.9997	35.5771	16.6617	36.1309	26.9367	32.9277	15.1598	31.9418	38.3388	44.8516	61.9184	27.4652	32.8819	61.7032	19.3214	29.8236	19.2587	34.5548	12.7787	4.8566	42.4653	26.3936	41.1471	39.6534	29.65	14.1199	43.9254	32.4833	29.4397	25.1676
ALAS1	49.0038	37.042	39.6802	50.6391	48.8732	36.9928	45.6722	40.6283	48.4509	49.1507	68.7935	70.0767	52.1589	31.4144	69.0321	64.172	41.5841	41.9601	74.4612	29.3643	58.5668	59.5932	54.475	46.4107	64.3888	48.6961	45.4354	68.8112	65.7062	48.0864	74.1463	52.9278	45.2517	59.7194	35.5614	45.1777	72.4375	28.9883	32.4002	42.0829	24.0974	19.1955	43.7346	42.3312	41.4108	31.4795	38.541	70.0867	29.9632
BIRC3	0.0389	3.0829	0.1994	5.4559	0.6499	0.1087	1.3528	0.452	0.1319	0.1217	3.0379	0.769	1.0099	0.1059	0.0643	0.1903	0.6194	0.0457	0.0552	0	0.2867	0.0472	0.6782	0.7135	0.1048	0.0497	0.5892	0.6271	0.2146	0.7678	1.324	0.1857	1.5243	0.1986	0.0825	0.0771	0.5417	0.1728	0	1.0596	0.2022	0.3169	0.3702	0.3079	0.0223	2.0597	0.2394	0.7689	0.3448
AKAP11	4.4789	7.0482	3.6666	9.1482	15.0803	5.5963	12.3769	8.9522	9.5645	4.6649	11.8117	19.9393	17.3216	3.1123	4.6179	7.8881	12.3006	6.5463	2.3353	1.0977	8.1001	3.2519	15.3719	7.6518	4.9765	2.4421	13.1481	22.0069	10.9196	7.2153	15.3993	4.5759	13.3187	3.4013	5.0538	2.9765	6.3534	3.4375	0.8739	9.8148	2.9137	11.0321	10.6197	7.8213	2.257	23.4056	8.6233	6.8438	3.3572
GLRX2	2.9961	6.8566	2.9371	5.4215	17.3205	4.1189	12.4387	6.3148	6.2617	4.0501	8.6173	10.585	7.3157	1.851	2.5244	6.7867	5.8003	4.7954	2.137	1.7131	4.2213	1.9556	7.145	4.206	4.4406	3.0872	7.1781	6.9075	11.9873	11.2462	4.6337	6.3281	9.1751	2.3246	3.5943	2.9784	4.1601	2.8795	1.2888	5.4299	3.3901	8.199	7.7812	6.6399	2.9422	9.3593	3.942	4.2182	2.8558
SNAPC1	1.3313	4.8417	2.2162	6.0083	6.8442	1.5127	5.9644	5.2159	4.6162	2.4186	7.3293	11.0374	6.7758	0.7843	0.6126	5.5864	6.3382	2.2893	1.1995	0.813	3.7811	1.1503	6.5778	2.8323	1.8041	0.7201	4.2382	4.8912	5.5357	7.3943	3.6293	5.6798	6.8564	0.6239	2.0868	1.1404	1.8405	1.7683	0.5097	2.9928	1.3306	4.9054	8.7029	2.5108	1.4868	9.8052	1.666	2.1289	2.4201
DERA	50.7718	64.2609	29.9106	35.7805	56.653	45.8128	91.194	63.1801	65.0261	31.8397	61.397	82.2051	57.3731	34.7648	40.9249	72.2631	105.8464	66.4829	66.2444	17.8286	87.3321	39.0566	68.0991	60.6608	86.5298	35.5367	94.3606	50.6338	71.2612	81.0592	37.1004	40.9419	59.7373	39.0409	38.9524	25.3525	52.9765	43.846	12.8951	50.8538	23.055	41.908	77.5969	55.5298	23.2996	72.939	42.5097	39.7476	22.0176
STRAP	97.3922	93.2232	95.2042	145.163	195.6349	68.7697	118.0912	139.3337	136.9196	153.9563	243.4017	180.4421	159.9463	98.7597	151.0263	175.5789	239.1347	112.6273	99.7002	56.461	171.9996	98.0478	171.2422	138.5356	101.7096	71.0684	181.0701	195.0099	172.8117	239.0688	186.0971	68.2556	181.9019	117.9831	132.3746	104.2873	157.4535	107.1578	25.957	155.6134	63.443	114.7853	146.7686	140.6947	101.7865	140.3634	155.8644	142.0076	90.4139
ABCC2	0.1792	0.9746	0.2072	0.1853	0.5134	0.0313	0.1073	0.1388	0.27	0.075	37.8215	0.1821	0.2002	0.158	3.2957	1.1181	4.9981	1.7403	0.0706	0.0688	0.5501	0.2628	0.2324	0.3911	0.8294	0.0556	0.6368	0.483	2.5486	0.9865	0.0539	0.2405	0.5876	0.0238	0.7048	0.1406	0.5521	0.2828	0.0468	4.6093	0.1567	0.9448	1.3816	1.403	0.139	0.3538	0.0306	0.3256	0.1567
DEF6	17.7865	24.0333	17.051	33.5321	7.5779	3.9608	11.4395	1.5812	19.847	3.4703	13.4776	3.902	17.5425	10.9712	4.6325	46.6215	6.346	15.9221	4.6633	9.8277	27.8246	22.1676	4.966	2.9715	21.4615	10.3781	13.1099	11.509	26.0816	9.413	10.1985	7.0368	16.362	1.1581	14.1841	6.902	9.7457	8.1189	14.9192	15.3648	6.0089	8.3007	5.6111	21.4111	2.3399	10.2032	6.7235	8.1579	5.7658
PLEKHO1	1.474	26.0505	12.4004	29.1717	15.5321	13.5603	17.2949	5.3928	6.644	6.0016	12.461	14.7178	2.3949	4.7218	3.4483	2.455	1.8181	1.9316	3.4617	0.7765	2.3916	3.2354	3.0582	2.4277	1.82	1.4648	1.9962	11.8701	1.8632	10.6131	1.6107	3.0641	11.7618	1.3704	5.3993	4.557	6.9879	3.3431	2.4258	9.5933	7.6573	2.3999	35.0958	1.8188	11.1135	7.4419	9.4313	8.5002	7.6144
GCLM	1.7792	3.0904	1.8649	5.2802	6.6342	1.6868	5.9329	4.6094	2.9251	2.42	6.3752	4.7616	5.1462	0.8148	1.82	4.01	2.5998	1.1664	1.5796	0.5963	2.7552	1.6623	6.0966	3.319	2.1236	1.0324	6.8719	6.0944	3.0864	12.6242	5.9258	2.084	5.2603	2.4655	2.088	0.8976	3.0959	0.9436	0.2707	4.8222	1.6059	2.9455	1.8464	2.9953	0.9731	8.0988	1.8024	3.7239	1.6342
UBR2	12.5603	14.553	8.9395	21.9057	19.2379	7.8736	29.9119	21.0463	28.4228	12.2279	24.7695	21.7395	40.5033	6.636	11.1208	26.1381	26.8621	20.6711	11.2628	4.2815	15.5461	10.1398	20.5678	19.373	18.2178	8.7959	17.5527	20.5702	36.5329	18.4699	16.3492	9.5332	20.451	6.8645	9.6164	4.9918	17.6967	7.8192	2.3996	21.3364	6.3857	10.6367	34.2737	17.1895	4.5996	25.6208	8.215	14.2488	4.2891
EHD2	21.4463	43.3027	45.8078	29.3094	52.4301	95.2401	9.8834	21.2697	13.4017	37.8645	54.8828	35.4628	12.9122	109.4907	127.0339	54.6803	24.6196	29.8392	44.2514	24.3591	7.0367	45.2275	9.8532	7.9744	7.8528	40.6597	5.2949	55.5713	20.3788	55.7919	58.7249	51.115	67.2026	13.0789	37.0829	97.1529	25.8561	23.7763	61.2225	53.079	32.2063	8.9639	23.7458	24.4268	21.8472	26.3206	63.4026	99.6026	67.43
DEPDC1	0.1784	0.1487	0.127	0.3876	0.9614	0.0415	0.3702	0.5295	0.4704	0.3762	1.7224	0.1813	0.1063	0.1048	0.1988	1.1409	0.4408	0.1662	0.1639	0.0415	0.2356	0.0722	0.3598	0.5192	0.3003	0.0211	0.5033	0.4049	0.9235	1.1524	0.0409	0.3783	0.8526	0.1054	0.3819	0.1375	0.4203	0.233	0	0.5467	0.3566	0.3663	0.5485	0.2859	0.1278	0.1861	0.315	0.0794	0.1849
CCDC28A	16.5628	46.2551	32.7095	36.3514	36.4151	23.9195	56.3497	45.7816	22.4326	14.0925	30.4808	47.4473	58.8241	15.5995	49.8977	17.7353	86.2712	52.4827	42.1256	10.6934	78.9581	41.9165	65.6142	54.0291	79.4128	9.2344	57.4191	36.902	49.2562	44.763	39.3786	25.6361	45.9923	23.851	30.7814	13.019	38.1682	15.1365	15.4277	35.3567	18.7116	69.7855	26.8612	40.8783	16.198	53.1535	17.8989	48.9451	8.752
RRAGD	43.3738	50.8493	63.0276	51.5939	71.8366	47.7485	94.6438	60.1204	29.2171	32.9398	37.3171	89.8059	109.2166	43.9066	70.4554	38.4113	103.034	55.6269	46.179	42.4814	62.5878	69.0675	90.8742	47.981	54.4331	21.0129	48.3888	75.0822	48.189	72.0772	143.562	64.3062	68.2228	57.4959	53.2783	53.998	53.8643	44.741	20.4794	59.1865	41.6874	55.9021	19.0276	76.5186	38.4109	118.5829	54.4298	51.9444	19.1445
HSF2	3.8616	8.138	9.1947	10.1335	13.0541	11.4837	22.0962	18.9755	11.0341	4.5054	6.2431	34.2169	19.2412	6.1308	11.8812	8.3549	16.7833	10.3686	7.6628	1.6541	17.2225	10.3487	22.0556	13.5443	12.8905	2.8157	20.0622	25.581	8.004	18.652	15.6126	8.7476	15.3483	5.6293	11.0556	4.7941	10.5225	6.1202	3.0221	10.7202	5.2256	12.9936	12.082	7.0095	5.5938	18.4468	10.5005	13.5938	2.7315
PHF20	12.2372	11.0633	11.572	13.5205	21.1381	12.5917	17.2683	20.5467	15.656	14.7012	27.2703	25.3278	21.7208	7.8472	9.181	23.2053	29.3235	17.4804	9.61	5.7445	17.8155	12.6141	23.4251	13.1355	15.534	6.9739	18.2034	25.1507	21.578	21.0734	24.3551	12.1474	20.9289	11.4678	11.9233	8.844	17.5113	10.4696	3.061	20.4748	6.8454	11.8569	13.6769	14.9138	10.792	21.7894	10.0764	32.906	6.2736
HSD17B6	0.412	0.1546	0.3024	0.3874	0.253	0.6115	0.9249	0.5684	0.9605	0.2013	0.4769	2.5131	0.1105	0.0389	0.8815	0.6035	0.5124	0.5182	0.6389	0.0647	0.6427	0.125	0.5343	0.2249	0.2818	0.1644	0.4936	1.3736	0.7101	0.4083	0.9028	0.0307	0.5657	0.493	0.4714	0.3318	0.6161	0.1682	0.1939	0.7254	0.0515	0.1936	9.5317	0.3821	0.4796	0.4375	0.2113	2.5213	0
NR1H3	20.8925	18.8792	20.1691	17.0546	11.7902	16.708	14.015	10.4329	18.0132	18.0251	16.5274	20.5425	12.9124	48.7542	26.2894	18.3805	39.9636	22.4308	23.0956	13.6131	9.8765	5.6076	15.8372	8.2257	11.1975	22.2675	7.0613	15.6413	25.094	11.1859	12.6798	19.5205	19.8658	11.1297	17.6404	20.4993	11.7465	25.5345	16.2437	22.0538	12.5755	13.8331	34.5281	21.5285	14.8253	24.2303	19.1619	10.1766	10.5009
TYMP	2.3729	84.0619	20.8559	94.2911	24.5091	14.0966	19.0753	7.7592	4.6475	8.7649	73.0738	3.7866	4.2356	21.7122	11.107	15.6978	9.5109	2.6302	21.0238	7.6669	9.5224	17.9126	3.8948	12.6305	5.7997	11.1521	6.0587	20.0129	8.5	25.1551	9.9872	37.2459	79.3289	16.7827	8.079	17.958	38.0193	17.6611	5.8131	34.7957	11.5659	3.2889	10.4991	3.7911	8.1718	6.2777	8.0667	72.6189	34.977
NCAPH2	47.7364	40.6577	43.5663	22.3158	31.7277	56.3184	36.852	38.3488	30.1957	28.3348	35.9288	52.4681	38.6007	77.8118	45.9518	35.6681	39.269	43.6687	50.6265	41.3612	35.4144	41.4423	34.739	27.9995	36.9516	49.4578	32.7066	48.3982	30.1701	36.85	38.0434	44.4877	42.5616	36.1415	39.1103	50.7513	34.9476	55.407	52.9926	38.35	39.9743	25.9613	38.2294	31.5921	71.351	42.1073	38.6723	56.0365	23.9862
TOMM34	56.552	41.6939	86.2081	52.33	74.1814	82.4649	84.0527	83.3617	72.6335	58.3418	65.9482	99.3699	55.4023	67.5815	93.4908	88.3753	83.6115	54.8784	65.7911	42.2906	93.7816	70.659	85.7401	64.8329	59.2015	58.1748	82.0734	66.8062	97.1169	120.9514	71.608	85.9319	76.3764	60.8029	75.9911	60.9198	92.4627	61.8936	44.4369	59.3473	55.5155	87.6932	88.3991	75.5783	54.2894	60.7728	64.3791	204.9306	37.0613
SEC63	7.6621	30.1145	19.9019	46.3469	60.9887	20.634	40.5613	37.133	12.7559	20.0023	42.7619	57.2728	39.1981	19.1924	22.6613	19.0278	65.2721	17.8659	12.9388	2.8711	28.8851	19.3103	45.9431	21.6088	15.455	6.9868	31.2927	39.775	26.4929	57.806	33.8149	22.2068	57.4518	12.7539	29.7608	17.5304	29.05	19.7749	4.6501	34.9284	15.4387	22.2938	12.5525	11.0675	14.8226	48.807	22.7353	23.0796	7.8943
KPNA6	16.9321	17.495	18.11	22.8577	19.8391	9.2821	27.345	18.2009	23.4212	15.4888	34.7859	15.2562	25.1854	7.1974	27.5144	24.246	18.0265	10.7107	20.3363	9.3092	25.0835	16.4381	23.1494	16.5799	19.3948	13.6643	18.0008	36.4469	31.0898	29.9628	28.1606	9.6973	31.0444	14.2517	19.9473	11.1655	20.7437	10.9549	8.4881	28.7615	8.6343	8.9761	8.4002	17.6815	14.7013	12.8454	7.5553	19.1353	9.9888
VIM	3449.0514	1740.4095	1397.5518	487.9858	771.2842	2072.2399	2578.5139	3106.3558	2222.4422	809.9132	1056.7748	2090.5056	1741.2612	3201.6791	5179.3538	1238.6373	2316.0808	2202.3111	3150.9607	2226.4023	2702.8146	3608.7109	2218.3486	1669.662	3122.3849	1572.5529	2478.3116	2373.3559	2804.6476	976.8387	1558.9096	2841.8848	1263.0677	1821.0289	1102.3261	1449.6604	3114.6793	5350.5074	1486.0405	1286.7157	1329.4822	1276.7382	1984.5459	3077.9722	3477.4639	770.4661	636.4793	2539.9048	1716.0227
RTEL1-TNFRSF6B	0.3796	0.28	0.0893	0.3098	0.4741	0.2247	0.5084	0.3662	0.32	0.0718	0.1375	1.2637	0.766	0.0486	0.1367	0.4982	0.1958	0.4208	0.114	0.0485	0.0841	0.0781	1.0146	0.3652	0.1354	0.0548	0.6228	0.3286	0.5996	0.1304	0.1261	0.0768	0.2002	0.0479	0.0558	0.0255	0.07	0.084	0.0808	0.2039	0.1608	0.5362	0.3784	0.3713	0.0922	1.1104	0.1254	0.6815	0.03
FAS	0.9126	10.5138	1.5006	7.2271	6.0928	2.8568	7.3083	3.6553	1.5175	1.7919	10.6696	10.3257	4.286	0.1427	2.1171	3.2168	1.7064	1.0906	1.0533	0.1055	1.8325	1.6679	11.7957	2.1982	2.1629	0.4129	0.8042	9.202	4.279	8.9352	6.6836	4.1044	11.4051	0.9593	2.3342	1.0291	3.4907	1.3426	0.2106	5.6142	1.9605	0.7163	1.4876	0.4669	1.1419	9.5288	1.0757	6.1526	1.9321
RNASET2	0.9789	7.2265	4.3348	6.3027	3.9284	5.3484	4.1118	4.0297	1.6729	1.5039	3.1349	4.0741	2.6161	3.4438	2.9116	1.5758	3.2491	1.7532	1.235	0.8202	2.2289	4.4865	3.8264	1.8505	1.3083	1.4746	2.4878	3.9816	1.2882	5.8705	3.1085	5.1522	6.533	2.0653	2.663	2.8015	3.3981	3.4468	1.0418	3.5526	3.8	3.086	1.5779	1.1167	2.2996	4.8628	3.3648	6.1023	1.9446
CD44	798.032	690.1052	971.0935	429.453	1116.5618	797.9498	1199.1218	978.9063	1099.0644	678.4012	898.1093	1026.9693	1231.0603	1042.925	1139.6926	815.2053	1808.7735	973.7739	1074.3363	540.1706	1519.2491	852.1631	1101.9669	908.6382	974.3388	869.4802	1060.4967	751.2989	1125.6559	857.4963	1107.3244	631.1385	1121.9951	949.5402	768.2469	620.5399	1038.7482	619.0157	387.7061	933.5014	485.7977	682.3054	671.452	1274.2199	345.9888	914.1473	468.092	664.4284	472.5739
KCNG1	3.6305	3.3723	4.5334	3.7223	3.6887	2.7919	2.2662	4.7317	3.1631	2.1595	3.0632	3.8091	3.0245	7.1684	1.0458	3.7319	2.5545	2.9264	5.5908	3.4584	4.4944	4.0133	3.7551	5.2835	2.6372	3.4599	4.1936	4.4636	3.3906	5.1113	3.7321	4.5889	4.4304	3.8609	4.4759	5.4501	6.5569	6.407	1.912	3.7921	3.6502	1.5299	2.579	1.0598	3.6064	4.647	5.4958	12.1658	2.5445
AGPAT4	0.0534	1.6693	0.4382	0.7349	3.4128	0.7912	0.8728	0.1478	0.1067	0.0917	1.4971	0.5759	0.0572	1.8239	1.6765	0.1589	1.6431	0.1308	0.4268	0.031	0.5366	1.5297	0.2172	0.2195	0.0967	0.0349	0.2124	2.2409	0.0507	2.1082	0.0593	0.4603	1.995	0.2314	1.0796	1.5052	1.5491	0.6863	0.1082	1.4937	0.4965	0.2032	0.3727	0.0677	0.3175	0.679	0.9093	0.6248	0.5264
SLAMF7	0.0605	22.4887	0.6591	51.3039	1.0853	0.8454	6.6783	0.2672	0.8347	0.4461	9.8825	0.1181	2.324	0.3476	89.0783	3.3056	0.1842	0.4974	0.2717	0.0203	4.978	1.7193	0.0628	6.4086	4.5646	0.0386	7.0073	0.5633	4.8119	6.2707	0.025	5.3292	5.9833	1.6479	0.1633	0.6358	7.9522	0.1739	10.5441	4.7745	0.8228	23.3531	1.4448	3.722	0.0867	0.3572	0.3104	0.8082	2.0606
BTN3A1	11.5138	76.5396	14.4121	123.6631	18.2902	7.362	42.8078	16.7364	14.7926	8.4093	68.3507	24.9458	27.2339	3.0809	11.832	27.788	10.1871	10.54	10.9812	4.7086	14.7128	9.8342	22.0371	16.614	7.9923	6.1582	14.9615	19.3728	29.1892	12.2736	17.9485	20.0616	96.8237	6.9535	7.5099	4.229	12.6021	4.1113	3.977	44.3002	7.2849	7.7826	40.7415	14.784	4.0552	12.5426	5.3511	36.2632	6.1573
MIPEP	17.1314	18.9683	14.7309	19.5498	23.6038	19.465	19.3262	19.338	26.5461	21.3261	29.8678	24.3943	26.1331	21.2439	27.7623	31.8645	18.8984	23.9218	19.0139	13.6018	23.5612	14.0654	19.3488	15.3811	21.0169	15.506	19.661	21.6768	30.4785	14.1633	27.4207	22.1678	23.2188	17.4472	19.0822	15.7274	17.6543	16.1272	8.0408	20.5338	11.4266	32.7939	34.6629	25.3374	11.7506	23.7021	18.046	21.7655	12.8449
PRKCH	6.1557	9.4852	14.7918	21.8255	4.8497	3.9055	12.1938	9.2748	8.2533	3.8324	9.8741	19.5119	22.6053	9.0323	8.2668	14.1502	67.1449	14.868	12.8767	5.1967	19.1279	6.1287	12.0709	17.2275	10.8301	4.5608	15.3479	8.1066	26.3249	18.2176	17.7561	10.0154	15.3737	5.8065	7.6408	4.498	7.7971	2.4059	4.2328	13.5718	4.8413	17.0621	9.9362	21.6227	1.7275	26.1809	8.2491	10.7752	2.5801
INSRR	0	0.0169	0.024	0.0592	0.2349	0	0.0323	0	0.1017	0.0126	0.016	0.2745	0	0.017	0.0133	0	0.0132	0.0094	0.1462	0.0189	0	0	0	0	0	0	0.0431	0.1022	0	0	0	0	0.0412	0	0.0108	0.0112	0.1591	0.0294	0	0.0528	0	0.0141	0	0.0093	0.1451	0	0.0115	0.01	0
IFNGR1	5.1794	28.5944	14.2622	48.2013	41.2769	15.7901	35.4581	29.812	12.1725	9.3326	25.4693	47.2105	31.3937	7.9352	9.444	14.1751	63.3366	14.3316	9.0302	2.3644	22.5626	11.0777	36.2409	20.722	15.7379	2.489	26.5974	34.9443	13.043	51.7146	30.6968	16.9386	40.1301	9.9335	16.5	8.9025	13.7128	8.0244	1.5466	28.6778	10.7462	30.9499	11.8155	11.9683	5.1935	55.2847	23.1135	14.8792	6.8294
B4GALT7	18.4476	29.8763	28.594	30.6662	22.2416	23.1186	22.2107	33.8426	19.4407	25.8206	37.1488	19.7083	37.1503	18.3439	24.8461	35.6595	29.4664	17.9926	29.4586	18.3615	34.981	31.2291	30.6476	25.948	29.2349	23.3385	26.3914	28.3551	30.3388	36.8018	33.0072	29.0474	36.8968	21.1361	27.0847	27.1363	30.1717	22.1045	17.2057	25.947	20.8119	15.4802	19.926	15.4724	22.9206	28.9671	8.1673	35.2947	18.1784
SH2D2A	1.499	9.6298	2.6756	13.3369	4.1419	3.5004	2.8264	1.4148	1.7737	4.2105	9.5434	4.2286	1.0299	2.7609	3.511	4.725	0.7127	1.8068	1.4388	1.884	1.2248	2.5303	0.8505	1.2527	0.414	4.7593	1.1672	5.1835	1.8041	2.1871	0.8935	4.7502	7.2029	1.2703	2.3015	2.4836	3.9737	3.3651	1.6461	6.0208	2.3645	1.1152	6.1171	1.5831	1.3085	1.7382	7.3259	2.9187	3.7682
VRK2	2.8666	4.1522	2.9012	8.3259	11.5987	1.6663	11.9735	6.602	5.5624	3.5153	12.535	9.6617	9.6674	1.4774	4.2441	7.7997	7.5829	3.543	2.4664	0.9719	5.4155	1.428	9.3858	4.8471	4.393	1.1634	5.526	5.0963	8.1776	13.8378	7.0047	2.7082	9.8274	1.956	3.9907	1.56	3.532	2.0127	0.5823	6.535	1.6727	5.8655	6.1904	4.9579	1.2818	10.8007	4.9108	3.1415	1.6613
TNFRSF1B	2.323	46.7083	27.0158	70.5346	11.9244	12.8052	18.7105	5.4868	6.4591	25.4016	61.5117	5.9885	4.2021	12.4978	6.2515	6.5008	7.3046	4.7138	9.5135	5.9172	7.859	11.0344	3.2936	5.3415	5.1094	3.1139	3.6658	20.2124	3.8289	14.1473	5.429	17.607	56.5978	5.929	12.7709	15.3163	26.5773	3.6611	3.3818	42.2998	13.5441	2.251	6.991	3.204	10.0718	5.9127	7.099	27.169	18.2714
VEZT	3.2438	4.8574	2.7719	4.9301	9.967	2.6009	21.0371	7.0088	6.2766	4.0169	8.2346	17.6922	14.4739	1.5534	3.2221	7.5348	9.8195	3.9736	1.8135	1.3422	5.0291	1.6041	10.4556	5.0486	4.6906	1.5621	6.5946	10.711	9.387	8.1845	6.1454	2.1419	7.068	1.7461	2.4177	1.4816	3.6004	1.7261	0.7455	5.2177	1.908	7.7821	6.4878	6.3213	1.2908	9.4949	2.6762	3.3863	1.743
POU2F2	0.0967	2.0226	0.4544	5.3605	0.2614	0.4684	0.6022	0.3521	0.2187	0.1584	0.9004	0.6923	0.3458	0.2144	0.2512	0.184	0.1585	0.0919	0.1371	0.027	0.1916	0.1801	0.2877	0.2534	0.1411	0.1029	0.1422	1.4859	0.1043	0.25	0.0864	0.2462	0.8146	0.0892	0.1553	0.0767	0.6383	0.059	0.0971	0.5375	0.1418	0.1495	0.1896	0.117	0.0739	0.3114	0.0463	0.3904	0.1805
BRD9	5.3001	13.6806	13.3444	9.3421	15.2144	8.1471	13.1858	14.6333	6.316	13.8127	17.3971	18.9023	16.6582	15.5655	16.4747	15.201	19.8717	3.5399	13.1304	2.9572	16.224	10.2932	15.8149	11.3559	6.0284	9.0997	14.3919	15.0759	6.6421	10.3418	10.6386	9.8826	16.779	11.8267	13.9008	9.4054	12.3543	11.9321	4.4754	13.9236	9.9211	4.3916	7.4978	4.8736	13.1833	16.9013	11.5363	14.9213	6.7004
SNX1	20.6328	33.363	33.5768	43.0433	53.5816	23.1993	49.2862	32.6385	30.4072	34.823	47.8548	79.4205	47.1147	28.5522	38.8366	38.5659	94.2082	28.4366	24.8191	10.8776	35.4243	18.5872	44.6197	24.8624	26.4652	18.2175	30.1458	43.1761	43.8259	48.8036	47.452	21.5125	49.7374	16.8443	35.5382	23.7397	24.7918	25.0902	7.8162	48.106	19.5768	14.1548	32.0935	26.7465	22.321	56.3761	30.5485	34.4682	18.7581
TBPL1	1.045	3.2058	1.9338	3.0132	3.9497	2.5786	5.4879	4.0732	1.6799	1.0761	2.9444	5.963	3.7109	0.737	3.1521	1.8692	3.3974	2.0446	1.7695	0.467	3.6706	2.9456	4.8423	3.3331	2.7363	0.6794	4.0281	5.9827	1.888	3.5084	4.2979	2.2025	3.9639	2.4326	1.6779	1.0701	2.475	1.0919	0.7432	2.5895	1.2534	2.8225	1.7572	1.5792	1.1144	3.7271	2.1433	3.7515	0.9746
ARNTL2	0.0084	0.1886	0.0716	0.75	0.2572	0.0117	0.1324	0.0487	0.0379	0.0281	0.191	0.0307	0.018	0.0253	0.0297	0.0256	0.1177	0.0141	0.0099	0	0	0.0305	0.0087	0.0549	0.0282	0.0178	0	0.2948	0.0159	0.214	0	0.03	0.115	0.0089	0.0081	0.0249	0.1093	0	0	0.1279	0.067	0.042	0.0217	0.0138	0	0.0599	0.0859	0.0298	0.1563
BCLAF1	9.3659	18.9345	12.1415	22.0857	31.6556	12.2583	38.1953	26.735	17.0791	12.3625	25.3481	55.3197	47.5768	9.3865	13.4598	22.7366	37.3246	18.3569	8.0046	3.8261	21.6342	8.6567	36.783	19.1726	17.6506	6.6534	27.7028	33.6992	25.1948	34.6998	20.0664	12.7621	33.6817	7.4865	14.3262	8.5819	16.3866	9.7156	3.7127	21.2878	10.7046	24.1634	23.9694	17.9641	8.282	42.464	19.3601	14.9463	6.2823
SLC39A9	22.5496	29.6169	26.8301	37.4374	55.1513	15.5585	28.5435	23.2132	25.8669	31.0716	55.1646	40.2251	23.5682	26.1992	24.1098	29.5804	61.936	25.2997	24.9441	18.7086	33.1306	16.9041	23.1465	20.6938	23.297	14.833	25.6628	39.8432	38.0444	47.3174	28.9881	41.0506	46.1082	13.5985	34.9733	21.9155	28.8825	24.3236	5.8636	42.487	16.9917	25.5332	34.1951	27.4711	14.9473	35.1279	33.0512	35.2532	20.4116
ANK1	0.0325	0.0976	0.2083	0.2568	0.3261	0.0984	0.2647	0.0944	0.1899	0.1694	0.3937	0.152	0.0232	0.475	0.275	0.0166	0.0634	0.0863	0.0704	0.0045	0.0258	0.0395	0.0169	0.0296	0.0775	0.0288	0.0312	11.3161	0.0824	0.0764	0.0615	0.0582	0.0694	0.0519	0.0626	0.0591	0.2239	2.0667	0.068	2.5697	0.0975	0.0136	0.2156	0.0581	0.5046	0.1211	0.3112	0.0772	0.1643
IBSP	0	0.1116	0	0.028	0.0914	0	0	0	0	0.0415	0.106	0	0	0.0562	0.0878	0.2653	0	0	0	0	0	0	0	0	0	0	0	0.0844	0.0707	0	0	0	0.0681	0.0396	0.0358	0.1106	0.1214	0	0.0467	0.0437	0	0.4894	0	0	0	0	0	0	0
TFB1M	1.8502	9.1402	5.0293	8.7356	10.3118	4.9696	8.0965	12.7463	3.6033	6.0545	8.009	13.5069	17.9959	2.9681	3.7293	7.2503	12.9928	3.962	4.4219	1.2283	10.3346	4.3534	13.5393	9.6313	5.4621	1.7564	10.693	8.1246	3.7759	18.4928	8.8485	4.7371	14.2636	3.6477	8.7612	4.6402	5.278	4.8145	1.5004	7.033	5.0072	10.379	5.7355	5.3963	2.3853	9.7859	5.4439	4.4591	2.8539
RABEP1	7.5675	14.6135	9.9283	20.6364	26.0063	4.2834	22.4331	12.9785	16.7318	17.7873	35.897	26.2473	26.0099	5.1482	11.5539	19.651	33.8271	11.0366	5.6204	3.3058	18.6272	4.0645	22.4683	15.054	12.4241	4.6029	14.9092	28.352	22.6439	29.0017	17.9721	10.867	20.9225	4.1693	12.6879	4.5504	8.7707	9.4508	1.4043	20.236	6.8843	14.296	36.3411	14.0805	7.8719	21.8181	12.1717	8.3217	7.1699
HMGB3	12.9904	7.3796	10.134	16.4278	17.1091	5.2823	6.3351	11.3215	13.2803	20.1793	32.7326	14.7338	4.4889	8.2683	11.8569	14.6516	10.41	8.7992	5.6334	6.7888	10.0731	3.4294	9.3513	6.4939	22.1808	6.7429	7.7215	12.0284	19.2893	28.839	2.9901	5.8493	10.8359	3.2589	11.6791	8.8586	9.8356	6.9897	7.9545	12.721	13.1482	6.996	17.5167	8.1692	3.5547	4.1167	11.5892	5.2955	11.3627
NUP160	11.4003	10.1245	7.6186	12.5215	20.4258	7.4801	23.2282	13.2663	22.5243	10.5351	21.237	31.7409	18.9725	11.001	14.39	22.0277	29.5443	11.5957	8.1241	3.1669	12.5188	4.654	14.9834	10.8646	7.7344	5.9298	15.5409	13.1395	19.7024	19.6045	19.3512	11.7364	18.1582	6.6822	12.034	7.5924	9.1855	7.7701	1.8152	18.6584	4.6778	18.0034	17.2515	15.2957	4.2903	21.5395	14.0065	10.7664	4.6609
BAK1	34.5184	24.3693	20.247	33.7038	29.299	18.361	35.7186	21.8455	28.9697	41.5832	64.4751	24.9735	19.375	21.5855	29.0973	54.4375	15.448	35.198	56.964	20.9661	45.1722	37.5643	17.2874	30.4585	47.7515	33.6267	29.8095	24.0453	53.8002	31.9921	18.2995	18.7752	34.8852	27.8199	24.8953	34.3378	63.1128	26.8085	27.0545	39.7401	16.8406	11.8156	45.6572	26.4896	18.7935	16.839	19.8282	32.9132	27.8147
MUSK	0	0	0	0.0144	0	0	0.0092	0	0	0	0	0	0	0	0	0	0	0	0.0151	0	0	0	0	0	0	0	0	0.0072	0	0	0	0.0076	0	0	0	0	0	0	0	0	0	0	0	0	0	0.0057	0	0	0
IKZF2	0.1912	0.7818	0.1174	1.3627	0.4168	0.1068	1.1399	0.5553	0.308	0.1174	1.5254	0.6297	1.4149	0.065	0.3047	0.5552	0.1399	0.0481	0.2259	0.0561	0.3806	0.1276	0.6149	0.4748	0.1448	0.0814	0.6322	1.0253	0.3045	0.2358	0.5816	0.0513	0.7919	0.1881	0.046	0.0521	0.5147	0.0375	0.054	0.3591	0.1051	0.1647	0.5539	0.3704	0.0411	0.4787	0.1422	0.4255	0.1226
GRN	414.2304	497.2117	613.7887	583.5304	402.0702	329.1733	577.4686	290.2546	346.9064	558.2373	672.2735	284.7358	249.4826	763.1678	843.272	486.7731	741.1994	416.2016	1855.608	594.1211	459.0771	491.9129	270.8328	306.0984	615.2584	634.4388	280.5101	537.9452	531.7975	669.2642	220.281	923.044	639.7471	201.9392	538.6965	816.9502	501.1724	584.8457	752.4999	625.0588	329.6857	256.3146	368.4583	400.3036	457.9036	340.148	446.6454	476.2619	474.9591
FAM13B	5.5347	10.0972	7.5052	10.9895	17.6355	8.5584	20.1366	20.9243	12.2587	9.4327	12.4272	18.5452	23.0608	4.3509	7.9021	15.2707	32.3584	8.842	4.3149	2.6716	16.4542	6.2903	29.3237	18.4138	9.4681	2.6514	20.3839	15.5569	17.8808	20.4864	29.8084	6.2643	13.8753	5.5843	8.1219	4.369	11.0195	6.6114	0.8413	15.4642	5.6693	10.9086	9.0226	11.8866	7.7313	28.0553	6.8654	10.3191	3.5468
ARHGAP31	13.3821	2.4538	4.5845	6.0705	4.346	14.4277	3.1831	13.4202	10.575	7.1573	3.8947	31.7189	12.6783	6.3009	5.0612	11.523	6.655	14.3663	8.7155	2.9392	3.6644	5.2654	13.3971	2.1596	5.8415	7.1182	13.3267	5.929	5.5316	5.9107	8.4883	4.356	3.2505	8.4498	5.8806	3.7359	4.0253	4.9076	6.0473	5.3261	2.7262	3.492	3.298	7.2077	3.6211	6.178	11.214	9.1888	2.474
CENPQ	1.5123	2.5213	1.2916	5.7382	7.1397	2.9102	14.8697	8.8615	7.4829	2.7017	8.0434	15.8648	20.652	0.8126	2.4197	10.1693	8.2206	2.3107	2.8188	0.3661	2.7558	2.1212	8.6462	6.5292	3.1678	1.9664	7.3107	5.0727	4.8574	8.1709	6.0637	2.9668	6.8591	1.2509	2.0072	1.1656	1.3157	1.4924	0.9701	3.3135	1.31	4.5478	14.2407	3.8781	0.5295	7.6924	1.9988	4.8757	0.7052
SARS1	135.8224	166.1203	167.9816	120.4926	106.1239	88.5346	113.9701	117.0872	115.1323	201.9251	226.5657	84.9075	149.7401	81.7127	206.4781	168.6445	120.4472	76.7827	116.4378	122.3125	131.2284	123.6973	144.4198	111.9283	151.644	113.9614	103.3854	224.8603	167.0969	166.1808	224.5794	107.3382	199.0225	136.8918	162.2264	82.3243	150.4387	124.7229	91.6668	171.1274	111.2463	130.8739	72.5778	125.584	130.0202	148.8292	63.1956	161.6845	123.0594
RANBP3	42.9801	40.5888	57.6058	36.3902	37.7928	52.0831	43.1835	38.487	34.4468	27.9477	44.2242	72.9339	35.3738	49.4657	51.3794	38.1051	55.7028	48.7172	58.7119	30.1455	29.7191	41.0088	45.3951	21.5732	41.3456	41.0421	29.4623	57.84	41.6768	45.8439	40.7897	33.6483	45.5376	15.0018	42.3663	47.1403	32.1529	40.226	40.9801	47.5611	35.5433	26.9963	29.5773	34.0662	42.9704	48.0773	54.4392	46.901	26.0016
ARID4A	2.5685	3.7361	1.5849	3.1018	6.6459	1.503	12.3783	5.967	4.7141	1.982	5.4383	14.2858	14.8849	1.0564	1.233	7.1544	7.3912	2.9242	0.9279	0.5923	2.7911	0.9725	11.0167	3.8665	1.9568	1.1364	6.7444	5.0544	7.4017	6.4833	3.3771	1.949	6.3766	0.6265	1.4982	1.0508	1.5632	1.6927	0.345	3.236	1.4995	4.4584	6.7315	3.4831	1.474	15.1908	1.7237	1.9086	0.7326
EIPR1	11.4299	14.8648	15.2366	16.1259	14.6514	7.7107	13.9819	13.455	7.5456	11.5634	22.386	18.3074	11.4139	14.1368	14.6372	22.1135	20.5448	14.7874	20.4713	12.4809	14.5314	12.0371	12.8332	11.8953	17.1486	11.8551	13.7261	26.2801	18.2862	22.2989	15.0524	13.8551	17.245	11.7638	11.6709	11.7725	16.3218	15.2756	6.9541	13.704	10.6884	20.4323	13.7127	11.6879	13.488	11.7372	17.8857	17.9536	10.2263
PNPLA6	33.295	49.0763	60.4487	40.0397	33.7932	69.874	21.1746	32.9617	24.3893	28.7915	46.6415	48.8367	38.5905	76.4806	59.483	33.7226	46.8096	36.1869	45.5197	23.4818	37.2482	49.4385	28.7088	23.383	31.0683	31.8133	28.9551	62.4243	25.8098	69.9456	37.3613	44.3693	51.3144	23.9382	51.3431	59.7866	48.1162	42.1095	54.1924	49.0062	32.9759	18.597	24.8927	21.9817	49.1806	44.651	45.5132	74.1489	34.6912
IFT88	3.3467	12.4092	5.886	6.7735	8.481	4.6203	19.7035	11.9659	6.9531	5.6267	10.3073	24.7186	17.5623	2.485	2.8427	8.5835	12.1244	6.0017	2.3539	1.1508	6.9546	3.0643	15.5332	4.7086	5.0879	2.0271	9.7421	11.5153	8.5262	6.1178	8.5168	4.5925	11.4466	1.7898	5.6654	1.4953	2.998	3.3604	0.6434	8.4241	3.5577	8.5021	7.2689	5.3337	3.076	17.859	5.138	6.1212	2.9093
ALG1	13.5138	17.0826	17.8484	25.7964	25.9468	8.2539	11.7511	9.363	10.1787	23.9068	37.6533	12.9995	7.4213	25.1833	17.8739	19.712	31.6584	15.0386	17.7482	15.1369	16.8995	10.4959	8.4296	8.6556	15.7804	14.7811	7.2248	21.8957	16.4141	30.2876	13.0373	28.2387	30.6527	11.5179	23.2848	31.0467	16.7287	21.3676	11.5338	24.5325	12.7144	9.3173	13.34	11.4791	13.6317	15.706	14.0475	18.3518	19.326
ZCCHC8	6.4633	6.0036	3.9634	5.4211	7.5748	2.5523	5.932	6.5245	7.5589	3.5009	8.1847	9.5344	9.8473	2.7907	4.7982	8.3032	8.4576	7.242	3.5677	2.3585	5.6237	3.3311	8.6474	4.71	6.6593	2.6399	7.9205	6.0835	9.6457	6.4956	4.5352	2.8761	6.8486	3.0003	4.1695	2.6369	3.7028	3.9109	1.3197	5.9833	3.262	7.022	7.8406	8.2659	3.1413	9.0698	3.2877	6.1808	2.4369
ABCF2	9.1541	15.5059	11.444	12.7047	12.6205	16.0967	14.2098	16.4442	9.8081	17.1996	16.4187	14.9025	10.4622	9.3083	20.0698	15.8333	12.2672	11.252	17.1123	4.3626	20.2213	16.4811	13.4623	12.344	13.1079	13.1295	13.1207	17.6755	13.0084	15.8681	16.6662	14.8856	17.068	10.8207	11.6379	12.9384	16.9747	13.6895	7.9579	13.3277	13.4351	11.2784	9.9666	9.4994	16.4929	14.1791	13.5169	16.1644	11.6903
CHPF2	23.5011	46.2036	30.7788	58.9868	50.3553	24.7976	20.9282	25.2945	21.7344	53.7074	68.9035	42.8567	28.114	37.492	60.7985	37.2839	36.7392	27.3942	46.8137	10.1663	39.8025	33.9641	22.3016	28.0202	23.3275	26.1116	24.6549	44.484	32.8393	42.0789	28.6636	42.7762	65.7758	21.7222	30.6153	34.5404	32.1104	31.0034	26.1236	44.1126	24.7408	15.9615	25.1245	20.8388	28.921	31.2145	30.8062	36.7328	21.4122
LRRC7	0.0117	0.0234	0.0062	0.0205	0.0239	0.0054	0.0392	0.0294	0.011	0.0109	0.0333	0.038	0.0543	0	0.0161	0.0298	0.0114	0.0016	0.0046	0.0033	0.0093	0.0047	0.0485	0.0361	0.0049	0	0.0467	0.2299	0.0333	0.0498	0.008	0.0023	0.0428	0.0021	0.0075	0.0019	0.0064	0.0102	0	0.016	0.0156	0.0134	0.0168	0.0064	0.0056	0.0662	0.008	0.0121	0
FUT8	1.6439	4.8075	1.7371	9.8732	6.7154	1.4292	6.41	5.4168	3.2705	3.5024	9.6426	8.3178	2.3747	2.3322	1.6532	3.6659	5.2321	2.377	1.724	1.0471	4.8343	1.5271	5.3076	3.5519	4.3271	1.0083	5.0155	9.0903	4.4423	7.9204	4.9637	4.3225	6.9087	1.9444	3.1915	1.8285	7.0417	1.1612	0.4631	5.1586	1.4754	2.9268	3.6483	1.8182	1.1654	5.5719	3.6382	3.8744	1.936
UBA6	1.754	4.9945	2.0095	5.9603	7.7658	2.0129	10.1087	6.315	4.6607	3.058	6.6856	14.7084	10.7809	1.0619	2.4033	6.9446	7.0352	3.4533	1.1512	0.5243	4.9432	1.382	10.1092	4.4728	3.1036	0.8457	7.225	5.6228	7.1643	5.0376	5.2087	1.5725	7.4402	1.4508	2.1295	1.3774	2.6717	1.6144	0.4699	5.436	1.9582	7.7342	3.1624	4.2993	1.1167	11.359	3.5344	3.0905	1.3154
GAB2	46.5829	37.7996	70.494	40.3397	84.7573	50.2619	54.811	27.7072	39.8934	45.5706	77.7193	58.7931	54.506	132.0241	67.7444	32.5379	132.0251	43.2741	68.201	22.6416	46.4213	33.0513	33.7848	23.5276	45.2164	42.4825	29.0572	45.4182	53.493	70.6061	40.7454	52.0897	71.2713	29.9033	77.0971	69.6885	40.1225	71.5792	48.0674	82.8063	31.0049	25.9436	35.7958	55.0457	26.6346	82.9233	45.6619	28.1948	37.1711
ATP6V0A1	112.0865	63.615	67.3631	41.7461	55.5353	57.5012	129.1562	61.8555	64.7208	47.2054	71.926	73.8013	53.6979	76.4759	65.5766	67.3811	64.2921	81.4836	197.1979	49.4416	68.7962	85.4554	57.7592	34.5261	71.3136	83.6422	43.1124	119.3248	59.8271	67.2549	75.7853	144.3588	70.2781	56.6582	61.9466	70.8657	48.25	88.1683	78.933	85.3136	45.65	29.3259	43.772	42.0646	75.8813	76.8581	62.6304	77.1865	36.0969
PIAS1	3.1104	3.6034	2.9217	4.799	5.581	1.8805	7.6182	4.4237	5.2423	2.3009	6.1692	9.4116	6.7541	1.9765	3.5739	5.2238	7.017	2.9859	2.9798	1.0636	4.4149	2.1078	6.6188	3.7728	3.6584	1.9877	5.3664	8.6067	5.7324	4.6521	5.309	2.3208	5.9048	1.987	2.6523	1.6664	3.532	2.0456	1.0345	5.0828	1.7851	1.7662	4.3294	3.6237	1.905	6.1518	3.1389	3.7712	1.6913
SLC4A7	1.5698	1.9447	0.5132	2.4852	2.6675	1.6402	8.3738	4.4951	3.6655	1.2568	2.4358	16.3139	7.4978	0.3126	0.3232	4.5378	2.4711	2.0255	0.9919	0.2192	2.7261	0.4727	6.7035	2.6631	0.9627	1.0033	6.2333	6.8916	2.6962	2.7711	2.8732	0.9001	3.113	0.9188	0.6389	0.4522	1.9256	0.4848	0.1298	2.114	0.7663	1.4486	1.0261	1.8356	0.6886	4.4339	0.9359	1.3323	0.454
APBA2	10.0937	14.9922	14.386	15.1398	18.1483	20.9265	16.4337	27.8327	9.5408	22.1121	22.1946	51.3803	9.0894	16.5282	4.3131	8.0535	13.4884	19.5625	15.788	9.8777	19.5474	25.0205	14.0235	20.2863	10.4737	2.0208	22.1538	28.8752	13.6641	25.6319	24.0459	10.5883	17.2992	20.2546	22.541	15.7424	14.627	16.8767	15.1155	14.1471	14.9838	7.5992	17.3841	7.5053	12.6531	11.6297	37.7784	36.3533	12.9887
MAP2K3	26.829	48.2571	33.9041	52.6719	66.6356	21.3012	25.3605	23.8729	32.9341	41.2044	62.9959	33.0293	29.305	38.7177	83.9505	38.2147	44.679	35.843	53.6292	39.726	35.4764	32.9979	27.7844	33.0728	35.0115	30.1412	23.2896	39.4192	52.2466	78.4659	24.7535	56.0986	77.5522	23.801	40.1795	52.7282	55.2701	41.5593	53.569	45.5352	30.2389	47.299	23.9922	47.3193	35.2792	27.3975	32.6781	33.633	30.9704
EFCAB1	0	0.7238	0.0322	0.0454	0.1358	9.6289	9.1098	9.8876	1.1359	2.5808	2.1619	4.07	4.5375	0.0456	4.4126	0.4505	0.0118	1.1544	12.1095	0.8757	29.9421	6.6603	10.4152	0.5704	0.1015	0	37.6658	1.0265	5.2941	2.5231	1.0154	0.0839	0.4967	5.0124	0.3195	0.4382	1.694	0.0263	0.6306	0.1887	0.0603	1.2341	6.3443	0.8449	0.072	0.3235	0.6183	8.936	0.0469
TMSB10	3511.4446	8749.9795	4240.2116	4891.5874	3776.1347	5641.1189	6687.0193	5776.049	2900.5846	3443.4055	3520.0406	8578.4873	2158.9203	3540.2794	4297.8551	3934.6357	3587.338	2985.097	5414.8391	2074.8676	2990.8849	4063.4841	3246.3534	2388.2397	3351.8374	3664.4625	4098.4764	3351.083	2171.6275	4160.55	1936.0473	3583.709	5108.6549	3515.7485	2624.6925	3413.838	5377.1321	3383.4488	3749.8093	4609.1733	3755.2467	1982.1545	4617.4828	2376.0645	2283.1327	4997.5644	3702.8163	3944.7699	2541.9979
ASTE1	4.4561	3.0998	1.6951	2.684	2.7466	2.8138	7.5787	6.0289	5.1716	2.7069	2.7242	9.3718	5.3832	0.9804	3.1638	5.1662	3.7566	2.949	4.1145	1.7452	4.9102	4.2897	6.819	4.3047	4.5406	2.7063	5.5301	4.5922	5.8607	2.9779	6.6716	3.3403	2.6564	3.2863	1.9243	1.6073	4.6604	1.94	1.3284	2.7454	1.5529	2.3318	4.9904	4.475	1.4429	3.6332	2.171	6.5344	0.9952
RNF19A	6.5788	11.1167	4.0134	19.8917	31.2106	3.8681	16.0292	6.7941	10.2044	19.7815	30.3676	14.1352	13.9287	2.5686	4.1185	13.7213	10.8592	6.3379	3.13	1.4493	6.2619	2.0995	11.6998	6.0021	7.5144	2.8187	8.1729	16.2375	13.0915	21.8778	10.2467	4.8664	20.5343	2.2966	7.7728	2.8733	3.5882	2.6248	0.8532	16.946	4.7267	10.5735	9.0959	5.8017	2.6209	25.0219	8.0998	5.8556	6.1077
PEX3	0.9304	4.4052	4.0171	4.9453	7.8198	4.2448	8.3459	6.2681	1.2151	2.8163	5.5962	11.2984	8.9356	1.4685	2.7331	15.5875	10.1145	2.167	2.4424	0.3984	6.5603	2.8106	9.9304	5.1676	2.5057	0.7478	8.2817	9.4559	2.654	10.3629	8.8677	6.3634	7.2283	2.5285	3.4257	1.7005	3.2153	1.9442	0.3114	5.1204	1.9424	2.9792	2.1634	2.505	1.9547	9.3722	4.6219	5.907	1.0605
GABARAPL2	63.6021	74.5512	61.7996	42.7963	84.8124	46.3167	113.3175	99.9815	74.4139	30.6457	55.0802	119.6477	124.7476	36.0145	82.114	90.5861	131.0652	67.168	72.7015	33.9424	89.0087	66.8191	132.2449	62.1433	88.9974	43.3851	82.2798	138.8271	113.4723	85.8397	155.103	57.0224	94.0956	46.1808	54.7357	37.8321	36.5295	35.9495	20.5162	62.2645	28.6763	75.225	40.0582	70.9136	36.7552	108.8002	61.8936	93.4277	16.3162
MYOC	0.0556	0	27.6396	0	1.605	0.6603	0.2397	0.5168	0.0943	0.0621	46.3123	0.441	0.0895	0.042	0.0328	0.085	0	0.0933	0.7227	0.0233	0	0.0338	0	0.0304	0	0.1775	0.1332	0.3156	0.0529	0.1715	0.1434	0	0.0255	0.1183	0	0	1.9053	0.5811	0	0.1958	0	0	0	0.0917	2.3901	0.1741	0.0285	0.0495	0
SH3YL1	3.0747	3.0994	2.0986	3.6135	6.1188	2.5767	7.2938	5.0063	4.2713	1.919	3.8637	12.4252	7.621	1.2868	1.7494	4.2037	4.4906	4.2088	1.8379	0.502	4.0726	1.0527	9.6619	3.7519	2.3666	0.9394	6.5177	4.5632	6.7221	5.4773	3.2027	2.0504	4.3824	0.8999	2.3595	1.3021	1.9377	1.7505	0.6003	3.1031	1.8229	9.7733	5.877	2.9676	1.7241	8.6987	4.2095	3.0455	1.3113
FAM136A	20.5143	24.6367	21.2125	23.3027	38.6029	13.3727	35.5712	32.7927	27.1939	30.9706	42.1903	27.1054	36.5189	20.9161	18.9096	50.2238	28.7806	23.2104	41.3909	18.4437	36.2543	19.3311	40.1637	26.0538	27.414	15.2687	29.0889	28.4673	37.5897	41.7543	26.1945	24.3372	33.0742	22.2193	31.05	21.3624	27.8564	39.0262	13.4199	28.9747	26.113	27.9259	40.7113	33.3803	30.9071	34.769	38.4381	30.6625	22.0591
VCL	14.1706	11.7298	16.5599	14.3323	29.13	10.5993	4.1303	17.3039	25.0705	11.6835	20.2129	22.15	20.0832	19.4858	20.064	23.4939	20.9302	18.3189	18.1791	9.327	28.5667	15.0823	21.8262	18.2344	18.8653	11.3064	17.8614	15.7034	29.5276	24.151	22.0365	9.1022	15.0918	14.2042	16.3645	17.3676	23.6513	10.1488	7.0769	18.9766	7.4445	21.9638	17.5057	24.1277	10.5773	18.7226	20.7526	16.2768	7.0859
DEPDC1B	0.5995	0.3921	0.3282	1.0638	2.2088	0.2791	0.7729	0.8214	0.9035	1.0642	2.1244	0.5251	0.2638	0.3949	0.7984	1.9735	1.0436	1.0312	0.2724	0.1288	0.4202	0.1306	0.5582	0.8222	0.414	0.0981	1.1344	0.8549	1.4033	1.8824	0.1427	0.3668	1.3085	0.2452	0.6516	0.518	0.6019	0.502	0.0772	1.2631	0.5992	1.5217	2.4594	0.925	1.9819	2.103	0.7882	0.3284	0.5018
DAPK2	0.0387	0.3805	0.8902	1.0023	0.1689	0.1861	0.2346	0.2946	0.2381	0.2736	0.2511	1.0906	0.1245	0.1234	0.071	0.1051	0.1409	0.1334	0.2285	0.036	0.1277	0.1617	0.223	0.197	0.0904	0.064	0.2801	0.5512	0.0858	0.2916	0.5584	0.082	0.2046	0.128	0.1781	0.1107	0.2898	0.1347	0.0539	0.333	0.3093	0.1212	0.1524	0.1063	0.4002	0.5803	0.5907	0.4476	0.2105
NSMAF	12.176	39.0018	16.4916	24.6013	83.4958	14.7148	34.8335	23.0879	22.5296	26.3536	92.5947	23.0308	23.4216	15.8785	39.8686	33.1391	43.8841	29.0622	14.5632	4.9581	18.4486	14.3304	23.8955	20.0487	13.8471	9.1501	25.2907	26.6685	19.4412	59.8199	34.1324	22.8405	63.5227	15.7925	37.8932	18.4656	15.5725	19.5194	2.9395	41.4615	11.4589	19.1956	20.6328	16.3516	13.9915	42.1992	27.1507	23.2111	18.0642
ADSS2	12.9057	16.7881	6.9888	17.0872	33.2213	12.9668	41.9653	21.9633	32.9598	12.2645	26.1617	34.7212	38.1673	9.1222	34.0179	42.3225	26.5676	21.8852	11.2889	6.6107	34.2115	7.5126	33.7799	25.5188	27.9344	12.8433	30.7971	19.7991	62.5565	27.3809	30.2943	12.1505	22.5655	15.3159	14.1362	7.4983	24.3538	9.3052	3.7557	12.7333	5.0475	30.6696	31.3058	39.7752	3.6779	24.9638	14.7166	18.8271	5.9469
STAP1	0	1.44	0	3.4288	0.0737	0.1675	0.0431	0	0.0678	0.067	0.5127	0	0	0	0.0354	0	0	0	0.0354	0	0.0356	0	0	0.0655	0	0	0.0575	0	0	0.0528	0.0618	0.1431	0.0549	0.0319	0	0	0.0326	0	0	0.0352	0.03	0.0376	0.389	0	0	0	0	0.5072	0.0699
TIMP2	479.105	511.5002	506.0188	210.1426	616.1581	346.9701	444.0184	445.4877	290.1759	342.9238	368.2795	882.9488	174.0107	688.482	489.3856	388.2543	989.2043	498.0192	940.4657	384.6405	759.3731	508.782	390.5876	374.5323	799.454	597.2295	363.8242	536.1104	361.1473	426.9444	423.2969	772.134	474.3667	702.6353	379.6845	747.0012	1495.2799	542.9579	488.7523	462.7844	309.278	308.089	240.8729	472.9747	733.963	274.8994	442.2186	420.418	300.1371
RFC1	16.911	24.4211	17.7564	30.1565	25.3333	10.63	44.7722	28.2416	29.104	19.2222	36.7458	69.353	56.137	11.3832	13.742	39.1615	36.7211	20.4666	28.0221	6.7856	34.762	12.2505	42.531	21.1384	27.7766	10.0143	27.9308	27.9682	38.413	47.0846	23.9184	7.4693	37.7698	9.8626	15.9221	9.6477	18.4102	11.2483	6.885	24.5512	10.5401	25.4779	29.8362	24.6766	9.3306	50.111	14.6182	23.1205	6.9439
TBC1D23	4.759	5.6652	2.2808	7.2953	9.9392	3.2839	18.7722	10.6752	12.9042	5.0485	9.7751	21.097	18.0755	1.025	5.0967	12.0467	10.7957	6.6728	3.1782	1.146	8.8396	2.7716	16.1361	8.8094	8.7431	2.4893	14.57	11.5717	18.8966	9.5396	9.8484	4.585	8.5561	2.9212	3.0382	1.0978	5.8025	1.816	1.1917	5.7849	2.1693	5.7718	13.1187	7.3886	1.7326	9.1571	3.4196	6.7813	2.0031
CUL3	4.8364	5.2348	3.7625	6.9735	12.7714	2.7559	25.9866	9.0146	10.0361	7.1716	14.8741	19.5348	15.9422	3.5507	6.0146	15.0105	11.9101	7.0616	3.9531	1.436	9.2289	3.0371	7.0168	6.7775	6.2062	2.7105	10.5025	12.4724	13.9949	11.3163	11.2314	4.9749	12.004	3.6614	5.4626	2.666	6.1335	4.2178	1.0595	8.1778	2.4398	8.1629	9.1829	7.847	3.6716	12.7956	7.2751	5.468	2.7628
MYOM2	1.2355	0.9083	2.6469	0.7048	3.3705	0.3127	1.5009	2.0227	2.2212	0.6388	0.9451	4.572	0.9071	3.7844	4.1107	1.0814	2.6883	1.926	3.5363	1.4243	0.1872	1.5802	1.7377	0.9594	0.9421	1.5967	0.1351	2.9926	1.0487	0.7232	2.4879	0.7617	0.9335	2.0194	3.0036	2.4077	1.6954	2.6101	0.5099	1.7714	1.583	1.3455	2.4166	1.1277	1.5679	9.327	2.6871	3.432	0.1547
OTC	0.0348	0	0	0	0	0	0	0	0.0393	0	0	0	0	0	0	0	0	0	0	0	0	0	0	0	0	0	0	0.2367	0.0331	0.0306	0	0	0	0	0	0	0.0378	0	0	0	0	0	0	0	0	0	0	0	0.0811
CYP46A1	0.1063	0.0188	0.1335	0.0564	0.1075	0.2096	0.2605	0.3849	0.1272	0.0838	0.2227	0.5491	0.2146	0.0567	0.155	0.1083	0.0732	0.1415	0.7755	0.1572	0.0743	0.296	0.7135	0.2252	0.4894	0.0333	0.6112	3.108	0.1189	0.3966	0.303	0.0298	0.0343	0.0997	0.0783	0.0372	0.3672	0.0408	0.0628	0.0807	0.0437	0.4191	0.0811	0.1804	0.5284	0.2236	0.0449	0.3172	0.1166
ZZZ3	14.0103	9.2491	6.0744	19.7722	14.2457	9.344	43.1647	17.4663	22.6628	13.1991	19.9595	27.5169	33.2344	2.3754	10.066	20.9184	17.5758	9.6344	16.3053	3.5756	22.3084	6.5516	26.4206	12.598	24.9331	6.0324	29.2053	17.3303	27.4352	15.3972	24.3164	9.9028	16.1459	8.952	12.9712	3.3213	12.6512	11.8937	2.7226	15.972	6.2712	8.22	21.8221	16.5323	4.8848	42.3371	5.8348	11.626	5.7095
SLC18A1	0	0.0225	0.016	0.0225	0	0	0.0215	0.0348	0	0	0	0	0	0	0	0	0	0	0	0	0	0	0	0.0163	0	0	0	0.034	0	0.0264	0	0	0.0137	0	0	0	0.0163	0	0	0	0	0.0094	0.0776	0	0.0214	0	0	0	0
USP2	1.6946	1.8052	3.5492	4.3883	7.911	8.2569	0.669	6.1157	2.7926	2.3687	5.3444	5.5702	3.2047	2.385	8.7488	2.6359	3.1794	1.7138	2.552	2.1461	3.459	7.2542	9.3671	4.4758	2.0359	1.4037	5.281	67.3125	3.0383	3.6807	7.2156	2.855	2.9836	3.9069	2.2556	2.4485	6.176	1.8078	4.221	2.6571	1.8748	1.8883	1.1075	2.655	1.0192	2.88	3.3031	13.4597	2.3828
CASR	0	0	0.0052	0.0037	0.0179	0.0136	0	0	0.011	0	0.0208	0.0119	0	0.0074	0	0	0.0057	0	0	0	0	0	0	0	0	0	0	0.0331	0	0	0	0.0116	0	0	0	0.0048	0.0053	0.0064	0	0.08	0	0	0.0042	0.016	0	0.0044	0	0	0
TUBG2	13.3023	25.7438	33.4571	17.5693	28.375	22.9095	34.3373	19.1263	10.6075	17.4723	25.3674	39.3526	23.0282	18.2666	27.8166	16.413	20.3254	17.618	55.2607	12.357	10.2073	10.705	28.0128	13.216	20.205	12.2127	15.9197	46.6932	22.1111	24.7466	17.4951	45.0837	21.7231	6.7502	20.2009	19.2232	8.2927	19.043	17.0887	26.5556	14.1749	20.566	20.2356	15.9373	18.305	46.5267	13.2975	34.1588	9.4758
RPL26L1	28.5006	48.3465	35.5249	50.6265	52.6535	17.6216	36.1051	48.0535	30.9066	48.9962	73.9732	32.1293	54.8245	22.0292	31.6225	53.8247	81.0097	26.9745	25.8306	18.5737	37.7541	23.1239	51.2074	29.1329	35.2824	24.7053	41.0411	49.9729	46.4114	87.2752	40.528	48.0323	58.0129	23.36	37.2376	30.4351	39.2498	30.1339	10.2195	45.4889	31.9025	30.0117	46.5554	27.9249	30.0258	48.4943	21.4433	43.532	38.9106
FLT4	1.3021	1.5274	4.0151	3.9426	1.9643	2.5664	1.6522	1.167	1.8752	2.3764	2.3541	2.3221	1.8076	2.9467	1.7475	1.8048	2.3749	1.4853	4.8802	1.1963	1.5553	1.9817	0.7131	2.2581	1.8135	1.2868	0.8424	2.1679	1.4833	3.0277	1.4448	1.238	0.9074	1.1598	1.2799	3.5043	1.7683	0.7597	1.601	4.4222	1.4336	1.2589	0.9774	1.6562	2.3387	2.033	3.1044	2.3591	2.6045
NSUN2	22.2731	22.6578	22.9162	26.7688	39.4618	15.4949	32.3174	30.8343	27.4685	26.6367	45.8705	48.324	38.919	21.8884	28.2082	42.6572	58.6037	15.0851	25.0567	12.1537	40.6396	21.1148	33.4357	27.6047	21.2856	20.3827	36.6911	30.9942	37.7713	34.7947	33.8113	26.2415	41.6557	18.036	31.2535	21.8614	29.0186	25.7873	8.8152	37.4436	17.153	18.3083	29.8846	24.9015	33.2908	42.5851	28.4526	28.687	16.551
FBXO42	10.2549	8.829	9.3117	9.1596	7.6165	5.4334	11.1865	10.1919	9.7923	9.3834	13.7304	8.0965	13.1572	3.8572	9.4517	11.3811	7.0767	5.2333	8.777	5.6213	12.0097	9.6095	11.6289	9.2011	9.8989	5.8175	10.3626	15.928	12.9503	9.3254	11.966	5.222	11.7218	8.3847	9.0406	4.4794	9.6198	7.0743	5.4528	11.122	5.6214	3.7271	3.9146	6.7235	6.9774	6.1263	4.1359	11.5438	6.0268
MFAP3	2.0867	1.3628	2.1876	3.4158	5.1803	0.9645	4.3024	2.3367	4.0977	2.464	5.1969	3.3053	3.5259	2.3367	3.154	3.2119	9.8392	2.8888	1.9862	0.5409	4.1123	1.5488	3.325	3.0149	2.1226	0.7905	3.1218	4.7874	4.204	4.9657	6.1912	1.9342	3.9227	1.8359	2.5453	1.4728	3.8611	1.4607	0.179	4.9337	0.8102	2.229	3.5376	3.4894	1.8924	3.6711	2.109	2.5922	1.0676
MRI1	7.377	4.0021	2.0184	3.3141	10.2407	3.0179	9.2637	6.4709	6.5063	2.5822	5.6515	11.552	7.7486	2.7042	4.7421	8.7199	4.5837	4.855	2.752	2.1358	4.7145	3.176	10.9628	6.1725	6.6775	3.3583	7.0533	6.0923	6.1961	8.2681	4.8038	2.3562	5.3612	3.5186	2.1791	3.2788	2.0562	1.3449	1.9702	5.33	2.8346	4.0612	5.9561	6.0666	1.4993	10.9882	4.0854	2.5994	3.0307
METTL1	20.4046	28.7684	16.3297	29.5433	36.239	31.1852	15.5845	24.3651	26.1875	28.8223	43.9247	26.9796	21.9154	32.38	49.622	38.639	38.4424	24.341	41.0384	29.4851	34.2136	25.132	22.789	22.9273	19.8287	37.4362	24.1617	18.1779	41.9773	41.1114	25.1279	29.8271	41.4211	22.8499	27.2705	35.9739	28.6942	48.6297	34.5836	34.3908	26.7918	21.3877	32.8484	25.1411	35.1266	22.8658	33.1895	28.486	25.0141
HOXC8	0	0.0363	0.0258	0	0	0.0338	0	0	0	0	0	0	0	0	0.0571	0.4193	0	0.0203	0	0.0203	0.0288	0	0	0	0	0	0.116	0.1374	0	0	0.025	0	0.0222	0	0	0	0.079	0.0316	0	0.2273	0	0	0.5024	0	0	0	0	0	0
AGA	11.7692	29.6238	24.6258	21.2025	31.9673	18.6653	33.6211	36.7344	13.1247	23.6235	22.0785	37.2884	42.0816	14.2899	10.7367	24.2337	41.5604	17.8913	13.9034	9.5038	36.916	14.5309	31.4791	30.7419	23.9504	7.5267	29.2943	26.9943	29.452	27.9966	31.147	24.2222	29.7867	21.6404	21.4208	14.779	27.3331	6.9524	8.3154	28.2085	16.7245	32.4209	9.5952	36.5076	9.7809	35.4052	29.2053	28.2477	10.2643
PI4K2B	0.9527	4.4313	1.373	10.3665	10.178	1.1532	6.8884	3.5596	2.0817	1.9324	5.7454	4.8807	5.0063	1.8956	1.3681	4.3678	5.8351	1.2515	1.2192	0.2528	3.3965	1.4454	3.6402	5.9096	2.5256	1.0135	5.1582	5.3879	6.3563	15.8051	4.0272	1.6479	10.7537	1.7223	2.0649	1.5262	2.6419	0.6221	0.3188	4.4541	1.7457	3.7204	4.7921	2.4604	0.5459	7.1267	3.3053	6.3736	1.8881
BOD1L1	4.5001	5.1529	3.0519	7.3248	8.9417	2.0453	8.6003	7.1812	5.7201	3.1589	10.0212	22.5921	12.3742	3.9188	3.2697	7.8996	6.0397	5.3229	3.4817	1.1559	7.0271	3.0132	11.4416	4.5455	2.9213	3.4454	8.9291	7.6776	7.913	11.3695	4.6398	1.4565	9.0849	1.8005	2.6118	3.1692	4.0396	2.775	1.736	5.4033	2.2084	4.7606	9.6016	3.8613	2.5521	13.9015	3.9377	4.0514	1.6771
MAT2B	26.07	25.0129	21.993	33.8195	33.7495	11.315	55.6859	37.9063	45.9376	19.3122	48.4866	27.2698	74.6878	10.5554	24.0195	39.9114	77.6004	30.2958	33.9202	9.6521	49.5746	15.6421	45.7333	33.9021	46.7497	16.0975	51.4514	38.2896	62.7873	36.1945	38.6977	21.5448	50.5469	20.8174	23.3692	12.0253	28.5501	13.6764	7.7218	36.3507	9.8624	32.5732	49.1693	40.2528	15.5221	37.5014	9.4294	30.4046	10.4674
TLL1	0.0217	0.0542	0.1233	0.3529	0.0886	0.121	0.1037	0.0335	0.0653	0.0967	0.1131	0.1057	0.0697	0	0.0426	0.0368	0.0591	0.0242	0.0341	0.006	0.0343	0.035	0.03	0.0552	0.0365	0.0077	0.0069	0.8684	0.0275	0.0509	0.067	0.0086	0.0264	0	0.0139	0.0215	0.0471	0	0	0.1102	0.0144	0.0181	0.025	0.006	0.1137	0.0904	0.037	0.0643	0.0842
EDC4	31.9228	13.4549	26.6335	10.0277	22.5031	11.6457	25.8044	19.3376	36.469	8.7885	14.363	33.7212	35.2069	32.8193	30.2106	26.8933	40.9757	27.0309	31.7903	12.7751	24.1445	23.8272	25.159	19.2106	24.9904	26.8848	23.2134	32.4225	27.3832	21.0111	22.6565	15.5969	30.508	18.8794	26.1445	22.9941	10.8815	17.3621	17.9745	22.8285	10.753	12.776	12.1551	20.7908	19.3562	32.7349	20.1498	24.1388	5.7102
TRIO	6.4963	7.5602	8.5337	12.1163	16.1403	3.6147	12.5655	7.5499	10.5269	6.456	15.9708	19.2615	7.3886	10.8273	11.0317	7.7936	20.8542	10.6278	6.7378	1.8583	7.2999	4.7677	9.6077	6.3147	6.0024	5.754	9.8515	13.3883	10.6133	14.2504	10.6195	6.6204	12.575	4.1075	9.3952	8.142	6.1992	6.3924	2.1338	13.0584	5.4321	5.8063	8.4141	7.3069	6.5699	13.2485	10.421	6.412	4.3386
VCAN	0.2511	0.8194	0.349	4.9713	1.7378	0.1615	0.2233	0.5371	0.6803	0.1513	0.8348	0.3452	0.2608	0.7651	0.7481	0.4305	1.6609	0.127	1.5822	0.0334	0.2748	0.0242	0.0124	0.1958	0.2416	0.0594	0.1834	0.6967	0.1099	1.8084	0.0247	0.2425	0.3685	0.2671	0.2189	0.2331	4.2701	0.7185	0.1551	0.7673	0.3108	0.2073	0.0414	0.1774	0.434	0.5596	0.327	0.1455	0.5112
CLEC16A	11.615	9.6044	9.1778	12.7535	10.8209	7.6545	8.8865	9.5517	11.0579	6.5208	12.9328	14.7724	8.4931	10.6616	17.5916	8.654	13.5831	14.6204	10.7131	6.9134	9.7947	10.8318	12.0446	8.7662	10.2591	9.8911	9.3398	24.932	11.6711	8.3179	13.0883	10.5622	11.3575	10.3447	7.9441	12.6167	14.3338	8.1587	8.7308	13.1231	5.4823	8.4477	10.7515	10.4709	7.3888	8.6766	11.0005	10.4421	5.2181
MSR1	0.2022	1.7082	0.8795	6.6758	2.189	1.0147	8.812	0.696	1.583	1.4384	3.5638	1.1511	1.5663	0.4075	0.4243	1.1828	1.8058	0.1444	0.5486	0.1506	0.5697	0.5364	1.0178	1.2099	1.3679	0.2868	0.8326	2.516	1.7235	3.3253	1.0039	1.3492	3.592	0.6133	0.9019	0.2449	3.5676	0.137	0.094	5.0461	0.3069	0.6382	1.3666	1.1421	0.1502	1.5871	0.3994	1.7066	0.716
CDH1	72.2953	275.2758	348.5601	195.69	411.2312	168.4466	235.4797	77.9196	70.1511	229.4676	145.0469	371.4628	58.3176	261.2633	103.0967	21.4204	422.4074	196.9148	54.1696	59.8044	2.6091	113.8072	117.4674	91.9368	28.1112	27.8943	55.914	468.2324	166.909	385.1382	167.7415	603.0592	454.9277	20.88	607.5171	508.8518	6.9021	270.9631	5.1736	303.319	259.9238	296.5374	22.6419	92.1382	297.033	359.1895	584.1515	292.0612	160.3395
MTREX	9.6148	15.0218	10.7764	18.9436	33.0217	7.5063	24.7245	16.9937	22.516	16.8493	37.8226	16.1364	32.6153	9.8771	10.7609	31.6796	42.4661	13.9133	5.2054	4.534	21.7685	5.4604	20.4654	15.8372	14.7101	5.4625	19.1259	24.8472	28.3923	34.6425	19.684	14.6924	31.8079	7.8133	18.1607	8.039	11.9702	9.0541	1.932	25.2327	8.0712	17.3435	21.8671	16.7466	7.7118	29.2193	10.1717	13.5465	9.7582
DNAH5	0.0071	0.0053	0.0227	0.0214	0.109	0.0248	0.0408	0.0495	0.0281	0.0159	0.0253	0.2556	0.0724	0.0054	0.0252	0.0796	0.0249	0.0179	0.0084	0.0149	0.038	0.0259	0.1068	0.093	0	0.0491	0.0987	0.1129	0.1385	0.0657	0.1208	0.0424	0.0065	0.0151	0.0137	0.0352	0.0463	0.0186	0.0089	0.0167	0.0035	0.04	0.1382	0.0527	0.0203	0.1778	0.0364	0.2876	0.0166
ZFYVE16	2.9311	4.3641	1.3912	4.0487	8.6508	1.9098	9.127	6.7876	3.8509	1.9063	7.1838	9.358	22.503	0.8391	5.1003	11.653	11.7373	7.3511	1.5261	0.6741	6.1275	1.8018	11.7399	7.4787	7.1973	0.7313	11.8584	5.1399	15.089	7.5532	11.1266	2.2215	7.5572	2.0848	1.7284	1.1117	6.5808	0.9817	0.4598	4.5311	1.5479	14.2295	4.0047	8.0357	1.0822	17.4201	1.9948	3.7688	1.1449
RIPOR1	51.4228	34.3918	47.9547	20.8048	36.283	33.907	44.4184	40.9157	40.4904	17.3587	22.1237	54.1675	34.3539	59.1836	45.2595	42.9393	46.7211	46.2383	81.8974	34.854	33.3567	56.0109	47.1494	31.8408	37.6879	57.5825	35.4303	56.4257	37.6531	39.447	46.4388	38.7431	40.8969	49.0545	40.8936	65.3138	26.9123	43.3025	42.9399	40.7013	29.079	24.5684	12.783	28.9688	47.2935	53.5973	46.1881	63.1134	14.6984
C6	0	0.0181	0	0.0272	0.0592	0	0	0	0	0	0.0686	0.0147	0.0129	0	0.0853	0	0.0141	0	0.0285	0	0	0	0.0125	0	0	0	0	0.041	0.0802	0.1061	0	0.0144	0	0	0	0	0.0524	0.0157	0.0454	0	0	0.0377	0.0104	0.0397	0	0.0431	0.0124	0	0
RAI14	17.2032	24.4352	22.0654	32.6257	32.3475	13.5606	29.9467	27.5585	29.3363	19.6993	33.2823	78.2439	18.2428	14.0661	17.1532	25.2098	34.6233	21.8087	6.8381	3.8024	12.9511	13.5274	36.9985	15.0788	11.5427	10.1976	20.1915	28.8435	23.1543	35.6324	27.3737	14.3724	30.8757	9.3321	15.6879	15.5641	15.7125	13.0236	4.5621	26.6242	12.998	16.5368	16.3054	10.6682	22.3877	40.4728	30.4392	16.7821	9.5914
SOX30	0.0671	0.1258	0.0179	0.0505	0.3913	0.0468	0.0241	0.1364	0.1327	0.0749	0.3584	0.0614	0.018	0.3548	0.1583	0.1025	0.6477	0.0703	0.1981	0.0281	0.2392	0.2036	0	0.3844	0.1694	0.0357	0.2571	0.1332	0.3349	0.133	0.2766	0.16	0.307	0.0892	0.1131	0.0665	0.1094	0.1533	0.0421	0.2559	0.0335	0.1366	0.145	0.0415	0.0721	0.03	0.0172	0.5523	0.1955
PNKP	15.7183	45.5867	48.2942	30.6181	44.3277	39.646	27.4997	30.2062	10.9855	37.5152	39.1003	30.1817	24.3127	46.3211	31.0729	36.6327	22.7811	12.2731	35.1451	15.8129	23.2699	35.1423	25.7349	27.0201	14.3341	32.7041	21.9716	37.8398	16.6603	30.7548	30.1827	59.9402	39.4588	26.0388	29.1063	55.9016	28.1963	40.2351	23.7493	33.877	39.1021	14.9368	10.0528	12.0433	35.0558	31.7685	34.9439	38.6713	37.0694
BEST2	0	0	1.4636	0	0.7875	0	0	0	0	0.0247	0.189	0.0809	0	0	0	0	0.0518	0.0185	0	0	0	0	0	0	0.0186	0	0	0.0251	0	0	0	0	0	0	0	0	0.1924	0	0	0	0	0	0.0574	0	0.0317	0	0	0.0394	0
PHLPP2	0.3185	0.6044	0.475	0.7539	1.0755	0.5233	1.5743	1.1044	0.8099	0.136	0.6806	2.0509	0.5977	0.2619	0.7573	0.5631	1.0195	0.6401	0.4592	0.1138	1.0019	0.5742	1.2827	0.6696	0.54	0.284	1.1938	11.1512	0.7081	1.2129	1.7625	0.5252	0.7887	0.4084	0.3654	0.2228	0.6316	0.0979	0.0705	0.7421	0.3698	1.1825	0.2714	0.498	0.8856	1.5787	0.682	1.5424	0.142
SPDL1	2.2301	3.1808	1.5174	2.2304	4.3336	1.1809	5.8441	6.405	3.864	2.3532	5.4289	5.1118	11.4459	1.0185	1.9958	8.3269	5.8512	2.0857	1.5199	0.4004	4.7327	1.8145	7.7795	4.1995	2.4029	0.9646	7.9262	3.3236	5.4413	5.3323	3.1584	1.2717	4.5868	1.4204	1.57	0.8621	2.7451	1.2803	0.5382	3.0491	1.5431	2.4796	7.3221	2.2926	1.176	4.47	1.2817	3.0756	1.0571
STAU2	4.0925	5.5728	3.2263	7.06	21.0887	4.3121	9.6205	5.9063	7.2889	6.836	13.0741	7.6355	9.4152	3.0578	7.0184	8.4124	12.5056	6.6825	3.5392	1.3399	5.6239	2.7412	8.7553	5.0653	6.6855	1.3888	7.4873	8.9188	10.2596	19.1009	8.7958	3.4573	12.8559	3.0403	6.1684	3.4411	3.7338	2.2336	0.942	9.8064	2.4334	11.769	6.2373	4.6322	1.8513	12.1857	8.0254	4.8278	3.6221
SLC66A1	33.4588	51.4469	44.8129	46.1235	28.0608	24.7957	38.8032	31.6035	20.0904	32.6155	53.9971	17.7498	21.586	15.7353	47.2822	35.9313	19.274	17.5527	50.7458	24.4574	27.907	46.5351	26.9593	20.8752	35.6398	29.4074	22.545	46.3778	32.603	55.4752	28.4559	44.9047	44.3794	32.7094	35.8208	27.242	50.8855	39.5178	28.5405	46.3293	43.0214	11.1089	10.4926	20.8813	33.5439	14.7049	18.7639	50.6619	34.9942
CTNS	27.4281	34.2373	33.8508	28.1098	30.8512	19.0552	33.9336	28.015	18.2933	46.8874	55.0922	33.9767	19.9189	37.1621	28.2712	34.2084	46.146	25.4172	74.6638	19.6236	36.3619	48.891	29.4966	18.8269	17.1739	33.2038	23.9055	37.4343	23.372	40.7625	33.6917	49.0671	41.0852	37.0265	35.8644	31.7144	37.8775	39.9153	25.8166	44.114	20.8678	9.7919	29.4653	17.0727	44.8617	31.0039	32.6975	44.543	33.2991
RTN4R	10.6312	11.2339	10.0709	8.4613	15.5837	14.1689	6.749	6.3703	6.9177	11.4732	12.6124	9.9545	3.0913	13.7751	14.2051	13.7492	10.6245	11.6451	8.159	8.9392	8.5861	15.4033	5.4174	4.9847	7.1517	6.9891	3.5694	15.3579	8.632	9.2333	9.1473	8.7529	10.9293	9.4746	5.4994	15.1166	12.3149	23.8104	4.6979	14.6095	10.6071	3.9635	8.8215	7.8835	7.6949	10.8612	12.8599	8.9461	5.0623
PHF23	85.4411	81.0472	83.7877	82.6574	83.3131	54.2105	80.1161	80.8455	82.0528	79.5747	122.5456	95.1878	64.3103	74.5412	101.3527	104.7405	112.8785	78.9123	186.4171	68.9175	125.1009	104.2287	77.3549	65.591	115.0986	84.9514	79.8277	96.287	104.2291	93.8421	72.1347	106.0149	94.4625	92.6387	93.302	73.362	132.7559	99.2904	69.5062	103.6545	60.7476	57.4191	60.9287	79.5479	99.9746	72.4516	80.8342	90.8732	70.8314
CDH10	0.016	0	0	0	0.0196	0	0.0459	0	0.0181	0	0.0683	0.1365	0.0171	0.0483	0.0566	0.0163	0.0936	0.0402	0	0	2.0138	0	0.0332	0.0174	0.0942	0	0	2.5037	0	0	0	0	0	0.034	0	0	1.0953	0.0209	0.0201	0.1501	0	0.02	0.0691	0	0	0.0715	0.0164	0.0142	0
INPP4A	1.8188	5.2587	4.0541	11.9159	7.4362	4.0522	10.9806	5.7611	3.3695	3.0066	6.4843	9.1183	4.6483	1.857	1.3562	5.3876	4.4652	2.589	3.7261	0.7657	5.3565	3.0747	6.6547	4.7016	2.6023	1.4677	6.0836	11.5747	3.1807	7.3821	8.3474	3.7787	6.001	3.6562	3.1753	2.6201	4.4627	1.9584	0.54	7.0399	2.2569	4.0523	3.8709	2.7388	2.669	7.4452	3.9487	6.1202	2.1308
RAB27B	0.0082	0.0368	0.0437	0.0554	0.0502	0.0228	0.047	0.0095	0	0.0091	0.1398	0	0.0088	0	0.0483	0.0083	0.0287	0.0137	0.0097	0	0.0097	0	0	0.0089	0	0	0.0078	0.2692	0.0233	0.0216	0	0	0.015	0	0	0	0.1423	0	0.0924	0.0192	0	0.0256	0.0283	0.0202	0.0234	0.0293	0.0252	0	0.0191
PSMA4	12.858	36.0888	15.6918	42.1536	42.4899	10.5508	32.4962	26.9757	19.1945	21.5861	54.7868	28.6955	23.7036	8.4957	12.9647	30.1553	45.2152	16.7017	9.9222	6.9674	21.1765	8.2148	33.1348	17.6775	24.3328	7.0219	24.0908	27.9983	34.2934	52.7206	20.9596	12.5548	50.8169	9.3858	18.3665	9.5502	18.405	10.8716	2.4567	27.8572	14.4485	13.1867	27.2957	19.3209	8.1009	36.2701	15.0557	22.9262	12.503
MYO16	0.1526	0.1394	0.2267	0.0699	0.1223	0.4079	0.143	0.2081	0.0975	0.0519	0.1229	0.17	0.1922	0.1805	6.9639	0.0676	0.2486	0.1057	0.0706	0.1112	0.1814	0.1853	0.2685	0.1087	0.1285	0.1341	0.2544	0.949	0.1704	0.152	0.2395	0.1742	0.2004	0.0706	0.0895	0.046	0.332	0.0953	0.0167	0.1636	0.0929	0.2827	0.1894	0.1696	0.0761	0.2255	0.0544	0.1477	0.0619
LSG1	15.453	10.5513	7.5331	15.1527	14.9059	15.0809	24.5978	21.5741	19.2567	16.9546	19.7404	37.804	27.5646	7.0722	30.5236	29.4272	14.9481	17.8316	16.1245	9.9152	28.7349	13.5056	24.6408	20.6178	18.5033	10.6831	27.9709	22.738	28.1484	15.3733	24.8791	15.4545	16.4075	14.2951	9.3804	5.7486	23.2203	10.5371	6.5002	15.1484	6.6263	10.1624	26.4004	16.3634	7.8209	12.4875	10.9977	24.5255	5.7115
PARP3	20.5022	14.3623	18.3252	16.8344	9.8893	17.6389	29.8261	27.2738	19.0849	18.1616	15.7143	35.0031	34.6534	9.8447	54.2238	29.4801	23.5279	11.3769	26.2738	19.5394	21.2783	17.2211	46.3941	26.1293	21.7793	22.4063	30.199	23.9257	20.3886	16.5468	28.5352	16.0196	15.7652	20.4644	11.5502	12.0992	16.7335	15.9204	12.1378	19.5613	6.2114	8.1501	17.9374	20.5061	17.1176	16.4733	8.9344	34.1313	10.2037
TNC	0.6738	0.9837	2.2551	3.0911	1.1778	2.2128	0.1831	0.6205	4.878	2.4535	2.1965	0.3258	0.1627	2.5043	1.3398	3.5746	0.8525	0.4632	0.2366	0.4374	3.845	0.7589	0.2267	0.3379	0.5569	0.2777	0.7213	30.2148	0.1328	0.631	0.1064	0.2028	1.0333	0.4906	0.4327	0.9203	6.1393	0.555	0.6551	1.9807	0.8858	0.8328	0.6247	0.9356	0.1217	0.5699	0.6598	0.6321	0.9341
THAP3	17.5442	17.5069	21.0769	17.952	9.9165	9.4724	15.9766	15.9395	17.3448	15.4978	19.2623	10.604	17.8755	8.2297	17.1461	18.3871	15.4044	9.1204	23.1529	15.3382	14.5489	12.2609	14.5782	10.1156	16.9182	12.9319	13.9762	18.6879	18.295	16.3789	9.7925	9.3421	17.1487	9.4433	18.7837	9.2268	15.7045	24.1715	14.1917	17.8773	16.6017	6.3555	8.5863	13.9279	13.7905	9.931	6.0707	17.9559	13.5349
RIPOR3	0.0971	0.4373	0.2696	0.2119	0.3579	0.2985	0.3768	0.237	0.3294	0.0325	0.3045	1.9078	0.1979	0.0734	0.0917	0.1683	0.1592	0.0815	0.1377	0.0244	0.1154	0.0354	0.0705	0.0318	0.0981	0.0207	0.1769	0.43	0.1478	0.1198	0.3205	0.4751	0.4979	0.0517	0.0749	0.1348	0.1479	0.1649	0.0488	0.1482	0.1651	0.1035	0.336	0.0721	0.3201	0.773	0.0897	0.1729	0
TDP1	6.4686	5.6431	5.36	6.9802	6.6851	4.3335	7.6718	7.1972	7.5876	6.3932	10.5683	9.3816	7.6029	5.3283	3.4957	9.723	9.8047	3.9261	6.3755	3.1906	8.7267	5.1241	7.2763	7.2041	5.0011	3.9409	7.6496	6.8184	8.9583	9.5331	6.5531	8.4908	8.9236	3.3896	7.8438	3.9971	6.4009	5.3786	2.2891	7.3057	3.5616	4.3295	12.7572	6.3935	4.3368	7.0279	4.7919	7.2722	3.6391
AIFM2	14.9492	34.4675	28.9267	49.0237	67.7649	12.6677	16.8269	21.534	16.5746	35.0877	55.4342	17.3876	20.9326	30.5469	27.543	23.7402	30.3387	14.2259	20.1637	12.7931	21.0431	18.7955	28.2154	22.3112	17.3957	11.5034	17.6782	31.6041	21.5828	66.2863	25.9864	24.2226	48.0128	25.2523	29.1977	31.9093	25.9107	27.7695	10.21	37.9823	23.8246	16.4544	19.0272	16.8018	18.9824	33.3651	19.2444	35.3436	25.584
C2orf83	0	0	0	0	0	0	0	0	0	0	0	0	0	0	0	0	0	0	0	0	0	0	0	0	0	0	0	0.019	0	0.0148	0	0	0	0	0	0	0	0	0	0	0	0	0	0	0.024	0	0	0	0
SPATA7	2.1285	3.245	3.4722	2.6257	2.6557	2.1524	5.6263	6.3691	3.8012	2.5572	2.5593	7.5401	7.6154	1.1837	4.0901	3.6	2.9994	2.2131	1.3679	1.5053	4.1587	3.059	8.8238	4.1819	3.4396	0.7608	5.7686	4.6574	3.9914	4.0426	10.9731	2.9964	3.4209	2.3813	2.3704	0.9534	2.8889	0.8785	0.5984	3.058	1.8466	5.5582	4.8522	4.1405	1.0977	5.7171	2.4971	5.0092	0.9727
MED17	0.2783	0.6818	0.3723	0.4796	0.77	0.6494	1.1285	0.7897	0.6291	0.4248	0.828	1.5082	0.9822	0.3567	0.4615	0.707	0.9359	0.5464	0.3204	0.1623	0.6572	0.3292	1.1255	0.5959	0.4684	0.2323	0.8709	0.7556	0.7034	0.965	0.483	0.2647	0.9414	0.2472	0.4208	0.3142	0.3256	0.3727	0.1591	0.5499	0.338	0.6577	0.7281	0.5575	0.2826	1.2094	0.2781	0.5988	0.2546
RETSAT	68.5378	79.2284	78.5077	94.5848	93.4999	44.3412	71.6804	52.001	56.8867	74.4925	153.9036	69.3089	61.3853	67.26	54.6812	88.2767	102.6252	80.2115	104.558	37.9942	77.228	60.5125	67.174	63.8619	105.8439	53.2053	50.6972	85.9999	92.915	115.7997	71.0081	75.592	89.061	79.1721	78.0671	72.888	110.4775	67.1324	45.0838	74.9514	49.3804	41.3642	69.1177	56.2304	52.9498	60.1054	59.3183	56.0259	63.477
CAPG	8.6833	65.4365	10.8711	180.2058	10.1286	51.7207	134.1924	6.4059	16.1295	4.7801	9.7516	6.4615	8.7937	22.7357	40.0824	61.46	8.436	4.401	35.9169	9.6873	2.8745	11.3325	1.5808	6.3888	20.3975	7.9253	2.712	36.454	5.5659	135.8957	1.2968	104.916	41.9503	14.7131	7.3398	21.5242	69.5228	6.8868	8.4083	91.0756	13.1512	12.5169	12.7384	17.4245	7.3107	12.738	17.0401	19.677	35.755
AP2S1	149.7657	195.8157	209.2011	183.2991	217.6273	207.8127	114.0484	158.4807	109.893	222.1914	263.0632	157.9513	94.4055	301.754	193.6143	177.3049	164.0766	162.6093	205.7162	184.5807	179.4149	187.3022	127.4346	121.1244	162.9951	174.6283	113.5799	218.3007	142.1619	231.3082	143.6122	218.449	216.2636	168.7743	222.2032	284.4718	259.3417	218.2183	187.1069	191.6575	206.4799	126.2979	130.2948	110.2273	167.3571	122.526	210.0768	232.4091	275.2948
USH2A	0.0227	0.0213	0	0.0043	0.0522	0.0277	0.053	0.0527	0.0481	0.0032	0.1737	0.0726	0.0547	0.0214	0.0268	0.0202	0.0465	0.0404	0.01	0.0024	0.0135	0.0069	0.0588	0.0062	0.0119	0.003	0.0489	3.495	0.0404	0.025	0.0058	0.0203	0.0311	0.003	0.0082	0	0.0339	0.0037	0	0.01	0.0113	0.016	0.0687	0.0584	0	0.0507	0.0233	0.0101	0.0132
ZPBP	0	0	0	0.0168	0	0.1245	0	0.1295	0	0	0.1588	0.1631	0	0	0.0263	0	0	0.0374	0.0263	0	0	0.0271	0	0	0.0375	0	0	3.0102	0.0212	0	0	0	0	0	0	0.0221	0.1939	0	0	0	0	0.0978	0	0.0367	0	0	0	0	0
TG	0.1892	0.1735	0.2244	0.0553	0.4776	0.1248	0.0529	0.2076	0.1248	0.0293	0.307	0.1346	0.0733	0.5639	0.0682	0.2624	0.2276	0.1675	0.2608	0.2819	0.9557	0.2998	0.3381	1.0613	0.2389	0.1677	1.1283	0.3161	0.8596	0.1435	0.0921	0.069	0.1299	0.1174	0.2532	0.099	0.2115	0.0892	0.5211	0.0802	0.1576	0.1943	0.0273	0.2296	0.0301	0.235	0.3234	0.1216	0.0613
ADAM28	0.044	1.9221	0.2815	2.8339	0.2005	0.2368	2.0476	0.2553	0.2342	0.1262	0.4652	0.8272	0.4916	0.0285	0.1927	0.2303	0.2205	0.0474	0.1409	0.0263	0.0746	0.0838	0.3257	0.1645	0.185	0.0601	0.2708	0.791	0.1493	1.5211	0.0259	0.4495	0.7356	0.0267	0.0605	0.0933	0.5873	0.0492	0.0552	0.4422	0.113	0.1574	0.0869	0.119	0.072	0.3818	0.1674	0.2627	0.205
BARX2	0	0	0	0.0235	0.0574	0	0	0.0181	0	0.0348	0	0	0	0	0.0184	0.0159	0	0.0523	0	0	0	0	0	0	0	0	0	0.0354	0.0148	0	0	0.0186	0.0428	0	0	0	0.0339	0	0	0	0	0.0098	0.0539	0.0257	0	0.0139	0	0.0139	0
DCUN1D1	1.8454	2.082	0.8723	3.147	3.157	1.6822	5.8484	4.6798	3.4311	1.9267	2.9902	9.7688	6.8588	0.33	1.538	4.198	3.5859	1.7718	1.1982	0.6551	3.4738	1.2909	6.525	3.1058	2.5549	0.7118	5.2783	4.1407	5.1906	3.9523	4.1757	1.2772	2.8751	1.0561	0.8074	0.4118	2.1907	0.7819	0.495	1.9676	1.0912	2.074	4.7023	2.5312	0.8374	3.7156	1.2857	2.5327	0.5255
JADE2	29.382	25.7859	30.4824	24.5826	19.1393	12.7084	33.1717	16.6865	26.7082	23.4869	34.4658	20.5074	30.4184	20.4915	40.9587	30.2253	46.9097	31.1734	26.2285	19.7646	31.5112	19.5865	19.868	17.826	39.4513	22.227	20.3231	39.0871	46.5448	22.4493	37.9837	25.7094	40.4081	23.6679	24.1563	15.7911	19.5008	14.3521	8.9881	33.3818	10.2193	29.078	23.5803	40.292	24.7358	36.6154	9.3976	42.2017	11.975
ZIC2	0	0.0267	1.0063	0.107	0.7207	0	0.0766	0	0	0	0.6081	0.0868	0	0.0806	0.6297	0.1268	0	0.0149	0	0	0	0.0648	0	0	0	0	0.0511	5.5705	0.0338	0.0313	0	0.0212	0.0163	0	0	0.0176	2.3209	0.0232	0	0	0	0.0669	0.1846	0.0293	0	0	0.0547	0.0158	0.0415
LCP2	0.4288	8.6082	3.2591	18.3186	2.0429	2.2397	5.0262	1.1555	1.4054	1.5607	10.5796	1.0565	0.8185	1.27	1.2449	1.2406	0.9735	0.5752	1.1954	0.2587	1.1516	1.0513	0.7918	1.2636	0.8372	0.5109	0.6163	2.7639	1.0193	3.7619	0.5747	1.8107	8.1546	0.7752	1.3383	1.5636	4.2713	0.2352	0.2475	6.3915	0.9771	0.7092	1.7131	0.9118	0.6879	1.1961	0.7475	2.9691	2.4593
TRIT1	11.6607	7.7943	13.8925	11.0345	14.8035	4.3906	17.9993	21.0664	12.7646	12.6897	20.4909	5.9868	22.9846	2.2197	7.9916	17.337	11.1528	6.1353	5.9036	4.7576	16.5933	8.6858	27.65	11.3686	11.6606	5.2021	24.5463	14.5347	14.6564	23.5578	16.6766	8.8892	21.066	9.2766	15.2106	2.1034	10.9671	8.5741	3.4506	17.1558	8.8082	6.2731	8.2639	9.5523	8.2235	14.2858	5.5013	18.2944	7.4548
ADRB1	0	0.1733	0.4933	0.42	0.1655	0.0269	0	0.1565	0.087	0.0215	0.2743	0.0705	0.0206	0.0582	0.1363	0.0392	0.0451	0.0484	0.0455	0	0	0.0701	0.0599	0.021	0.0162	0.0614	0.0923	4.5667	0.0549	0.017	0.0397	0	0.0881	0.0205	0.0556	0	0.2931	0	0	0.0452	0.0192	0.0121	0	0.0635	0	0.0344	0.0197	0.0343	0
GUCA2B	0	0	0	0	0	0	0	0	0	0	0	0	0	0	0	0	0	0	0	0	0	0	0	0	0	0	0	0	0	0	0	0	0	0	0	0	0	0	0	0	0	0	0	0	0	0	0	0	0
CUL7	73.0479	20.6064	48.0379	34.625	23.7422	39.8886	82.4546	31.3028	75.3228	46.0114	58.352	87.4447	79.5856	55.0582	105.6547	73.6818	45.7498	73.7466	117.9706	45.2798	28.2195	33.1523	31.4583	28.6075	70.8741	95.5348	23.8857	31.3237	108.8287	34.544	23.1573	19.8153	35.2145	35.3792	39.8923	43.4882	48.6955	42.6994	102.3142	51.3408	23.8672	20.4041	68.5201	68.7074	28.2307	36.1682	39.4361	33.1277	21.9357
CTNNA1	124.3074	101.9911	129.8296	115.6567	152.0093	101.6078	151.3519	119.5488	160.834	110.9544	151.2741	158.1322	198.3097	129.2364	139.98	143.7299	310.9465	149.2909	123.6083	64.8254	162.6538	91.3353	138.7529	105.0358	139.007	86.8886	134.2446	127.4352	170.0657	154.9338	118.5402	104.6285	161.4212	101.0985	113.5084	118.1093	136.6004	87.4524	37.9036	138.1138	60.9035	109.6457	133.4803	150.0425	115.4114	129.9508	84.7542	100.2208	61.212
PHKA2	12.7191	2.6809	8.1706	2.4304	6.8009	6.3964	11.3781	9.892	13.3314	3.7835	4.174	17.3021	30.2402	12.4867	10.0515	12.6379	6.2173	10.8544	10.885	5.2885	7.4847	5.642	15.9006	6.9862	8.0314	6.4306	10.7588	9.7502	12.2183	6.8686	11.9847	2.891	6.7102	5.8677	7.8609	5.6373	5.8814	4.3274	4.8798	7.2958	3.2637	6.8664	6.5297	13.0003	3.4027	15.6386	8.6416	7.0923	1.7877
CNTLN	0.6134	2.3567	1.0557	1.245	3.3834	1.0562	4.8013	3.7962	0.9982	0.9329	2.0266	6.6572	3.3462	0.6953	0.593	1.7134	1.2502	1.1529	1.062	0.2393	1.4266	0.9885	4.8387	1.57	0.9836	0.6132	3.6133	2.1306	1.3627	3.6243	2.2955	0.7886	3.4268	0.7705	0.9323	0.7546	1.2653	0.3661	0.1991	1.2911	1.0148	0.9641	2.9817	1.1507	0.7878	2.6242	2.359	1.8781	0.5179
EPHA3	0.0267	0.1201	0	0.1606	0.0437	0.0124	0	0.0207	0.181	0.1192	0.2155	1.3239	0.0095	0.0672	0.063	0.0997	0.1562	0	0.0841	0.0075	0.1163	0.0108	0.0185	0.0777	0.0674	0	0.0853	2.8572	0.1353	0.0078	0.0459	0.0425	0.0081	0.0568	0	0	0.0484	0.0697	0	0.094	0.0089	0.0279	0.5077	0.0513	0.0892	0.0398	0.0274	0.0238	0.0415
HSPA5	203.5663	236.8689	183.0578	435.6203	416.3528	115.2741	150.7846	195.2424	208.0741	378.1571	874.4215	403.964	296.9256	216.7558	187.5926	425.5378	355.5798	212.3801	185.7105	98.0737	223.1982	120.6108	147.8981	150.6723	222.0018	160.1595	153.6103	360.8688	351.8101	487.4687	228.6251	178.1931	492.4008	114.3832	213.4991	173.189	385.0131	149.445	54.4771	347.8277	150.6507	215.3301	344.0693	207.4558	129.2786	225.4286	338.5307	199.0253	183.3219
DSG2	2.9757	1.7541	2.4961	0.4433	18.9593	0.2699	2.7065	12.4795	8.7687	4.7141	18.5813	10.3474	15.8427	2.6135	6.6368	16.2416	32.1927	5.5492	7.4986	0.1052	29.3937	4.3742	9.9927	24.2118	4.5616	1.7062	14.4157	3.4429	5.0345	8.0768	10.3199	0.3573	8.8867	4.9317	6.7478	1.0915	12.4193	3.7982	1.7096	5.5567	1.4678	2.6391	23.7533	20.3863	1.3009	4.8894	3.0713	9.743	4.1674
GEMIN8	31.8615	32.2343	35.0714	21.0064	32.5759	35.3982	37.5532	23.3556	21.6617	25.5222	36.0032	56.355	30.1837	28.744	20.5412	21.8872	24.38	21.7774	22.555	18.9302	22.0881	14.9421	29.3474	15.0961	19.5428	16.2288	32.8695	36.5158	43.1962	41.2077	19.9095	22.8059	31.8563	14.7084	31.3913	24.4697	25.8828	28.4046	9.6633	31.1648	22.1952	21.4283	19.5379	32.3499	34.196	50.5016	52.7722	23.9332	24.5941
OFD1	5.7537	10.0582	3.8014	7.1678	7.2184	5.3206	18.9346	12.5922	6.1966	4.1651	8.3258	25.9645	24.0037	1.9474	4.5364	8.9026	4.6967	4.3885	1.2553	1.6196	7.5365	2.4835	19.3141	7.3041	4.6522	1.395	17.8198	7.8769	16.7468	13.2638	4.7785	1.4294	10.2321	1.8272	2.8095	1.5571	3.8601	2.7461	1.3051	5.6655	4.1012	12.1598	10.6162	7.8824	2.526	20.285	3.8138	5.8758	1.4496
GPM6B	59.5441	80.7599	52.6397	186.0518	330.847	68.3427	261.515	92.842	91.9092	178.9927	245.7986	223.5442	71.1054	48.0357	64.1616	138.2431	159.3287	85.4443	42.9433	10.558	37.7996	23.4349	84.6424	60.418	89.4179	20.1078	119.4712	188.1187	50.6679	305.0842	182.8389	69.6061	185.9079	72.6985	69.7841	53.5674	40.3167	71.396	13.7512	189.2484	75.8905	52.3946	111.1455	70.0942	43.1782	185.627	262.6077	72.8197	78.5601
MAGEC2	0	0	0	0	0	0	0	0	0	0	0	0	0	0	0	0	0	0	0	0	0	0	0	0	0	0	0	0	0	0	0	0	0	0	0	0	0	0	0	0	0	0	0	0	0	0	0	0	0
PREX2	0.0338	0.152	0.2059	0.4027	0.3613	0.1145	0.2425	0.1401	0.2071	0.1346	0.2886	0.8589	0.2534	0.0437	0.0968	0.2113	0.2145	0.0526	0.057	0.0162	0.1318	0.0761	0.1101	0.1948	0.1339	0.0205	0.1525	1.8773	0.0688	0.531	0.0497	0.023	0.0618	0.0205	0.0418	0.0669	0.236	0.0252	0.0061	0.3453	0.0916	0.0786	0.2127	0.0636	0.1036	0.3708	0.094	0.0944	0.2137
WDR37	9.9079	10.631	11.3507	12.5024	15.9985	5.5379	21.4901	15.1654	16.0578	6.6044	16.6285	27.0035	25.235	6.3288	8.516	16.0548	19.7688	10.9939	16.7066	5.3218	16.8622	7.2698	25.0941	11.3818	16.4117	6.6186	14.6738	26.367	16.4675	14.822	20.0192	5.0403	14.5073	8.2653	9.3211	6.7542	8.8564	6.5733	3.5776	15.1717	4.4642	9.3023	14.1572	14.3585	5.8527	18.4981	9.1033	14.943	4.2869
YTHDC2	3.4277	4.7614	2.665	6.7776	9.4892	2.6471	8.2847	8.0764	5.7042	4.6736	9.5967	8.5606	10.163	1.7594	2.4415	7.4591	10.2797	3.3736	1.8999	0.6715	5.7725	2.0639	13.7181	7.1575	3.4181	1.7282	9.6157	7.4791	7.1882	12.4358	9.3015	2.0349	8.0635	2.2459	3.276	1.964	3.5157	1.7469	0.3806	6.4958	2.4734	4.7428	6.3874	3.7537	3.3122	13.2614	1.4715	5.3596	1.9191
CTPS2	12.5037	10.3809	10.8981	10.6225	13.4062	12.4995	26.3054	13.3814	16.0934	8.4333	14.7237	28.9821	15.3724	7.3857	17.6051	12.3082	10.1028	12.0366	8.7227	5.4068	11.9306	7.2033	15.7259	9.387	8.5114	6.0208	18.3589	12.8939	14.6358	20.501	11.2449	6.1837	15.1618	7.481	9.6302	7.5058	8.6513	3.7719	3.7836	12.5904	6.7245	10.0737	16.1555	13.5585	5.4704	22.7096	20.2965	11.6941	5.1056
ATP6V1H	28.7732	57.812	36.3107	71.0159	143.4902	22.4472	66.9754	37.99	43.2365	51.6456	162.1356	49.9907	55.9012	22.0878	71.3865	84.3955	107.8568	45.9456	46.3413	10.921	48.3635	18.9792	46.7959	38.5874	39.3539	11.9635	35.5712	81.3376	60.5525	120.6842	56.1889	45.7309	88.3622	20.8707	57.2041	26.6504	39.6445	37.9246	6.9343	85.9658	18.9623	44.2262	56.209	47.0358	18.5886	87.3685	43.2366	43.4045	21.8638
POLR2B	20.4003	20.1636	18.9268	36.7409	49.8235	14.4268	41.7624	27.6886	38.8973	31.4165	59.286	66.6221	50.457	16.5854	29.4009	44.9795	40.3247	27.0491	17.9515	8.505	31.9639	10.645	37.6284	24.478	23.305	12.637	35.1688	51.4446	48.6381	26.3438	37.203	16.6709	46.1964	13.7309	30.0721	14.1434	21.8943	15.1383	3.8017	39.9045	11.0983	23.6765	58.8607	31.7143	13.2741	39.2514	36.055	23.1435	15.1451
FAM214A	1.7139	4.2504	1.7471	5.7967	5.6417	1.2384	6.4715	5.1567	3.0066	1.2492	3.459	10.2571	7.3331	0.9173	1.9316	3.3165	5.5998	2.3752	1.0334	0.4139	2.348	1.1629	8.4021	3.3906	1.9433	0.7597	4.7162	5.9568	4.5835	4.9382	4.3195	0.7241	4.0631	1.1708	1.2899	1.0084	1.825	1.0337	0.463	3.0315	1.136	2.498	3.7568	2.4378	0.7843	9.7212	1.5439	2.606	0.7354
ARAP2	0.0282	1.4977	0.3217	2.2418	0.2544	0.1052	4.4911	3.0353	0.0745	0.0736	0.8317	0.8672	5.3271	0.0498	0.6391	0.1919	0.3637	0.8488	0.9622	0.0197	2.7474	0.943	3.4874	2.4924	1.3116	0.02	4.5481	0.9084	0.5149	0.3235	2.7816	0.0786	1.2626	0.8812	0.0499	0.0093	1.618	0.0492	0.1004	0.5029	0.1506	2.1386	0.1303	1.6066	0.0405	0.682	0.0966	0.968	0.2086
TPR	3.4395	16.9615	7.7334	12.362	32.0506	8.0528	50.5745	18.9969	5.4244	11.7432	23.2649	45.5216	45.723	7.7037	7.4819	22.4884	15.0432	4.1552	3.4196	1.1274	13.7718	5.0432	29.6855	12.338	2.7233	7.8726	17.3159	17.5926	14.7222	27.5403	9.5007	10.4558	26.1031	2.7861	7.4758	5.7793	11.4999	6.7632	1.4329	11.6832	7.6805	6.5002	8.5668	3.8542	6.2096	34.7012	11.0283	7.7294	4.4627
CP	0.1406	1.4649	23.3002	1.1077	27.7365	2.7733	2.8406	0.961	4.8719	0.3048	25.9303	13.8766	0.559	0.3001	10.3218	3.7932	6.0422	0.555	0.8308	0.0208	0.9341	0.1607	0.1631	0.1264	2.6529	0.5633	0.6977	118.9551	0.0629	2.2885	0.8616	0.0888	0.0984	1.4429	0.1594	0	78.1706	0.443	0.0415	2.2141	4.2752	4.4421	0.0215	2.0117	4.0295	8.3443	3.0543	1.2813	1.7361
KATNIP	6.5721	7.2054	7.693	9.788	10.7144	4.669	8.5221	9.0651	7.7121	5.7356	10.6152	12.1165	7.9719	9.3988	13.8486	8.274	20.1923	10.0888	11.4021	4.7902	10.0066	9.2185	13.3009	7.8261	8.0528	4.8732	9.7194	25.0162	10.3266	9.9827	10.4016	7.8118	8.6915	6.8938	6.9073	6.3409	8.266	6.8967	6.1166	12.4029	4.4111	7.8004	7.3384	7.8373	7.2985	11.1056	6.8132	10.5336	4.1691
DTNBP1	30.1574	27.1507	31.3959	34.4739	22.0081	25.0577	53.754	37.6635	34.7372	23.3989	39.0227	31.3274	45.8978	20.7263	30.4487	26.7725	40.0172	47.417	82.8024	18.7664	49.4229	34.0639	38.0209	31.0713	53.8343	35.2092	34.0729	63.7645	62.6868	23.3003	26.3207	22.1132	32.3834	17.7923	21.6873	16.6177	32.9851	20.6474	15.9827	30.753	18.9108	24.7907	52.6412	28.198	16.8672	36.2904	14.7538	34.5187	11.5103
XK	0.0565	0.0509	0.1569	0.1531	0.2916	0.1106	0.0325	0.1576	0.1406	0.0884	0.2417	0.7587	0.3881	0.0342	0.1068	0.0806	0.0397	0.0474	0.0401	0.0284	0.0134	0.0412	0.1994	0.0987	0.0286	0.0962	0.0433	2.4384	0.129	0.249	0.5946	0.0405	0.0931	0.0481	0.1089	0.1009	0.2583	0.0591	0.071	0.0929	0.0904	0.8785	0.3618	0.494	0	0.6774	0.3247	0.6039	0.3955
ANO2	0.0655	0.1825	0.5992	0.2322	0.4595	0.0653	0.1881	0.4346	0.2115	0.094	2.3054	0.3081	0.1705	0.3393	0.828	0.1906	0.8649	0.1804	0.1989	0.1724	0.4113	0.9083	0.2523	0.388	0.1338	0.0597	0.4123	117.1568	0.6849	0.4285	2.4111	0.0893	0.0771	0.3979	0.2073	0.3244	1.9837	0.2321	0	0.4611	0.0654	0.3223	1.8363	0.239	0.2144	0.2676	0.3453	3.1721	0.2399
C12orf4	2.8472	5.8742	2.7356	6.1393	8.639	2.9328	6.6124	7.5378	6.3825	4.1062	9.0757	11.3453	8.219	1.237	1.9183	7.4213	9.6914	3.7501	1.8219	1.322	5.569	1.8432	11.4455	5.0111	4.453	1.0601	6.105	10.8786	7.9642	11.7881	8.0238	3.2834	8.7079	2.2583	3.0285	1.493	3.1222	2.2157	0.5955	7.3382	2.7983	7.5141	7.3045	4.5078	1.9543	11.5512	4.1362	5.7652	2.1852
SCML1	2.8845	4.1685	1.0681	1.7854	2.954	1.5164	6.1315	5.8357	1.8527	0.2139	2.5172	10.3999	10.6389	0.2895	0.6156	4.3703	1.3205	2.3829	0.7167	0.6332	0.1897	1.6795	12.4333	0.7551	0.7167	0.4303	2.0604	4.7473	1.7915	2.1565	2.3924	0.546	3.1661	0.3962	0.8613	0.7172	0.683	0.3058	7.3335	2.0364	1.7873	5.3081	2.1263	1.6494	5.3975	23.1737	1.0369	2.179	12.4087
WWC3	22.4793	47.7075	46.9362	38.4093	47.7035	30.328	38.1625	36.1442	26.6468	20.2026	41.0815	72.3623	29.6235	41.0158	18.9266	20.5885	29.0421	31.3883	27.2824	13.7332	29.8647	27.1898	30.7908	18.4492	24.1436	21.825	35.2687	33.6219	18.6379	39.0001	41.2472	29.2636	50.5184	27.2861	32.8858	38.4951	36.1986	19.563	8.5624	50.4838	30.0123	22.3457	9.9723	27.6564	21.6933	54.9027	37.1501	28.8538	15.9079
ARHGAP6	0.0855	7.957	0.281	0.6978	0.3797	0.2389	0.189	0.1681	0.2528	0.1322	0.3655	0.4093	0.2611	0.1392	0.2485	0.2078	0.2772	0.0662	0.2643	0.0276	0.1798	0.1437	0.1638	0.2298	0.1274	0.035	0.1198	1.0006	0.1251	0.4057	0.1153	0.102	0.1204	0.1119	0.1965	0.1565	0.2504	0.3265	0.0991	0.4633	0.0789	0.1608	0.2902	0.1844	0.1791	0.1882	0.1957	0.1757	0.2915
FAM184B	0.5998	0.2869	0.5754	1.0592	1.6973	0.4856	2.8471	1.04	3.0064	0.8541	0.6439	5.1108	2.3586	1.4581	0.7798	1.7447	2.8486	0.7872	4.7031	0.3205	6.1053	2.49	0.9919	2.334	0.4902	1.4149	1.4661	1.8744	2.9509	2.5422	1.0486	0.197	0.8194	0.9706	0.6113	1.0854	3.7813	1.3056	0.5018	0.8877	0.5213	0.2015	3.2775	1.6981	0.6599	1.6244	0.9627	0.2631	0.4256
MAP4	118.2715	53.7816	72.6632	54.3504	90.0309	116.8998	106.6028	75.3275	154.4252	90.4968	71.8465	174.5809	104.2752	139.1666	95.6284	79.5143	143.5108	117.6479	143.271	71.8289	109.8088	109.3443	95.0866	88.7433	93.5924	134.6362	95.4315	179.539	116.5411	96.1156	94.1642	103.9032	71.705	107.2761	67.1187	106.5333	122.0619	88.1496	150.6218	78.1295	52.5114	35.1969	98.8597	120.8354	110.9374	84.6281	77.7835	75.0369	46.2042
GOPC	4.8547	17.1489	7.5313	17.9444	26.8431	8.9171	27.4243	20.7211	11.7887	6.0134	13.0038	45.7868	26.0324	4.0313	11.9824	20.3772	28.9274	11.6607	5.526	1.5572	16.9178	7.949	27.1488	14.5718	10.8211	2.932	23.7099	19.8145	22.2521	21.9285	15.9417	8.8079	25.3982	5.4585	10.9246	4.435	7.1908	6.3737	1.6818	17.1986	6.4191	19.6827	12.4855	7.4715	5.2338	37.0655	11.0717	11.1401	2.4761
ROS1	0	0	0	0	0	0	0	0	0	0	0	0	0	0	0	0	0	0	0	0	0	0	0	0.0072	0	0	0	0	0	0	0	0	0	0	0	0	0.0072	0	0	0	0	0	0.0171	0	0	0	0.0067	0	0
USP28	3.5807	6.8927	5.8652	8.1109	11.8599	4.8154	12.228	10.3746	4.9144	5.0033	11.0478	13.0163	16.4251	3.1695	2.2581	10.559	10.2976	6.6826	3.6137	1.0372	8.9122	3.3156	11.7702	7.2136	5.9756	2.1659	12.6278	10.7748	8.3469	13.3833	7.964	6.615	10.0939	3.3075	6.8399	2.7171	5.4073	3.7815	0.4879	7.8415	3.8346	8.7876	4.8749	7.3195	1.6853	16.4472	8.3406	6.7658	2.8148
HDAC9	0.593	0.5743	0.2135	0.5965	3.2432	0.5056	0.6389	1.1174	1.0872	0.3195	0.8841	1.6444	6.4672	0.1146	1.9127	2.1463	0.113	0.5204	0.0978	0.0896	0.0983	0.067	0.8298	0.1844	1.2129	0.3485	0.1817	3.0012	1.8065	0.5953	0.7359	0.1275	0.7542	0.5353	0.1926	0.0991	1.2411	0.045	0.5192	0.3642	0.162	2.1752	0.5755	2.6202	0.0741	0.2836	0.5021	0.2915	0.1125
TSPAN17	15.236	28.0466	22.6259	35.5117	27.3212	11.7682	20.9366	19.0273	13.4671	33.209	51.8186	10.716	21.6583	25.4496	28.8155	24.4391	18.2654	21.9852	29.8346	7.7743	21.8137	26.3512	21.125	19.2014	18.0448	15.039	22.7399	45.9659	23.8228	41.4704	28.5376	23.5298	36.7613	31.5942	24.0807	31.0307	34.6521	17.6575	18.0791	30.8152	17.2243	14.4588	23.6933	16.3313	23.3359	21.5879	13.2771	31.3562	24.3544
NOP16	10.8327	15.7865	7.6359	12.1363	28.6228	9.6123	11.8582	16.3993	17.2965	15.0668	23.8451	9.6379	19.1993	10.0549	12.6633	23.8532	14.7714	13.4941	10.2181	11.3937	13.3435	11.9374	10.9576	10.8479	10.1846	11.9003	15.4024	8.6837	16.9637	26.4484	10.4616	17.2639	20.7236	9.309	16.5649	17.4108	20.7353	15.0175	9.6809	15.5948	15.7525	12.6357	15.8411	13.6933	13.1944	12.3443	5.9915	12.2143	13.3804
CC2D2A	5.0667	6.3715	4.7708	5.3966	8.9766	5.3699	6.6455	7.9486	4.5725	6.5586	9.5932	10.1891	4.0906	4.9331	3.3069	8.9193	4.7042	4.1972	4.1759	3.2069	5.6584	5.313	8.9098	6.1637	2.7327	2.7995	5.5748	13.0506	4.793	13.067	12.4773	3.8214	6.898	5.5274	6.4744	4.6188	4.8315	3.2945	3.0342	8.959	4.7065	5.1402	8.416	4.4316	3.307	8.9005	5.1824	9.4428	5.0979
RRM2B	6.7832	36.0227	14.2748	31.193	74.8761	9.1709	23.9482	14.1828	14.9779	12.0574	57.4094	18.6272	27.2716	5.0025	8.9415	20.9432	37.777	8.5998	4.9105	2.619	11.3505	7.9437	27.7312	20.7305	10.5136	2.8403	13.8745	47.2613	18.0501	82.5754	32.6078	14.8507	128.5466	6.6481	34.6177	8.6687	6.9756	10.0643	1.3076	31.8856	13.2124	17.5633	8.3063	10.8512	6.8251	60.8637	11.931	16.3351	11.9948
ZNF800	2.5452	5.9408	2.6094	6.2904	10.3689	2.652	9.1554	7.5555	6.3585	5.289	7.9426	12.234	9.662	2.0758	6.4851	6.4006	7.7191	3.3198	2.0999	0.9817	5.6895	2.599	9.1052	4.4647	3.8762	1.7944	7.4722	7.9435	7.3087	8.6036	6.4668	4.7714	9.8079	2.0408	3.4444	2.2019	3.7346	3.1659	0.8493	7.2552	3.3818	5.5368	5.9743	4.587	2.2281	11.0264	3.9876	3.506	3.2734
TNFRSF17	0.0576	7.1791	0	40.7579	0	0.161	1.1593	0.067	0	0	0.0821	0	0	0	0	0.0587	0.0675	0	0	0	0	0.07	0	0	0	0	0.1657	0	0.0548	0	0	0	0.211	0	0	0	0.2508	0	0	0	0.2881	0	0.2991	0	0	0.1546	0	0.2052	0.1344
SNX29	8.1661	4.3046	6.8993	6.902	5.8376	6.0897	12.1106	7.4406	9.5694	5.3134	9.273	14.6924	8.9689	6.0413	7.6644	7.8557	9.097	10.5423	9.6837	4.0611	16.2343	5.7826	8.6113	7.5454	7.1823	5.5805	10.3119	21.7266	8.4151	7.6589	11.1319	6.5235	7.0522	10.6558	5.7467	5.6395	9.5398	3.1449	6.4207	9.8647	2.4222	4.4511	6.3007	7.8791	4.2281	6.195	7.0042	8.3608	2.451
LMO3	0.7605	0.4213	0.8181	0.0792	0.3951	0.8987	4.0841	1.7939	2.6778	0.5095	0.3	8.5486	0.5772	0.2387	0.1174	0.2324	0.2465	0.721	0.8776	0.1372	1.5712	0.1775	1.4383	1.526	0.3939	1.4313	1.6481	2.1709	2.0081	0.6544	0.7177	0.1954	0.1338	0.7838	0.3719	0.1507	2.1248	0.1222	0.3304	0.4051	0.1871	0.5351	3.8093	2.9702	0.4944	0.8996	1.0498	0.5623	0.2319
MRPS10	44.7178	51.2544	37.6567	71.3379	68.395	35.9954	123.5975	84.4371	77.4048	68.7813	118.6011	87.6167	77.3606	23.4946	64.0936	104.2071	71.4788	74.1972	53.7155	26.6599	62.3492	38.0459	53.7611	60.3951	70.9803	32.4561	35.8582	57.7384	136.0441	57.6038	66.8466	41.7136	57.7324	23.437	40.0995	24.2692	51.8438	41.5205	11.364	59.2901	21.6931	40.7585	118.6404	65.3353	28.6561	59.0406	41.0571	55.5491	28.1938
GUCA1A	0	0	0	0.0136	0.0222	0	0.026	0.021	0.0205	0	0.1032	0.0221	0	0	0.0427	0	0	0	0	0	0	0	0	0	0.0152	0	0.0173	5.2801	0	0	0	0	0	0	0	0	0.0197	0	0	0.0212	0	0.0113	0.0157	0	0	0	0.0186	0.0483	0.0422
RSF1	3.1671	5.7171	2.8255	4.8791	7.2262	3.2397	10.8457	6.2048	5.7854	3.1502	7.4246	16.5687	10.4688	2.6908	4.0014	6.9724	7.879	3.9896	1.5677	1.0154	4.6827	2.3147	8.3103	4.2196	3.9357	2.3055	6.4762	7.6822	7.2002	7.9801	4.7525	2.5233	8.4544	1.5378	2.4924	1.6982	3.5292	2.3304	1.0123	5.179	2.088	5.2376	7.4129	3.7533	1.5762	8.1164	3.0953	3.1332	1.5168
VPS13D	7.6996	6.7299	7.9944	7.7962	7.3276	3.5886	7.1352	7.2683	8.6485	6.5806	11.3504	7.4196	11.1309	3.6572	8.4562	7.3682	7.7388	3.8529	6.9093	2.8209	7.8548	6.1519	9.9692	6.1623	5.6195	4.2679	9.0121	16.4663	7.6779	9.8973	13.2195	3.855	11.2603	5.5667	7.3767	3.5484	7.7577	4.6547	1.9199	11.4945	4.2801	2.9264	3.1989	5.8147	6.8163	6.2446	3.3484	10.1632	3.9741
CELF2	0.1705	16.7061	10.2532	16.8936	20.4792	1.2729	11.5995	1.7396	0.9217	12.467	23.6517	12.333	0.343	4.5185	2.8623	0.5376	7.947	0.4156	0.8941	0.067	1.9255	1.145	0.7298	1.1402	0.4216	0.3175	2.5946	36.7033	0.4511	39.2406	0.4451	7.8714	24.3801	1.3546	7.3986	5.3238	3.5936	3.1325	0.1003	11.0852	7.7401	1.9901	9.4716	0.6414	2.4278	6.5667	23.8185	5.37	11.1096
FAM120A	51.7346	60.6773	51.8519	67.2417	98.1377	24.2248	70.4808	63.9495	80.8704	81.9082	110.9855	79.7928	83.2988	38.9754	55.3828	102.3996	95.0821	62.9193	57.9873	25.6894	84.0727	34.6764	82.3519	69.0089	59.2942	40.7862	75.4	72.9545	104.6924	116.4485	90.2637	35.6801	95.9191	49.3758	60.8142	48.1948	68.0477	35.583	15.2512	80.8357	43.6377	62.5275	72.8805	76.3795	38.2051	84.8323	53.1852	52.5085	46.296
R3HDM1	3.6448	4.5797	4.0572	7.2105	10.8349	3.1765	10.7806	6.5227	5.6854	5.7321	11.166	9.868	6.2606	4.2094	5.6223	10.7253	6.6329	5.8887	4.2795	1.6263	5.3881	3.6957	9.7449	5.4741	3.6536	2.6953	6.9999	9.3155	6.7837	13.0779	7.5541	5.1435	8.238	2.844	4.8315	4.3901	4.705	3.909	1.1621	6.9128	3.1617	8.823	6.3808	5.7337	3.417	10.1675	8.4325	5.3475	3.5755
COL9A2	0.5136	1.4788	49.4374	2.485	22.6036	1.3571	2.9314	0.7095	0.6276	1.5344	14.2384	1.8457	1.3696	2.4124	13.2384	2.4467	4.8577	0.9428	5.1327	1.0003	1.6497	1.6512	0.8928	0.3636	1.3786	0.9746	1.2903	43.8586	4.3031	9.9292	0.687	0.6293	2.8459	3.2624	1.471	0.5502	31.536	1.1785	2.5086	2.5417	4.9531	2.0959	0.6002	1.2357	3.1219	3.4132	3.4591	1.2726	1.0681
KITLG	0.1414	0.5235	0.2013	1.227	1.4359	0.3029	0.6096	0.3505	1.0445	0.4106	2.4314	3.0481	7.1496	0.2565	0.4897	0.8358	0.5187	0.1423	0.2785	0.0158	0.2353	0.1259	0.6456	0.6896	0.246	0.1304	0.4518	2.1189	0.4573	1.1214	0.3208	0.315	1.1392	0.2306	0.1817	0.1308	0.7281	0.0739	0.2367	0.7637	0.1791	8.631	0.5871	1.7798	0.2431	1.6103	0.5512	0.193	0.2858
ERCC8	0.9697	1.7929	1.2756	1.1593	2.6263	0.8888	2.1767	2.1121	1.3358	1.3293	2.7569	2.4292	2.6232	0.5103	1.1242	2.2186	4.393	1.4811	0.762	0.5115	1.6361	0.6621	2.9866	1.5593	1.2716	0.5481	2.3025	2.1422	1.976	2.7687	1.723	1.725	2.2149	0.5433	1.5139	0.8966	0.7486	0.8764	0.2173	1.9513	0.8957	2.1725	2.2126	1.7949	1.0791	2.7909	1.1143	1.1945	0.6056
ADAMTS6	0.0205	0.1025	0.0438	0.1285	0.1426	0.0191	0.0883	0.0714	0.0232	0.0153	0.1071	0.025	0.0733	0.0103	0.0806	0.2993	0.1119	0.0344	0.0161	0.0057	0.0081	0.0083	0.7016	0.1417	0.0057	0.0145	0.0917	0.1395	0.065	0.1204	0.155	0.0081	0.1375	0.0509	0.0197	0.0068	0.104	0	0.0171	0.0722	0.0205	0.0942	0.2658	0.0845	0.0098	0.1466	0	0.073	0.0159
H6PD	37.6651	29.3931	42.5024	24.0208	26.7455	17.2696	47.1297	34.4121	42.8128	31.9423	40.3627	34.8588	60.346	32.6574	28.4771	38.5411	40.6744	26.4614	46.4304	26.0478	40.7942	28.8738	42.2906	31.3829	27.6061	39.0147	34.2304	37.4394	49.0772	33.152	39.2874	17.6334	46.5937	33.7275	41.3152	25.8184	32.4228	26.757	30.8697	41.4471	21.0155	13.7314	21.9229	44.6153	27.6739	29.4571	27.4512	38.5915	20.6637
VAMP3	121.6428	161.0664	142.983	95.7815	80.9733	111.2017	166.5676	178.1535	162.4602	89.901	91.4364	117.6986	160.7183	65.6118	117.7268	133.663	118.7417	60.369	173.0636	98.7303	239.2106	185.6938	183.3154	132.5139	166.2515	95.1319	145.3353	130.2292	159.3158	137.2554	230.3764	95.2883	148.0325	136.761	120.7729	53.7592	155.1069	96.2147	60.1026	148.4332	69.649	37.6088	63.7613	110.3225	105.4946	81.6971	72.7332	200.4585	65.9396
PER3	8.7486	3.523	5.3833	3.4506	3.4244	4.6616	13.9067	13.3511	6.5159	3.533	3.9933	7.1997	10.2735	1.8996	2.0379	12.7629	5.5635	2.8773	7.092	2.6573	6.1215	6.4714	16.3755	4.668	5.8795	5.0724	13.7008	20.0379	8.1954	3.1438	13.7872	2.0512	6.3805	7.8978	3.0413	2.1692	8.1394	1.9909	1.233	6.3512	1.3575	2.6206	4.2795	6.3714	3.6944	3.7464	3.5412	9.9666	1.7686
UTS2	0.0979	0.4407	0	2.16	0	0.0456	0.5157	0.0379	0.1844	0	0.2789	0.0398	0	0	0	0.0332	0	0.0274	0	0	0	0	0.0677	0	0.0275	0.0347	0	0.1111	0	0	0	0.4282	0.2688	0	0.1257	0	0.1774	0	0	0.0383	0.0652	0.0613	0	0.0269	0	0	0	0	0
TNFRSF9	0	3.5648	0.3047	6.0675	0.5089	0	0.2381	0	0.0104	0.1234	9.6682	0	0.0296	0.0278	0.0326	0.0375	0.0216	0.0309	0	0	0.0109	0	0.0096	0.0101	0.0077	0.0196	0.0176	0.4598	0.0088	0.0324	0.0095	0.3955	3.8262	0	0.204	0.0639	0.1903	0.012	0	1.5996	0.2669	0.0058	0.1433	0.0076	0.0264	0.0659	0.0378	0.0492	0.6226
EPN3	0.1169	0.039	0.0139	0.1075	0.0798	0.3085	0.1493	0.1509	0.0147	0.087	0.2406	0.206	0.2648	0.0785	0.0767	0.2648	0.1521	0.3051	0.1074	0.0218	0.0154	0.0158	0.4179	0.1135	0	0	0.0747	1.4894	0.3212	0.0687	0.0536	0.0155	0.0951	0.0138	0.025	0.0515	0.0141	0.0849	0.0978	0.3203	0.026	0.5047	0	0.1392	0	0.3253	0.7062	0.0463	0.1515
LTBP1	5.9242	3.2498	6.0951	2.3957	3.2953	5.6051	14.1499	9.4805	6.5249	2.5516	4.4921	26.1572	31.1781	2.9361	1.6635	3.1477	5.6755	4.4066	19.0482	4.3634	21.377	8.225	18.8421	13.4364	6.1855	5.5654	12.6974	2.9098	23.1389	5.4642	9.8107	1.3299	4.2415	8.8659	2.2092	1.2783	6.7112	2.7456	12.3314	3.1777	1.9658	5.5025	3.5394	25.8196	8.452	6.0445	5.1606	2.1474	1.2996
RCN1	18.6963	27.72	21.0214	21.7491	24.5822	18.1822	21.5206	31.7479	18.189	19.1222	30.9782	42.1014	39.9337	19.8116	23.3647	40.8431	55.7845	28.0953	19.2118	10.1951	33.2434	14.658	27.2679	21.2206	16.407	18.2196	24.6624	23.1339	34.3746	32.0751	23.7283	15.6862	25.0029	13.6354	23.2669	9.8926	28.2439	29.87	10.9027	30.3912	21.4983	41.0992	30.7752	23.6926	20.7284	36.6622	25.2907	20.4606	15.6189
ELN	1.3687	0.8296	5.4771	6.2248	3.6064	1.3293	1.237	2.0321	3.4116	1.8622	4.8941	2.72	0.0972	2.3972	2.3751	1.2467	1.7398	0.912	9.0803	0.5924	1.6158	1.7383	1.2976	0.6233	0.6561	0.6654	0.6428	8.425	0.3706	5.1901	0.5327	2.5303	1.0619	1.3013	1.3796	2.1198	7.265	3.2083	0.728	3.1173	3.2796	1.2096	0.2744	0.9414	10.2705	2.9662	2.8536	1.1456	1.4794
RFC2	32.3111	44.1149	41.1057	28.6233	35.9091	26.094	40.7148	34.0281	28.1752	46.8614	52.8174	40.9634	30.4805	34.5924	24.0193	44.3516	40.1705	26.2718	39.1707	23.3703	30.4429	21.4888	28.1665	25.5043	29.9779	27.9552	27.3377	43.6375	30.8	58.395	23.9556	52.6892	43.2568	19.8683	43.5929	28.4792	28.5777	40.6112	17.967	39.2921	33.5642	23.1611	36.9588	30.8422	38.2485	37.1478	37.0692	34.624	22.9529
ARID1B	4.9476	6.5007	7.8006	7.2064	17.2153	6.7769	16.2776	13.6813	7.9376	4.4049	8.3062	23.8039	14.3283	8.7013	12.947	8.2245	23.3297	10.4345	7.4008	1.5445	9.8024	10.3967	18.7587	8.213	6.274	2.316	14.6209	11.0205	5.314	10.078	16.8903	5.2413	12.9693	7.784	8.152	8.7834	7.3756	6.7732	3.6162	11.8644	3.9622	5.6568	5.8319	6.9897	6.7972	19.6679	8.3068	7.6771	2.1177
CLPTM1L	44.7687	47.4557	53.3836	57.3493	68.5264	39.8302	42.3151	55.5936	33.0706	47.6819	63.2316	69.4314	69.6381	67.426	44.6054	62.9069	74.4703	27.1182	72.8448	37.4289	80.5448	64.0027	50.6141	44.5444	43.2578	61.6838	46.0873	51.2745	52.9433	78.2685	68.8738	58.6514	83.6494	72.9582	61.83	75.139	69.0522	49.6035	41.3843	54.4771	40.7812	39.2144	39.7506	36.1422	51.9976	53.1612	64.7182	57.3176	30.8922
NEDD4L	9.7243	16.9123	13.8879	18.815	18.8053	9.7195	24.1346	16.9655	19.9677	11.2606	18.6918	21.8833	23.245	10.7581	25.7773	20.2897	28.9521	14.2987	12.3019	5.0446	22.1473	12.0559	14.246	17.4029	16.4698	7.2222	19.2457	14.2019	22.3604	24.1258	19.6519	12.6239	23.3247	8.0732	13.5386	11.3091	15.1418	10.8601	12.2083	18.9447	12.6517	15.6379	17.5725	14.0091	5.4237	19.6469	8.7842	10.1927	10.7837
FOXP3	0.2465	3.4423	0.6072	5.8471	0.7218	0.3972	1.2529	0.5286	0.3857	0.3175	1.5936	0.6707	0.2237	0.8309	1.1637	0.5409	0.2219	0.2703	1.7246	0.4607	0.3155	0.3222	0.4917	0.3518	0.3351	1.9565	0.4542	1.1619	0.3606	0.5345	0.4692	1.3345	2.1517	0.2016	0.6941	1.0522	1.4227	1.04	0.2141	2.1141	0.7769	0.2494	0.787	0.9064	0.2716	0.5086	0.661	1.1813	1.7241
PPP1R3F	4.5172	7.901	4.2518	8.2431	2.5274	2.1092	2.4959	3.6792	2.8247	2.5367	8.9104	5.2982	4.6725	2.2216	8.8651	3.1045	2.5965	3.0032	3.4733	6.1588	2.6048	4.8503	3.4245	3.3988	4.2854	2.7866	3.4067	20.2635	5.3628	6.5222	7.992	1.419	7.7304	2.6435	5.6777	3.1785	5.4503	4.3987	2.5326	4.1099	2.6314	4.7391	2.3808	5.5188	3.1014	5.0904	1.3431	4.4607	2.6487
HEXB	57.9726	113.1244	128.9878	101.9555	182.7715	41.7641	68.4154	77.2336	67.6871	83.2658	174.2875	53.0126	92.4156	74.0865	65.4514	106.8495	166.7387	81.6165	50.8023	35.4461	59.9535	49.6354	77.2189	61.0985	69.0875	34.852	62.1524	150.3486	139.9395	164.0592	110.6792	178.8627	159.3696	60.4478	125.7671	89.648	86.3803	79.1152	17.4384	132.9832	80.5886	105.6131	51.5464	96.3277	66.6995	174.239	111.5054	79.2011	77.7181
PTCD2	1.3474	2.3407	1.4591	2.1941	3.8312	0.9039	4.024	3.3267	3.1059	2.1569	3.9217	2.6628	3.4236	0.8904	1.4821	3.1048	4.5445	2.1462	1.5689	0.7769	3.0592	1.36	4.5492	3.0415	2.0974	0.8426	3.9247	3.1351	3.9494	4.7691	3.9437	2.1144	3.6687	1.2634	1.9633	0.9667	2.3057	1.1039	0.3879	2.6019	0.8496	2.8684	3.8591	2.5556	1.3698	3.312	1.1738	3.4303	1.1486
NEXMIF	0.0427	0.0356	0.0203	0.0571	0.1165	0.0464	0.0409	0.0881	0.0482	0	0.0878	0.3124	0.1831	0.0215	0.084	0.058	0.1388	0.0596	0.1008	0.0119	0.0338	0.0288	0.0148	0.0725	0.0439	0.0151	0.0863	0.8181	0.0361	0.6057	0.1076	0	0.2257	0.0101	0.0274	0.0047	0.0464	0.0062	0.006	0.0724	0.0142	0.5586	0.0205	0.0899	0.0204	0.6191	0.0389	0.0253	0
JKAMP	12.5223	19.1934	13.1963	31.0396	38.9976	6.6315	21.6605	14.8114	18.1062	14.8227	39.9717	31.3541	24.6957	9.0657	12.9069	25.7221	42.8347	14.4811	11.9807	8.9145	16.7522	7.5917	25.228	14.7543	17.3086	7.083	17.414	31.9036	25.5799	43.6148	22.6048	20.1216	35.6756	9.7982	16.3782	12.8358	12.6091	7.2729	2.5658	25.1495	7.3402	19.39	18.1804	16.4081	9.8264	35.4776	17.5034	15.695	11.1019
DKK3	0.778	2.298	8.7443	2.9995	9.2893	3.0206	0.8646	0.9833	1.5208	1.8902	27.241	7.5561	0.4513	1.5084	16.0203	4.2323	2.8347	0.7016	2.6069	0.5084	0.7327	2.049	0.335	0.3738	2.619	0.583	1.1113	223.8398	0.4606	1.8189	9.0604	0.5428	0.403	10.0217	1.5979	0.9164	55.7446	1.2462	0.4298	2.4006	0.6895	4.7668	0.6812	2.4117	3.4694	3.3336	5.5896	5.0213	3.046
ARHGEF5	3.7411	2.8369	3.7148	2.05	3.2233	3.3429	2.1237	2.3363	3.7624	0.1235	1.8482	3.3367	6.3202	5.5168	8.5345	5.2255	3.6134	5.8015	9.1834	2.174	8.0076	3.6254	3.1403	5.8944	8.794	2.7816	4.7319	3.5495	9.295	3.3133	4.4275	3.1313	4.7862	3.8287	2.7708	2.8403	6.7152	4.873	12.7724	3.1045	1.3972	7.4409	2.609	7.253	1.9304	4.9905	3.0217	4.7172	1.5476
NFE2L3	0.4759	2.6932	0.6823	4.1627	1.5696	1.8042	2.1878	3.4116	0.9375	0.8654	2.9444	1.4264	3.7477	0.8836	0.5617	3.0201	0.9071	0.5701	0.4337	1.1279	2.8764	0.7427	4.1048	3.8587	1.7166	0.3616	4.3652	1.4197	5.0943	1.1978	2.8319	0.5029	1.8418	1.2002	0.3799	0.4312	2.5139	0.4085	0.3413	1.6279	0.5572	2.6664	1.8579	2.4545	0.0584	4.1093	1.5617	2.6505	0.6975
MCUR1	13.0987	13.8567	10.1889	16.7989	16.0617	11.5759	30.5432	23.9001	17.9821	14.0536	22.6516	26.371	27.1633	7.0217	13.146	32.1039	18.564	19.6337	29.0536	9.7207	27.4143	11.7368	23.2791	18.9361	26.0564	12.2084	27.6787	33.2395	35.4283	23.537	18.2063	12.0193	15.8874	13.3135	10.4876	8.3664	22.7545	9.9166	4.7522	16.6332	9.4521	16.6367	22.9308	20.7412	7.0847	18.4832	12.8281	11.6673	7.5001
LIMA1	10.5126	32.674	19.1237	54.9897	17.2546	6.5458	16.6722	17.849	15.9334	19.918	19.4761	27.082	14.612	5.263	9.2487	16.7313	72.9559	13.8396	5.821	2.2816	9.9508	7.1727	30.4979	7.1272	12.3946	2.3353	12.0271	32.5231	18.6629	20.9691	10.8198	13.4031	16.1914	4.9348	7.8788	5.9844	11.5033	6.218	0.9299	38.0614	11.3404	8.7217	39.0238	10.4591	13.9312	33.2421	16.4983	10.8408	10.1933
LETMD1	90.8484	40.8983	91.9868	24.15	48.4921	40.101	26.587	116.7398	86.4133	69.2488	53.5335	77.8316	144.6702	76.7817	53.0309	76.9261	107.5544	66.1641	77.0716	60.5083	122.6881	102.3016	152.248	92.839	83.4078	60.4903	98.1043	59.9074	91.0362	39.1004	193.2181	29.1141	56.7818	100.3784	76.9596	59.3268	73.3566	84.8428	33.732	58.0192	46.836	79.5784	79.7808	113.1065	81.9095	98.8182	34.7844	89.987	34.3994
SLC4A8	0.0261	0.0686	0.0279	0.1474	0.1564	0.0228	0.0797	0.019	0.0221	0.0255	0.4838	0.0558	0.0035	0.0395	0.1619	0.0499	0.0191	0.0164	0.1003	0.0055	0.0272	0.0119	0.0068	0.0107	0.0467	0.0139	0.0313	7.1627	0.0528	0.2042	0.0135	0.0506	0.0687	0.0139	0.022	0.0388	0.2663	0.0043	0.0246	0.1035	0.0326	0.0777	0.0254	0.035	0.1731	0.0409	0.0435	0.2964	0.0381
LAMC3	13.549	10.391	46.2241	9.1131	6.8804	8.7031	5.4631	13.3586	15.6246	46.3853	27.3589	53.3508	6.3247	17.2608	11.3026	78.6577	32.4583	14.061	58.294	9.2356	12.2438	32.3593	17.5392	7.7229	4.082	41.9258	6.7869	14.8419	15.255	12.6792	34.0264	2.8423	8.3989	9.8286	9.4835	10.4948	13.0194	12.4471	9.9641	27.5349	7.7916	6.3972	15.8094	11.8367	18.4334	16.0824	26.0297	30.4867	14.2847
PTGER3	0.0242	0.0273	0.1165	0.1778	0.2084	0.0847	0.0087	0.0352	0.0685	0.0406	0.0345	0	0.1105	0.1191	0.1717	0.0803	0.0993	0.0051	0.0143	0.0102	0.0432	0.0662	0.0063	0.0463	0.0153	0.0193	0.0058	0.4059	0.1326	0.2456	0.0062	0.1229	0.2552	0.0451	0.0175	0.0481	0.0461	0.0158	0.0837	0.0783	0.0909	0.2013	0.346	0.2048	0.0087	0.1301	0.0373	0.1025	0.0989
TNIP3	0	0.4449	0.05	0.6574	0.1533	0.0218	0.0673	0	0.0176	0	0.1779	0.019	0	0.0472	0.0184	0.0318	0	0.0131	0	0	0.0185	0	0	0	0.0263	0	0	0.6376	0	0	0	0.0372	0.3428	0	0.015	0	0.0679	0	0	0.2015	0.0156	0.0098	0.027	0	0	0.0279	0	0.0417	0.0364
MAPK9	5.6713	7.7548	8.3285	9.8193	11.947	5.2289	12.2489	10.9213	8.4187	6.6824	12.7335	10.7435	20.6711	5.1245	5.2595	8.6206	15.294	9.0505	6.4064	2.146	12.7344	6.4635	14.5865	10.8897	7.2861	4.2469	14.6139	16.417	12.432	12.9904	14.9551	7.2255	12.3725	6.6217	8.5413	4.8107	7.9583	4.2412	1.6072	10.1077	5.3288	9.4189	10.6394	7.8142	6.3737	15.3526	5.474	12.8231	3.5648
COL23A1	10.0492	1.1206	1.4905	0.8792	4.3461	0.8616	10.285	1.4143	2.7341	0.4894	5.1807	1.6833	3.2558	11.8254	4.7713	3.0104	1.8621	6.6702	3.6631	2.8158	0.3087	1.1035	1.3473	0.5316	3.8258	3.057	1.1357	19.18	4.801	0.5434	0.6193	3.6992	1.1441	0.7769	1.8924	1.3836	13.3299	2.8413	6.0512	4.6876	1.2007	3.8853	12.5512	2.8101	3.5348	2.6854	1.6815	5.9678	2.4226
BCAR1	27.9412	21.6548	31.6087	15.4051	23.5493	16.1058	11.3301	21.8764	17.9723	11.9095	17.1619	28.9318	15.9345	34.8146	13.5356	24.6249	39.7592	24.2446	32.9028	22.2445	28.2552	23.4234	22.0648	17.8347	25.6306	21.2805	17.1337	34.2947	24.6762	26.3619	14.224	21.3064	30.2243	19.4465	26.3228	28.0734	16.2276	24.5728	10.6404	24.3154	19.9488	11.8549	7.0185	11.3449	20.9464	22.1678	25.3006	15.5513	9.0908
FAM160A2	16.4534	26.6946	18.0148	15.3373	20.3572	14.6113	26.1086	18.1055	16.2459	10.8097	20.7415	36.9995	33.3396	23.9106	22.3427	24.8866	27.0525	17.1803	20.0367	7.3339	17.6999	18.0628	29.2573	20.4315	16.4838	13.3287	22.364	27.4967	25.5932	23.7641	16.4408	13.6764	27.8743	13.0342	16.9357	13.569	14.3526	15.2319	13.8592	21.2596	11.9409	20.6629	19.9245	18.7252	15.8014	35.2232	12.9369	18.8651	7.7939
HERPUD1	30.0291	45.9604	36.2418	63.7804	41.5178	21.1321	42.7403	29.8467	34.7508	23.5656	32.6534	47.4587	39.8163	28.0529	28.2404	40.4046	65.9085	32.5354	29.7805	16.5319	34.8908	23.7665	32.2795	31.9057	38.6882	17.6454	32.7981	56.2491	52.2841	44.3428	37.3847	26.4334	47.3617	27.6201	30.0197	18.3267	28.5093	28.3058	20.7724	49.5329	19.7319	36.642	19.0217	33.4498	23.4286	37.9492	24.192	31.3781	10.5375
HOMER3	21.458	23.5774	22.8352	11.5876	13.3329	33.9104	18.5446	20.278	15.209	13.6307	11.8381	33.5583	10.8738	18.1389	17.5373	13.2393	13.7478	15.5265	23.1677	15.6729	20.4824	33.8284	16.7797	14.8177	17.2106	19.1718	17.9582	17.5805	9.2185	14.4141	23.7283	22.1311	13.9431	29.4382	12.3699	26.449	36.966	8.3743	18.1963	12.4427	17.7045	8.5053	10.5129	10.0624	13.1034	19.7364	20.6896	48.2727	9.0496
RAD51	3.0165	2.3628	1.9849	2.2547	3.2384	0.477	2.0441	3.2836	2.8948	2.3937	6.4056	2.6614	0.9156	3.8992	1.7019	4.6004	4.4853	2.5134	2.5774	0.5882	2.0969	2.1877	1.5745	2.9198	2.2514	1.3523	2.4363	2.6699	2.8504	4.4957	0.8411	1.2674	4.7056	1.8965	3.3081	2.5569	3.9408	2.0071	1.5952	2.8949	2.5789	0.8082	5.4962	2.8773	1.4675	0.7464	3.5019	2.1783	1.4155
POLQ	0.2432	0.1404	0.0799	0.5019	0.291	0.0871	0.2419	0.594	0.1621	0.0975	0.3909	0.6314	0.2608	0.1037	0.1399	0.6989	0.2336	0.2196	0.14	0.0314	0.2668	0.0833	1.0093	0.565	0.0945	0.0531	0.747	0.1345	0.3202	0.4505	0.3408	0.0744	0.2911	0.0265	0.0901	0.068	0.2645	0.1059	0.0313	0.2416	0.187	0.1016	0.6741	0.1388	0.1429	0.2844	0.1215	0.222	0.0291
PIK3CB	17.5879	10.077	11.5113	22.1761	17.658	6.618	35.4927	15.966	32.7745	30.3521	29.8825	35.5537	36.2441	9.1567	11.0357	30.5395	36.0516	16.5744	18.6175	9.7849	23.9792	9.9812	19.9101	16.3462	17.0005	15.8529	20.0869	23.6867	49.8676	28.1733	18.9878	14.519	22.7628	10.5224	16.4904	6.4999	19.6873	14.3656	5.9934	23.9284	6.4289	10.7945	40.6346	24.9589	9.3957	17.9141	9.3279	17.2019	8.908
CYBA	118.8891	281.1106	217.3651	191.3273	185.0933	210.8174	115.2139	126.4844	67.3305	98.9663	107.8505	111.0391	65.681	294.4275	156.4184	89.5551	210.1518	87.0048	177.9507	239.5306	109.6989	156.9708	68.8147	67.533	116.9995	188.0157	86.303	173.6911	98.3941	173.7485	147.4668	398.7361	188.6526	138.9046	174.3965	408.2557	217.5334	239.4731	80.9004	173.2623	223.0419	62.1346	51.2513	52.5702	155.362	169.6964	219.8953	229.8893	135.8344
THOC3	4.9196	6.1855	6.4474	3.1007	7.8746	2.4168	3.4606	4.0396	5.8097	4.8679	7.4436	4.5525	11.7347	5.153	4.1648	8.5209	10.7215	4.5803	4.0081	3.5535	7.8425	3.1093	4.9628	3.4995	4.8401	3.4831	6.6328	6.6999	7.4687	7.7409	2.9909	7.2856	5.3721	2.201	6.3408	5.5644	4.5754	4.8745	1.5755	5.6948	3.1537	3.2735	7.2031	2.9084	6.7799	5.5818	1.6353	8.516	2.8874
HEBP2	2.8769	8.8624	5.4969	7.7247	8.0999	7.081	9.4754	12.822	3.5646	1.8364	3.2611	11.4379	11.4866	2.4343	11.2075	3.9734	8.712	6.578	4.0729	1.4491	10.7069	10.1946	11.7327	10.0864	9.0951	1.9662	13.4976	7.7486	4.5253	11.805	12.9427	6.8505	7.6353	5.8063	4.4212	1.8539	9.4905	3.1521	2.7309	4.133	4.1803	10.8992	4.9122	4.8776	2.5018	14.5492	5.1816	9.7595	2.1481
MPHOSPH9	0.9142	1.1502	0.9214	2.1185	4.923	0.349	1.1665	2.1107	1.7778	2.5677	4.4978	3.6295	2.6612	0.6608	0.6836	3.4423	4.26	1.157	0.483	0.2426	1.9773	0.4411	4.3532	2.3242	0.9606	0.2416	2.9439	3.6604	2.284	5.7224	2.0608	0.7113	3.1286	0.5374	1.4934	0.6921	1.4327	0.7342	0.0784	2.2461	0.8059	1.6863	3.84	1.4696	0.7239	4.8334	1.4732	1.5314	0.7944
PLEKHA5	19.2002	19.5119	10.8931	18.213	32.0805	13.9713	60.6534	35.6164	30.5694	16.8445	27.9905	65.6595	69.5546	6.6537	12.3623	30.5891	38.8854	28.0303	8.7183	4.4699	23.6986	8.4546	56.1062	15.6883	20.3081	7.078	43.8989	22.0971	50.0585	30.0474	27.4967	12.4281	25.0098	7.2488	12.2532	7.318	9.6323	12.9311	3.7305	24.4341	10.2029	18.2057	23.0749	24.7968	9.4305	53.0977	16.9183	16.7371	5.8227
PRSS8	0.3147	0.0885	0.126	0	0.2415	0	0.0848	0.0457	0.0889	0	0.1121	0.048	0	0.0892	0.1393	0.02	0.0691	0.2803	0.1162	0.2966	0.2805	0	0.0204	0.1073	0.4138	0.0209	0.0754	0.2009	7.013	0.0346	0	0.0235	0.036	0.0418	0.0568	0.0195	0.1925	0	0.8392	0.0923	0	1.7127	0.017	0.7781	0.2817	0.1055	0.0202	0.035	0.2293
SIKE1	3.802	7.9243	3.8258	9.2664	9.0088	2.9532	13.6903	8.4984	7.7531	5.4089	11.1016	9.1424	10.9231	0.4651	3.105	11.2063	6.0067	2.4638	2.6269	1.4722	6.4414	1.8677	12.6772	6.9561	5.1716	1.9643	10.1029	8.9678	11.1952	13.1433	7.5023	3.2448	10.2213	2.048	4.5903	1.4362	4.3507	3.1117	0.8222	7.7135	3.5223	6.2939	5.9063	4.4593	2.3036	11.5653	2.433	4.5945	3.1015
RRP12	15.3665	15.7902	11.5714	19.3346	21.2376	18.1662	15.0879	15.8734	18.8724	21.3165	32.3487	22.0833	17.2451	19.262	35.3434	26.0421	16.0579	17.3427	31.2572	16.7093	28.3551	21.6829	13.728	15.9935	12.9098	32.9723	15.574	18.2569	26.6799	25.5985	18.3403	15.9175	28.6744	20.0622	17.2352	26.1795	31.2073	22.3278	22.1259	23.673	16.0375	12.4294	26.6961	15.691	22.5034	11.8381	17.3408	23.3612	17.6105
FNIP2	9.1166	24.9444	14.9376	20.5681	37.9374	8.1191	37.9427	21.8047	15.5075	13.6594	34.0749	38.4837	35.8174	9.0265	27.7973	27.9954	54.0796	20.3593	4.9285	3.0314	12.5885	9.7594	26.2724	15.4173	10.4262	5.6741	30.1261	26.2259	22.896	22.3467	33.0607	17.2767	41.8659	8.9585	18.535	13.0841	9.3467	13.8904	4.2529	33.8032	13.3564	22.5193	6.9347	23.4347	7.3883	59.8513	18.5447	18.5716	7.218
MSMO1	4.062	10.3739	4.6213	6.8978	16.048	5.5014	10.0792	11.9628	6.8172	5.2226	11.7199	13.1381	10.7369	2.4802	6.4894	15.6972	7.9956	6.3991	5.2833	2.6128	13.8971	6.0012	11.8118	8.285	9.9108	2.248	13.0346	29.4759	13.2458	8.7469	12.8393	4.4787	10.0642	5.9342	5.7313	2.8462	11.0439	1.822	2.5746	6.9109	3.3013	20.7832	9.2787	8.7761	3.1738	9.6301	4.7125	14.0784	4.2094
TTC17	14.3165	14.4949	12.5303	13.7531	23.6364	14.0636	22.3004	19.169	23.2067	13.9204	21.0525	34.403	25.7973	17.0407	13.5967	19.0667	27.7771	15.7438	12.2011	5.4076	16.6572	10.688	27.2485	13.4666	11.6656	8.0671	18.1722	16.3419	20.8636	20.8018	19.4339	13.3593	20.143	11.8539	16.9953	9.0647	14.8317	16.2091	4.3683	21.8624	10.908	16.5207	24.9676	17.436	6.3661	28.3663	17.0821	15.0294	7.4756
ALX4	0.1737	0.046	0.7853	0.123	0.1129	0.2711	0.3082	0.356	0.8083	0.1027	0.1455	3.801	0.0548	0.0618	0.0844	0.0625	0.0478	0.0257	1.7259	0.0086	0.2428	0.0124	0	0.1004	0.0774	0.0761	0.2741	0.0464	0.0097	0.135	0.0948	0	0.0468	0.1738	0.0098	0.0202	0.2778	0.5204	0.0256	0.4317	0.0204	0.1408	0.1414	0.0674	2.3416	0.2466	0.1467	0.0182	0.1429
FSTL4	1.0811	4.3694	5.7521	4.8266	3.9507	1.4612	1.3902	1.1748	0.473	3.631	7.353	0.4467	0.159	2.1213	1.2657	0.9327	2.6122	1.8422	0.4429	0.5552	1.2641	3.6933	1.1758	0.5043	0.499	0.269	1.2532	10.1122	0.6301	4.3162	2.6428	5.0028	3.7025	2.4848	3.2	2.8684	2.5126	4.031	0.2954	11.3283	3.2939	3.1844	0.6635	0.4743	11.0152	3.1727	1.9312	4.074	5.0414
FOXN3	13.7172	11.6884	13.0819	13.2969	19.2864	8.1031	25.7493	18.3041	19.0199	12.7798	19.4448	30.4963	19.7068	9.0529	16.3021	14.5743	21.7457	13.6703	9.2642	5.4501	21.1645	10.2192	18.8015	17.4913	13.1959	7.3997	23.0886	19.0087	14.565	17.1528	28.9567	11.8273	24.5907	14.147	14.4879	7.0592	15.6709	7.043	3.206	20.2259	7.4764	9.7836	13.4093	14.7611	7.8824	17.0583	15.9494	17.1023	5.7729
METTL24	0.066	0.0495	0.2113	0.1737	0.3645	0.1843	0.0948	0.1916	0.4101	0	0.094	1.73	0.0354	0.0997	0.1946	0.0336	0.1158	0.0553	0.2727	0	0.1176	0	0.0684	0	0.0833	0.0351	0.2212	1.2352	0.1254	0.2324	0.9522	0	0	0.0701	0.0635	0.0981	0.2869	0.1292	0.0414	0.271	0.0659	0.1446	0.057	0.1087	0.0945	0.1769	0.4059	0.7045	0
AKR7A2	120.5994	85.1312	150.039	131.1153	82.6626	89.1067	109.6319	90.5931	94.945	129.2625	110.2184	74.8978	79.6958	83.9525	195.4289	112.1612	96.8162	52.5858	155.7026	103.609	112.3639	118.9896	77.8065	71.607	123.785	119.771	80.2487	131.0895	118.2077	164.7823	135.2161	101.3487	122.6456	118.1555	130.579	111.9903	106.575	129.1513	127.9336	111.2463	108.783	31.5728	38.2966	70.8909	102.6369	47.0272	85.0308	181.3202	107.3908
MRTO4	50.7035	71.1	63.8566	51.6376	64.2327	55.4707	63.1382	75.223	63.3626	74.0182	93.5288	53.5005	63.7556	39.3327	102.265	99.936	54.3329	31.0175	71.2826	43.2511	79.2192	54.6257	63.5001	46.9719	47.4899	71.328	64.5597	61.7001	75.6837	102.3369	66.1552	38.8049	92.9169	49.0522	83.8415	45.4366	66.6927	66.8509	35.4217	78.644	55.0476	22.9318	36.4441	45.3585	62.827	36.1453	34.3192	66.9303	55.6681
NNAT	0.2201	1.2551	0.188	0.3643	1.4057	0.246	0.6325	0.358	0.6966	0.1966	10.2233	3.0074	0.8971	0.1996	3.5855	0.314	0.8244	0.5906	0.8321	0.0369	0.0523	0.1603	1.4158	0.5766	0.3335	0.0468	0.7594	49.9141	0.7535	0.3103	0.1362	0.1576	0.3626	0.0468	0.0424	0.1309	3.543	0.2875	24.8078	0.31	6.7324	1.186	0.8757	0.7258	1.0721	1.2596	0.2257	0.8621	0.1026
USE1	73.0945	50.4151	85.4347	28.7123	45.9596	83.8708	47.0225	67.3209	33.7048	79.3828	67.616	55.8405	61.6391	116.3181	52.1851	67.238	64.4788	40.3014	60.9876	41.4216	42.5616	64.2413	57.0276	39.3259	25.4824	86.6713	46.1524	65.0365	43.1405	60.7855	88.3419	106.7525	63.3308	78.8334	63.8306	77.6102	43.0573	119.2009	50.5937	73.4218	85.1333	32.736	42.1061	37.8709	88.5364	61.7616	63.9242	82.0683	73.57
MCF2L2	0.0142	0.0341	0.0091	0.0342	0.0873	0.004	0.0163	0.0132	0.0129	0.0159	0.1743	0.0902	0.0244	0.0086	0.0705	0.0609	0.02	0.0477	0.0168	0.0072	0.0203	0.0414	0.0354	0.0248	0.0551	0	0.0327	3.1768	0.0243	0.0426	0.0352	0.0373	0.0443	0.0091	0.0192	0.0169	0.065	0.0223	0.0107	0.0067	0.0142	0.0695	0.0984	0.0094	0.0163	0.028	0.0204	0.1798	0
NRIP2	2.5366	4.243	6.8812	6.4748	8.1962	4.9078	6.7206	4.9512	3.1256	5.1306	5.2726	10.7792	5.597	6.5671	1.6688	4.2792	10.6587	2.9638	6.0915	0.7317	3.5088	3.2304	7.1181	4.8112	3.1324	2.035	6.416	8.3062	2.7877	6.0626	4.7377	2.4804	4.5101	2.2775	4.9675	4.8627	3.1205	6.8977	1.096	7.59	3.3874	1.8498	2.4814	2.5878	9.5012	9.9275	6.4392	4.7747	2.2785
LAMA3	0.109	0.0909	0.2328	0.1914	0.4563	0.0959	0.0986	0.1783	0.1963	0.0451	0.2129	0.2069	0.2079	0.3723	0.1859	0.0946	0.6806	0.1829	0.124	0.0102	0.1632	0.2745	0.1299	0.2557	0.0714	0.0344	0.2593	0.7104	0.1229	0.1565	0.0666	0.1783	0.17	0.1589	0.0856	0.1681	0.2899	0.1002	0.0051	0.2275	0.2624	0.043	0.1152	0.3994	0.214	0.2311	0.1615	0.0647	0.0942
AP5M1	3.4335	6.1703	3.1282	6.8285	8.1845	2.5735	5.6104	6.8961	5.0999	4.8573	8.9571	7.7846	8.3334	2.1665	3.5805	6.5431	10.3199	4.164	3.2757	1.6154	8.5563	3.1639	10.0658	7.8092	6.0518	1.3674	9.6558	9.3644	7.9529	8.9037	8.2665	5.667	7.881	3.6514	3.654	2.013	5.4496	2.2657	0.5302	6.2773	2.6457	7.0475	4.7648	5.1119	2.0215	7.7353	4.0879	5.2961	2.3577
ANAPC4	4.7317	7.8547	3.818	9.2111	10.4919	3.7435	12.2737	9.1665	7.0893	4.7829	8.3197	15.5226	16.3363	1.9599	2.6718	8.3764	9.5304	4.8572	4.6798	1.3435	5.1189	2.0989	17.6696	6.0053	5.0672	1.6389	9.7468	8.4475	9.8956	14.7825	7.1477	3.1881	8.7548	2.1315	4.528	1.6746	2.9918	2.6896	0.7891	7.6481	4.2658	6.7906	8.7479	5.7983	1.9253	18.6305	4.5862	7.1218	2.5474
KCNQ1	5.7318	8.9978	16.1388	7.8063	8.8594	10.9082	7.1882	12.2243	4.4885	5.1435	8.656	5.038	6.2465	12.1828	4.2654	7.5661	8.4746	5.572	12.1662	9.0285	7.331	13.8985	13.1421	10.5762	2.7518	4.4782	12.9773	9.9153	7.2629	11.4627	16.5691	2.8267	9.8862	15.6822	9.3601	11.1896	12.7837	7.054	4.1034	7.9552	9.4202	8.2021	1.5111	4.9972	5.5939	7.4329	8.4027	17.5555	6.6359
TRAPPC3	55.1583	72.41	66.5016	59.9817	45.5509	37.0251	56.6706	72.6079	46.3311	58.7528	86.0247	35.291	58.3902	22.1114	45.5631	59.5273	45.7431	26.9016	60.3789	39.5586	73.9111	57.4675	80.661	54.6456	66.5975	43.9789	66.7692	75.7781	75.9695	72.6579	82.4753	38.6897	74.0929	55.1125	56.4447	30.3796	69.9089	44.1565	31.8115	67.6243	46.8566	24.798	26.9416	40.6376	45.5779	38.2829	22.047	92.9182	45.9509
THRAP3	123.824	113.9636	95.7864	100.1225	108.187	60.4585	185.3611	134.7615	130.4687	95.0581	168.8805	119.3352	139.9091	76.881	324.8421	149.0673	125.9023	90.8959	96.1079	60.034	146.479	88.4426	135.3487	92.5862	192.0478	69.1679	138.7025	160.0689	178.4488	127.4232	140.4616	93.8008	140.2519	101.8622	108.8724	68.4471	173.9462	84.9342	61.8389	131.8953	60.0282	53.4315	71.2125	113.0459	77.6869	87.4162	60.2542	134.3528	51.2737
PHPT1	153.8228	341.1512	291.045	189.5537	241.1811	206.2755	159.3977	210.4689	94.9711	196.4304	243.6506	139.9532	181.3571	249.4648	83.8822	189.0048	227.8662	130.9887	279.4784	175.7213	182.2475	229.8423	163.4552	134.0228	190.2516	178.0457	117.984	232.7376	181.5429	239.6424	168.5151	221.6964	284.8931	167.2121	236.928	281.7404	210.4705	149.8496	167.1281	200.3612	248.5742	110.9473	118.648	133.7893	239.4287	246.0922	146.5011	269.4967	246.4389
ENTPD2	2.039	1.1639	0.5915	0.2834	0.6804	0.2786	0.0955	0.0772	0.4759	0.0742	0.7893	0.3244	0.309	2.11	3.5576	0.8355	1.5045	0.7805	0.5236	0.2971	0.0263	0.1614	0.069	0.2903	0.2611	1.7212	0.2336	3.7729	2.1496	0.7419	0.1371	0.2908	1.8864	0.3771	0.6832	0.4832	2.3138	0.3474	2.2251	0.4422	0.5538	7.0675	0.7666	0.2375	1.4921	0.2378	0.7727	0.3945	0.155
LY75	0.0133	0.4786	0.2057	1.5795	0.1224	0.065	0.4296	4.091	0.0901	0.0371	0.3881	0.1135	0.3064	0.1305	0.1098	0.0406	0.0622	0.0167	0	0.0111	8.987	1.7583	0.1172	0.1088	0.0447	0.0141	0.0064	0.6109	0.4486	0.2049	0.6988	0.0396	0.2798	0.1201	0.064	0.0132	0.1807	0.0347	0.1334	0.195	0.0531	0.0999	0.0575	0.1807	0.0286	0.0535	0.0818	1.7093	0.0155
ARID4B	2.0185	4.4717	1.3877	3.5294	7.2675	1.7048	15.0449	5.3338	4.0313	1.2272	5.1791	13.7225	9.0613	0.7267	2.2078	4.8613	2.9808	2.5299	0.7178	0.4162	2.7819	1.0711	8.4472	3.2643	2.1791	1.5234	5.6713	5.7209	8.4864	5.851	2.773	1.8407	6.7125	0.6799	0.9621	0.8378	2.109	0.8144	0.5836	2.5615	1.0879	4.4062	5.0813	3.3144	0.9991	8.1309	1.7123	2.234	0.9117
OPN3	0.5342	1.1787	0.7883	1.04	1.8908	1.0094	1.2865	0.73	0.515	0.7894	1.9921	1.629	0.7751	1.1397	0.8901	0.8324	2.0411	0.382	0.3712	0.3949	1.4564	0.553	0.5216	0.5316	0.7008	0.4847	0.6775	1.7474	1.6285	1.6608	0.2916	0.806	2.1426	0.2339	0.9081	0.4515	0.5639	0.7798	0.769	1.254	0.6595	0.63	0.2717	0.7511	0.3376	0.6883	2.5456	0.4894	0.6228
SDCCAG8	3.7166	6.7482	5.3765	7.8326	13.1656	3.4402	21.9254	12.6323	8.24	5.0951	9.2894	12.7291	14.7055	2.5591	6.2946	8.7048	12.0073	5.32	3.2864	1.4189	9.2129	3.8439	15.3313	8.8454	7.1815	3.3456	12.0549	10.9069	19.3854	9.3474	10.9972	7.7395	8.5141	3.0871	4.7986	2.1684	6.1107	4.6101	0.8142	7.6665	3.407	8.7008	12.6091	9.1359	2.5517	12.3879	5.7395	5.5787	2.2305
PTPRN	0.0284	1.5898	0.0228	0.0107	0.3842	0.0497	0.0409	0.0165	0.0402	0.0397	1.8944	0.2169	0.0839	0.2149	0.5456	0.1956	0.025	0.0358	0	0.0477	0.0254	0.0345	0	0.031	0.0718	0.0151	0.075	53.5705	0.0473	0.4009	0.022	0	0.1952	0.0302	0.1165	0.0916	0.8352	0.0279	0.0535	0.0417	0.1564	0.0936	0.0615	0.041	0.4686	0.0127	0.2771	0.1772	0.0995
HHAT	5.5472	7.5572	6.5143	7.4376	9.8937	4.4518	19.8336	8.8164	8.29	4.2274	11.6156	9.5054	9.5186	2.5282	11.2345	6.181	7.0385	6.6521	6.293	2.3977	11.5106	3.8048	13.2174	7.4097	11.4789	3.9717	7.2566	10.2326	23.1002	8.9199	9.9771	9.6112	9.0016	6.3954	7.3711	2.8358	7.7084	3.4155	1.6686	7.3585	2.3145	3.3816	6.7388	10.4654	1.9424	8.2113	5.6343	10.8857	2.2788
KIF1B	10.5353	10.1068	11.8561	11.682	13.7499	5.7392	15.2563	8.5773	8.8396	12.8728	22.1071	10.3907	11.9592	9.1499	10.1349	9.9303	15.7324	5.7107	8.9118	3.4676	6.9554	5.5692	10.3107	5.3956	7.7505	7.3113	7.5291	43.8429	9.0915	18.2254	11.9643	6.0956	15.992	6.6606	8.9248	7.4337	6.8929	5.1499	4.2655	17.518	4.8204	3.4298	5.5544	7.2789	11.3758	7.5376	5.0292	12.4603	7.0129
FOXC1	1.0283	3.174	4.4852	6.9501	5.9169	4.0419	2.5534	1.5528	3.4037	2.0666	4.0809	9.4433	0.9137	3.8183	1.1097	0.9878	3.5245	0.9361	8.7983	0.3816	1.641	1.1233	0.8382	1.0101	1.0509	0.922	1.1543	3.7177	0.894	4.8526	0.7119	2.6988	3.415	1.2341	1.9812	2.2127	3.1472	3.8564	0.2212	6.4141	1.4095	0.589	4.5479	0.896	9.848	3.809	3.6154	1.1506	2.8428
TBC1D22A	46.0588	39.5936	49.6301	34.1066	37.9599	41.3286	29.1456	26.4951	41.5201	33.4323	43.1121	50.7186	35.3	61.2373	40.8379	36.4176	48.1349	40.5586	50.7438	41.6822	34.1327	39.5648	31.9992	22.0963	47.2418	37.862	25.4663	44.6513	46.4665	45.5485	29.6804	33.4881	45.9636	27.5931	42.1967	43.2976	30.5882	55.0383	37.6332	36.1921	29.2783	27.601	44.9147	43.4446	44.7686	38.6133	32.6246	32.6279	24.3582
SYNE2	8.264	18.7072	9.5614	5.8776	10.7897	1.5447	3.149	10.1431	3.1904	1.7494	27.7787	26.6201	28.1505	28.1645	5.9083	14.3409	33.3521	7.7491	4.5771	0.3982	18.1326	4.0624	7.632	9.8839	3.3171	4.9985	28.275	19.5616	8.9975	13.3817	1.744	5.3185	15.8416	4.203	4.1364	12.3924	7.535	13.4228	0.9185	5.8925	9.889	8.4925	7.7967	9.9426	4.38	41.9508	4.0973	1.2691	4.0829
PLEKHH1	45.7894	42.0236	39.5503	45.7535	62.01	19.5619	42.1816	37.9049	19.5071	39.5782	79.6514	57.1142	98.1743	20.2352	30.6838	60.6137	92.0239	56.6445	25.3165	38.2759	20.1449	29.0884	61.1296	34.9978	47.4649	13.4687	27.2221	40.0204	77.8076	62.8085	81.4352	30.6002	64.9844	30.8639	37.2972	40.2622	21.9311	29.2108	19.5643	56.1051	33.5982	94.7896	15.6261	65.8058	25.404	190.8164	25.1902	39.3129	20.5615
ATP9A	20.1191	17.3672	38.416	36.7321	70.3644	27.9281	26.4662	22.2169	23.682	32.7653	56.0754	47.3156	27.9973	25.0706	36.6725	15.2112	50.1906	20.9415	19.7777	7.8155	22.5149	21.0866	23.9017	16.4777	14.8406	12.1667	20.0514	66.1884	29.6341	44.3526	40.6729	47.4929	35.5875	22.999	28.8003	21.6612	17.7422	22.5856	11.0512	44.7205	21.1665	25.8498	21.6356	28.256	34.0422	35.7511	37.6514	60.8246	19.2136
SPO11	0	0	0	0	0	0	0	0	0	0	0	0	0	0	0	0	0	0	0	0	0	0	0	0	0	0	0	0	0	0	0	0	0	0	0	0	0	0	0	0	0	0	0	0	0	0	0	0	0
CBLN4	0.0557	0.0835	0	0.1116	0.0228	0	0.0533	0	0.021	0.0829	0.0793	0.3847	0	0.0561	0.0219	0	0	0	0	0	0	0	0.0192	0	0	0.0197	0	0.6737	0.0353	0.0327	0	0.0443	0.034	0.0197	0.0357	0.0184	0	0	0	0	0	0.1278	0.016	0.0765	0	0	0	0	0
CHRDL2	0	0.0276	1.1407	0.0831	0.1131	0.0772	0.1059	0	0.0416	0	0.5511	0.0225	0.0593	0	0.1522	0.0375	0.0216	0.0154	0.0653	0.0154	0.0876	0	0.0382	0	0.0775	0.0392	0.0177	0.3554	0.0175	0.0811	0	0	0	0	0.0177	0.0183	0.6411	0.0481	0	0	0.0184	0.0231	0.1115	0.0152	0.0264	0.0494	0.17	0.0164	0.0859
FAM168A	23.2197	21.2498	26.8244	20.5458	25.6993	27.6335	34.6676	23.3613	20.8363	18.0239	33.5869	29.6362	20.0889	32.6575	28.4748	16.9607	29.9806	26.8657	18.8595	13.5754	21.3532	22.4394	27.9671	19.6436	25.53	13.156	23.5456	78.3323	24.5909	27.4731	36.3545	22.8683	27.2606	27.5885	25.6775	21.606	31.0045	15.0763	9.5708	28.0816	13.9767	25.2882	17.2253	24.2997	13.4322	24.1839	24.6557	40.4958	15.9133
RELT	1.2672	2.8806	2.1	4.0261	4.0065	1.2548	1.6031	1.483	1.4002	1.3093	3.8935	1.3727	1.6937	3.2727	2.344	2.9194	3.1323	1.348	1.821	0.8399	1.9106	1.1249	1.7953	1.4451	1.3769	1.2676	1.1509	5.0014	2.1222	4.8401	1.5503	2.922	4.5613	1.2571	3.1612	3.4674	2.2832	2.532	0.7358	2.7417	2.1456	1.0546	0.6788	1.0445	1.0837	2.5789	1.6777	1.877	1.8522
GALC	7.9912	6.621	9.6811	5.743	9.1413	7.0121	31.395	19.5033	16.572	4.6164	6.5461	22.0916	17.0194	5.6576	9.0733	8.3984	12.24	9.5775	4.5457	6.2954	16.6197	12.3882	22.4824	17.7478	13.1734	5.1378	28.3764	14.0868	14.1651	7.9501	29.5091	15.1392	10.5415	15.1768	7.7903	4.5104	19.8657	1.9399	3.0523	10.0832	2.7087	7.9016	15.2861	8.3337	3.5461	12.3563	11.8735	22.9384	2.4708
NOP58	5.9153	20.5941	7.1164	18.6847	40.2048	6.0903	55.0681	28.6055	12.5031	15.5838	45.3687	42.7051	48.8346	8.7232	13.5841	47.7768	26.0613	9.3055	4.6657	2.3958	26.0382	5.6616	20.8754	19.9544	6.9187	6.6161	31.2034	17.564	26.6116	54.6428	18.1124	8.7196	41.2341	5.1313	13.3251	8.7662	15.5287	11.9972	1.8615	16.2355	11.896	15.8539	22.2236	13.0067	7.9871	46.2585	11.4539	12.4387	5.3752
SZRD1	93.1435	127.0611	119.5925	107.5745	78.5024	64.245	106.5813	81.8806	84.0235	89.0376	133.6795	66.6905	72.4221	61.5887	127.1378	97.5008	81.8366	56.4261	131.621	78.6126	81.2506	70.8392	64.0644	55.6334	100.1476	80.5163	69.2778	100.2476	121.0929	116.1151	67.3988	76.2174	140.2449	61.6841	117.2821	68.4475	87.7169	99.9785	74.1876	114.4259	88.2742	36.6565	49.8405	74.4753	89.6987	51.5864	52.4462	88.3732	70.167
KCNH2	0.0907	0.3176	0.6026	0.2123	0.4208	0.1267	0.0579	0.0468	0.0114	0.0338	2.8287	0.418	0.0865	0.1371	0.7376	0.267	0.1416	0.1014	0.0714	0	0.012	0.0489	0.0418	0.022	0.0763	0.0536	0.0966	47.3567	0.0671	0.1243	0.0624	0.1443	0.0553	0.075	0.0485	0.0799	0.6138	0.0395	0.0506	0.0237	0.0604	0.4673	0.061	0.216	0.4331	0.3965	0.1344	0.2781	0.094
CUL1	16.9807	40.894	28.2079	48.4829	55.532	27.1807	46.5407	45.8167	24.6399	51.9384	59.705	64.4611	59.8624	19.2941	26.1301	46.4461	58.1707	22.0486	17.6793	3.554	62.8858	18.7126	50.1138	39.1139	22.9018	12.6978	55.341	66.5462	40.2265	60.2062	40.5222	36.5474	55.3173	16.7544	37.115	16.6039	42.3285	31.8593	4.9165	47.5868	24.3665	29.0197	23.8245	24.6939	22.225	60.4036	30.6358	31.0683	18.3341
FAM114A2	6.8887	9.8116	7.7852	11.2133	11.3675	4.1091	17.228	12.0132	7.7455	6.5599	11.2195	10.8977	11.5051	3.809	6.871	9.9795	21.71	6.8968	5.9127	2.4125	16.5761	6.7285	14.8604	7.0881	10.8708	3.2444	12.8249	14.4348	10.363	15.2736	11.9671	5.7676	12.6508	4.3974	7.1979	3.1644	9.9889	5.7756	1.3846	12.4233	4.8591	6.0691	8.7575	9.2268	5.8719	11.5969	3.3849	8.303	4.12
CYFIP2	0.5629	4.909	5.6883	7.8562	2.505	3.8143	2.2098	2.0458	0.9638	1.7673	7.2016	2.8894	5.0627	3.1585	5.9205	0.7836	4.0443	1.6917	0.7967	0.3783	0.5365	3.2134	3.9548	1.1011	0.6989	0.5514	0.4486	40.2791	1.2666	6.2353	15.0326	4.1489	5.6417	3.9059	3.2322	3.3249	4.0913	3.4213	0.6155	3.0354	4.9076	8.1218	0.4145	1.4287	4.1036	8.5164	3.1892	10.6704	2.612
TAB2	7.8842	17.6861	14.3344	21.8935	27.1048	14.4755	41.9554	32.4785	13.3111	7.358	17.2001	56.6559	43.1254	11.0489	28.0808	12.5424	44.7275	23.337	11.2631	2.5166	23.6008	23.3012	33.4546	21.2226	19.2249	3.7628	39.946	27.449	14.8721	22.4896	43.4361	14.5446	27.598	15.0354	15.5712	7.2452	17.3206	6.8779	3.6454	21.1292	7.3766	22.6488	12.9186	16.4989	8.053	38.6749	23.6373	30.8753	3.778
GINM1	9.4915	33.5565	23.3198	46.0441	49.1459	18.5957	48.7132	39.7816	12.5502	17.7402	26.1917	53.1002	33.2988	11.7501	30.3861	18.9963	60.1092	18.839	16.5272	5.9701	33.1911	23.673	40.0876	26.4246	38.8473	4.5923	30.7763	44.2977	24.6778	68.4013	44.1584	36.8543	39.9128	14.2696	23.9989	13.2712	22.5394	16.3025	3.4919	28.386	17.9857	40.6806	10.5019	16.9543	14.6393	42.9444	35.84	25.3674	9.4586
EIF2AK2	5.3868	9.8872	6.7965	14.0588	13.9786	8.4736	25.6621	12.5461	11.685	5.7291	14.674	22.2417	15.6683	3.0014	5.6902	13.5433	13.5073	7.8976	5.5858	1.9741	11.1677	4.2666	15.2973	9.8409	6.8371	3.3574	14.3604	12.1714	25.7615	17.4281	12.8023	8.6852	16.3146	4.7333	5.5877	2.7338	8.1247	4.4061	1.2496	10.9467	4.5683	11.8734	24.6285	10.8804	5.3781	15.6413	10.9365	25.1015	4.2374
USP36	35.4287	15.2675	17.7414	13.7439	21.528	16.3704	29.5709	17.7729	29.281	18.0245	20.4707	32.4668	26.4246	24.6161	34.7054	27.1303	25.6712	39.2213	35.0424	24.1963	30.8481	18.6718	21.0126	16.6933	28.8793	36.7806	21.8149	21.3911	27.5742	19.8241	23.4248	20.4978	24.9515	21.6682	25.3901	25.1136	36.1664	25.4782	24.4577	23.7818	13.9502	12.5668	25.3292	28.5807	27.4264	24.1434	22.3757	23.7407	11.478
KMT2C	7.1362	5.5787	4.9506	6.2606	11.9394	4.6361	12.3872	7.1877	8.5097	5.7688	9.0101	17.6689	11.7218	6.7793	6.2425	7.5167	11.5459	7.7473	3.8732	0.8605	6.2129	5.0001	11.8004	5.8584	4.9018	5.3077	10.1033	11.3741	8.8937	8.498	11.608	4.3937	9.1354	3.8146	4.3608	5.0047	5.4228	4.6545	1.8438	9.3698	2.7885	6.1787	7.7437	7.9778	5.9134	15.4119	5.4177	6.5097	2.2316
MCOLN3	0.3975	1.6965	0.9524	2.9234	2.343	2.6031	3.4134	5.8278	0.6889	0.6115	0.4278	2.1118	5.4564	0.1068	1.2406	0.9269	3.7217	1.3924	2.2748	0.8881	5.1542	1.6404	12.8562	9.8531	4.5571	0.2255	3.4875	1.8746	4.5356	3.1747	5.4279	0.2424	0.9135	1.1272	0.2978	0.2801	2.9683	0.4269	0.266	2.3327	1.0859	3.0602	0.4125	2.3589	0.3543	7.0527	1.2409	3.7816	0.4325
CCDC85A	0.1422	0.064	0.1366	0.1498	0.1397	0.0993	0.2656	0.1487	0.0643	0.0159	0.3039	0.746	0.0763	0.0645	0.1343	0.058	0.1332	0.155	0	0.0119	0.1352	0.0173	0.118	0.1242	0.0479	0.0303	0.0681	1.84	0.1217	0.0877	0.176	0.0339	0.1562	0.1664	0	0.0282	0.1237	0.0186	0	0.2003	0.0853	0.098	0.2214	0.1876	0.0204	0.178	0.1896	0.076	0.0995
PUM2	29.3176	37.8308	27.6152	45.5318	59.922	20.0517	145.2619	66.4036	55.0285	31.8626	65.1978	115.8183	79.0463	14.2229	24.0404	66.9253	89.5756	62.8648	43.2528	11.1077	68.846	20.4731	78.7271	55.4129	47.95	18.3724	90.8033	55.7307	76.4171	55.4317	55.331	22.9962	59.2058	21.3567	29.2298	15.608	39.6995	23.9485	6.7223	51.6374	21.4903	45.2039	57.7205	46.5102	25.3881	76.6438	48.7559	36.8255	15.4255
MRPL43	40.0051	41.1814	35.3663	34.0944	32.1548	28.8637	46.4842	50.9587	37.0541	37.3722	34.3168	53.1739	52.5104	27.6918	40.8789	49.9017	41.2253	32.5281	50.2193	35.2212	46.6482	38.2822	48.7215	35.4252	48.6366	37.7335	41.2719	42.7443	47.6171	34.9957	44.0835	15.9799	33.3772	29.4305	26.8336	26.2562	42.5273	34.8833	26.4903	30.1189	24.1578	34.1019	40.0196	41.7746	32.6761	38.0243	31.335	51.4068	22.8706
ITIH4	0	0.0377	0.0268	0	0.0308	0	0.0541	0.0875	0.0142	0.014	0	0.1838	0.0269	0	0	0.0128	0.0294	0	0	0	0	0.061	0.0391	0.0274	0.0423	0	0.0842	0.0713	0.0119	0	0.0388	0	0.0345	0	0.0121	0	0.0137	0	0	0.0147	0	0.0472	0.0326	0.0311	0	0.0561	0	0.1006	0.0293
ITIH1	0	0.0193	0	0.0582	0	0.018	0.037	0	0	0	0	0.0157	0.0138	0	0.0456	0	0.0151	0.0216	0	0	0	0	0	0	0	0	0.0123	0.0585	0	0	0	0	0	0	0.0496	0	0	0	0.0809	0	0	0.0081	0.0223	0	0	0	0	0.0115	0
HPF1	12.5906	28.4	14.9351	20.5813	29.1041	13.1027	32.7463	40.8166	20.881	14.4714	29.426	52.4995	43.2889	8.2078	14.0838	33.5369	31.6871	16.3878	12.3948	8.2052	22.6891	9.8388	52.2463	21.1975	18.2497	10.0677	32.8456	35.5827	25.7054	22.6899	27.4053	12.026	32.1227	9.0139	15.1416	11.0498	12.3502	10.1031	3.8212	20.3806	13.0777	28.5364	17.7912	21.9766	8.2516	49.7392	17.3418	25.9288	10.553
ZFR	15.6837	18.2043	12.2418	30.1004	46.2026	12.057	44.7263	27.7135	43.3646	17.3475	44.3546	67.9139	49.3207	10.3948	15.6559	38.2621	59.8014	30.5836	8.3911	3.8012	26.7827	8.1917	34.4592	25.1637	22.2979	7.1428	33.1651	39.5021	49.827	46.1217	39.0054	12.3807	37.804	9.8695	16.857	8.9142	19.8476	9.1643	2.1581	32.5883	7.9458	31.9086	39.9942	30.8831	7.4022	49.4867	31.0057	16.2823	8.442
ZNF280C	1.4381	1.7036	0.9562	2.3628	3.687	0.8281	4.8206	2.9454	2.7519	1.5494	3.3787	5.9091	2.6653	0.7435	1.623	2.8405	2.0523	2.655	0.8197	0.4334	2.8335	0.8116	4.1879	2.3408	1.9323	0.6442	3.6872	2.5484	3.3228	2.9227	3.2517	0.903	3.1405	0.6171	1.507	0.9376	2.0991	0.5932	0.3483	2.5468	0.6557	2.7109	4.4511	2.5787	0.4698	4.8502	1.3842	1.5944	0.8824
NPFFR2	0.0248	0	0.1324	0.0373	0	0.0346	0	0	0	0	0.212	0.0605	0	0.0375	0.0585	0	0.029	0.0208	0.0293	0	0.0295	0	0.0257	0	0.0209	0	0	1.0696	0.0708	0.0218	0	0.0888	0.0227	0	0	0.0492	0.027	0.0324	0	0	0	0	0	0	0	0	0.0254	0	0.1157
PHF21B	0.3506	0.1754	0.052	0.0147	0.1196	0.0952	0.2239	0.3847	0.7376	0.0326	0.3053	1.4852	0.3552	0.1472	0.3449	0.0595	0.1026	0.1143	0.2992	0.0082	0.0347	0.1182	0.6366	0.1382	0.0164	0.1762	1.0268	7.9369	0.0185	0.0343	0.2912	0.0581	0.0981	0.0207	0.0844	0.0193	0.2966	0.0763	0.2567	0.0572	0.0389	0.0488	3.5883	0.0883	0.4325	0.4616	0.02	1.3958	0
TRAF1	4.8758	13.7103	6.4055	13.3033	7.1594	4.6921	7.211	10.9022	5.1859	2.9774	8.9015	9.9977	14.3555	3.9904	4.3046	5.1275	7.6496	3.4526	6.5938	2.3548	4.9556	4.6172	31.8	7.8187	2.8934	3.2402	11.4245	8.4116	6.7992	6.7018	5.418	2.3547	10.253	2.8359	3.1734	4.5209	5.1888	2.7146	2.1655	9.3133	5.0301	3.8819	3.7417	5.8936	4.0446	31.6271	3.2976	6.341	3.4745
RC3H2	7.4585	7.2813	4.4513	7.9547	10.8556	3.6397	12.6628	9.6394	11.1238	5.4972	12.4206	18.2826	16.2476	3.8846	8.6302	9.8365	14.7641	8.3966	4.7821	2.3912	9.6758	4.459	15.2493	8.1077	8.3896	2.2878	10.0958	10.9857	16.855	11.1124	14.4984	2.5172	12.8376	3.2018	6.9317	3.0136	5.8827	2.3594	1.867	9.1762	3.4138	8.943	11.4122	10.1474	3.6314	15.3419	5.3446	8.4176	3.1501
IL17RB	1.0956	1.5574	0.985	1.2578	2.3604	0.5369	3.8105	2.2997	2.7374	1.5023	1.4239	3.6342	1.8346	0.2905	1.9738	3.8188	3.0595	2.5465	1.4532	0.7247	3.0153	1.3065	4.347	2.6224	1.7148	0.9406	2.9288	5.8898	4.0576	2.4721	2.8736	0.8714	1.2842	1.5331	0.9073	0.7429	2.0695	0.8033	0.3377	1.3537	0.8261	1.0115	3.3743	3.0894	1.3216	1.753	1.4586	1.5568	0.7171
TRAF3IP2	16.8592	42.3406	47.0521	33.9901	41.1971	21.1177	19.0403	24.2031	21.6012	17.1392	29.3132	23.2131	31.514	50.9674	72.7092	17.1769	64.1896	40.6391	40.5003	16.4806	38.2435	29.604	30.3374	33.5334	43.944	10.6127	30.6673	32.463	55.1274	47.7304	20.2107	48.5698	53.0605	22.7433	49.0892	39.0862	28.6746	40.7188	36.2806	36.2094	37.8322	44.8205	15.4153	29.6919	28.4949	44.2324	26.1771	24.6459	18.4241
GYG2	296.8929	68.6391	149.8886	92.5532	123.0053	188.0832	364.2515	204.6238	147.9684	133.4348	122.8789	564.1899	329.792	149.5166	211.3928	174.2587	158.2709	214.029	219.8033	156.5773	231.2629	186.5203	234.6787	173.7551	171.2287	156.2904	380.9088	79.8258	511.2366	204.0451	364.6194	74.0791	87.5498	227.632	96.7588	102.8479	178.5558	144.4579	160.3835	126.4651	70.156	228.8171	128.6261	555.0895	188.9902	387.2225	292.013	243.43	54.9303
DCBLD2	3.5012	5.7206	3.317	3.5895	6.9812	4.2888	15.35	12.9421	6.7479	4.2625	4.9288	16.6217	14.7138	1.2855	7.4753	9.9723	7.7889	6.4108	3.6949	3.0684	10.8925	4.1113	20.3995	13.7858	7.7095	2.3121	17.005	14.2341	14.7229	6.7945	10.1559	3.688	5.4452	2.9125	2.7633	1.8093	11.3836	2.2153	2.2719	3.9269	3.6342	4.7478	7.0066	10.6201	2.5188	10.2542	3.1064	7.1006	1.8988
SERPINB3	0	0.1029	0	0	0	0	0	0	0	0	0	0	0	0	0	0	0	0	0	0	0	0	0	0.1122	0	0	0	0	0	0	0	0	0	0	0	0	0	0	0	0	0	0	0.0889	0	0	0	0	0	0
SOAT1	3.0654	28.2993	15.2838	32.0289	72.5789	15.2939	37.7367	34.4428	4.3332	8.468	42.2185	18.6044	10.2387	4.9228	14.985	19.4536	38.3305	10.8205	9.7093	0.8328	26.1164	11.6692	35.9162	15.8264	7.6975	2.8879	25.91	38.0308	5.1784	65.433	51.3952	35.2337	49.5904	25.4395	15.9077	11.1492	23.6991	6.6109	0.8805	35.882	10.3685	10.7432	6.2047	4.7503	12.9698	55.9664	23.0321	24.1838	8.5884
PKP2	0.3861	0.1008	0.3854	0.1263	0.9072	0.4104	0.2894	0.7898	1.2145	0.0094	0.287	1.3209	2.7818	0.3806	0.6737	1.7447	1.1888	0.5279	0.2876	0.1055	0.8679	0.4279	1.7591	0.7513	0.3603	0.2679	1.271	2.2102	0.8222	0.6655	2.3109	0.0601	0.1306	0.607	0.3154	0.1497	1.625	0.1754	0.158	0.1675	0.1846	1.8512	1.0163	0.7611	1.0221	1.366	0.878	1.6139	0.0979
MSH4	0.5547	0.1074	0	0.0404	0.022	0.2999	0.3085	0.1455	1.8808	0	0.102	0.7421	0.3838	0.027	0.0634	0.2552	0.0419	0.3301	0.0634	0.045	0.2126	0.0217	6.0884	0.0976	0.3012	0.0381	0.823	0.1828	0.8847	0.2364	0.0184	0	0.0983	0.0571	0.0172	0.0355	0.0778	0	0.0225	0.021	0.0358	0.2802	0.6499	0.6489	0	1.0399	0	0.0159	0
F7	12.9678	32.3302	45.0514	18.5238	16.2841	18.0045	12.4121	12.7913	7.1197	19.896	22.1385	13.0193	2.9731	47.2477	26.3222	20.6499	26.155	25.6728	8.0236	19.0342	3.9718	3.8136	9.187	2.1181	2.8387	4.4402	4.8705	11.9905	17.9841	9.2121	24.3113	55.0828	14.11	7.2393	20.445	10.7446	1.5409	33.1903	4.2909	15.42	22.7206	10.0735	17.7273	15.0557	27.4229	12.8755	53.3824	14.2154	20.2532
GDI2	145.0785	196.0219	194.8681	191.9563	251.239	105.1631	220.8367	243.0777	245.0629	217.0103	324.4387	224.6428	306.41	116.0437	152.8012	279.5272	273.4433	170.2571	112.8171	88.8519	205.8169	133.881	284.6669	173.33	174.9271	97.9105	165.5631	224.9848	289.8826	335.9274	274.7603	114.2307	323.4615	140.1187	247.7865	103.1909	159.3364	134.8142	38.2325	221.9255	129.3325	202.9861	194.6824	232.9957	64.7316	237.5382	196.0488	173.8435	129.2836
PRDM1	0.2254	2.3281	0.8143	8.2021	0.6493	0.6416	1.5067	0.2819	0.5486	0.5517	1.4325	1.1102	0.5578	0.2227	0.3888	0.6094	0.3145	0.3271	0.4403	0.0436	0.309	0.3577	0.2698	0.5298	0.3866	0.1014	0.2409	1.4461	0.4533	1.6493	0.2771	0.5998	1.7453	0.2858	0.3173	0.4467	0.8013	0.0792	0.0653	1.5872	0.2686	0.4236	0.4947	0.4644	0.3353	0.4418	0.4267	0.7869	0.4244
ATG5	1.6347	8.0264	3.634	8.3428	11.9688	4.393	11.8759	9.5907	5.356	3.4195	6.7361	16.7227	12.1947	2.2672	4.7139	4.8912	13.3204	4.7455	3.5568	0.9623	9.6155	4.5965	13.696	8.5714	7.1753	0.9796	11.8189	10.3684	10.4779	10.9736	13.1319	5.4556	10.7953	4.0601	4.575	2.0096	5.6598	2.4729	0.8959	6.6429	2.575	10.6242	4.8048	4.6649	2.0898	13.7007	6.9602	8.0579	1.5198
TMCC3	1.2309	1.2942	1.5155	3.0885	1.655	1.3553	1.678	1.2002	1.3202	1.5349	2.2272	11.6833	2.5246	0.8147	0.5515	2.2977	4.2379	1.0095	1.5815	0.2861	0.7581	1.6577	1.7617	0.5198	0.4613	1.1661	0.5338	2.5594	1.1278	2.9997	3.8908	0.4609	1.1924	0.9651	0.8396	0.6055	1.7295	0.5985	0.3496	1.8772	0.6735	0.7993	5.338	2.3773	1.4544	7.174	4.2936	2.2552	0.9008
PITHD1	100.4324	98.9036	105.2942	87.2096	58.7569	49.4152	101.2655	111.5947	125.8711	75.7603	123.3626	69.105	87.352	40.1616	94.0706	104.3823	81.0212	48.0439	94.5976	46.0689	111.4215	71.9994	98.7424	61.6577	110.2926	72.5852	100.3226	121.6815	107.5602	94.1883	66.8496	44.9378	101.8023	62.7661	92.6531	36.6884	81.2	81.3063	60.0136	107.138	57.3761	30.9548	84.4077	59.1678	71.3549	53.8553	28.8265	83.4722	41.8117
MTA3	12.4152	10.7376	15.3739	13.7853	14.5263	11.4469	32.4453	16.612	17.5016	15.4738	16.3242	25.8704	17.9529	7.8225	15.4698	15.5565	19.6957	17.9685	17.2014	5.9079	16.9498	9.2231	20.2231	10.3217	15.8388	7.0775	14.0546	17.0901	17.7058	13.7623	18.4512	9.6915	12.765	9.2274	12.8499	9.0479	9.8453	13.0879	6.6489	16.5133	9.3855	13.0238	25.7629	14.9967	14.2355	19.9467	22.5198	15.0867	8.4329
USP13	6.9451	2.7883	3.1864	3.1786	5.9031	2.6555	10.3481	10.8009	12.2612	5.5114	5.591	14.2217	6.9943	3.0359	3.9124	9.6344	19.5906	5.9678	4.8057	1.7013	10.6838	2.9261	9.6611	6.4371	5.6217	4.0453	18.1102	6.0825	6.0924	6.3582	8.1149	3.9458	4.984	4.5932	3.2969	2.0405	6.6088	2.6051	1.2066	4.2528	2.0294	3.5196	10.3306	6.1621	3.0935	5.5618	4.5837	5.792	1.7565
ATP11B	4.1206	4.3385	1.8494	6.4575	6.6478	2.5974	13.9341	9.521	7.3207	3.1217	6.0336	19.5694	19.6641	1.2127	4.6155	13.3278	10.2565	6.0077	2.8063	1.4835	7.5764	3.4709	14.9449	8.71	5.4673	2.1816	10.9858	9.3239	9.2172	6.8445	11.2745	3.267	6.4351	2.8785	2.9388	1.155	4.8483	1.4973	0.6714	4.6646	1.4131	3.8703	6.4494	5.9476	1.1221	7.1009	4.3692	5.8443	2.1235
LAMC2	0.0086	0.1037	0.0461	0.1365	0.5413	0.0241	0.0248	0.4016	0.0977	0.0096	0.0739	0.0316	0	0	0.0408	0.0088	0.0809	0.3913	0.0102	0	0.0616	0.0315	0.009	0.1792	0.0218	0.0276	0.0083	0.2158	0.0411	0.0457	0.0089	0.2474	0.0237	0.0276	0.0167	0.0428	0.1316	0	0.0434	0	0.0259	0.0866	0.0897	0.2351	0.0124	0.0309	0.0177	0.0462	0
CDK14	0.9255	1.6891	2.0296	2.4021	2.5394	1.7119	1.2577	4.3004	2.6954	1.7968	1.6274	14.4736	12.8592	0.7309	3.8383	1.4272	2.1763	2.3282	1.1919	0.5869	1.1297	1.6902	10.8819	0.5916	0.5474	0.1774	0.6952	12.6805	0.4599	2.9528	12.9042	0.6764	3.8081	1.135	2.0242	0.9172	1.2333	1.2306	0.3663	3.7778	1.0167	3.0142	1.0528	3.2233	3.6788	7.9176	5.3698	3.2655	0.3305
SEC61A1	177.104	137.7443	117.5771	162.6942	163.6151	127.9683	146.1683	150.2677	155.5219	165.6295	229.1521	231.2799	144.9584	157.2135	231.691	200.9842	170.0163	169.6372	218.4555	139.8039	196.8094	175.1137	137.5646	130.7792	177.848	162.3858	130.6774	180.4311	201.7177	170.3535	182.7451	147.3466	180.5939	176.3137	124.5978	134.8684	268.7571	143.778	169.3453	146.1433	96.2895	94.1061	164.9562	129.5148	108.0177	116.6703	145.2154	198.8701	76.5313
PPP1R12A	2.7765	5.143	2.3745	5.8425	9.3447	1.7496	16.0397	7.344	5.5964	2.599	8.6769	15.7794	13.1062	1.7961	1.2107	8.6825	11.9307	3.8002	1.8876	0.6033	5.1518	1.6282	11.8388	5.4528	2.7353	1.6474	8.1856	6.4421	7.522	9.045	5.0492	1.6826	10.72	1.3951	2.5417	1.8229	3.2073	2.2222	0.6561	5.6786	1.878	5.1846	5.7277	3.2641	2.3666	13.0125	2.6399	3.2	1.5063
RASGRF1	0.0235	0.88	0.2066	0.2603	1.4907	0.3604	0.396	0.2044	0.0795	0.1702	0.6934	0.1574	0.0189	0.4697	5.1291	0.1673	0.1716	0.3245	0.0208	0	0.0558	0.8542	0.0608	0.1664	0.0888	0.0312	0.1517	10.8019	0.4127	0.217	0.0242	5.0582	0.5045	0.0686	0.3503	0.2325	0.3061	1.6468	0.1619	0.413	0.4162	0.0257	0.0152	0.4737	0.3612	0.0524	0.3308	0.2505	0.2871
CAMK2B	0.7171	0.2152	0.2373	0.0647	0.6252	0.2704	0.2575	0.4748	0.2269	0.1361	2.0739	0.8748	0.2999	0.4768	0.7025	0.5407	0.4616	1.383	0.5337	1.3099	0.554	0.1219	0.4612	0.7905	1.3097	0.1297	0.1718	35.8258	2.9117	0.2401	0.2144	0.1198	0.2363	0.244	0.1243	0.1848	0.7799	0.0656	0.243	0.303	0.258	1.6264	0.2233	0.3724	0.678	0.4873	0.125	0.8681	0.1338
CROCC	11.3788	19.1018	21.0722	9.2433	8.533	13.2869	17.483	24.6508	7.7494	15.4653	18.089	13.4138	19.8322	9.0164	11.0261	18.4108	16.0414	7.9988	22.8814	5.7559	11.7288	11.8992	21.3999	11.9736	10.9084	11.2356	19.4461	45.812	6.4381	16.4991	10.2231	6.8659	20.2858	13.3138	15.147	10.1851	17.6015	19.9333	9.9615	18.5328	23.4709	3.6388	2.5541	8.841	20.7195	13.5988	10.8777	14.6462	10.4218
POLR3E	8.2219	7.3207	8.1849	12.3595	13.8914	4.7209	11.1645	10.4102	10.262	7.6994	12.8906	16.5901	13.9045	9.1161	8.889	13.5424	16.0982	9.2369	10.1573	4.9252	10.878	8.6172	12.3047	8.7923	7.1378	7.5788	10.8937	11.06	13.5601	12.4317	13.3675	8.6974	12.7356	7.1956	8.7821	7.7443	10.4374	7.7095	3.313	12.2351	6.0785	8.3816	10.6253	9.4612	6.5029	13.7046	9.1651	9.2011	4.8034
ATP2B4	72.0228	71.8526	46.4514	68.622	90.1104	42.4476	171.9207	44.4002	98.6916	42.1073	97.6459	75.3176	34.9729	40.369	75.3943	52.5299	82.2899	90.8706	66.5132	14.7512	49.7177	47.7947	43.5146	34.2749	67.2444	49.068	41.8445	99.488	111.0617	82.4935	58.6102	30.1767	68.3267	32.9164	34.1929	21.3727	75.7871	34.7845	14.4383	100.6088	18.711	41.1001	41.5176	105.1127	56.3785	63.0473	44.2464	63.7762	23.3332
ZC3H11A	0.0046	0.0137	0.0049	0.0069	0.056	0.0127	0.0328	0	0.0103	0	0.013	0.0334	0.0293	0	0	0.0139	0.0107	0.0115	0	0	0.0054	0	0.0473	0.0149	0.0038	0	0.0219	0.0052	0.013	0.0362	0.0094	0	0.0334	0.0097	0	0.0045	0.0198	0.006	0	0.0268	0	0.0057	0.0197	0.0188	0.0065	0.0326	0.014	0.0041	0
RIOK2	5.5216	9.5486	6.3841	9.3167	13.5481	2.918	10.1525	9.2864	11.1443	8.6287	18.7999	8.1916	12.655	3.8017	6.7688	13.0323	16.3805	7.6955	2.5814	2.8848	8.9436	3.3122	10.1735	6.0732	8.2356	3.3112	10.1639	11.6981	14.9303	15.6906	9.1	7.1847	14.3315	3.8202	7.568	2.8943	6.1556	4.5107	1.4314	10.3971	5.5933	8.341	14.7397	8.5136	3.8937	12.5235	3.9679	7.5901	4.7967
YIPF1	37.7034	56.6602	57.9538	47.1226	27.7027	28.4974	47.8473	47.7016	31.0517	36.0974	63.0478	29.7263	37.7542	21.7143	44.7393	38.8823	36.1902	22.5781	55.1664	28.4611	70.8322	58.4267	51.8139	44.352	55.7733	27.6982	49.4057	63.043	50.4443	57.3133	57.1257	36.2026	64.9916	57.1184	43.5748	25.2314	77.4131	27.437	32.4948	49.854	32.8588	16.5458	19.6825	30.556	35.3612	24.7954	23.6346	78.1671	27.5389
NDC1	6.6815	7.2913	6.2728	11.2262	12.376	4.1552	11.5929	11.1881	13.1001	13.7715	25.4477	8.6492	13.3342	4.0276	9.481	16.2796	13.8408	3.7522	6.5751	3.3652	13.7448	3.6864	11.9853	10.0393	6.0093	4.7607	12.5445	12.8725	11.9642	19.0878	15.5799	5.8117	16.6097	5.9717	10.8908	4.2012	9.3693	7.2694	1.509	15.4084	4.832	5.4441	11.1273	6.9377	5.0252	6.4174	6.9534	8.7936	6.4742
DGKG	0.1013	0.176	0.2504	1.1108	1.1784	1.9434	0.1072	0.7988	0.3555	1.2917	0.6456	1.5542	1.012	0.3464	0.5034	0.4508	0.886	0.3934	0.0441	0.1697	0.2281	0.1682	0.6415	0.5179	0.2109	0.034	0.3985	2.4564	0.6489	1.0426	3.5783	0.1336	0.5074	0.1758	0.4828	0.1796	0.5798	0.181	0.2542	0.2002	0.5808	0.5711	0.9036	2.7552	0.1146	0.3384	0.2788	0.7165	0.3356
FLYWCH1	66.7665	59.2616	68.9065	78.1208	62.5293	46.8298	51.988	58.7515	41.5625	42.601	62.3895	92.8377	47.436	57.1245	28.2959	63.7298	44.7124	76.1374	133.6278	78.9801	74.5524	87.3891	111.5978	45.3514	92.9217	57.9669	60.476	80.4867	73.506	56.1114	90.8429	51.8382	62.9701	80.9441	58.4655	84.4562	78.0259	47.7647	58.5078	93.0404	39.7661	38.9625	52.2676	46.7667	51.79	88.7142	56.0474	96.1684	33.6479
UNKL	3.1386	2.9639	3.8175	5.444	6.2225	1.9301	9.0177	3.9088	3.5033	2.6675	5.6281	16.0285	8.5072	3.7048	5.0223	3.6273	7.7763	3.9148	5.7461	0.9944	6.3837	3.08	7.1681	4.883	4.3697	1.927	6.846	7.7709	5.1969	5.0138	5.1278	1.6486	5.6594	3.9024	2.8205	3.5513	4.0756	2.2026	1.46	6.2133	1.4436	4.6762	5.6445	4.0929	2.0914	6.7435	2.2578	7.0326	0.9284
TBXAS1	1.7447	9.4079	5.5581	12.9201	2.154	3.4012	7.278	2.3085	2.5204	2.8961	5.9814	2.8794	1.3308	4.0326	2.0814	2.9468	2.7627	0.7902	2.3697	0.9303	2.2731	2.7859	1.568	2.1488	1.5077	1.7172	2.1101	5.6756	1.2953	7.5533	1.77	4.775	5.4567	1.6669	4.1705	2.9587	6.6157	3.3633	0.7026	7.7973	2.8909	0.7014	1.9042	1.0536	4.3036	3.4871	1.7222	2.9315	3.2849
PARP12	3.0051	23.8204	8.3436	24.489	14.2658	14.1785	10.0375	8.1902	3.8526	6.189	18.0928	6.5154	7.3454	7.9755	8.3222	6.8916	8.0658	3.8642	3.4246	3.0963	1.4765	7.7206	8.5374	4.3231	2.1359	2.3271	6.0853	8.6407	12.0158	11.2905	12.2513	11.0463	25.2299	5.4543	5.0022	5.9559	6.8481	4.133	3.6781	14.5578	4.1074	7.4777	16.3916	6.1968	5.6433	10.3585	7.2632	53.3721	4.927
ALDH18A1	44.2983	33.5851	28.6645	35.5802	42.2808	42.9141	34.6586	54.1867	73.9774	44.9251	59.8713	59.7324	48.8104	45.0689	78.337	64.6072	45.4704	39.8326	53.6736	29.5659	86.0347	50.9923	50.2183	67.4805	52.4918	41.7944	56.6072	42.6254	76.7127	63.4705	60.3417	29.9884	62.7389	63.778	39.3459	33.7336	77.6974	40.3131	38.1697	47.3916	27.4429	41.5908	40.8661	47.5977	31.3268	33.2898	51.1412	73.6619	24.1705
TARBP1	10.6932	12.2387	8.3242	12.9514	27.2277	16.0115	35.5603	21.8434	22.8613	8.1796	15.3617	40.4732	32.6947	4.8174	4.4868	19.2963	19.1362	10.1834	6.5769	3.95	13.2773	5.2226	68.1814	18.8833	8.817	11.4315	25.285	12.1442	38.4096	20.5204	13.7023	8.4806	14.4029	7.0347	8.9316	7.1781	8.2763	6.1279	1.3617	16.1084	7.2099	15.8365	20.1512	21.3963	4.8129	46.0587	24.9162	9.1047	5.461
GATB	10.4301	9.7357	11.2202	10.6979	9.9138	4.3223	14.3679	11.3341	12.5773	13.6821	19.8925	13.5922	12.335	7.1845	13.9577	14.9169	17.1649	7.9392	13.858	6.2883	12.4843	6.2242	12.3609	9.3935	9.2941	8.6467	10.9266	29.279	11.5386	8.4329	8.6627	7.7819	11.6761	6.3807	11.1184	6.6816	12.2373	10.0819	6.1102	12.1781	7.5708	6.4659	5.9988	12.606	9.5013	9.2501	7.0113	10.0863	9.0398
MXD1	2.4506	2.1841	1.5933	2.8203	4.0502	2.2132	7.5172	2.975	4.113	1.6149	3.5174	8.6756	5.2958	0.8493	4.741	4.9653	2.2427	2.1784	2.9493	0.8337	1.7518	1.8898	5.7343	3.1473	2.5587	1.4407	3.0105	10.7795	4.9495	4.2282	4.8633	1.4947	2.9005	1.4206	1.5709	1.0408	3.1259	1.1551	0.8671	2.6709	0.8655	3.2899	3.6011	3.6373	1.4121	3.3114	2.9948	2.3124	0.9022
CDK17	8.0431	9.1771	6.4521	14.2979	19.5876	4.7386	19.0019	10.2676	11.7496	8.2633	17.4132	21.4213	13.0699	4.1428	6.813	11.0522	23.3275	9.642	4.9058	2.2136	9.7415	4.239	13.3748	8.6604	6.4647	3.3302	14.8954	15.5353	12.5003	16.952	19.8971	4.8462	16.1057	5.7344	8.5502	4.8325	8.7471	5.3529	1.4761	13.7521	4.3677	8.2303	12.362	9.0159	6.2209	19.7706	10.7438	12.1919	4.7886
DNAJC25	4.5387	13.351	5.2773	15.6502	17.4108	4.676	11.1037	12.2669	7.1617	5.8454	19.4941	17.4043	15.2294	3.5314	3.2885	12.6137	14.5951	9.7215	6.3439	2.0521	10.7346	3.2728	13.706	7.6026	8.245	2.3664	14.2975	14.5096	11.5802	20.4068	10.5639	5.1733	15.5674	5.8303	7.7274	5.7892	8.0882	3.0814	0.8178	13.213	6.9394	14.3726	8.9382	7.7229	3.2186	22.3602	9.0322	10.4195	6.8106
SLC2A3	0.8867	13.0005	4.3007	7.5972	7.4206	1.0768	2.9074	1.4777	1.1002	1.8186	8.5537	1.2461	10.6459	6.5394	7.3371	7.8455	1.6694	0.396	0.8311	0.1938	0.8819	1.7079	0.6599	1.1571	4.1286	1.2201	3.5281	43.1161	2.007	4.4062	2.4842	6.9558	18.4088	4.3354	4.3915	8.328	11.5292	7.6531	1.8626	4.3778	2.5719	0.7487	0.9001	2.971	15.4759	1.1375	1.3046	7.746	4.5391
PSD	0.6263	0.558	0.303	0.4196	0.6009	0.5057	1.5042	1.4323	0.4314	0.2295	3.3738	2.5665	0.8291	0.488	7.5539	6.8296	0.3092	0.5744	1.1214	0.5248	0.2907	0.6295	0.7817	0.5447	0.4365	1.1972	0.7971	72.9326	0.3257	0.181	12.5514	0.2452	0.2418	8.7521	0.1508	0.2424	3.2672	0.8819	0.307	0.448	0.1956	0.4659	3.3935	0.7905	0.4626	0.4462	0.4917	17.3678	0.2738
CTDP1	31.595	28.6404	31.3968	32.0442	26.9779	21.1545	26.2784	23.0051	26.9016	17.6756	29.9289	26.3535	21.4175	26.9433	29.5782	32.764	39.2655	31.7871	43.0756	20.0445	37.6535	28.1396	23.6149	19.0381	31.497	27.0823	21.6135	33.577	39.0504	27.9005	22.8213	18.1611	30.7965	21.2612	26.3745	26.901	26.6528	23.4733	10.1969	29.8545	19.0003	15.5479	28.5927	14.1221	18.8184	24.7951	24.5773	29.4974	12.8442
YBX3	42.472	68.9228	55.3993	31.5997	75.7428	57.4908	47.7933	58.6692	61.0069	44.5271	65.0609	54.5405	129.1228	91.8566	102.5035	73.8146	114.9627	48.9461	47.6322	40.8868	51.1285	90.8805	75.5116	75.0994	47.5637	60.3312	48.9289	98.2902	70.5635	82.2715	69.1635	44.2472	114.7223	56.2893	96.7702	74.008	90.7037	90.1487	32.4514	52.0426	66.5789	58.6861	85.5372	79.9391	63.815	75.034	47.361	96.3922	46.6026
STYK1	0	0.0255	0	0.2431	0.0209	0	0	0	0	0	0.0727	0.0207	0	0	0.0602	0	0	0	0	0	0	0	0.0176	0.0186	0	0.0181	0	1.0231	0	0.015	0	0	0.0311	0	0	0	0.0555	0	0.0213	0.02	0.017	0.0213	0.0147	0.0841	0	0	0	0.0454	0.0397
WNK1	24.2874	18.9812	18.1788	25.0051	45.7507	13.2321	28.1927	18.1512	24.8374	22.9632	47.0218	39.1633	17.9859	22.9392	25.8013	24.9486	41.9036	27.6246	17.0598	9.8701	18.4982	13.9942	21.0335	13.9107	17.8335	17.4522	19.021	38.4157	31.9168	35.1604	29.318	15.9352	35.0494	14.5797	21.6032	24.2326	17.9734	19.7237	6.6375	35.9793	10.2711	23.1076	20.9361	26.7701	22.1998	30.3139	32.1771	22.6753	14.2579
RPS17P5	0.1434	0	0.1531	0	0	0	0	0.4997	0.3242	0.1601	0.2043	0.1749	0	0.2167	0	0.2922	0.5035	0	0	0.4806	0.1704	0.1741	0.1488	0.6261	0.2414	0	0.8246	0.3255	0	0.379	0.7393	0	0.3938	0.305	0.2763	0.2842	0.7798	0.1873	0	0.505	0.1433	0.2695	0.372	0.3546	0.2054	0.2564	0.2941	0.2553	0
CCAR1	6.8948	13.8087	5.402	12.3045	21.7248	3.4662	20.7253	20.8637	12.5408	6.0487	24.1849	31.3096	32.5189	4.0715	6.7361	21.5858	14.3535	8.2509	2.8063	1.9338	14.0239	4.5596	34.2609	13.7969	6.4368	3.1127	23.0333	12.8443	23.6907	25.8005	10.2053	2.7533	23.2443	2.9473	4.7071	5.646	9.5882	4.9945	1.7088	12.8193	5.0961	12.2511	11.6829	8.9544	2.9464	32.0069	4.5255	5.8102	2.9946
OGFR	39.4707	75.3019	70.5406	55.3914	43.8255	52.5215	30.0495	40.284	31.7857	29.0934	48.9808	47.3431	37.5934	69.7474	48.365	32.2908	51.3664	46.2323	47.1575	31.5603	31.5138	46.0067	39.0496	24.2164	32.696	36.5101	31.6483	54.3985	30.658	39.1549	43.865	67.1128	79.8472	36.9865	50.2992	48.2764	43.0745	39.3467	40.7123	58.2181	43.6669	26.7167	37.997	30.0312	52.7798	55.7747	37.1714	198.3744	28.0271
GNA15	0.8714	5.6126	5.4454	6.5223	1.2789	1.6623	2.9615	1.5306	1.4653	1.2577	3.9664	1.7629	0.8205	1.895	2.2326	1.5157	0.7711	0.5168	1.8077	0.5698	2.3237	2.1669	1.1906	1.2526	1.4489	1.3114	1.0183	3.6904	0.8892	2.1717	1.1614	2.1551	4.7851	1.5369	1.7812	1.1162	6.0788	0.8327	0.8535	4.8145	1.6781	0.7856	0.4595	0.8058	1.4309	1.1782	0.632	3.3861	1.5362
CREB3L3	0	0	0.0236	0.0166	0.0271	0	0	0	0	0	0.0944	0	0.0237	0	0	0	0	0	0	0	0	0	0	0	0	0	0	0.3761	0	0.0389	0	0	0	0	0	0	0.024	0.0289	0.0277	0.1037	0	0	0	0	0	0	0	0	0
PIGV	13.8103	16.7752	12.3395	9.8707	8.2594	3.3539	9.977	9.5719	8.8295	12.0822	17.2614	5.5668	10.4938	6.6406	8.8206	10.9234	13.0497	5.7147	11.6415	8.2737	12.9903	9.0709	11.6496	10.582	12.663	5.8407	10.6946	13.5021	15.0745	14.9481	10.6227	10.5318	14.2175	9.6533	12.421	7.376	12.6351	10.0468	4.8894	11.7072	7.1406	5.7619	5.0581	9.8884	7.2937	7.0204	4.5674	15.476	9.1072
PTPRU	7.5479	31.0468	42.8047	34.8812	29.893	12.5967	1.5598	9.2253	7.8383	9.3661	51.5069	5.1056	10.8651	32.0627	86.2879	20.2155	20.2608	10.6974	9.5579	14.6222	20.6564	22.5216	5.3685	8.678	33.7744	2.2916	1.8293	90.1032	98.625	49.5283	38.0353	24.83	43.2762	5.3636	50.6372	25.1031	17.3408	39.1583	70.7255	41.2034	26.2029	21.6033	3.347	34.9753	22.8912	24.9437	19.2607	47.8765	25.9083
SNRNP40	18.0179	18.1594	17.2591	20.9803	18.984	8.83	22.2944	18.3941	24.3462	21.2102	40.3797	19.5183	24.2795	6.7561	18.1043	27.7738	16.4018	9.4535	16.324	11.6286	24.4363	12.2415	22.9394	15.756	19.307	10.5049	18.9401	33.0047	26.4369	26.4404	22.5814	13.8989	31.7004	10.4691	21.8238	9.8599	17.0904	13.1721	8.142	24.3113	10.2305	8.9024	12.3273	16.6007	13.1099	12.2745	8.5516	21.1016	10.4589
RIMBP2	0.0485	0.8638	0.4205	0.1367	0.3721	0.3047	0.1219	0.0563	0.0137	0.0068	0.423	2.7868	0.0325	0.1282	0.236	0.0185	0.0638	0.061	0.3293	0.0152	0.0216	0.0662	0.176	0.0066	0.0408	0.0129	0.1394	4.0921	0	0.1174	0.1562	0.0217	0.9983	0.0258	0.0058	0.042	0.5668	0.0475	0.2129	0.064	0.0606	0.1291	0.0157	0.0499	0.1563	0.4822	0.1926	2.4812	0.0141
COL11A1	18.1365	1.6224	2.8995	1.2587	1.146	0.4674	25.1391	4.7921	33.5638	0.5246	0.6968	3.2659	9.684	8.4326	1.9599	14.2095	22.4697	3.8153	45.5422	0.9545	28.0937	2.2811	4.9207	4.8611	21.293	7.1139	6.6919	4.0319	13.7576	2.7554	0.2654	0.1843	0.43	3.2853	0.7874	0.1212	39.504	5.3714	1.365	1.6091	0.5532	0.8347	15.2223	16.7156	2.9963	0.351	0.363	0.5843	0.3301
QSER1	5.1064	4.2496	2.9548	3.8934	7.4828	5.0644	13.2845	10.3803	10.0215	4.0905	6.5717	19.845	11.8043	3.3235	4.9572	8.4707	10.2141	5.1048	2.5853	1.6225	9.4982	4.0887	12.3644	8.3838	4.1487	3.6463	12.5886	6.3553	10.5376	7.2814	12.2111	3.5834	7.5603	4.0386	4.2165	1.584	6.5684	2.9634	1.2386	5.6726	2.123	5.239	9.3839	6.309	3.7727	10.273	6.8812	5.4713	1.7509
MPC1	28.7248	95.1754	55.8779	110.3947	212.4382	74.372	102.2115	139.137	67.286	41.5379	73.7571	111.9043	85.6812	38.2622	31.0454	222.5995	90.8916	67.6557	75.7808	15.4113	131.9625	63.3474	129.7586	86.0855	84.949	17.3125	136.1498	122.7111	46.9274	139.3221	103.9505	111.3816	95.1506	74.0547	65.6982	57.4935	102.1136	34.8478	18.8084	69.3865	47.1316	68.642	40.5832	38.8993	34.4251	129.9402	55.3816	75.8927	33.7083
ACAA1	9.9217	10.971	7.5596	9.7173	9.1001	11.2471	13.5317	20.5154	11.5213	13.4132	12.516	20.178	23.6302	8.0134	20.4768	20.8213	14.8021	8.9752	19.6094	13.1426	23.475	19.2888	22.5589	20.0051	16.9295	11.1157	17.6275	14.5308	17.0526	14.4412	23.2779	17.4745	11.7862	21.0676	9.5977	7.7923	23.4429	10.9261	8.4527	9.1619	8.2625	15.9605	10.7234	11.5442	9.8604	11.7719	4.036	21.6415	5.5482
BCAT1	0.0923	2.0997	0.5144	5.5133	2.2534	1.6322	0.4933	0.6133	0.4287	4.3495	10.8802	0.6377	0.4508	0.3021	0.4295	0.5536	0.7919	0.318	0.2059	0.0429	0.4447	0.1244	0.3669	0.2182	0.2286	0.0927	0.2112	9.191	0.2632	2.524	0.3805	0.5198	2.4535	0.3216	1.4171	0.5994	1.572	0.6494	0.0772	1.7688	1.4345	0.2601	0.3768	0.207	1.5199	0.912	2.7648	1.8522	1.0517
HDAC7	23.0312	31.4545	30.5964	19.4206	18.3245	13.9601	12.911	16.0189	19.9499	13.4762	21.2499	25.8656	28.1511	26.1575	42.1813	19.4483	22.3342	26.6005	18.2406	17.7817	12.1097	13.7345	24.5409	19.915	21.6852	15.674	17.0391	25.0279	25.4197	18.1496	13.1978	10.4123	39.0894	16.9343	25.3437	25.3521	17.8625	18.1039	30.1467	18.926	19.4323	40.8472	10.6364	28.077	25.0392	18.7854	13.8034	23.6939	12.6693
LZTS1	91.5886	148.7374	256.587	92.3235	115.9231	194.8318	205.8156	102.5772	81.9974	59.6495	123.4243	116.413	41.3158	181.3507	945.4322	57.5432	217.4376	136.2431	187.0071	32.6313	67.0119	181.4804	102.344	61.8137	86.9132	97.4794	68.1077	102.0356	132.3728	82.3255	140.4321	292.4836	132.6933	71.611	106.3483	139.5264	114.069	251.794	66.8401	241.2439	83.0048	18.7715	38.6269	75.1033	256.0954	132.1339	64.3007	215.136	57.6911
PRDM6	0.0063	0.1237	0.0135	0.0334	0.1635	0	0.0091	0.0368	0.0072	0	0.0903	0.0077	0.0068	0.0192	0.0374	0.0194	0.0594	0.0053	0.0225	0	0.0075	0.0154	0.0723	0.0484	0	0	0.0304	0.187	0	0.3127	0.0588	0.0076	0.1044	0.0202	0.0183	0.0063	0.0483	0.0166	0	0	0.019	0.0159	0.011	0.0052	0.0363	0.1304	0.013	0.0564	0.0148
WNT8A	0	0	0	0	0.0361	0	0	0.0683	0	0	0	0	0	0	0	0	0	0	0	0	0	0	0	0	0	0	0	0	0.0279	0	0	0	0	0	0	0	0	0	0	0	0	0	0	0	0	0	0	0	0
SPAG4	4.6598	5.9825	2.208	7.6849	6.2732	2.8887	5.656	3.705	0.8731	0.3339	1.349	1.915	9.3268	7.7575	6.2059	4.7476	1.8082	3.6774	2.8849	3.6539	0.8292	1.8753	2.3783	1.5231	3.817	1.9617	3.0089	6.052	3.1752	0.8561	2.1068	7.0156	7.0473	2.756	1.3443	2.8892	4.5257	4.4914	6.2233	1.3454	1.0959	2.4823	0.9051	2.9987	4.7475	1.9607	1.4566	6.2102	1.6268
NCKAP1	9.4415	10.8494	9.2114	18.5772	31.449	6.1507	36.1255	18.0171	19.6367	10.626	24.1438	31.0078	25.955	5.0335	10.7422	22.5503	29.6143	14.2234	10.2083	2.7124	16.6024	7.9912	20.1096	14.9531	12.6103	4.8231	22.9036	21.5277	19.5839	25.5877	28.652	10.7427	21.0325	9.582	11.721	5.0206	13.4749	7.7674	1.5227	20.0142	5.4091	15.0126	16.4781	15.847	7.0638	27.5069	15.3117	15.1422	5.7246
MRPS35	25.9199	44.5334	28.2219	38.1951	67.6066	24.5158	63.1484	55.2163	53.2817	47.3206	74.3277	75.8828	76.2742	17.8216	30.0211	66.0363	92.0029	40.9002	27.5403	15.4947	58.0775	19.6866	68.466	42.2878	46.2323	16.8996	56.0412	51.6768	103.0281	78.9146	50.9173	23.3269	65.7032	21.6649	41.8793	17.8149	28.1887	31.5571	8.8647	44.9061	24.1796	81.8409	75.4514	51.5248	25.4479	69.4183	36.0621	41.419	23.8208
GUCY1B1	0.3857	1.2466	0.8869	4.8317	3.7893	0.7666	0.7885	0.7238	1.3582	1.8055	4.5862	2.2258	0.6682	0.3139	0.7179	1.1185	1.2501	0.3856	1.1742	0.0497	0.4055	0.2341	0.4309	0.8582	0.5244	0.2999	0.4265	22.2744	0.7759	2.9142	0.52	0.5663	0.9504	0.3155	0.5002	0.6468	0.9841	0.5231	0.1303	2.6641	0.519	1.106	1.5267	0.7092	0.7013	1.2336	1.5821	0.7658	1.3144
SFSWAP	20.5629	15.7644	15.2131	11.8755	21.3119	11.7696	12.4449	22.755	18.8016	10.4314	15.7879	38.0675	22.6275	10.9677	15.0859	23.1452	23.5139	21.5742	15.1943	9.8647	21.4463	15.9894	30.6477	15.3085	17.8299	12.8313	26.7766	17.9505	20.1612	16.3788	14.5558	6.6172	17.2966	10.8726	13.5335	10.3599	14.7331	13.8573	9.0503	16.4286	12.1357	13.5288	21.877	14.3046	12.6239	32.1313	9.7637	18.9074	6.2852
TNK2	20.2883	15.9454	12.3193	10.6781	8.1034	17.3783	23.7983	22.2069	12.6267	7.0583	9.3599	33.5378	15.4298	15.164	21.3974	13.6214	11.8447	25.0808	23.2505	16.7672	24.6905	23.5995	28.1803	22.3842	24.8206	17.2373	29.1913	15.7261	20.6143	10.805	15.7502	16.7873	13.3384	23.5219	11.1349	12.0366	19.5958	10.6093	24.1065	10.9534	9.8095	9.2322	10.1775	14.013	7.3991	15.406	12.6125	20.3801	6.2055
MON2	3.0398	4.9395	2.5042	5.4497	8.6684	1.6381	4.3984	5.7082	4.9059	2.6924	6.3086	13.4506	9.7685	1.4356	2.8376	5.9039	9.2408	3.4557	1.7394	0.7102	4.4029	1.6364	11.0336	4.4265	2.706	1.2205	7.3353	6.9454	6.198	6.9939	5.4886	1.8786	7.2765	1.6125	2.8651	1.4664	2.7337	1.9613	0.5227	6.5357	2.0194	4.1271	4.7173	3.3337	1.9784	16.0498	2.9749	3.4536	1.0308
CDH3	6.4037	2.0229	2.6112	1.2313	4.872	2.4882	7.65	9.5525	4.0162	1.6558	6.6398	4.3462	0.1962	2.8232	2.8756	1.6973	8.6106	11.5867	5.2784	0.4115	3.6621	3.5065	2.2077	2.6907	2.6664	0.6556	4.6879	3.9671	25.355	14.6328	1.8467	13.9232	3.0406	8.981	3.924	1.8226	4.5869	11.2187	0.8943	2.7692	6.8046	1.3514	24.1665	2.0399	16.4012	0.5597	3.3081	12.7365	1.7962
ARSF	0	0	0	0.0399	0.0652	0.0371	0	0.0308	0.09	0	0.0378	0.0647	0.1138	0.0401	0	0	0	0	0.0313	0	0	0.0322	0	0	0	0	0	0.0301	0.1514	0.1169	0.2189	0.0633	0	0.0282	0	0.1315	0.1443	0	0	0.0623	0	0	0	0.0656	0	0.1186	0	0.0472	0
GPBP1	16.4173	25.8279	14.2358	30.5662	40.577	10.3791	48.8446	36.1662	29.152	21.2377	45.0385	41.4862	45.0354	8.1562	17.2115	36.0047	50.4703	22.9381	8.7467	6.5219	34.6168	11.2915	48.5903	25.3	23.3509	7.694	39.4969	40.578	39.5609	34.0451	33.6396	13.9448	41.0481	10.239	19.665	7.4358	21.5805	10.8275	3.6306	28.9792	13.2374	27.9342	33.9066	22.2503	10.1788	51.4819	11.44	31.8965	9.7805
DGAT2	0.3997	1.2551	1.217	2.2272	1.7999	0.5169	0.5636	0.5073	1.5897	0.9422	2.7841	1.0294	0.6827	2.338	0.6378	2.0816	1.109	0.4221	0.6209	0.7877	1.1085	0.4313	0.7219	1.7048	0.4423	1.26	1.284	1.4198	0.7391	4.4342	0.664	1.3865	2.71	1.173	1.5617	2.4428	3.2363	1.1795	0.4924	1.2251	0.8657	0.7977	2.6887	0.8298	0.2651	1.3833	1.7384	3.5777	1.726
ZNF112	2.0983	2.0534	0.7954	1.3953	2.5954	1.7414	4.7618	3.5854	4.1418	0.4923	2.3828	7.011	6.588	0.7353	1.5255	3.8729	3.4524	2.1164	1.0598	0.6625	2.837	0.8674	7.0983	2.2903	3.2888	0.8088	4.5025	3.0889	4.6267	2.6521	2.43	1.1246	2.8111	0.663	1.5966	0.7986	1.4717	0.8738	0.4007	2.1774	1.0486	3.5342	4.0236	2.8575	0.8495	4.5816	2.1985	1.9353	0.5672
CS	137.6673	68.9205	136.5984	58.8471	113.7645	71.8763	47.0228	101.569	128.2535	148.1188	173.597	101.1753	127.2332	145.1806	158.6821	162.901	144.3607	115.4183	130.3774	89.5627	115.974	122.0114	132.0069	99.3296	100.8709	161.0423	93.7452	146.6846	124.7798	129.5663	180.2701	60.7381	113.6512	149.5915	126.1318	155.5642	145.5224	119.707	89.5233	117.4065	77.6742	80.0533	92.3586	140.234	138.4008	90.5553	116.1661	96.9625	105.2626
LTK	0.2346	3.0178	2.165	1.4876	5.2483	3.9326	14.3258	3.1344	0.7956	1.4035	2.722	6.3991	0.1797	9.2195	0.178	17.6393	13.9272	2.0658	8.5533	0.323	1.3544	7.1609	2.2081	0.9695	0.2257	1.2124	2.5538	2.8722	0.4144	0.251	0.432	3.379	1.1198	11.0863	0.7589	12.9382	0.401	10.1351	0.3365	4.6623	1.0888	0.042	1.261	0.5388	5.2578	8.0472	5.2764	1.7304	1.9148
MRPS24	0.2918	0.1684	0.1677	0.0844	0.1378	0.3448	0.3224	0.1303	0.3044	0.1754	0.0959	0.6023	0.0963	0.2035	0.4238	0.1601	0.1313	0.1882	0.2121	0.3197	0.6135	0.5993	0.1397	0.3429	0.4911	0.3343	0.4732	0.2038	0.5762	0.2175	0.2083	0.589	0.2054	0.5012	0.1946	0.1779	0.7078	0.1759	0.3662	0.1844	0.1122	0.1125	0.5628	0.074	0.0321	0.1204	0.1611	0.0999	0.2616
ELMO2	22.9798	22.5172	22.4025	23.2825	24.2116	25.5923	29.5592	22.3456	25.4921	16.795	37.5012	38.7852	29.515	20.1181	29.0809	29.2953	38.4694	29.137	33.5171	15.8658	36.7646	21.2723	26.2132	22.8846	31.6568	20.2387	22.4553	36.8499	31.5163	29.0873	24.2693	29.8265	28.0455	21.0236	23.7352	21.9725	27.6533	15.9277	20.1019	33.3333	12.827	22.0428	17.8017	27.1506	21.0771	28.5323	23.2105	60.0108	13.9792
WAPL	10.6056	12.977	9.077	18.1903	27.8029	6.8506	25.9683	17.9508	23.91	12.7846	28.1241	37.5628	31.675	6.3079	9.7574	24.5562	26.1655	16.3147	7.8569	3.7083	21.2898	6.3774	22.687	14.7578	13.3889	6.4879	22.9495	21.3907	27.7216	20.7167	19.8769	6.6942	24.5715	6.7101	12.29	6.3574	11.5074	7.191	2.6294	18.4152	6.8585	14.6931	20.2673	17.2156	7.4332	27.8962	14.1235	11.796	6.7974
VMP1	55.1886	58.2426	35.1962	92.8805	80.2685	27.1126	96.831	44.1359	35.0049	57.7031	124.4961	54.6895	43.7797	13.6875	26.2373	68.7788	52.0035	41.4368	52.5201	16.4869	30.5063	20.6405	49.3005	22.893	61.3778	31.204	34.7432	61.9554	59.484	88.4342	46.1464	52.2123	81.9272	30.6934	38.1412	30.6232	62.2195	24.5399	7.9493	66.5315	25.46	35.8596	45.5264	35.0756	44.8902	46.3686	55.4128	44.7451	48.5059
APPBP2	7.4778	8.6639	6.5306	12.3753	15.4308	3.4291	23.0486	10.1774	9.1273	8.3229	16.2663	19.2176	13.5903	2.7983	5.7258	10.7892	17.871	6.2255	6.1921	1.953	9.0416	3.4899	13.4162	6.7026	11.8452	3.814	10.6925	18.6987	12.4718	16.166	13.7547	9.6619	14.9984	3.5358	7.1753	3.1248	11.8061	4.752	1.0469	12.8047	3.4118	8.9028	9.4494	7.5143	5.0593	15.3082	7.4621	9.3992	4.0002
POLD1	28.223	10.3914	14.9639	10.4004	13.776	16.3969	11.4478	13.6093	19.2201	9.5463	18.3805	18.3708	15.8462	26.2	17.4678	24.2241	14.3508	28.5072	28.4378	20.8756	20.6602	17.1142	13.9873	13.2668	28.933	28.0567	14.546	17.0918	21.154	16.6721	10.8205	9.2378	17.4522	18.6641	18.7121	18.6141	17.1393	11.7709	27.5767	15.2969	10.1456	12.8528	20.6228	16.6065	11.8568	11.3557	13.3887	20.6557	6.7741
SEZ6	0.0354	0.1062	0.1259	0.0177	0.1014	0.0329	0	0.1096	0.08	0.0395	2.167	0.2301	0	0.1426	0.5567	0.1322	0.069	0.0395	0.1811	0.0099	0.014	0.3435	0.1346	0.0129	0.0992	0	0.0678	46.6502	0.0448	0.0519	0.2067	0	0.0216	0.1003	0.0568	0.0351	0.5129	0.0308	0.3256	0.083	0.0589	0.0369	0.1326	0.0486	0.8614	0.0105	0.0605	1.2594	0.3299
EIF4B	465.0652	173.1831	330.9496	165.8547	311.4443	134.4818	184.1824	505.5578	671.5898	621.8317	479.3694	512.0664	781.4585	328.1745	515.1379	637.4445	598.8827	360.4778	256.5025	242.4135	712.5663	360.1842	586.8611	619.2206	355.321	290.7259	420.7684	358.5041	644.8019	239.1703	833.4906	115.6304	376.327	425.6348	454.0135	225.2488	420.397	455.8337	116.2217	329.3088	226.0502	406.0127	457.6907	674.6413	270.9325	372.9359	248.8286	237.1901	247.2697
SLC6A16	3.2768	1.5411	2.0015	1.3734	0.8408	2.6413	2.4356	7.3853	3.1877	3.0398	1.4864	13.8407	9.1615	1.8724	1.8472	4.9995	2.385	1.8864	4.4102	1.3933	7.3235	2.6516	10.6378	5.4983	3.0597	3.5553	8.7331	2.7012	2.6198	1.6802	3.0591	1.7892	0.9102	1.6297	3.5179	0.5816	4.3437	3.3216	1.3503	1.4734	1.4502	1.3788	3.8488	2.2172	1.7515	2.0407	1.4712	3.7001	1.2544
BICRA	10.8754	10.6315	11.2204	7.3331	9.8879	11.9369	9.4352	10.4138	8.0685	5.2089	10.3	16.7195	7.8436	11.5011	10.2403	9.4675	8.3995	13.5093	10.5189	6.4724	9.0174	14.1243	10.2874	7.4511	7.4492	10.9219	8.9634	13.1457	8.2355	8.8696	11.3228	8.6251	12.0433	9.7525	10.1762	11.2071	10.5113	8.6676	8.5482	11.6306	8.3749	8.0579	5.6534	7.308	8.5143	16.1067	8.8892	10.5943	5.6428
SPHK2	7.8674	9.1899	12.5156	10.9127	10.8212	9.1525	9.2599	7.691	4.3691	10.3499	13.1918	16.0226	8.1452	11.7718	22.2038	11.1406	9.7892	7.1928	16.8973	9.3659	11.3634	9.0177	8.1516	7.1418	7.8425	8.3904	5.7479	16.8078	11.305	14.3157	8.7442	13.0795	16.041	8.7084	9.8209	12.4376	8.7255	11.4328	8.4195	10.2402	7.4547	6.0515	5.4311	6.0112	6.6392	9.8639	12.691	14.1091	7.2649
RPL18	1861.4504	1209.209	1252.8359	454.4416	854.1232	2353.5478	1235.947	2782.1509	1377.8127	1898.1255	990.0278	1621.7213	2114.6926	2122.9902	1497.6217	1521.2517	920.4246	1011.7758	1270.8475	1549.0269	2103.8263	3274.0885	2324.2267	2321.2305	1023.0345	2702.9984	2083.6688	970.3308	1238.7848	795.8797	2465.1712	1046.5255	1142.5227	2128.6492	1840.0617	1550.1848	1963.9374	2499.9042	1762.6732	1047.4616	2144.6376	1106.6138	1305.2117	1381.2475	1623.3914	1250.9765	1119.527	1649.5417	1158.1506
CA11	4.9008	11.5042	4.8469	4.591	2.1784	6.173	4.6216	5.7277	1.8011	1.2757	7.0247	4.1077	6.707	3.6804	6.5652	3.5534	1.865	9.1515	1.8825	3.0735	4.6094	4.6713	3.9613	7.9089	7.4649	1.2794	4.9847	72.6808	16.8396	1.7481	3.379	2.5467	11.6127	5.5955	1.1006	1.162	12.4907	2.1991	10.9049	3.9879	2.2238	27.8785	2.2621	5.6008	5.6421	2.527	1.9116	14.6651	2.5938
ISOC2	32.8252	44.4144	50.4612	46.3461	56.7894	53.7071	21.8331	34.9533	21.0485	70.3523	70.4955	33.1274	22.1501	46.6776	38.5404	54.5675	23.023	25.8655	46.6962	30.7626	29.8613	35.6545	30.0185	25.3535	31.0673	50.0724	22.5527	48.7774	36.4262	66.6251	37.3066	52.7457	46.0061	29.2336	41.1484	59.7305	53.3238	40.6015	22.6717	45.3996	40.6358	23.8084	29.7872	18.2052	34.2439	35.2601	33.1851	56.6967	47.4133
U2AF2	112.953	108.4829	107.9456	100.7223	142.6889	90.9714	87.1975	110.7138	99.5661	114.4355	183.4156	152.4703	117.9974	141.6965	124.696	156.995	140.0022	105.4025	177.1978	85.3519	120.452	121.5914	107.4749	91.4484	107.0402	170.2047	104.362	173.6042	128.8314	141.376	97.3623	84.0955	172.1781	93.9982	119.4397	127.964	127.2922	96.3395	111.3386	130.761	83.7411	73.6959	102.5975	92.7971	96.7841	121.4316	106.5014	120.4635	87.9647
EPN1	51.8532	37.3928	52.0389	24.9454	28.5265	52.7307	27.736	42.0183	35.4268	40.0588	36.7561	51.6931	31.3175	83.2257	60.6739	35.3793	27.4055	41.4514	65.9097	40.6727	52.6482	69.7933	33.5189	36.4987	38.8275	77.9576	39.9742	41.2979	30.7269	33.2433	50.946	38.0776	39.041	61.4909	42.8047	59.2548	51.3928	50.0214	55.6719	35.3008	39.9822	23.3015	36.9346	27.1794	35.9926	35.2832	47.4523	57.6587	32.1926
MED29	38.0257	74.5978	51.1066	56.3679	62.9231	45.3618	66.6466	46.8967	39.6373	45.5204	81.1178	77.8038	52.8439	41.8265	54.6862	48.3385	65.1788	44.3315	53.7074	27.4174	36.4789	27.49	50.8952	33.7192	50.2307	31.8924	38.0325	83.7337	64.3608	87.9253	52.5158	56.8361	78.7144	25.8678	46.3222	42.7419	36.017	35.6512	22.7804	57.9782	39.3621	64.2611	45.1415	49.8218	41.8519	66.0779	40.1354	67.8402	35.5002
AHRR	0.093	0.1303	0.2781	0.4198	0.3503	0.1386	0.3029	0.1657	0.0911	0.4362	0.2209	0.348	0.1663	0.0469	0.1025	0.1264	0.254	0.078	0.0659	0.1143	0.1032	0.1355	0.2445	0.1218	0.0887	0.0924	0.208	0.1548	0.1592	0.1967	0.0703	0.1184	0.193	0.0857	0.1314	0.252	0.0877	0.0405	0.0233	0.4295	0.1302	0.0466	0.1931	0.1176	0.1421	0.5267	0.2162	0.0938	0.1012
GSC2	0.0669	0.0334	0	0.0168	0.0274	0.0623	0.1281	0.1553	0.1763	0	0.254	0.1088	0.0478	0	0.1578	0.1363	0	0.0748	0.0527	0.3922	0.053	0.0812	0.0462	0.0487	0.0375	0.4505	0.0641	1.2648	0.0424	0.0196	0.023	0.0798	0	0.0474	0.0215	0	0.097	0.0582	0	0	0.0223	0.0279	0.4241	0.0184	0.0319	0.0199	0.0914	0.0992	0.052
ZNF275	8.2374	6.3579	9.4305	10.0801	12.1001	5.7977	11.3384	6.8239	10.731	7.1767	10.6201	19.2292	9.7817	10.6361	12.1131	8.3999	6.6403	9.7192	8.1871	3.6707	7.3145	5.4308	9.9164	5.9182	10.8858	8.1826	9.7729	10.1474	8.4544	11.7988	10.4405	4.5494	10.3459	5.2087	10.0733	9.38	6.053	5.112	5.0653	11.5654	6.4315	5.7682	12.1977	8.8379	5.0924	13.1958	13.4479	9.3454	4.6719
MTMR1	9.2091	10.9741	10.9371	13.9583	23.5604	5.9275	12.2865	12.9527	13.0109	10.0966	16.0702	18.0684	20.0702	8.9566	7.6939	15.3645	11.6548	13.5364	7.1872	5.5238	16.0101	8.5182	20.5844	12.4837	20.217	5.0854	15.7985	21.564	18.7271	15.5895	22.4791	6.4638	18.9728	7.5221	13.1916	9.3001	12.0062	4.4078	3.1794	15.1938	7.0604	14.4645	11.3542	13.7332	3.0993	23.2224	14.1277	10.4023	4.1177
GPC1	34.8077	37.7044	71.7729	40.9531	64.6237	22.5161	7.9259	32.3668	24.7104	50.5437	64.503	37.1411	15.6824	151.2045	25.0316	45.6731	63.0925	52.0011	43.43	34.4118	29.9375	52.3441	13.6249	27.0253	23.3229	41.9258	34.2078	66.6568	19.0317	69.8363	35.9715	49.7545	72.3282	45.1353	67.5565	96.5462	41.9814	79.5934	34.4627	63.2003	70.387	39.3262	23.8095	21.4882	70.1012	72.7285	104.6825	52.6442	51.3306
ADCK1	14.5251	18.5604	18.6931	16.7292	18.6923	12.0271	13.625	16.1146	10.5575	17.0572	22.9763	27.9525	13.9179	19.7957	17.8617	12.749	27.0655	19.8167	23.5316	17.6721	17.7876	18.7577	22.8893	12.7772	14.6622	15.2524	12.1929	21.9543	14.369	16.184	17.8025	23.8029	22.5816	16.2814	14.8553	18.3594	17.6959	14.9285	16.9665	18.4762	17.8322	11.4132	10.611	9.7674	10.4826	22.9006	25.6754	22.472	11.0313
HAGH	10.2008	27.7257	20.026	29.2595	23.7738	9.8528	12.135	14.6776	9.5929	10.7183	19.8	16.6358	16.2273	13.0534	17.5635	16.1408	32.4274	14.8465	27.8655	10.1256	17.2437	20.0444	16.2686	16.6354	17.8705	10.7454	14.6057	39.4843	15.5122	27.5053	20.3324	19.1384	17.5077	13.1392	11.1977	16.3348	21.0322	10.8365	8.9664	19.4889	17.3966	15.9458	11.6551	9.8617	18.287	28.8585	14.386	17.9804	12.4997
RNF4	21.0981	21.4411	22.559	34.5004	30.9096	11.5009	24.5178	22.0519	25.2541	20.291	35.9166	33.4618	26.0539	20.6905	25.9178	26.688	26.6493	20.8166	44.6792	12.8036	25.9111	19.8407	25.7293	21.0965	22.1838	17.6161	23.0531	34.0148	29.7543	48.907	28.6887	12.5407	37.06	17.0259	25.408	20.7046	20.6191	13.2589	8.9665	26.7933	12.2511	23.4333	20.1018	24.9878	16.8189	29.5455	22.2826	25.2182	13.22
CASP8	2.5365	5.5757	2.6389	8.3244	5.2179	2.2001	5.7559	2.8995	4.5378	3.0125	9.7245	5.8433	2.625	1.5748	2.1167	6.0575	3.9331	2.8719	1.2883	1.0356	3.0625	1.3923	2.5057	2.3806	2.6447	1.3063	3.561	3.007	6.2527	5.3086	2.5986	2.7658	7.386	1.1683	2.3112	1.6571	3.1626	2.2789	0.4562	4.7882	1.8005	4.7016	3.6256	4.7074	1.8052	4.4276	3.1396	2.7682	1.8835
LIMCH1	0.7649	0.9133	1.7309	1.876	5.1794	0.5342	1.0679	3.4414	1.0472	0.9503	3.906	5.6048	1.3114	0.6349	0.7884	0.7135	1.7905	2.159	1.7754	0.1399	4.8268	0.4904	2.1123	3.2278	1.6955	0.2235	2.6998	14.8736	1.0398	4.5268	3.4045	0.7647	2.4453	1.5238	0.6383	0.5818	3.6027	0.5347	0.3312	1.9347	0.6945	1.7009	0.4565	1.4163	1.6821	4.2913	0.917	2.6705	0.854
INTS13	10.7302	22.472	12.2722	22.4581	30.4643	9.2165	33.3573	27.9054	27.4123	17.2557	42.0722	34.9507	31.6309	5.8388	12.5973	32.2515	41.6827	19.0851	6.4397	6.5547	29.2776	8.9847	36.5696	25.2191	20.5085	5.1684	33.1216	25.3106	40.9224	53.833	18.7938	9.5379	33.2611	9.194	18.9418	6.9752	21.3003	13.9146	2.6885	27.1874	13.6879	25.1646	44.8915	15.9546	8.3292	33.2801	14.5145	23.2722	10.7924
TM7SF3	18.9751	35.7457	42.9665	61.1772	75.7408	22.9984	66.9489	39.4028	25.4119	42.1832	79.1592	77.8678	78.4819	24.1936	26.8383	51.2722	102.1832	21.4994	40.487	22.9178	65.2517	19.6773	76.0489	55.5078	41.3162	19.5871	49.7643	63.8446	63.5512	96.8838	54.2646	25.2618	75.3246	51.6294	50.2204	35.88	48.7172	24.2555	9.5788	63.8845	19.603	35.4577	21.4196	35.7142	24.5927	70.5447	55.7376	49.674	44.3915
DLX3	0.0647	0.2587	0.2531	0.4701	0.5822	2.8594	0.2786	1.3518	0.4628	0.2406	1.6579	2.1556	1.9414	2.4751	0.6613	0.988	1.0341	3.108	3.9206	2.1307	2.5867	0.994	1.006	2.5639	2.0495	0.0459	1.7761	0.0978	5.164	0.3417	0.9332	0.6941	0.5128	0.0229	0.5813	0.7688	1.0781	1.2103	0.1623	0.1518	0.1939	1.3096	0.1118	1.4033	0.4939	0.3661	0.6851	3.491	0.3517
SPA17	0.4763	0.9189	0.4601	0.8957	1.1838	0.5386	0.5539	1.0934	0.5384	0.3166	0.5817	0.7886	0.6325	0.497	0.7496	0.4506	0.5708	0.7322	0.8575	0.2661	0.8896	0.4405	0.7295	0.7922	0.6872	0.3016	1.5324	0.8238	0.8196	1.7983	1.2863	0.7712	1.1314	1.0011	0.6446	0.4383	1.1347	0.3703	0.0854	0.6789	0.3401	1.5277	0.7258	0.9348	0.3737	0.6287	1.0816	1.5747	0.3173
TSPAN32	0.1387	0.6705	0.3455	1.2518	0.8705	3.9601	0.5977	0.4654	0.3657	0.5334	0.7683	1.109	0.3801	0.3726	1.2732	0.5024	0.2886	0.4005	0.182	0.2195	0.2198	0.3741	0.5755	0.2523	0.0908	0.6393	0.2363	0.6995	0.0879	0.4751	0.5084	0.0735	0.7475	0.3605	0.3414	0.168	0.3016	0.1409	1.2764	0.4341	0.1694	0.1062	0.1599	0.3048	0.1987	0.9507	0.3002	0.4252	0.2156
CCN5	1.4096	0.6169	0.5643	0.8217	0.3462	1.0828	1.6706	1.4463	1.0489	0.1443	0.9037	1.046	0.1386	0.3728	0.5546	0.2035	0.275	2.9351	14.1264	1.5256	163.9594	0.499	0.9261	5.6797	11.8337	3.374	3.9737	0.5332	3.7865	0.3104	0.0606	0.0981	0.1935	0.6871	0.215	0.2212	12.3148	0.0153	0.9287	0.5101	0.1644	0.103	1.3815	1.7331	0.2356	0.2836	0.012	1.7251	0.4108
DMRT3	0	0	0	0.0163	0.0266	0	0	0	0	0	0	0	0	0	0	0.0221	0	0.0364	0	0	0.0773	0.0263	0.0225	0.0947	0	0	0.0624	0.0739	0	0	0	0	0.0199	0.0231	0	0	0	0	0	0	0	0	0.2064	0	0	0	0	0.0193	0
ST3GAL6	25.6536	25.732	17.3047	41.4692	46.495	20.0919	50.9422	73.4763	38.9235	28.5499	39.1054	56.7406	178.7868	8.8027	39.8453	76.2212	72.628	34.9302	23.3036	21.1363	93.2986	14.31	133.0085	92.4616	79.3778	9.0971	105.4437	21.3949	147.7973	49.4267	70.4567	28.1619	52.6561	23.8874	24.8299	10.7977	36.8143	18.0958	13.6978	33.9884	22.3204	81.3054	16.7855	85.0864	12.8492	62.8556	16.2595	34.8507	12.6268
ATP2C2	0.0557	0.1911	0.0595	0.3352	0.0977	0.0556	0.1029	0.0647	0.063	0.0089	0.102	0.2718	0.1195	0.0241	0.0188	0.1054	0.0466	0.0133	0.0282	0.04	0.0378	0.029	0.2064	0.0955	0.0469	0.0085	0.1068	0.9754	0.3405	0.1122	0.0082	0.0475	0.0291	0.0254	0.046	0	0.026	0.0104	0	0.028	0.0636	0.0848	0.0826	0.1115	0.057	0.2135	0.0245	0.0567	0
NGFR	0.6923	2.2473	4.4649	1.4029	4.6327	0.2763	0.4465	0.1641	1.1498	0.426	36.4335	4.4122	0.0909	0.8968	20.6294	2.4472	0.5623	0.1066	1.8527	0.2013	0.2855	3.43	0.3518	0.0308	2.5686	0.5261	0.6364	374.008	0.4971	0.5103	0.1457	0.3877	0.8664	0.8414	0.5036	0.5741	62.8623	0.8673	0.3724	0.7297	0.1412	3.169	0.3421	1.4092	1.6597	0.2021	3.0283	1.6978	2.7014
CDON	1.551	1.0436	1.4909	1.0753	2.813	0.902	4.2106	0.9425	1.828	0.7765	2.7837	4.8479	1.7167	1.8852	2.1695	1.794	2.1319	1.8282	1.5976	0.5365	2.0467	0.8576	1.506	1.6568	1.6631	0.8045	3.6128	5.8572	4.115	1.7699	1.5252	2.7327	2.1016	1.7845	1.3613	1.1377	3.0675	0.7281	0.1593	1.7234	0.6179	1.3729	0.7208	1.5241	0.9014	1.2832	1.3641	2.1764	0.7078
TAF2	5.0745	9.3632	4.288	16.2525	38.1163	4.0196	14.4252	7.8212	8.9377	11.0015	44.8958	15.4751	10.2114	3.7395	7.1959	19.7579	17.8175	6.3975	3.8764	1.1794	6.5635	2.0785	11.2913	7.2121	4.7462	2.8709	10.2243	13.3089	17.7242	29.9961	9.854	6.9949	26.7998	2.1643	11.1935	4.3268	4.8947	4.1687	0.7201	21.0994	3.3783	8.212	8.8465	4.663	2.5429	19.7843	10.5363	5.3386	5.0379
HIPK2	77.5429	29.6334	36.4658	20.54	25.6964	52.0489	95.8196	37.8148	63.6419	35.7335	33.0493	69.1829	46.8991	33.3601	15.7021	42.1007	41.516	29.4384	31.6483	14.3696	44.5239	22.1803	38.8775	24.033	37.4729	63.4399	80.4264	47.109	28.6693	24.3224	64.5193	35.8426	37.9809	37.5276	34.6733	19.9976	37.9617	42.9149	13.3772	56.1249	19.3384	8.2079	70.2549	35.3625	58.5329	43.5876	29.5429	35.5994	15.3607
TNPO3	17.6053	40.5921	35.8672	39.4169	51.1375	32.2439	52.9014	42.6446	25.8669	53.9838	61.8204	54.6274	50.7924	37.2327	45.2076	45.3335	53.175	22.0539	34.7961	10.7359	48.9834	28.7204	44.6278	27.6835	21.4938	22.6029	41.0814	49.7449	28.4488	54.8924	49.6177	39.1541	50.6987	31.976	34.0648	30.1065	39.9392	32.7016	8.8567	50.0528	23.8495	20.8447	25.0934	29.8063	30.6681	51.453	34.5551	40.3944	19.5763
BORCS8-MEF2B	0	0	0	0.0456	0.0745	0.0424	0	0.0705	0.1028	0	0	0.259	0.1301	0.1375	0	0.0618	0.0355	0.0254	0	0	0	0	0.4405	0.0331	0.0255	0	0.0872	0	0	0	0	0	0	0	0	0.0301	0	0	0	0.0356	0	0.076	0.1312	0.075	0	0.2712	0.0311	0.027	0
RFXANK	75.0125	54.7523	81.904	39.5614	35.8249	69.9006	45.0318	50.2059	44.9416	55.3319	57.3455	49.5864	49.3118	86.4071	69.4732	51.7763	44.4305	52.7056	70.5828	50.0624	51.366	60.237	47.4332	40.5164	56.3845	86.9633	47.1769	53.8806	52.7689	42.2546	44.4429	50.4466	55.7967	57.6977	65.3273	76.7675	62.7663	62.5267	75.4824	46.8082	56.3534	33.5371	51.7301	47.3015	61.9138	57.7487	51.7059	60.3373	60.1715
TMEM161A	50.8234	50.4656	75.9045	64.6399	107.2833	53.9233	32.5092	33.3502	27.9359	64.711	104.4658	36.0663	32.3212	127.8206	36.9397	44.1501	74.5941	57.4633	54.8361	44.3176	39.2707	38.0312	31.3757	29.1378	55.8768	52.2847	26.6252	57.0926	45.8521	85.6773	27.4508	77.6924	89.7837	38.8959	79.1444	118.5245	53.8562	78.2814	37.0389	61.6847	54.7187	40.6674	36.6878	29.9412	49.2252	63.1887	65.9067	55.4105	70.7263
LPAR2	3.2451	9.6204	5.627	10.8139	7.173	15.3825	8.6737	12.0622	5.8907	3.1401	8.4055	17.2251	7.8884	5.3498	18.5241	5.851	5.6624	4.3865	12.2207	5.5039	16.8986	10.6707	10.1197	10.3682	4.5353	3.3895	13.4568	7.0978	5.4047	5.7172	9.571	10.6753	9.0541	17.4431	4.4523	3.1768	9.0901	6.4474	15.2535	4.94	3.2827	7.1588	7.1943	5.6737	3.7188	7.6493	2.6622	24.4194	2.2469
CTSA	50.7589	102.4459	72.2135	96.3944	73.2779	47.516	78.1844	54.2721	42.8282	73.3061	131.5953	47.3879	30.165	49.2612	79.8792	75.846	65.8388	47.2089	102.9477	52.3145	87.8416	67.4379	51.1024	54.6294	106.5659	67.5706	51.3318	91.3227	59.7496	142.6781	71.3371	138.336	100.8443	81.2222	60.0814	95.3198	133.1995	55.8585	68.9841	81.2437	53.5306	20.7668	37.6036	34.7924	75.2032	40.9883	55.0352	207.0299	88.6067
SUGP2	13.9571	17.0859	14.5094	20.2795	27.3555	13.8869	21.4102	20.394	14.307	10.7775	21.3602	39.6807	34.0051	17.5943	7.821	18.8874	23.4597	16.39	15.2229	5.853	14.3207	11.2382	40.3626	15.7769	11.2059	8.409	23.6782	51.5269	20.6238	26.8663	22.8821	10.5837	21.8426	15.6069	14.5438	19.9524	18.6729	12.2821	4.5351	19.7804	12.4031	19.0425	11.5082	15.2117	10.8676	47.8849	22.7232	16.9553	7.459
SLC12A2	1.1644	2.3982	1.2372	2.8547	4.2761	1.097	4.0476	3.5854	2.241	1.8336	4.8825	6.4116	9.8191	1.0873	1.5818	3.3407	4.2876	1.1375	1.7583	0.4142	3.7075	1.1266	4.7405	4.2263	1.5901	0.8063	3.8791	11.413	2.7053	6.5945	5.2324	1.2318	4.7956	1.5128	2.3122	1.1702	3.0701	0.9828	0.5721	3.1331	0.785	4.9034	1.4914	1.6841	1.6601	4.1742	1.4418	2.5078	1.0501
SNX24	3.6547	9.7548	7.8934	11.4775	12.5749	3.6931	12.6055	13.988	4.8161	6.0364	7.9659	4.7458	10.6388	3.5124	11.7882	8.2708	12.5761	5.79	4.5562	4.0501	16.4929	10.0171	14.6241	19.449	7.9379	2.5801	15.4298	12.73	9.0485	12.1658	19.9349	9.1218	9.9732	10.0479	5.4191	5.8916	10.5502	4.1355	1.4373	8.797	5.4204	14.6246	5.3307	6.122	8.7335	11.9266	3.5579	12.4122	5.0265
EYA2	0.5822	0.8008	2.02	1.034	0.8341	9.5543	1.7424	0.526	0.6215	0.1806	0.8294	3.2549	0.1908	0.5132	1.1262	0.4119	0.3596	0.122	2.4836	0.2168	0.4613	0.8833	0.2684	0.4236	0.4491	0.3957	0.31	2.7163	0.246	1.0969	7.5032	0.6174	0.7845	3.5428	0.3739	0.641	3.0954	0.7815	0.4465	1.4806	0.5334	0.3242	0.2377	0.3999	2.942	0.7953	0.5638	55.172	0.3771
CNN2	56.066	46.1637	29.1039	67.2601	38.1756	22.8545	21.1286	52.336	67.7116	12.9221	47.1959	23.3525	38.9423	45.0605	24.9107	36.9626	49.6471	38.2505	86.8168	57.7383	77.0609	62.961	31.2161	76.2483	67.6145	23.5982	64.8196	26.0684	43.0417	31.5479	46.7855	15.5707	40.5452	81.0083	13.7505	33.9922	120.2863	28.5518	66.4491	30.4513	21.6246	11.2991	48.3183	53.8175	24.5452	12.0438	8.4066	71.3201	24.8857
ABCA7	0.7809	5.3732	1.5565	9.3196	7.5214	0.7413	1.0867	1.5306	0.4551	4.5432	5.6404	0.7814	1.1122	3.1068	0.9937	1.0628	4.2768	2.8082	1.9674	0.6389	2.5592	4.8723	1.6075	4.2548	3.9021	0.8891	2.2508	105.0625	1.3052	3.8854	3.277	9.9412	3.2886	6.6108	1.2576	2.2549	4.1465	1.1314	3.3151	2.3773	1.9999	3.092	8.5095	1.5889	1.0224	1.2273	0.6256	6.0977	0.7396
SNCAIP	0.0081	0.0483	0.1204	0.1151	0.089	0	0.0463	0.0187	0.0273	0.0719	0.0918	0.2063	0.0086	0.0365	0.095	0	0.0094	0	0.0381	0	0.0383	0.0098	0.0084	0.0703	0.0407	0	0.0154	0.0548	0.0077	0.1206	0	0.048	0.1105	0.0171	0.031	0.0399	0.4204	0	0	0.1607	0.008	0.005	0.0557	0	0.1038	0.036	0.0248	0	0.0563
DDX20	6.5162	7.4353	5.4131	10.0707	9.2628	3.9799	12.5665	11.4024	13.5104	8.9717	16.7902	10.5939	13.0891	2.3273	7.4562	14.1851	10.2871	4.7259	4.1212	2.9757	11.7654	3.6876	13.1395	6.8607	9.6811	3.6555	11.967	12.044	14.7832	14.3043	11.4062	4.9116	11.5155	4.7795	7.8315	2.8342	5.594	4.6248	1.3148	11.6325	4.4396	9.1231	22.332	10.8455	3.7967	14.472	5.2856	8.0097	5.325
BTBD1	19.0378	21.5488	22.7364	35.8054	56.6182	10.7927	29.7678	36.0212	35.0172	33.6603	66.2364	41.5309	55.8815	10.4382	14.9634	42.0039	64.7568	9.4838	10.5566	8.1868	30.9365	12.8903	49.0241	36.8941	18.9778	8.236	43.8936	42.3792	37.1639	63.8247	46.4089	17.819	50.9426	15.9763	28.4874	11.85	22.0814	16.4827	5.1469	39.9792	14.8284	11.0619	21.6529	28.3712	13.3573	41.5711	21.7363	22.1194	15.7358
FAR2	18.4038	30.2757	27.5897	12.9403	35.6531	6.7357	111.7647	22.1062	26.0442	15.0795	35.5075	12.9394	9.5904	17.5011	7.1344	14.0244	31.4362	19.8017	18.241	4.5391	35.4162	12.5999	23.7587	22.1528	20.8493	14.8853	31.8536	22.175	19.9781	39.8063	32.7995	18.8076	43.2183	18.8012	23.2605	13.2228	27.4467	12.7387	3.6775	63.1294	11.4884	7.8922	30.241	11.7736	31.5364	34.8441	15.8787	19.9705	15.2784
BCAS1	0.2001	0.0643	0	0.1505	0.0351	0.02	0.1643	0.0249	0.0242	0	0.0916	0.1831	0.023	0	0.0759	0.0073	0	0.018	0.0507	0	0.0255	0	0.0593	0.0546	0	0	0.0753	0.6652	0.0068	0.0378	0.0221	0.0171	0.0196	0	0.0069	0	0.1477	0	0.0449	0.0168	0	0.0403	0.0247	0.0353	0.041	0.0064	0.0147	0.0127	0.1
POU1F1	0	0	0	0.0281	0.0459	0.0522	0.0537	0	0	0	0.0532	0.1367	0.0401	0	0	0.0761	0	0	0.0441	0.0313	0.0888	0	0	0	0.0629	0	0.0358	0	0	0.0329	0	0	0.1026	0.0397	0	0	0.1219	0	0	0	0.0373	0	0.0646	0	0	0	0	0.0333	0
CHI3L2	0.0178	4.4762	1.2133	5.2091	0.6542	0.1488	0.5867	0.0825	0.0803	0.0397	14.6977	0.0433	0.0762	0.2683	1.2575	0.199	0.478	0.0447	0.2307	0.0446	0.1477	0.3449	0.0737	0.0969	0.2391	0.1133	0.0681	19.9509	1.5534	0.4536	0.1282	0.7414	3.7867	0.3399	0.1882	0.176	26.9392	0.2551	0	1.8133	0.5147	0.4784	0.3071	0.1903	0.5342	0.2699	0.091	0.3319	1.1593
SBNO2	62.0057	49.289	43.8474	56.4472	57.7197	31.8965	37.0544	31.0413	61.5289	39.8986	65.8889	40.4149	55.6197	65.9343	51.8206	76.5754	45.1691	61.3805	60.6074	78.4835	77.2347	39.3881	47.6952	42.3459	60.1719	40.9251	31.3688	43.5683	64.794	44.8824	30.7104	37.3497	88.6618	50.9167	65.0796	83.3313	53.34	38.4981	43.9796	54.2341	34.3268	25.6817	40.8229	37.2532	48.817	40.9731	29.9001	38.471	29.5546
PMS1	2.2743	3.5735	1.2942	3.3972	6.9427	2.1276	10.8495	5.6076	3.6982	3.0065	6.1744	12.9421	10.0325	0.7782	1.4688	7.6291	4.5075	2.2488	1.394	0.5303	3.2256	0.7943	11.3628	3.8523	2.185	0.6505	6.7749	5.7222	5.835	7.6925	3.3072	1.8941	6.0875	1.118	2.1393	1.3608	2.2167	1.9476	0.2693	3.7398	2.4554	4.8055	5.6127	3.0948	1.4445	15.4526	1.9142	3.2274	1.3257
HMG20B	145.1279	137.2777	117.1862	91.1234	86.8281	134.5817	117.4166	138.941	124.8208	89.2779	128.0244	127.68	111.881	140.2076	196.8467	141.0003	110.8053	211.147	215.4398	140.3619	195.8574	176.5438	113.968	137.3105	284.4784	126.7969	104.7846	77.8337	232.5129	87.956	63.9386	184.5884	105.0181	95.4545	116.8214	109.3928	136.9947	109.7829	168.9416	97.1112	92.0025	112.7541	84.798	120.8473	100.9364	71.0999	107.0416	105.8288	60.3056
CALCRL	0.2001	0.5645	0.3333	3.5044	0.8258	0.1453	1.0695	0.186	0.8143	1.153	0.9922	1.2694	1.614	0.0968	0.2646	1.044	0.7402	0.2014	0.3404	0.0604	0.6564	0.0972	0.3073	0.9174	0.3369	0.0937	0.3912	1.0811	0.7688	2.1296	0.8419	0.3151	0.5861	0.2299	0.3393	0.3411	0.6442	0.1359	0.0603	1.5316	0.24	0.657	0.6646	0.4817	0.2752	0.9162	0.9112	0.3491	0.6159
TAF11	46.0661	30.5885	21.7948	32.681	31.4279	22.5149	60.3878	73.6703	50.0056	34.914	67.555	61.4676	60.3829	10.358	24.5475	64.8267	40.5571	37.2944	39.4768	14.5175	47.7197	27.3864	64.4515	48.065	49.8125	24.128	55.7037	34.5198	101.4265	33.3245	26.2351	12.5282	28.1886	16.7052	21.9055	12.2434	38.4215	19.7865	9.414	34.7004	17.1411	24.4008	91.631	30.4294	14.4956	41.1099	14.178	29.8482	14.4721
ANKS1A	42.7287	13.5543	28.6298	25.0605	25.5764	14.636	42.4022	28.1917	57.6098	33.8864	42.7658	57.4632	45.3671	22.5474	44.0052	38.5463	60.9282	46.1387	42.1401	22.0142	37.9747	24.2858	28.8562	30.954	37.4625	20.8605	23.4956	41.9683	83.736	28.2817	41.6061	11.8441	26.0253	20.7065	20.9925	24.1531	28.633	16.2314	21.3512	32.6166	7.9	18.5655	54.8433	51.9549	18.1276	31.6731	21.2097	21.3199	7.3364
AP3D1	108.0312	71.9632	101.6838	99.3939	96.3682	74.6129	93.3431	91.3524	93.7643	95.9103	134.1912	149.7861	104.8148	113.5107	144.9018	124.0545	106.769	117.0704	139.1051	75.3835	110.958	99.0373	95.7087	76.133	97.7714	105.3308	75.7758	136.4049	128.2032	102.0298	112.1764	77.5066	110.6197	98.502	96.2187	124.774	115.5812	96.7359	99.9512	100.2987	63.0557	89.3026	73.1742	104.9972	82.3631	106.603	96.2382	98.1385	55.0881
ZNF76	17.979	19.8706	17.2968	19.7467	23.0532	18.9899	48.9915	29.6929	14.3437	17.0015	25.7363	33.9177	48.1212	22.8548	16.0785	27.5645	32.3815	25.5861	43.4569	9.708	23.6634	23.2262	29.2929	21.6482	20.6135	22.0178	31.5653	24.5655	34.4138	19.197	17.0427	17.136	21.3743	13.1747	17.2203	16.7651	14.3643	18.5918	11.5741	19.9587	14.5121	12.1233	19.4499	21.3186	18.9451	36.1542	12.9519	22.8212	8.207
SLC9A3R2	47.4597	41.1499	62.6591	63.4363	29.4065	46.2054	22.2085	26.134	45.592	34.9681	35.1813	53.4879	18.2393	51.9811	17.2452	34.8922	40.2965	34.7019	42.4623	66.6067	17.4429	38.6605	25.4807	28.044	22.0305	52.791	17.0316	44.1171	37.8346	33.2909	26.1137	55.2879	33.2938	27.7663	58.9137	55.8208	50.5824	70.4629	30.115	62.3668	49.8639	28.0345	25.0688	23.976	49.3915	31.5881	50.3412	56.5948	41.0506
NTHL1	37.8745	22.8334	25.1911	20.7372	14.7545	33.1249	23.175	24.081	29.7998	25.1635	24.9033	42.0298	17.7918	23.0694	19.9789	34.7613	16.4293	29.4157	23.7793	30.1005	23.6932	20.8673	17.3351	19.9207	19.1501	60.9126	18.5285	20.1666	28.1387	17.5835	22.2932	41.8798	20.4064	22.2258	27.4401	28.8712	33.7792	27.5483	22.3006	22.3832	26.6647	19.6859	37.8548	18.4967	26.9719	16.0388	26.8642	36.7113	20.2106
UHRF1BP1	9.4602	8.4089	9.6709	14.0673	13.0532	3.8435	23.0492	9.425	14.6172	11.743	39.5234	11.6335	12.9387	5.8453	9.9811	16.395	18.4467	13.8643	9.8782	2.949	12.7868	6.15	8.8155	12.6074	11.8336	4.8122	11.3408	12.7671	30.6764	20.3086	11.1847	5.2625	14.9496	3.9501	9.1988	7.1452	12.2406	7.6356	2.2307	19.685	5.6189	6.2377	21.2442	10.8543	4.8048	11.7058	8.5749	6.8382	5.2046
GNAI3	15.3584	21.492	15.4432	20.9928	17.0967	10.4995	30.1768	21.7629	22.1485	17.7767	28.1288	16.7222	27.8846	4.8199	20.3268	28.1317	18.634	10.1602	13.3592	8.982	28.6779	11.9595	23.3557	16.4527	23.3148	9.8143	27.0741	21.975	33.1087	26.1754	22.7455	10.0949	27.9475	12.7141	18.1235	5.584	19.0948	11.2549	5.2043	26.5242	10.6109	17.1488	15.4021	20.2259	10.3886	22.0503	8.8501	18.9676	9.1561
IPO5	39.8195	33.1041	37.2946	41.0316	60.8173	33.7481	59.6562	73.9558	67.6228	60.265	73.2885	84.9085	115.7325	38.4553	43.748	83.3664	83.9971	35.4953	23.1446	19.6929	78.9745	31.5852	79.2578	68.2563	40.9272	24.1726	74.6249	55.065	122.948	33.2694	106.1629	34.5748	58.083	49.023	51.1798	21.7129	45.2934	46.2352	6.2609	55.0387	31.6421	55.3641	69.3053	76.5314	22.0113	73.6538	69.2197	36.5252	26.6378
OAT	25.0409	45.4513	40.3949	96.9698	153.3295	38.6165	71.7474	78.4153	48.5833	46.3352	84.4613	103.7917	73.8616	26.8028	53.3844	61.037	99.0396	40.6033	42.3529	24.4688	62.3306	38.2555	88.8792	58.5463	57.8765	18.2067	75.4167	86.4719	87.5763	159.8273	105.0891	46.5812	89.6035	42.3507	56.2483	45.5394	43.0089	25.5554	12.3321	78.4055	25.3906	90.1806	60.4996	45.4649	30.9475	112.0407	72.0956	74.7804	30.9646
WDR3	7.6297	5.9036	6.9357	7.0623	10.7538	6.5051	12.3756	9.5438	17.7619	11.9582	18.6484	12.0225	18.197	4.6293	12.574	17.6933	10.8956	6.7651	5.2263	4.7803	14.1221	5.3354	10.4136	8.6819	6.6753	5.4758	10.8146	10.9917	17.4337	18.2723	13.3672	6.4121	15.42	6.2186	13.7347	4.576	9.3192	7.6745	2.7296	13.2059	5.1104	9.3139	7.4646	12.5541	6.8349	14.5041	6.7847	7.4345	6.3325
PKN2	8.2203	19.7048	8.0151	27.7255	20.752	5.7702	32.7826	22.7039	16.0989	10.9117	34.4922	24.1009	44.1527	2.6538	7.0291	26.8975	18.9044	5.5839	6.2435	1.6562	12.4309	5.478	32.6943	14.102	10.6311	5.7669	33.4616	21.1424	24.9504	32.1415	19.4088	8.1671	37.1987	7.7676	10.763	3.3375	7.7036	6.1493	1.565	23.4097	7.8685	9.2372	8.0699	15.2504	4.8001	46.8001	6.3506	9.3327	5.8548
WDR18	62.3279	87.0624	88.7843	26.9881	65.6507	62.1397	49.0399	61.8314	41.1907	55.828	62.9446	64.1497	46.5876	96.7476	65.5806	74.7562	73.9979	56.5381	73.6303	90.6188	55.4326	57.8293	48.787	37.2038	41.2192	72.5778	30.5279	65.4425	60.4616	94.1202	60.907	62.7372	59.602	48.1315	68.092	97.7017	58.1399	62.46	59.2127	61.8473	62.4755	38.6956	77.4374	35.8054	96.3318	53.5748	74.6648	68.4327	42.1873
TRAM2	14.5049	11.5363	15.0686	36.4282	25.6631	9.6134	24.8329	17.0898	49.5772	22.6938	36.4312	19.5975	22.0561	20.565	19.0312	27.9999	25.8484	12.4965	34.2507	5.2663	15.4718	13.323	14.5306	14.2368	9.3706	25.0762	10.081	14.0305	16.6664	28.1441	10.3239	8.4786	22.9719	8.2557	17.4365	15.6821	17.9686	11.0935	5.5642	28.9048	6.9126	5.7323	42.0035	14.9805	9.5861	14.5801	11.1026	8.831	10.6086
NTN1	0.3192	1.1633	1.3535	0.9536	0.8064	0.5223	0.5765	0.2225	0.5567	0.2342	2.4688	1.2572	0.1956	0.9648	0.7859	0.1673	0.9607	0.1912	1.3792	0.0841	0.3252	0.1218	0.246	0.2987	0.1228	0.5919	0.2884	2.3186	0.425	0.4098	0.0658	0.4352	0.4257	0.3783	0.1845	0.4429	0.7638	1.3461	0.0687	0.6102	0.3191	1.2343	0.7651	0.2481	3.8804	0.4322	0.318	0.1786	0.5529
GLP2R	0	0	0.0329	0.0464	0.0252	0.043	0	0.0119	0.0116	0	0.0585	0.0251	0	0	0.0364	0	0.0962	0	0.0121	0	0.0122	0	0	0	0	0	0	0.2098	0	0.009	0	0.0245	0	0	0	0	0.0112	0.0537	0	0	0	0	0.0178	0.0169	0.0589	0.0643	0	0.0183	0
MCM10	0.8257	0.3379	0.3549	1.0244	1.6461	0.1348	0.493	0.7349	0.6182	0.5987	2.4291	0.9811	0.1035	0.7617	0.2405	2.0431	0.979	0.6924	0.3167	0.0719	0.5735	0.1302	0.4005	1.1237	0.3339	0.2168	0.6474	0.7181	0.8872	1.3603	0.0442	0.2815	1.2072	0.2851	0.9298	0.4038	0.9097	0.5182	0.0808	1.4098	0.8146	0.5308	1.3818	0.7955	0.1843	0.1342	1.0557	0.1623	0.3501
DGKA	0.9618	6.0424	1.8805	6.5723	5.9911	1.3757	1.7563	0.9153	1.5717	1.0157	4.4162	2.7847	1.6405	4.492	3.1664	1.2751	1.3359	1.1563	1.7797	1.0195	0.6335	1.4136	0.9978	1.6127	0.8583	1.6027	1.2549	2.3476	1.6253	1.3322	1.153	0.4769	5.3349	1.3248	2.0318	2.1302	1.9912	2.1114	1.4252	3.4685	1.3551	0.7696	1.0823	1.2513	1.4857	1.2226	1.0814	2.0835	1.9589
ERBB3	126.5461	46.7329	62.7605	21.0562	18.8387	55.4105	71.4215	82.5765	201.9777	52.6278	16.3369	303.7782	286.7695	109.5728	68.8796	57.8242	252.5277	91.3745	70.5897	20.7204	111.4187	33.4079	70.8772	100.5732	69.2924	99.9139	160.8949	11.3088	89.999	48.252	21.1689	18.0561	31.3655	34.269	59.4391	5.5507	46.7311	52.8363	104.9542	55.7675	44.6488	64.5357	120.1253	220.5414	121.2951	166.5515	86.6357	75.7911	9.5867
ROPN1	2.3828	0.9522	0.0968	0.0877	0.4294	0.0362	0.5581	2.0609	0.805	0.0289	0.5719	0.3159	6.7221	0.0391	1.4827	3.4965	0.5153	5.1145	9.0262	11.936	35.7214	1.5248	4.5678	15.6333	23.8586	0.4133	13.7383	0.1176	22.1536	0.4221	0.9614	1.5758	0.6519	4.8615	0.524	0.0385	7.9151	0.3552	1.8528	0.1824	0.2848	3.1237	0.7951	5.0169	0.0186	0.3937	0.0133	2.801	0.0604
ANKRD44	3.1567	5.3733	3.3068	12.4179	15.3774	2.0516	18.1789	3.8735	5.5169	5.5977	12.7897	6.3826	4.8532	0.9651	1.3353	3.8948	5.3337	3.1365	3.7346	0.5963	7.823	0.9967	4.4721	4.3467	4.5534	1.1016	7.6765	6.2592	6.7583	9.5601	3.2218	4.223	9.4567	1.2516	3.6958	1.754	3.3239	2.0079	0.2748	7.796	2.0654	3.7154	8.5408	2.2335	3.9534	8.8306	2.3577	2.5458	3.5206
KARS1	133.1949	150.6851	166.3436	77.6773	124.9538	91.8662	152.3156	183.2392	154.2677	81.8901	104.5888	162.2283	190.3692	146.5893	157.8937	172.3606	225.7552	109.3341	125.5271	93.5226	162.0181	131.0283	180.0861	124.7442	126.9913	136.7352	151.2968	145.0655	165.5906	165.261	195.0941	145.3027	191.4646	118.6842	155.765	94.8507	83.9088	138.6505	61.1575	141.4033	132.7951	100.1154	86.4576	115.3695	115.7369	150.3315	134.3074	142.0781	62.267
ADAT1	8.6473	8.2196	6.8646	4.7777	10.4909	3.9166	11.4481	10.3476	7.7099	4.1941	7.7854	12.3142	11.8756	6.5044	11.3765	13.0093	17.4174	7.896	9.4912	5.2456	20.5224	4.9235	16.8049	13.9938	13.4359	5.4807	10.3366	10.1839	17.1895	11.409	15.1823	13.1011	13.3936	5.9642	6.5839	4.9761	7.6595	5.366	1.8987	9.5068	4.2888	9.2826	4.0266	11.8577	2.7838	8.1632	7.3696	10.0649	2.1896
PDIA5	6.3588	5.2672	7.0343	8.592	6.148	7.7359	6.8614	6.4505	6.6993	9.8145	9.8377	11.5296	6.187	4.2395	3.7696	12.6347	5.7585	4.0049	6.2032	3.4716	7.7792	4.0687	6.2384	7.2859	6.2356	7.1473	7.0725	11.9514	11.5048	6.1718	4.8207	8.8902	6.4782	6.288	5.0863	4.5763	10.9988	7.0838	4.5318	6.5518	5.0327	2.8572	12.3167	4.8855	4.2659	4.1548	4.2341	8.4384	5.6353
TBC1D22B	28.7814	17.8781	17.0142	20.5684	18.2428	13.1478	42.3662	25.6386	33.0464	20.8137	32.7927	31.5213	30.4501	12.7702	31.5574	35.4192	24.2702	33.4718	47.497	15.8458	35.5505	27.2834	21.1444	26.7844	35.0049	24.1643	28.4238	25.1454	55.0739	17.4187	21.3109	11.6131	21.3614	17.5056	16.7369	11.489	31.5764	17.1731	17.3922	23.3482	11.2162	12.4306	38.5404	27.6097	11.9352	19.4933	14.8527	25.9333	10.3636
NDUFB4	138.34	114.9215	115.1434	135.8984	103.6992	124.7777	218.2145	171.1228	113.2014	108.0334	122.0781	152.2866	151.9416	75.0893	175.6468	145.266	132.4337	116.4421	220.2094	119.4658	192.8219	147.0323	159.1017	113.4339	204.8688	154.0362	160.8322	129.9744	166.7015	122.4694	137.2673	145.0659	113.4057	142.9085	82.4602	99.8065	173.8062	94.2911	129.6448	92.641	101.5369	68.665	145.4323	118.9087	115.4718	90.6933	73.2977	166.553	95.9384
SPEN	20.5982	11.2987	13.8077	11.2358	16.0231	7.6783	23.247	13.5587	28.4987	11.6384	18.7221	19.1273	24.7652	14.8334	17.496	18.1131	16.8809	12.0254	11.6725	7.6156	18.4604	14.4406	15.1067	13.1858	13.8874	16.499	18.5584	21.5659	19.517	14.097	19.4577	7.7074	23.8466	15.7508	13.9379	10.7461	17.1061	13.241	10.833	20.3881	8.2522	6.3259	10.8283	15.7839	13.2303	13.8559	8.7388	19.0313	7.451
MYLK	1.4544	1.5169	2.4234	3.7007	2.4375	1.305	3.7501	1.4165	2.7506	0.5511	4.4672	3.2422	0.7049	0.706	4.2494	1.4495	1.8072	2.4699	1.2784	0.3052	3.438	0.6183	0.5668	0.7779	3.4255	1.0165	1.0725	4.5922	2.8788	1.9508	0.6123	0.5164	0.6209	1.1256	0.7704	0.5754	3.5824	0.5585	0.2186	1.6668	0.5989	0.4101	3.643	1.5425	1.0851	1.2886	0.8445	1.6234	1.1939
ZC3H15	17.692	28.6067	14.8005	39.9958	62.6141	14.6371	85.2193	39.6194	36.6059	34.9525	70.5177	68.2815	63.0393	13.4706	19.0107	72.4561	47.7043	26.3944	15.1669	8.3435	38.3519	11.2185	49.8863	36.595	27.567	10.1615	40.1719	39.0163	57.383	72.6963	44.8156	21.3136	56.4349	14.3732	23.8423	13.2785	24.5396	18.4353	3.9311	35.7677	16.5814	49.7273	57.3868	33.8668	14.4859	62.5146	24.7455	26.4861	17.9431
MAP2K4	6.9178	9.5344	8.0746	14.3076	16.6884	4.7237	18.6686	10.7618	10.7844	9.0285	17.3892	19.1649	12.3871	3.2834	9.8708	12.1333	17.9563	8.7739	10.1336	3.203	12.4112	4.6649	14.0874	8.7923	10.7991	3.7942	10.5187	17.8073	15.5439	15.8353	13.5889	13.1432	13.676	4.3814	9.5274	3.3921	7.3227	6.9605	1.5306	12.2579	5.2446	10.7356	10.0948	9.2668	6.4155	13.9102	9.6479	9.3226	5.4244
PACC1	3.0087	13.3029	5.0536	21.1676	46.0859	10.0013	18.7872	12.4884	6.0758	8.4432	19.174	12.1847	9.5511	2.8797	7.9074	11.158	6.7845	5.6174	4.6443	1.4117	9.3205	4.6015	11.6111	5.933	5.4865	4.1824	12.0137	16.39	13.1223	27.3698	10.2576	14.5486	18.8353	3.9675	9.5455	8.1297	8.3765	3.72	1.5859	15.1383	7.2172	10.1412	5.6201	5.8361	3.9651	11.7829	15.4679	7.1948	6.1733
SNAP91	0.0352	0.0792	0.0657	0.0132	0.2161	0.0123	0	0.0102	0.0099	0.0196	2.3812	0.2146	0.0283	0.0399	0.4672	0.1255	0.1133	0.0369	0.0624	0.0074	0	0	0	0.0288	0.0592	0	0.0422	57.8961	0	0.062	0.1179	0.0105	0.0081	0.0374	0.0169	0.0087	0.9854	0.0115	0.0221	0.0207	0.0528	0.226	0.0228	0.0363	0.189	0.0944	0.1083	0.2036	0.041
SLK	9.9885	14.1539	5.6477	12.5618	26.2959	6.1287	26.9877	19.0302	17.7421	7.3733	21.6945	38.7097	26.2622	5.3879	5.0685	20.3314	13.5234	11.5403	6.5649	3.0115	23.0638	6.465	30.3976	11.5719	11.5166	6.2959	21.5926	13.6621	24.5961	21.8958	15.2098	4.8387	25.53	8.2968	6.9804	6.1435	9.1439	3.5254	2.4546	13.2404	5.6409	12.8187	17.8688	8.9945	5.3036	29.2773	8.0597	9.0832	5.0988
CYB5R4	1.0582	2.336	0.9804	4.1123	3.9805	1.2741	3.3985	2.5643	2.1102	0.8284	2.5125	4.0355	3.2806	0.6985	1.6438	1.5118	2.1211	2.0856	0.74	0.3618	3.1511	1.0851	3.8863	3.0135	2.7025	0.3688	3.9222	4.1273	4.2561	4.0286	3.2229	2.0314	4.1968	1.1188	1.6228	0.7232	1.5145	0.4289	0.0916	2.1486	0.8267	2.3699	2.4613	2.5364	0.514	3.8824	1.3969	2.7173	0.6239
COL17A1	0	0.1382	0	0.1511	0.1439	0	0	0	0	0.0374	0.0835	0.0102	0	0.0253	0.0395	0.0085	0.0196	0.0211	0.0198	0	0.0298	0.0102	0	0.0091	0.0141	0	0.016	0.2565	0.9951	0.0885	0	0.02	0.0153	0.0356	0.0161	0.0166	0.0455	0	0.0105	0.1081	0.0167	0.1154	0.0579	0.0966	0.036	0.015	0.0258	0	0.039
GSTO2	1.2202	0.3538	0.5475	0.1286	0.4416	1.4901	0.3895	6.3198	1.4391	1.1189	0.5039	3.4154	10.8354	0.4187	17.0318	1.1531	0.752	7.9773	1.149	3.1511	3.8949	7.5555	16.4006	2.3226	5.0801	0.5957	2.011	3.3382	12.107	0.6231	16.4094	0.2813	0.3776	3.7235	0.5565	0.333	1.1795	1.9632	1.265	0.3598	0.3653	19.4805	0.7391	9.2605	0.38	0.5692	3.7115	1.7523	0.3711
SEC61A2	1.4941	4.5287	2.5202	5.9227	6.2567	2.7546	5.4089	4.1306	1.3679	0.9008	4.7892	10.3703	4.0059	1.4451	1.5519	3.5316	2.3432	1.8416	2.6476	0.3505	2.5214	1.6503	7.9205	3.0496	1.9742	1.1444	3.3361	11.8697	3.0972	6.7125	3.081	2.228	4.0341	1.3665	2.3173	1.8212	2.8923	1.7953	0.8438	3.1041	2.0459	3.2107	1.796	1.6379	2.4613	9.0842	4.2594	3.1385	1.1148
PRKCQ	1.172	1.8651	0.7583	2.698	0.5451	0.4712	1.301	5.0947	2.6493	0.1983	1.1131	0.8664	0.5713	0.5635	0.503	4.6676	0.3741	1.1465	2.0348	0.0149	2.5113	1.9614	2.2105	3.8181	0.3437	1.7946	3.4204	3.2042	0.2195	0.5162	4.1926	0.2754	2.4378	2.3416	0.3421	0.4047	4.5961	0.2551	1.092	1.2089	0.2307	0.2781	6.0196	1.5075	2.5691	0.778	0.7284	6.3062	0.6624
TLE2	16.5659	8.0389	13.1399	3.0224	8.3451	3.7414	1.5798	14.2642	9.0512	1.6686	5.9653	7.8766	5.9423	14.893	1.5143	9.1357	10.5771	16.9641	16.0723	9.4741	14.6441	32.5489	19.6135	21.0975	6.099	14.7287	14.7809	20.3047	6.8372	5.8621	34.7418	0.841	7.3809	30.3314	12.8485	12.3507	13.3548	13.5527	8.7407	10.6241	8.5112	12.7724	5.133	3.5095	9.3507	24.7454	11.3205	50.5965	7.0347
ASB1	12.1884	9.9681	13.7543	10.0711	16.4906	6.5976	7.4328	13.1303	15.0172	12.2683	20.2674	30.15	17.1295	14.9696	18.5165	19.6855	16.7337	13.3264	25.4286	8.6241	19.4043	11.7454	8.4159	12.1309	14.0276	9.6892	13.0656	17.9296	8.6606	15.6775	23.0731	7.4446	16.274	12.5251	15.5085	10.4893	9.6387	11.5654	8.0101	17.7925	6.7346	8.9971	12.8562	13.7771	16.1471	18.3281	12.499	14.7085	5.6359
FAM107B	2.8259	10.3816	2.9545	16.7036	7.9743	3.9003	5.8917	5.4805	5.9451	2.7084	10.4267	15.8625	4.0498	1.0582	2.6959	3.0999	6.5367	2.9147	1.8415	0.5099	4.0419	1.5987	4.0471	2.3565	1.5996	1.481	4.2418	7.5304	4.7559	12.6008	3.2831	1.5414	10.1775	1.507	3.3486	2.123	3.0551	1.0996	0.9311	6.6337	3.066	2.8932	5.4426	3.8271	0.9075	6.6483	4.1117	3.5465	2.2546
ME1	0.2279	3.6033	1.4596	12.2352	24.9476	1.8361	2.5936	2.7894	0.8123	2.329	11.9113	1.625	2.331	1.6423	6.0411	1.0001	2.5849	0.9259	0.3727	0.1469	0.2708	0.617	0.891	0.287	0.5016	0.0932	0.6047	23.6327	0.8834	27.006	9.7049	7.6115	11.1978	0.5592	3.2083	2.2755	4.1937	0.641	0.044	4.9995	1.1212	15.7037	0.4093	1.0547	1.1801	8.5415	3.4871	5.5853	1.9617
TBC1D1	24.0189	23.9427	51.9966	36.3916	68.3277	36.6855	23.2761	32.3835	25.8449	34.5187	41.2296	50.7617	34.7255	54.2953	21.0961	28.615	33.2655	26.4929	30.5089	9.756	13.322	22.135	34.9341	14.8575	13.3967	15.8522	23.7437	29.4566	16.8479	54.9871	57.5948	12.438	54.1904	18.856	43.919	26.1252	17.1348	19.8763	16.0024	56.0352	28.5698	32.9442	12.1357	22.2743	23.2561	47.167	50.384	27.3961	20.5802
CDK13	3.5175	4.793	3.7222	6.0139	7.6614	3.2398	7.5251	5.3834	4.8246	5.6072	8.0923	11.1182	8.0851	3.1679	4.3229	6.0391	6.9959	4.0315	2.5494	2.1567	4.4628	2.706	8.4841	3.8289	3.3785	2.3312	6.2771	8.3023	5.9166	6.8672	5.2416	4.3579	8.4334	2.3127	4.3365	2.8875	3.6625	3.337	0.9694	6.7621	3.081	4.0576	3.8147	4.0943	3.0505	11.7494	4.4626	3.9918	2.405
MTHFD2	2.6537	4.0739	2.5383	5.4844	7.246	2.6066	5.5604	4.4308	6.4842	3.1457	8.7849	6.5614	5.7359	3.624	2.6313	10.1272	6.9358	3.6957	2.2651	1.8208	4.5088	1.4337	3.5168	4.2805	2.7412	2.8014	4.998	3.6326	8.4356	8.9679	3.6745	2.324	6.9213	2.0717	5.4084	2.9034	2.5301	3.5928	0.5647	4.8493	2.7801	6.7015	9.551	4.6486	2.1827	5.829	6.9632	2.7989	2.742
SLC9A7	0.0293	0.9677	0.4193	1.5875	0.54	0.1146	0.758	0.0545	0.1126	0.2095	0.9187	0.4434	0.176	0.1329	0.8027	0.1374	0.3431	0.0885	0.0831	0.0246	0.0488	0.0285	0.0365	0.0512	0.1234	0.0249	0.0506	7.7314	0.0892	0.8212	0.0544	0.2168	0.3649	0.0873	0.0734	0.0697	1.645	0.0459	0.0736	0.406	0.1289	1.6712	0.0963	0.1256	0.0924	0.3669	0.1503	0.4175	0.3007
FOXJ2	16.9293	10.2892	18.0537	9.3024	14.1716	9.1751	21.17	13.1028	17.1603	9.4927	14.1372	19.2908	11.918	19.0967	17.0427	12.6948	16.0839	16.439	18.9126	7.871	15.0178	14.594	13.6684	10.0605	13.693	15.5982	15.5647	18.4117	12.935	13.3335	17.704	8.5351	18.2753	13.2408	17.6873	16.5831	15.9253	13.4827	11.0196	18.3659	7.7081	10.0708	11.7877	14.314	15.3597	15.4609	14.9785	20.3694	6.6293
YBX1	442.3956	385.9534	414.4863	365.0291	458.2147	378.3403	611.1459	639.8618	467.5143	597.5943	631.8466	366.0222	547.9589	270.3407	495.62	695.3595	538.7133	205.6469	383.8509	240.2698	559.7777	433.3723	547.1577	462.4013	421.5174	439.232	716.1957	606.5394	484.9129	805.0948	583.5861	343.5709	583.2333	547.2608	614.1024	274.4493	553.9706	479.9597	158.4506	511.0935	407.8579	208.5264	284.9139	334.8857	369.8636	265.3939	353.496	444.5821	463.5118
PDE4A	5.1743	10.2828	13.9301	13.3292	15.8429	6.4293	8.9124	6.4527	5.9559	8.7046	17.1713	8.9293	12.9544	30.0358	12.0103	9.1066	14.431	10.462	12.2967	4.843	4.5554	10.1666	7.0374	5.6004	4.3548	7.4193	8.4163	20.0523	7.9563	9.8555	12.695	13.2436	16.5751	7.9687	14.1537	16.0944	6.4365	11.0751	8.4266	13.792	8.5272	18.0843	9.8547	9.9776	11.3536	21.6933	15.6433	13.131	6.9805
PPP2R5A	11.5178	44.6092	24.228	36.072	67.0023	12.7907	126.8679	47.9472	13.5215	41.1989	74.6635	80.7136	126.8033	17.563	88.6454	64.7382	45.861	27.492	36.804	4.2657	56.005	29.5822	100.7013	93.3789	31.2047	13.6584	49.7833	44.0324	77.5832	65.6755	61.4275	28.49	69.8382	34.2679	26.5667	14.738	47.9409	20.8008	6.1098	67.526	13.1438	22.2803	21.9361	26.9637	13.9688	105.7304	77.7929	47.7705	15.504
CTNNA2	0.1165	0.1515	0.2984	0.0409	0.8773	1.4099	0.2566	0.8839	0.1755	0.0433	4.8895	0.682	0.0583	0.0939	2.6396	0.4509	0.3817	0.2214	0.2202	0.0195	0.443	0.6032	0.435	0.6865	0.3464	0.0578	0.9525	34.2719	0.2141	0.1231	0.1521	0.1482	0.0853	0.5285	0.0673	0.0154	6.5024	0.1116	0.1559	0.1003	0.1164	0.6276	0.7454	0.416	0.4004	0.2638	0.5813	0.7188	0.3259
ELAVL1	35.6838	34.981	37.1355	38.6872	43.6966	32.4788	36.0381	39.9564	35.3262	34.4657	46.993	52.0369	31.2664	32.3227	38.1304	42.915	46.5345	35.1847	43.5743	24.6882	44.1457	39.1002	35.397	27.5921	35.0544	35.7178	38.5775	44.7228	45.1356	41.9543	37.6147	29.6363	50.5967	18.554	37.1205	37.2771	40.2513	31.4585	23.8364	41.6474	25.5354	27.0317	29.8486	32.8482	31.4811	37.7217	39.9368	35.8901	20.7709
TIE1	1.2653	2.4878	7.8534	9.3533	2.036	2.5229	2.1812	0.9832	2.5446	4.3747	2.2253	3.2572	2.7795	4.2067	3.0384	2.6494	3.115	1.3609	7.783	1.126	2.9867	4.7346	1.0682	3.3622	2.7467	1.1883	0.9617	4.7635	2.1408	5.0119	1.4125	2.1028	2.0765	2.3757	2.1184	5.9062	4.318	1.5386	1.9712	5.9816	3.5498	1.6237	2.5431	1.9348	4.5125	2.6216	4.0626	3.0912	4.8221
DIP2B	17.0028	15.3432	14.8571	17.1218	38.8164	7.4685	13.6583	16.4411	28.9862	14.5286	40.0303	40.2537	35.0633	11.1647	13.0233	27.0387	53.5009	20.8923	15.1447	7.4832	19.1453	8.5146	31.2081	15.5351	18.1968	10.7279	24.2189	22.0486	24.8861	28.6214	31.1973	10.3914	28.4488	12.2268	22.6472	13.0403	13.5548	11.9969	4.5259	36.3781	8.4236	20.7133	18.8099	25.1545	12.9635	43.1818	18.9837	15.4406	7.0774
SMARCD1	56.9341	52.9122	69.6872	44.0009	57.0497	40.1013	36.4634	50.7338	45.9667	59.0126	75.4149	49.5217	35.937	76.1395	57.5658	57.168	94.7222	49.21	75.5053	33.3462	63.1241	58.8082	55.8203	48.0885	41.0375	64.8725	58.0715	69.5037	52.1413	67.5306	44.5398	44.1462	76.6939	54.6331	66.6077	73.9929	62.839	80.7822	55.2626	61.4062	44.6677	27.8195	49.1842	44.2034	82.4968	49.6257	64.2708	74.425	53.9509
KDM4A	15.3045	14.4628	16.1943	10.8327	8.8705	6.2109	14.0088	11.7206	15.9077	15.2105	17.3011	8.4395	9.2719	7.9483	19.5828	16.6508	13.7512	6.7287	13.1332	9.8068	13.0779	8.8089	12.3527	10.9393	16.1389	8.1648	10.1346	20.2127	20.8636	12.4877	12.626	8.0114	14.3999	10.6944	17.5161	5.5923	14.9993	18.6918	9.7169	17.1557	9.3743	5.2114	7.2325	10.3914	11.4467	6.2467	6.2384	14.5965	8.9737
NFYC	39.1299	35.2198	39.8453	28.1546	21.6871	20.7641	38.6586	34.9804	30.6698	25.7496	43.1243	20.8275	27.8652	16.5032	36.3397	45.092	23.2416	20.0089	44.264	25.838	40.1535	30.6247	38.8102	27.7836	37.668	33.6474	34.5033	40.6395	41.3975	39.1423	30.3642	20.1592	37.5657	32.6484	30.6007	17.7718	38.8157	29.3042	25.0565	35.622	24.8465	11.8965	15.1879	22.1407	25.8435	18.2184	14.4741	33.759	22.2055
ZMYND12	3.0046	7.0041	8.7638	4.177	4.1509	6.4446	9.9815	10.0341	5.5791	4.2833	3.8601	4.4178	6.5597	2.9595	2.1848	4.5645	8.8542	2.6318	5.8946	5.3048	11.4456	6.1543	13.9708	4.8021	7.5637	2.1975	6.3757	12.4828	4.1581	11.4615	7.4958	3.7444	5.991	6.2479	5.9182	2.2065	2.8883	5.2207	1.6497	8.3759	3.1908	3.8657	4.0831	6.0366	3.3817	5.1571	1.8157	6.7813	3.8781
SLC9A3	3.4166	1.541	3.4955	5.4075	64.4708	3.7778	3.2575	2.5513	4.172	6.3126	10.1694	8.3849	14.2641	6.8075	2.0643	6.6719	3.011	3.1291	1.934	5.9044	1.1601	1.8267	9.8315	2.3418	5.4344	1.4279	3.4496	0.9348	8.7989	1.1734	2.8202	6.1866	1.8613	0.8759	16.5352	5.9553	1.5592	1.1156	3.2924	16.7214	1.057	9.5304	1.2663	5.7161	6.1469	5.9643	1.4703	0.887	3.9594
NGEF	0.3148	0.1889	0.3226	0.0852	0.3711	0.0703	0.0904	0.0731	0.1992	0.0984	0.3229	0.6143	0.0135	0.2283	0.4458	0.1283	0.0147	0.4434	0.2677	0.0316	0.0299	0.0153	0.0261	0.0687	0.0636	0.7501	0.1207	2.272	0.1197	0.1775	0.0909	0.1953	0.0346	0.0268	0.0728	0.1123	0.5751	0.1151	0.0474	0.4138	0.0378	0.4891	0.5226	0.1142	0.2345	0.2364	0.9038	0.1121	0.1468
ASPM	0.532	0.258	0.1664	0.7639	2.5208	0.045	0.9881	0.8489	0.826	0.648	2.3043	0.78	0.1787	0.4223	0.3171	1.8779	0.5409	0.6579	0.1397	0.009	0.281	0.0848	0.6745	0.4458	0.3256	0.223	1.0299	0.5794	1.4001	1.4675	0.0332	0.4103	1.2296	0.16	0.2485	0.2769	0.7597	0.3509	0.1079	0.4983	0.5317	0.4848	1.3988	0.784	0.1847	0.2306	1.0691	0.067	0.3759
CD84	0.1644	3.1114	0.7829	7.4657	0.6133	0.9713	4.2412	0.2644	1.0861	0.487	2.5398	0.7172	0.2509	0.4204	0.7387	0.6248	0.9027	0.1007	0.4481	0.1059	0.6311	0.3683	0.3214	0.8418	0.4097	0.074	0.3453	1.0619	0.2405	2.779	0.7431	1.0181	2.0541	0.2891	0.4202	0.2067	2.6676	0.1073	0.0873	4.0293	0.3538	0.2139	0.6561	0.271	0.0634	0.7179	0.4797	0.9622	0.4569
ELOVL1	70.043	78.8246	69.0191	97.4504	75.5493	58.1427	65.5383	63.9501	57.3962	79.9788	148.7802	38.1065	48.8771	42.1639	96.2035	84.9694	46.0715	39.0561	91.8188	51.3719	77.3869	80.9944	56.653	52.9549	84.5935	75.9304	57.1218	80.9758	77.0383	156.5784	60.3497	77.2365	107.2075	78.4852	86.6614	68.2075	122.5384	65.2878	82.3071	97.2587	61.3031	29.138	33.981	48.9962	50.4015	36.3237	33.5674	80.5889	87.9173
SPI1	4.9331	78.5404	34.2019	74.5579	11.799	31.8465	37.9061	9.3284	10.0169	9.2228	34.4857	9.866	4.9215	16.6005	16.0123	10.1106	6.3108	3.7516	17.4831	5.9118	9.3735	15.4222	6.6351	9.7984	10.1383	9.1841	5.3047	21.8737	5.5909	36.5844	5.4411	36.987	38.1677	8.4183	13.1794	15.9448	44.4479	4.9072	8.4227	40.6332	14.8492	4.3844	8.0362	5.6028	5.4232	9.5653	6.6471	28.2341	22.6032
POLR1H	14.1812	10.4481	10.6147	9.5283	8.9422	8.9019	15.0159	14.7699	22.2418	13.788	16.6618	12.4589	14.5594	7.248	11.6603	15.2114	8.3734	13.935	14.5504	11.9357	10.8127	12.8035	7.1409	10.3306	15.5293	20.121	11.9103	7.9205	19.0757	8.7868	7.9186	7.7935	11.4772	6.3205	10.0695	13.3742	12.182	12.4242	12.5981	10.8288	8.5044	6.339	34.2419	9.5481	8.4224	7.8358	6.6993	12.2393	9.1765
MPPED2	0.6281	0.332	0.0762	0.1342	0.447	1.0269	0.1333	12.8267	0.3469	0.0239	0.5186	26.2777	13.052	0.3991	2.7802	2.4508	0.2172	2.6694	4.916	3.2236	8.8646	1.135	13.2992	10.5956	4.4876	0.0607	20.9793	4.982	2.6539	0.2892	1.1334	0.4598	0.5814	4.137	0.3232	0.0283	1.0091	0.1958	3.4488	0.3435	0.0999	12.6511	0.0926	6.7306	0.2249	0.3574	0.4611	1.2325	0.1165
CLDN18	0.0315	0	0.0168	0.0237	0.116	0.022	0.1584	0.0366	0.0178	0.1055	0.0897	0.2498	0.0507	0.0238	0	0.0481	0	0.0132	0.0186	0	0.0562	0.0191	0.0817	0.0344	0	0	0.166	0.1787	0	0.1942	0.0325	0.0376	0.2162	0	0.0152	0.0312	0.0685	0	0	0.0185	0.0787	0.0099	0.0681	0.013	0	0.1831	0.0162	0.028	0
ZBTB11	2.8039	2.4148	0.6731	3.8375	5.0529	1.8191	10.6064	7.9788	5.8602	2.5287	4.5973	15.8771	13.0338	0.5767	2.0562	8.0885	5.0196	3.1649	1.1466	0.7646	6.4181	1.4198	11.1275	4.98	3.7702	1.1296	10.0565	5.4982	9.2293	5.51	7.6123	1.623	4.4265	1.6233	1.3666	0.7234	3.1666	1.1052	0.3956	3.2717	1.0198	3.6173	7.3175	4.7317	1.3666	6.683	2.1182	4.1792	1.0832
ATXN3	1.8653	4.8799	1.8427	3.8994	5.4886	2.0301	7.2995	4.1084	3.6279	2.4749	4.9524	8.4662	6.0599	1.1074	2.0873	4.5907	6.6629	1.8535	1.4023	1.1316	2.4975	1.4996	5.8681	3.0473	2.574	0.8118	4.614	4.1995	4.3479	5.9005	3.5405	3.5546	5.9254	1.0691	2.042	1.3263	2.1537	1.4633	0.57	4.1656	1.7373	3.5666	5.3945	2.7655	1.4314	7.998	2.4097	2.6845	1.1438
GOLGA5	17.142	43.3624	18.476	44.2845	44.9935	14.8395	31.6017	29.7727	27.2778	23.4407	55.6041	57.2306	41.5651	11.4768	26.9558	33.8885	60.9579	17.8789	10.9987	8.7341	38.705	15.0237	41.8731	25.8636	33.2947	7.9238	33.6771	37.438	50.8799	55.5297	34.7461	27.9852	43.3582	11.1243	23.2846	12.4827	21.561	14.2345	5.4069	38.9984	11.3675	38.8067	38.9629	23.4135	10.7479	41.4272	23.195	27.1517	10.5562
FGFR2	0.8182	5.5015	4.2686	4.2674	3.1565	0.345	0.3438	0.1435	0.2356	0.1551	5.4983	3.0225	1.7881	2.5196	0.3827	0.2359	1.8972	0.4531	1.1945	1.3388	4.495	0.0562	1.1291	0.8846	4.632	0.6898	2.8701	3.9158	6.0187	4.2702	0.0159	0.6906	6.3935	0.3201	4.8483	1.2315	3.0724	1.5425	3.4583	3.1529	3.2711	2.829	0.2937	2.5386	3.096	2.3466	0.7441	0.0687	0.8999
LRRC40	2.3873	4.4159	1.4501	6.61	8.3653	1.8971	11.1164	6.7653	6.5829	3.4468	9.646	8.912	10.8591	0.6531	1.7732	8.8275	4.6006	1.5531	1.1184	0.5173	2.8127	1.0742	10.2053	3.9759	3.3429	1.029	7.3564	8.7119	9.0411	10.515	4.9865	1.9887	7.9676	1.532	2.161	1.1421	1.6786	1.0214	0.4907	5.411	1.5427	4.0228	5.9087	3.4944	1.2677	13.5248	2.5958	2.4546	1.6315
ISOC1	11.2077	9.81	9.5529	15.5236	14.0593	6.6486	25.2764	17.8134	13.5872	9.8901	20.1733	10.7314	19.4839	6.7385	8.6413	20.9961	17.5605	11.646	15.4112	5.3518	21.3401	10.9344	18.0031	16.2121	18.1302	10.7373	18.9403	25.7129	19.9683	19.2153	19.2284	13.694	17.7582	12.6559	10.7679	6.7774	16.8415	6.4928	2.3065	13.7564	5.33	17.8375	23.4231	15.1483	7.9842	13.6039	5.654	20.3536	8.0083
EML1	3.9312	1.3764	2.2034	4.4453	3.4115	6.0123	9.9489	2.9073	1.2293	1.4192	3.883	6.3299	1.2086	0.4159	3.8976	0.8878	0.7975	2.4228	2.0202	0.785	0.4672	0.5647	4.724	0.472	2.8344	0.9967	4.2759	19.0209	4.193	5.5351	11.0856	1.7821	1.895	0.4181	1.862	1.344	2.5082	0.4364	0.296	4.2221	1.2508	3.9489	5.0315	2.6408	1.0981	5.3193	5.3147	6.3507	0.7486
TRMT11	0.7464	2.5009	0.9061	2.3382	4.1815	1.7995	4.2305	2.9694	1.8492	0.8791	2.0686	6.5609	7.6325	0.9117	2.2811	3.5317	3.6501	1.2518	0.5194	0.1457	1.9443	0.7943	5.6434	2.7344	1.3942	0.4786	4.0372	3.8296	2.3239	3.9003	3.7216	1.9884	3.5095	0.9569	1.3101	0.5573	1.1788	0.7345	0.2823	1.9563	1.0118	2.7547	2.0338	1.7362	0.7177	5.2205	1.5834	2.0114	0.596
THUMPD1	9.864	16.1784	10.1079	24.4251	20.1814	7.1148	26.7764	23.6164	19.6328	11.506	27.5155	32.3537	27.0648	5.7397	9.4756	21.191	38.5213	12.6781	6.1772	3.4915	19.0281	7.789	26.7964	16.7685	12.5134	5.4958	26.1161	21.8072	24.0312	22.0247	20.7767	9.4484	23.3855	6.6328	11.2279	5.6456	14.4468	7.2292	1.8863	21.3073	7.5922	19.9212	18.4693	16.8618	6.8458	30.6838	13.8994	15.3644	5.8967
MSANTD3	9.9265	22.8758	10.5024	16.4318	18.3723	6.0128	17.2756	18.205	14.7181	13.1292	24.8618	15.2551	14.8621	4.2207	7.9159	22.1301	14.9283	14.096	14.2484	5.3064	22.8751	8.8747	19.3407	19.0867	19.3289	6.5481	21.6337	19.7249	29.1461	20.1214	16.5808	13.9854	18.8704	9.1375	11.5677	7.2631	12.4398	3.5084	3.8623	14.3031	9.4591	14.1098	19.7992	13.6365	6.4217	13.6154	10.9638	14.0129	9.2081
KIF26A	4.1743	1.5984	4.8262	1.6807	6.5193	0.4596	0.3359	1.7806	4.2091	1.2571	3.689	2.8946	1.5697	11.8051	1.0017	4.1912	6.2235	1.5685	5.4939	1.4948	2.6863	2.9118	0.6648	2.0701	0.6851	1.0964	3.4359	4.9831	0.807	2.6549	1.9287	2.1386	4.304	2.1091	5.9902	6.8228	2.0061	4.7959	0.7825	5.0419	3.0209	0.8735	1.9248	1.3848	2.9402	9.385	4.0408	3.4225	1.7366
ATG2B	3.8374	6.5525	4.662	7.8382	12.1969	2.5165	11.1964	7.3036	5.2651	4.7108	9.7644	14.864	9.8552	3.3865	4.1467	6.6612	13.5267	3.3725	3.006	1.8707	6.6481	2.9342	11.6789	6.388	4.1036	2.0477	9.9193	11.1928	5.9438	11.0704	9.3857	5.8313	10.2398	3.2342	5.0687	3.4164	5.182	3.0822	0.685	9.6009	3.1299	5.032	5.3239	4.1339	3.6392	15.1043	5.8586	5.9544	2.6699
ARFGEF1	7.6767	13.6068	5.2303	13.8886	56.4787	4.5297	21.1975	9.0832	14.238	16.3099	64.7749	16.1794	14.5085	4.8532	13.1387	20.2731	22.2112	11.2768	3.8063	1.3565	10.5254	3.8659	14.2428	8.8063	10.6554	2.4652	11.8336	26.2691	19.9021	44.9048	14.1445	8.811	36.4233	3.0495	13.2974	5.3949	6.6341	5.7008	1.1022	27.5287	4.7962	12.3039	15.9037	7.7056	3.4332	26.2731	10.2921	8.9472	6.6983
ACSM2B	0	0	0	0	0	0	0	0	0	0	0.0102	0	0	0	0	0	0	0	0	0	0	0	0	0.0078	0	0	0.0137	0	0	0.0063	0	0	0	0	0.0069	0.0071	0	0.0094	0	0	0	0	0	0	0	0	0.0074	0	0.0167
ZFAT	8.8487	4.9322	5.9376	6.5421	10.495	4.7195	8.1881	5.1164	6.9549	6.731	12.1847	6.9607	4.8578	8.3851	13.4239	7.3544	7.7635	7.7338	8.2555	4.5168	5.0393	5.3942	4.433	3.7815	5.5938	8.2596	4.6683	7.6624	8.8331	7.8297	7.5102	5.0977	10.2407	6.1034	8.1381	7.0294	5.5695	6.0104	4.3727	9.8075	4.0541	4.6006	6.3901	6.3019	4.3413	7.4475	6.809	6.6647	4.3992
MTFR1	5.6373	9.1416	3.1441	10.8385	37.0662	3.672	17.3589	8.7359	8.4432	10.0201	46.2238	11.4095	9.2043	3.4001	4.8039	20.4887	16.9385	6.1577	4.8827	1.4192	9.4034	3.2679	9.782	8.2086	9.3614	2.4204	10.1505	19.136	10.9253	37.2003	7.2589	8.0822	33.051	4.4761	10.2282	4.9226	6.7356	4.804	0.8883	18.4856	2.9688	5.8837	15.5653	4.0215	3.5307	11.3015	9.9805	5.8389	7.5741
STAG3	0.5454	0.5012	0.4294	0.7794	0.946	0.7426	2.0075	0.6335	0.7011	0.2131	0.3982	2.9936	1.2063	0.206	1.2713	0.3334	0.2154	0.7945	0.6523	0.2799	0.2349	0.5792	1.5417	0.4911	0.4705	0.4496	1.1563	1.5164	0.5834	0.6606	0.4498	0.4554	0.549	0.5075	0.2495	0.1959	0.5783	0.2048	0.6331	0.4961	0.184	0.5339	3.9615	0.708	0.1367	1.0057	0.3355	1.0011	0.1907
FECH	6.5676	5.3471	6.2791	9.7148	12.5886	3.2003	10.9946	11.8612	8.7708	9.475	12.8485	9.2058	9.3009	4.3888	5.8414	11.0483	15.1785	6.557	6.9403	3.3766	12.6023	5.6838	15.1192	10.1783	8.196	3.6281	12.5303	11.2258	13.8964	14.8158	15.4317	5.1968	8.0716	5.2702	7.129	4.2773	9.0114	4.1933	1.6217	8.8503	3.2555	9.1307	11.9928	5.2652	4.3891	9.6184	7.1653	10.3929	3.6652
MYO9A	1.5318	1.6029	1.3925	1.9623	3.4794	1.1301	4.6204	3.0035	3.5344	1.7618	3.2611	7.4006	4.9162	1.3794	1.7605	3.7433	5.2943	2.1077	0.9218	0.4343	2.9737	0.9856	4.6748	2.618	1.4686	1.0476	4.1446	4.5194	2.5847	3.82	4.3077	0.8759	2.7671	1.2677	1.3897	0.6848	1.7411	0.9928	0.2024	3.9407	0.8691	1.2628	3.5359	2.6107	1.0807	6.2613	2.0699	1.6095	0.8929
DDX3Y	0	2.333	11.6191	23.89	0.0251	0	0	26.639	21.6429	0.5825	2.6959	0	55.3332	0.1855	14.5363	0.6253	56.3873	15.2326	9.0145	3.9425	16.3746	0.3228	34.2752	0	14.1617	6.268	0.0098	14.244	0.0195	0.009	0.0105	16.5225	0	0.2176	17.2642	0.2027	0	0.0267	3.0809	0.024	11.747	23.5576	0.5042	0.0337	0.0586	0	0.0524	0.6373	0.8824
PFKP	17.1409	38.5231	18.1377	29.3399	65.3332	11.6213	4.5681	7.8975	8.061	23.4329	50.8344	19.4036	20.9894	46.1897	26.1206	17.8959	17.9969	14.7535	7.1999	15.7198	4.8858	8.9417	8.4983	12.4617	8.2327	8.7229	10.7744	138.6646	16.8104	52.035	16.627	56.1884	59.565	11.4009	29.0941	56.4805	24.7013	24.7113	11.1359	29.5036	21.1353	19.1773	17.3767	6.6711	35.4318	22.4679	30.6133	22.6086	26.2322
IDI1	10.0859	14.2449	8.8556	18.9713	23.6305	6.8648	33.447	20.1311	20.6231	11.7275	21.3325	37.1065	32.7537	3.8868	5.5788	28.235	40.0629	13.2896	8.7334	4.4003	22.3086	5.9169	34.3932	14.007	18.7226	5.0426	27.4738	28.4407	27.0051	30.8537	17.7298	8.6266	19.6454	7.5898	10.3649	5.9382	7.7763	5.2587	1.5548	14.9364	5.6259	16.7633	48.2574	16.7821	4.9188	41.081	10.84	13.8074	5.8399
SP100	5.7292	17.9201	9.6696	18.2435	15.7742	6.2963	38.7021	16.1038	10.4385	6.6142	19.8743	20.0116	21.3233	4.9109	7.3193	19.1691	16.7297	7.4593	7.8	2.3343	10.5969	4.8639	12.849	10.356	8.1212	3.7213	14.7971	10.082	10.636	16.5958	12.3263	7.8521	22.4257	5.5513	7.1264	4.0612	11.4935	6.7205	2.2495	13.2697	6.2435	10.9627	18.0677	9.9974	5.58	20.9273	6.0535	22.1183	4.3531
KLF6	19.3379	34.8512	20.2684	22.8043	47.5532	26.0773	80.0821	44.538	46.2239	18.6546	38.9276	126.5361	72.5615	20.8125	21.9248	53.2224	54.5689	33.6043	42.8294	6.165	46.428	21.5752	48.7739	70.3115	31.9249	20.5826	65.6238	42.0977	57.2767	39.8126	35.9458	17.1913	37.7966	26.7781	22.3017	17.0005	30.0688	12.1492	6.3274	39.825	11.574	13.7813	59.8704	40.3235	10.5398	63.3841	32.0671	27.6207	8.4888
PLPP1	12.9113	15.4262	13.6226	23.4492	21.4624	40.4163	11.1636	22.9708	12.3376	12.1541	20.0308	16.6349	10.0852	6.2603	36.6532	12.0764	8.5289	29.1824	11.0376	6.4606	22.6032	23.7097	14.1472	10.8912	16.338	3.5706	10.5476	20.6928	29.1264	24.9051	43.397	10.2084	13.3115	14.1165	9.0009	7.2514	22.8873	5.6869	6.3752	43.4059	5.1377	7.0471	14.7218	14.7545	14.2504	31.4428	8.3411	22.8494	9.2358
NEO1	55.216	38.7878	121.565	46.1192	28.2917	30.3096	118.3989	90.6742	68.2522	30.0107	35.6383	154.7503	79.8918	71.1321	24.2476	78.6887	158.2157	92.8623	143.1822	73.9131	154.7498	59.0617	103.0679	69.2458	94.4556	79.4867	108.9707	42.5409	130.6842	49.7806	51.4366	9.9849	63.06	94.6063	63.4303	55.6082	74.4221	37.284	77.5348	72.0686	37.6376	32.1741	49.0435	117.564	53.2213	45.1652	32.1494	93.9657	16.4303
TRAM1	62.5175	125.4308	46.4055	139.4232	463.9769	56.6358	157.9319	87.0813	118.879	98.19	351.2537	149.757	120.7436	42.787	76.4484	138.8344	225.1628	80.5789	57.5575	19.1066	80.6269	31.2201	89.2323	54.6327	98.3788	25.6904	103.9559	109.4167	119.5555	305.9426	100.6888	85.6656	320.3946	43.9968	100.7089	61.7145	45.347	41.4741	12.0693	161.8561	50.1415	75.9041	120.965	83.5177	32.0157	226.81	124.7784	65.6418	59.4099
PHKA1	2.3127	1.189	0.6394	11.6851	1.041	2.265	1.1119	4.5702	2.0308	0.607	3.3735	4.2935	20.3663	0.1671	16.1827	6.6934	11.7438	9.078	4.3757	1.768	0.2081	3.6684	4.7985	7.4522	11.5469	0.8038	6.3311	4.2665	28.4315	22.0857	13.3001	0.4067	14.4881	2.6653	1.0474	0.5661	6.0725	0.6138	2.6481	7.8734	0.8381	8.9476	0.5737	11.7642	1.3199	2.348	6.3213	5.1831	0.4512
TNFRSF1A	42.3955	79.1343	76.0793	75.6245	69.7337	32.8714	33.2853	28.8486	37.6641	52.7845	106.2687	42.5733	37.5084	81.4	82.2849	58.6294	63.6571	41.2201	58.1948	29.6349	26.4595	49.0305	24.7642	23.2805	34.1812	52.0026	25.6761	67.7618	37.98	82.6852	32.0833	51.413	101.1907	28.0116	78.6996	79.3204	64.4886	70.3123	38.557	87.6066	55.457	39.9972	35.5134	35.3901	73.9564	47.8341	58.8164	64.0401	60.2912
CACNB1	0.2473	1.7195	0.7041	1.7053	2.1261	0.8406	1.4804	1.0055	0.1491	0.5063	1.8909	1.1364	0.6189	0.9843	1.0996	0.6132	0.3667	0.4839	0.1363	0.1934	0.1764	1.3509	1.1888	0.7649	0.2428	0.2368	0.9955	6.6243	0.3528	1.1257	0.9265	1.4359	1.9694	0.3332	0.6274	1.1928	1.2463	0.7645	0.4346	1.1322	0.8734	0.8781	0.6274	0.3873	1.0156	1.865	0.9807	3.0159	0.5959
EVI5	1.7674	4.2751	1.8114	5.5996	5.2178	1.4713	8.1656	6.6272	3.42	2.0366	5.4791	7.5631	9.2956	0.5556	1.5855	6.317	4.1868	1.2567	1.4532	0.5213	5.0832	1.7935	11.2067	5.4556	2.5109	0.8348	7.1815	5.456	5.963	7.1931	6.0792	1.1386	5.9076	0.7819	1.7503	0.7917	3.2446	1.2927	0.4969	4.2819	1.1871	3.7294	2.4088	2.8379	1.1039	12.0483	1.044	2.8317	1.0715
STOML1	3.5974	4.3821	5.7518	4.0652	4.5826	5.1026	3.3354	5.4784	3.6234	4.379	4.6786	8.1758	3.3541	3.7539	6.762	4.4347	5.5527	3.9077	5.6971	3.408	4.5878	6.1729	5.8098	3.5479	5.2549	3.1366	3.3884	8.5844	4.3837	5.5741	5.8318	3.5307	3.8404	4.5634	4.0692	3.1934	4.4964	3.8143	3.953	4.7741	3.6123	1.3495	3.7641	3.311	2.6447	3.9418	3.8898	8.0123	2.8437
PKM	233.1701	323.8848	276.4478	234.2469	450.2843	140.6039	147.0701	195.2169	130.3717	152.6688	447.2785	218.5189	353.9232	531.9167	695.379	260.1677	485.6633	215.6208	174.3746	257.0875	171.2684	155.4031	136.4022	150.0094	331.6651	167.1402	146.4982	1111.0821	275.5333	554.4484	165.204	293.5726	599.9374	232.1476	325.4441	413.5318	306.5717	329.6651	373.7067	256.6188	244.1934	161.1158	84.8437	302.6598	290.5147	235.9492	348.2251	237.3159	235.2639
DHX29	6.1067	15.4929	8.229	16.3329	23.1431	6.1924	19.6913	19.2537	13.1965	10.3143	23.3582	12.2013	24.3768	7.3503	6.4179	21.843	30.1833	9.7499	4.8705	4.2155	24.9818	6.4114	26.357	15.4046	11.1139	4.2463	20.2934	18.3908	24.4204	24.0969	15.3278	11.5477	19.7204	7.1423	9.4862	5.8976	10.3582	4.8542	1.7847	13.5079	6.1155	17.2726	14.8611	10.1949	5.341	32.3226	7.3407	10.7218	6.6595
DNTTIP2	5.5723	13.1725	5.3922	11.1869	12.2332	4.0979	20.8511	17.2305	11.6992	10.0191	21.088	18.5786	23.7041	1.7524	5.9065	18.0786	9.6369	4.4962	1.9951	2.0867	13.2447	3.7314	23.559	9.5054	9.9298	2.3762	14.0735	13.5136	21.291	23.9951	11.956	4.3544	22.0526	2.3091	7.1524	1.9049	7.6597	5.0925	1.1037	10.2128	6.0362	7.1626	12.4442	8.7562	2.7313	26.366	3.6951	9.5385	3.1393
METTL22	3.5868	4.1057	5.1687	4.8681	5.5538	3.4652	7.4745	6.2332	2.5719	4.0128	4.8372	7.7562	5.945	6.3418	3.012	5.46	7.8816	2.9184	7.4445	2.6787	5.0799	5.7562	7.9715	4.4101	3.0486	5.9198	6.4534	5.4061	3.3433	5.1954	7.9518	5.5897	4.282	3.724	4.1451	3.8987	4.7025	4.6477	2.909	5.2002	3.5637	1.6476	4.5792	2.7812	4.5288	7.7895	2.7259	10.2337	2.4461
TP53BP1	5.8753	4.391	4.3468	4.3277	8.6491	3.5141	7.7277	6.6152	8.6027	7.6223	12.4556	13.3821	9.8843	3.959	9.0635	9.8955	9.3937	5.9283	3.5955	2.282	9.7796	5.4567	8.9765	6.3143	5.3736	2.9309	8.5039	11.0022	8.5281	8.8776	13.445	3.6202	8.8233	5.5288	4.6782	3.6506	7.3556	4.04	1.5845	9.9817	2.5012	3.9323	7.5725	7.0689	3.9142	8.8777	6.6908	8.2916	2.9437
TRO	3.537	5.7518	4.9666	4.4429	5.0283	6.0231	14.2174	7.0332	2.7276	3.3073	7.0248	18.8205	4.3726	4.0682	10.4987	10.3229	8.8199	6.0777	4.0035	0.8833	6.9265	4.7163	9.6343	4.5643	4.2673	2.9195	6.9545	13.8618	6.3705	4.7505	4.3475	2.6294	9.1217	3.3724	3.4494	2.6504	4.3583	3.1518	3.4987	8.3646	3.9706	3.9244	10.0578	2.3625	3.7688	5.8811	8.1924	8.1419	1.9907
RRP15	4.3602	5.4613	3.6002	4.358	14.631	3.7867	17.1371	6.8076	7.6147	6.1621	8.7195	13.7995	13.9726	2.2899	6.514	12.222	8.085	5.5743	2.922	1.5808	7.8653	2.0015	13.4542	6.8102	5.3763	3.9826	11.3678	4.9736	15.2988	10.8422	8.4473	5.8307	9.9867	3.0491	4.8658	2.7088	6.2039	2.5515	1.128	8.0734	2.8063	7.0409	10.1299	8.4918	2.2238	12.6453	6.0861	6.9617	2.5459
RHOA	252.7649	139.6833	175.2622	212.8869	257.0325	144.7309	283.6625	214.5708	267.9649	258.4305	245.2746	336.9675	303.5982	219.0735	311.4208	235.7301	333.672	197.8017	378.3217	161.1427	317.5429	210.8102	229.1743	200.7828	264.8978	258.9788	183.5322	207.996	356.6631	190.7196	204.7305	174.0272	238.4968	231.1475	167.241	160.6938	316.8818	159.5794	174.5941	204.298	116.7399	88.6012	265.0158	255.9561	175.5975	150.6722	153.0779	217.8684	132.8158
DHX8	15.0379	14.9363	18.0468	17.0238	21.2475	10.623	17.1745	12.9105	15.4321	17.8418	27.1246	26.0831	17.0713	28.9089	24.3318	21.2544	27.2629	15.3397	23.0155	9.2	20.0563	17.1305	14.2165	14.2051	12.8308	16.6061	15.0931	24.2353	18.9576	18.6732	19.8735	24.693	26.1775	9.3461	20.2101	20.8507	10.6854	19.4065	13.203	23.9862	10.2517	8.8139	13.2178	15.8737	25.1784	17.9059	24.1862	21.696	11.5394
PMS2P4	7.6256	9.6739	13.0256	11.5239	9.3644	11.7157	18.1251	7.9721	6.4251	11.9975	11.7525	12.769	10.483	8.8002	3.4366	7.1336	7.5456	7.9635	14.3316	8.9452	10.0512	6.8999	18.1231	7.5666	13.2443	6.49	11.2273	18.7248	13.184	11.2365	10.9358	11.8263	10.5324	8.8467	10.2178	8.6559	12.892	8.6016	8.1781	12.4495	5.6124	7.036	8.5129	10.9138	6.6534	12.7687	8.5308	13.8215	5.9806
PRKCZ	5.7027	6.0354	9.7572	4.3066	3.072	0.9664	2.9274	7.7724	4.5376	2.6658	6.0986	2.4672	12.1013	5.7568	9.5041	6.577	9.4598	1.3644	12.1441	7.7025	12.9671	11.0843	8.8976	8.6975	8.3896	1.5612	10.5291	17.1205	6.1457	6.2828	9.2899	2.4038	8.4136	8.6116	6.2188	2.4714	10.0883	9.5734	11.6608	6.3901	4.1266	2.6867	1.5387	5.2269	7.0362	2.4611	0.8499	10.8012	3.7762
ZFY	0.0105	0.3634	1.0903	4.9419	0	0	0	5.5403	4.0105	0.0705	0.435	0	8.0511	0	1.0936	0.0965	7.8251	2.3395	0.9577	0.3441	2.878	0.0383	6.8158	0	1.8077	0.6049	0	2.3062	0	0	0	3.0648	0	0.0224	1.7446	0.0104	0	0	0.1321	0	1.2313	3.4038	0.1275	0	0	0	0.0216	0.0469	0.0982
IARS2	47.1895	43.1003	45.5448	51.2154	146.2209	29.5652	147.2497	67.5037	82.5718	66.4025	113.8535	109.879	119.2307	38.8538	76.9923	105.5712	86.0332	55.9176	37.4598	15.2823	75.2855	28.9572	92.3167	51.0277	48.207	46.2883	64.9791	75.4915	128.9794	101.7493	97.1046	75.8597	81.4587	33.2854	57.428	37.0602	55.444	33.9677	10.0687	75.9171	25.796	76.8146	73.9943	93.2921	32.3293	89.4217	85.6396	56.8127	28.34
SYT1	0.0092	0.3435	0.1467	0.124	0.6973	0	0.0263	0.0319	0.0311	0.0307	7.0973	0.7373	0.0295	0.0554	1.5241	0.7558	0.0643	0	0.0108	0	0.0327	0.0111	0.0475	0.02	0.2004	0.0097	0.0351	147.4798	0.0087	0.0242	0.0472	0	0	0.0097	0.0176	0	2.3903	0.012	0.069	0.0967	0	0.3557	0.0238	0.0604	0.3411	0.172	0.3381	0.2527	0.1922
NAV3	0.4583	0.4827	0.6821	0.1027	0.368	0.5785	1.2977	3.6034	0.5827	0.2017	0.3829	2.7306	1.8572	0.1199	1.1338	1.2122	0.2579	1.2525	0.5258	0.1661	2.079	1.0697	4.2925	1.3515	1.706	0.0422	2.445	2.2004	1.4456	0.9355	3.1031	0.5467	0.4598	1.1012	0.3269	0.1354	0.6038	0.0806	0.0608	0.8844	0.2731	2.0457	0.1867	2.3027	0.1831	1.6548	0.1582	1.7218	0.1336
IDH3G	155.4146	159.5915	218.4274	83.6301	135.3977	111.4054	95.6536	111.1136	90.3247	133.8543	161.5543	109.8808	90.7401	273.4304	110.4135	133.2873	85.3149	139.1986	216.5922	189.2589	97.1742	128.9946	106.7632	78.4347	236.7725	156.1956	84.6522	167.8998	107.3615	164.0715	98.5593	156.1438	161.3014	112.902	169.1566	264.041	115.3642	157.1395	194.0446	125.9772	201.3313	101.0516	82.3685	97.9082	181.415	133.6647	3.3125	135.8188	144.3046
ROGDI	1.6032	4.4225	2.1265	4.4948	2.804	3.1213	2.2333	3.7622	1.025	1.989	4.5218	1.9952	0.99	2.0313	1.2424	2.4254	1.8764	0.5703	2.0279	1.574	2.9638	2.7912	2.8896	2.1387	1.9626	1.5677	2.2347	27.5864	1.9557	4.7219	2.1706	4.057	3.5424	3.3582	1.5757	2.5516	5.5653	1.2479	1.0568	2.6421	2.2336	2.0494	1.5265	0.921	2.9461	1.781	2.0592	7.106	3.2095
PDZD4	13.3705	24.9768	24.6775	14.5077	22.4109	25.3385	13.4957	18.2865	5.6975	19.2177	22.005	13.1201	7.2998	17.7208	5.0271	9.1457	9.954	20.1393	25.2848	13.2019	9.8191	29.9552	29.1814	9.6801	8.7687	13.3494	21.1829	88.3987	6.0237	18.4153	26.0702	12.2684	13.1501	31.0895	24.3585	30.6401	18.2786	20.4028	7.5103	26.7363	16.8258	1.9168	9.2198	3.1551	17.5117	9.9905	25.736	54.1287	17.3787
ATP2B3	2.3764	0.035	0.8208	0.1402	0.7725	8.0808	11.9262	0.0722	0.6847	3.3817	1.7259	6.2144	0.0083	0.6338	2.8599	0.6567	0.1	3.4057	3.0459	0.501	0.0277	0.066	0.0483	0.0085	4.0851	0.7931	0.0298	12.4097	1.6985	0.0342	0.0881	1.5935	0.1493	0.3056	1.7058	0.3848	0.701	3.9761	0.2339	1.34	0.3648	0.0487	0.2888	0.0384	0.2559	0.0833	3.3767	0.2005	1.1408
ROCK1	3.3389	4.9703	2.6226	5.8176	10.3478	1.8594	14.9587	8.4011	6.3354	3.3623	10.296	19.3911	14.8218	3.2654	3.3173	8.8382	8.4895	4.2216	1.398	1.0934	7.5216	2.9241	13.7564	7.081	3.2147	2.2144	10.89	7.027	9.0776	10.5643	7.7402	1.6386	10.6182	1.9158	2.6516	2.1308	4.1884	1.863	0.8354	5.277	1.7161	5.0806	8.6713	4.1586	1.7103	13.8781	3.4944	4.5	1.5644
CBFB	9.8605	22.0992	10.2047	16.9625	37.4081	8.7657	26.0722	15.8222	15.1112	6.7968	14.8898	24.4246	19.0324	7.0516	13.0043	18.4653	27.6889	9.9765	7.2507	3.583	12.6304	6.6103	17.223	15.1281	8.3307	6.5697	20.9841	18.5989	13.5503	33.482	9.9073	19.8956	31.1379	5.3234	15.7875	8.8367	7.4546	10.6447	2.2887	18.099	11.6406	12.0639	9.5932	11.1132	8.7921	28.7662	14.6646	15.4374	4.6334
PDK3	2.465	4.9792	4.9625	6.5334	5.7561	4.066	9.3288	9.3547	3.1974	5.756	7.9244	10.0879	16.2657	1.9444	4.2491	5.7643	2.672	4.744	3.0297	2.1852	12.4334	4.0384	10.5523	7.5655	4.9002	1.8112	13.6294	8.5596	1.4541	9.5939	17.5045	1.2093	7.5611	5.0585	5.2792	2.9106	5.6535	1.7257	1.6147	6.0815	2.6239	9.6649	3.5703	5.9024	2.2837	5.3027	4.287	7.0138	3.5555
HYAL2	16.2254	10.8029	12.3769	19.5909	10.4339	23.8079	14.5063	22.3831	20.2985	10.7132	11.0485	25.2649	13.3276	5.9	21.0099	27.9384	8.4882	16.2127	26.7034	11.7876	24.6146	21.4454	16.7499	14.0551	18.4675	18.7255	15.3968	14.9146	24.8545	12.6493	15.2963	12.0306	9.351	14.1024	6.7699	8.5903	26.3388	7.5018	15.5129	18.5631	8.6244	6.3678	20.166	15.0319	10.1994	6.9461	6.5686	17.9638	7.2824
HDAC4	8.6384	16.5059	20.5691	16.0254	65.2495	13.0182	9.7329	11.3146	13.5999	19.4319	30.8629	49.9231	21.7795	24.9854	13.4433	29.4561	33.8939	11.7213	22.9674	9.7741	30.8921	8.3246	15.5727	19.7978	8.1243	10.0414	11.6441	25.5096	8.6593	33.1434	21.0871	15.038	42.6057	9.5959	31.4542	25.7462	8.9474	20.1828	6.8011	36.3786	15.1259	11.5447	13.6623	18.7469	23.9215	51.196	28.8315	10.702	12.5336
RASSF1	18.7935	19.8327	11.2954	17.0399	17.5384	23.0314	14.3549	19.3761	25.156	13.0373	17.7662	34.2226	26.8851	9.4831	37.1641	22.0934	12.4017	15.5319	17.9226	12.6321	12.3474	31.0455	21.227	19.4204	20.8043	12.3712	19.9587	19.2193	23.7621	13.4486	20.9166	8.8316	16.6918	15.7456	12.7177	17.1912	15.8083	10.8309	18.103	15.2157	7.8121	6.7282	18.2169	23.2555	8.7158	15.8662	9.2533	24.5469	6.8155
FGFR3	8.5809	8.4751	4.8317	3.731	19.2817	2.9161	5.7214	2.0047	12.6451	2.5468	6.4991	8.8036	1.9156	13.916	8.4187	2.3117	10.0006	10.6357	11.0494	0.8393	1.4486	1.5235	1.1018	1.1856	2.8441	14.3286	1.5845	5.15	7.1841	6.6872	1.3314	3.1819	6.6165	2.1947	4.1506	7.0084	3.57	3.1999	4.0592	8.0887	2.2557	2.4574	7.8799	5.6702	4.5122	11.2442	3.3663	2.0302	0.9286
IFI35	27.7605	110.7502	77.936	177.1858	72.658	45.2837	47.3923	35.8564	20.7377	39.6707	132.098	24.7868	42.1745	75.5956	40.5609	53.675	85.1963	34.7528	70.9549	42.0638	30.8963	27.0583	31.682	28.6041	24.4958	33.9198	29.381	46.4952	104.0269	55.9902	36.8794	108.1575	142.4089	22.6898	31.0899	52.177	31.0029	31.8084	52.7653	107.4331	34.1678	45.8861	60.4696	57.5613	44.9029	54.9329	29.2952	159.6629	47.4479
HEATR6	9.31	7.1157	5.7454	7.3714	8.2916	5.7302	18.9104	7.3607	9.2368	6.7971	11.2874	13.4131	10.1984	5.7106	9.3419	5.5339	13.6472	5.9749	13.4412	3.6881	7.6098	5.242	8.8225	5.4842	8.8561	9.3477	7.545	10.3397	9.0187	9.745	9.9158	9.9572	8.7718	6.3591	5.4885	5.3907	13.8642	6.248	3.7001	10.1283	4.167	4.865	11.398	9.0634	7.4712	7.9604	7.5117	9.9128	3.9116
COASY	67.8835	67.2819	75.9881	64.2793	69.3559	34.1308	49.802	58.3559	60.3741	71.2097	106.4254	66.6628	66.2506	73.3549	64.3149	77.3682	112.5009	65.0847	137.1413	55.1159	66.7924	75.0701	62.2786	57.5739	69.0404	60.7317	60.6871	81.5536	72.8157	85.5573	53.8472	89.2751	95.3732	37.0061	79.5706	86.7846	55.7557	86.7664	62.4109	84.414	53.4032	47.2662	59.4326	56.6588	93.6453	62.5516	61.8303	89.6112	59.1092
PLEKHH3	14.0335	12.9231	18.3242	12.48	18.0562	5.6487	10.885	8.9005	8.8808	11.0036	14.1787	13.3143	6.8328	15.7769	16.2907	12.2748	14.7565	12.1245	11.5127	8.2983	8.1218	9.7886	8.6946	5.8371	13.1438	7.8275	5.6502	20.323	13.3791	14.047	8.277	19.6044	18.218	3.9512	13.8242	18.651	6.3061	16.4992	7.8122	14.1984	8.3647	7.9068	9.5339	8.3239	13.297	17.4055	10.8557	13.4883	6.8736
MEF2A	7.6125	7.9996	5.0332	11.2614	18.8731	3.375	21.1315	10.2167	12.2426	5.7451	12.8552	20.6333	14.0721	3.6645	6.4821	12.6541	20.3904	7.2616	5.3399	1.3734	12.2903	4.1535	14.8568	11.1954	7.4665	3.6583	13.9346	17.5762	15.9718	14.9898	13.1105	3.4471	13.8187	3.9714	4.908	3.3156	9.0875	3.9947	0.9331	10.4526	3.4961	6.7967	16.396	10.7456	3.1589	14.6405	7.7545	6.7306	2.7383
OTUD5	81.4834	72.7052	86.7126	53.1766	62.2999	41.7687	72.4358	60.2339	72.2733	66.1457	73.6419	74.785	66.0645	115.1731	119.6055	56.8102	56.8244	75.7727	114.7887	62.4665	75.1227	88.4182	63.1455	50.951	80.5745	85.543	58.8145	104.6999	76.2292	77.8712	66.6333	41.3053	83.557	66.7901	75.0486	84.4401	81.7147	49.0045	117.6577	74.1187	49.0148	50.4791	64.5843	69.1075	52.7677	72.3034	73.882	87.4423	51.822
TFE3	34.2266	49.7292	58.6924	51.1653	51.2536	29.2341	42.5358	27.5604	32.1145	30.824	64.492	50.8098	45.9841	79.3411	81.7155	31.9526	47.0253	38.0864	60.6416	30.4028	29.7344	37.7462	35.1751	27.9614	42.6999	33.8225	29.4279	79.8501	35.9448	54.6166	36.6944	40.6156	66.0883	31.7988	51.2334	58.1189	42.7885	26.4475	53.2521	59.4363	32.7913	29.6772	27.9991	33.5189	35.4218	48.2233	43.3848	48.3265	34.3081
TBC1D25	16.169	15.2963	22.9159	14.8808	16.8123	9.4371	19.0952	14.926	17.008	16.3403	22.5304	18.9676	17.0875	21.6481	24.2561	18.9687	12.3283	17.0337	27.2224	11.088	26.8425	23.87	17.0799	17.2939	19.8412	12.3673	16.4987	32.5984	22.782	18.9349	23.0138	9.5741	20.7396	20.6936	20.3374	20.3358	19.2689	9.981	19.7736	22.4763	9.3042	9.1225	18.4352	15.1635	9.1505	19.364	14.4478	25.2245	9.8378
ACSL4	3.7362	7.1216	2.5764	12.4782	22.3257	3.5204	19.0679	12.812	11.2744	3.6626	15.9934	19.6909	23.0827	1.4993	3.9878	13.0862	5.4084	7.9143	2.7559	1.026	7.765	1.7793	12.2676	12.1656	5.7548	2.1395	17.5337	13.603	17.5935	16.0546	11.2247	3.5508	17.1629	3.612	3.229	2.7015	5.7254	0.8639	0.7403	9.1694	1.8135	15.4779	11.0611	11.3972	1.1267	11.9718	5.362	5.2905	2.6051
INPP5A	25.8824	17.1876	26.8799	19.8333	44.4287	32.3905	29.6961	26.6294	29.6077	21.4383	31.3219	45.4302	23.4617	24.8779	31.2882	25.0309	31.2999	29.247	20.9077	13.5705	26.6496	24.9203	30.8441	24.7147	21.4541	15.8982	28.5375	38.7865	29.5368	32.5736	43.1428	9.9127	33.0411	22.4159	30.6773	24.2066	24.1997	17.7607	11.7439	34.4389	14.483	20.4802	23.3706	22.1978	15.5566	27.2696	30.8264	34.9457	12.8796
GPKOW	35.7478	43.367	47.4317	36.9757	45.4159	25.5804	49.1744	34.3509	34.1026	36.9983	57.2117	57.5964	41.2524	44.8503	59.8958	39.5494	36.3871	36.1291	49.6091	27.9125	41.0161	40.3497	37.5244	27.4244	42.9763	37.3542	33.6151	69.7264	49.8311	44.8579	38.786	36.9627	55.9404	33.3627	44.1264	40.1461	49.8146	25.1654	32.5514	46.4328	25.0072	26.9728	46.9665	33.4501	26.0842	40.7662	40.0241	60.181	25.6716
GRIPAP1	20.5693	31.6214	30.2137	25.5722	26.3099	13.9404	20.8135	20.8333	19.3337	18.8125	31.8503	30.0362	27.6918	27.4917	30.9712	20.8262	21.4015	23.1781	21.1571	15.3143	21.1012	20.6278	29.8654	18.689	22.552	15.0584	19.4578	54.7156	26.1631	26.3471	19.2855	14.8048	43.8986	16.7356	29.3235	22.6635	21.914	14.8792	20.4583	30.739	20.1144	20.6243	17.6993	19.9574	13.881	36.7754	19.6287	25.5933	16.1129
FTSJ1	17.5202	34.6342	25.8815	34.172	40.9539	21.5965	32.6904	34.5026	18.5821	28.8427	44.8696	56.8336	28.9275	29.2786	36.9823	34.476	23.8436	18.8245	30.2276	13.7241	30.5545	30.6133	32.0186	23.4145	16.1514	25.1622	31.2564	35.4207	26.1716	51.2364	43.7949	27.6817	47.6024	24.9365	29.9683	35.8546	36.3793	15.3794	12.6557	32.2336	24.2511	16.1585	21.6522	16.7751	25.0097	33.2794	31.8384	42.0499	23.6078
PRR11	2.8634	1.2369	1.4266	2.0363	2.4188	0.5696	3.1662	1.1087	2.7951	1.7536	4.6974	1.2596	0.9678	2.4915	3.7587	3.4213	3.4326	2.772	1.4761	0.5671	0.8972	0.3792	1.3412	1.468	3.1986	1.0431	1.2639	2.3437	3.3499	2.9123	0.5189	1.708	2.6843	0.7382	2.2319	1.3156	2.6139	2.8106	0.4356	2.6073	1.934	1.7559	3.7444	2.6034	1.3424	0.6129	2.6427	0.9345	1.6792
REEP1	0.5605	1.3065	2.9276	2.5521	8.333	0.4753	0.1438	1.43	0.8937	3.386	5.7604	0.7447	0.3971	1.2251	0.4253	0.7546	3.6078	0.9063	0.4138	0.218	0.333	0.7289	1.9727	0.6882	0.1937	0.1491	0.9591	13.2895	0.7518	4.3201	3.4982	0.1791	2.0244	0.8728	1.6584	1.1307	0.9143	0.6013	0.0754	4.511	1.5905	0.8402	1.2463	1.1054	0.6882	6.3178	3.9001	2.9219	1.0968
ATP11A	28.5154	12.3446	8.3964	15.7798	29.9216	10.0327	16.4458	10.0018	24.6119	8.8718	34.3237	29.1659	44.198	16.4891	11.1336	58.4702	28.4526	80.9365	29.4586	9.8027	37.8179	12.6596	18.1303	23.0559	45.6286	10.0848	18.0667	19.5489	100.0506	11.098	15.2999	9.8959	21.5987	14.9699	11.7466	11.1081	19.085	10.1498	10.528	25.754	4.8545	67.5181	21.8486	65.1634	4.0829	26.121	13.6838	8.3427	4.9868
POLR1A	19.1338	16.3066	19.3273	20.4472	24.7404	14.2113	32.8899	19.4053	23.128	23.9248	34.9657	36.1845	26.1133	26.4431	23.5289	40.3688	25.7422	20.0028	55.5398	14.6903	35.2738	21.1864	21.9373	21.6447	13.3753	27.4274	16.196	21.2533	30.1125	25.7917	28.3578	18.8556	28.4844	26.7455	24.1403	29.9662	28.1417	27.0988	19.081	30.693	15.5942	10.187	18.6463	21.2148	30.6511	23.6942	37.1654	24.4419	16.1659
LAPTM4A	377.5097	556.9693	526.3755	455.8125	657.5313	299.8139	931.756	566.6591	421.4677	387.2788	819.3617	869.9817	569.8959	329.3184	442.9444	736.163	609.7979	571.1065	651.1782	214.4577	590.9076	378.5226	536.2308	358.4691	534.9207	300.2313	543.0396	574.1264	514.5462	578.7916	631.6243	397.9397	964.4255	449.4396	574.9502	378.8269	467.2693	348.4784	205.7053	616.7494	262.4012	351.4851	355.4954	381.8182	396.5127	789.2515	753.0264	623.3443	248.0472
TTC7A	2.5914	9.1339	3.4799	9.9421	4.8834	1.7755	3.7461	2.9912	1.8789	3.0389	8.022	3.0517	6.3798	2.6723	4.6168	3.3791	5.3314	1.8312	4.486	2.0211	4.5711	3.0762	3.9817	4.972	3.196	0.997	4.6231	15.3151	5.5171	6.8339	2.2769	3.0428	7.8163	2.1838	3.038	2.0108	5.2907	2.3734	1.9124	4.2181	2.2154	6.9739	2.0577	4.2651	3.0467	3.6285	1.2535	3.8224	2.299
IP6K2	28.3183	16.2192	13.3168	10.9946	12.4947	14.8647	37.6025	29.559	25.7634	17.4588	16.5404	42.5131	27.3021	7.9396	22.4222	30.8552	15.135	16.8273	20.0696	11.3408	23.9859	17.439	36.6303	23.0398	23.2644	14.6536	25.433	37.0856	28.4216	13.032	20.627	11.1699	13.8732	14.6815	10.8941	5.5053	20.2296	15.463	15.4718	12.3944	8.7241	10.6437	33.5941	22.5782	11.49	13.8972	8.3748	30.7889	7.6167
STON1-GTF2A1L	0	0	0.0145	0	0.0167	0.0381	0.0587	0.0633	0.0462	0	0	0.5153	0	0	0.0161	0	0.0319	0.0229	0	0	0.0324	0	0.0283	0	0.0115	0	0.0261	0.0619	0.0259	0.036	0.1967	0	0	0	0	0.0135	0.0148	0.0178	0	0.016	0	0.2476	0	0.146	0.0195	0	0.014	0.0485	0
SRBD1	6.2626	7.6395	7.2802	8.5926	9.8982	3.4664	12.0456	10.9658	8.0353	7.1609	13.796	13.1991	11.1319	5.4332	2.9157	17.6531	15.1889	6.5057	7.1654	2.8666	13.7001	4.7017	13.0179	9.6457	8.1307	3.8741	12.0365	11.1614	12.6381	14.0883	12.3162	5.7694	11.9201	4.9457	7.6531	3.7352	9.3459	7.0889	1.0916	9.9236	4.1962	7.8036	7.863	7.5805	5.0005	9.8926	9.5857	7.2464	4.7592
KIF2A	2.0265	3.5252	2.3406	4.7349	6.9979	1.7847	7.7419	5.2861	4.0895	3.4591	7.9394	4.6487	6.8375	1.4838	2.6777	5.6734	7.3464	3.0451	1.6048	0.8528	6.0796	1.736	7.2186	5.6962	2.7735	1.3117	6.5222	10.9195	5.4784	8.0334	6.6335	2.7652	7.5586	2.0979	3.1962	1.4262	3.8812	1.5108	0.5289	4.7363	1.5998	3.5673	4.3658	3.0118	1.8625	5.933	2.0046	4.7648	1.5576
RASGRP2	0.4135	3.3478	0.6776	6.5031	1.5943	0.9671	0.3178	0.4915	0.6196	0.4295	1.3016	0.8094	0.33	0.7848	0.3292	0.2939	0.3489	0.3064	0.4885	0.1209	0.1943	0.3852	0.2594	0.3254	0.2833	0.1125	0.1843	2.4557	0.2012	0.3389	0.1884	1.044	0.5457	0.1023	0.2965	0.5337	0.5857	0.5527	0.1207	0.8917	0.346	0.1627	0.6321	0.1823	0.5786	0.6105	0.4931	0.7704	0.4036
PSME4	5.557	20.3262	9.9778	26.5999	36.3817	4.9384	24.2404	13.6817	8.9155	13.9244	34.9154	18.4747	17.9455	7.3258	11.2441	20.2779	19.5117	11.3916	8.7463	2.6843	16.0721	5.1597	16.4011	14.4476	12.614	3.0547	17.9023	18.7731	19.6323	30.175	15.482	14.864	35.8651	5.2151	13.3536	6.2433	9.8336	7.6771	1.6958	19.7595	9.1726	15.4675	12.9806	11.1099	6.9844	26.8721	22.8002	10.3984	7.7453
IFT80	1.1156	1.6864	0.4852	0.7397	2.0601	1.2927	3.3716	4.8957	1.5412	0.7566	1.4716	7.1573	5.1936	0.1249	1.0242	3.1406	1.5572	1.1433	0.5174	0.3047	1.1589	0.5417	6.0269	2.1738	1.6345	0.3253	4.1973	3.3764	2.4911	1.3905	2.3346	0.9662	2.0119	0.4658	0.5891	0.3685	0.7909	0.3346	0.1245	0.7954	0.8342	2.6146	2.437	1.3215	0.5801	2.867	0.7966	2.2361	0.3276
SIRT2	51.2144	34.601	50.7216	32.972	32.7507	57.4425	54.1805	45.3275	39.2706	26.7862	34.4318	54.2968	41.9604	43.5284	54.5573	41.2034	34.4594	39.4828	68.9971	28.5687	31.9407	52.7621	47.3471	24.5023	45.5245	54.784	37.4222	47.1132	37.8924	38.9046	30.1822	50.2863	37.2977	34.9599	40.3356	41.9207	38.3174	29.8723	42.7784	40.4287	33.4303	27.2156	30.9328	30.8931	35.0657	50.0282	42.1561	40.5975	26.127
ERLEC1	16.9523	30.7885	16.3389	55.0463	47.0688	15.417	68.9414	38.3608	36.0761	23.7168	49.588	79.6318	51.9035	8.4941	20.9949	44.0189	50.6458	23.6971	23.8664	6.8279	38.1474	11.3981	46.3665	30.8961	33.4176	7.8766	35.4333	59.4598	53.9192	45.6755	52.0634	28.2484	43.0551	14.9074	15.5264	9.8872	18.2152	14.0925	3.7961	32.8277	11.1003	43.572	46.9281	38.756	12.9018	52.1328	38.8889	38.2744	10.1579
PPP2R5B	36.8121	34.2288	22.5501	23.3933	21.491	61.6544	34.7218	29.8354	17.1429	12.0352	26.6932	35.6432	18.1711	22.0525	23.1636	17.1916	17.3643	26.0923	38.8179	17.3628	22.6608	62.9447	34.2329	23.8722	44.6851	20.2665	27.5011	89.3071	24.937	18.7298	43.6463	49.0468	21.962	34.2777	14.3428	23.9517	55.4685	20.3782	27.8636	23.4642	15.4553	10.9097	9.5925	12.0279	24.7199	24.8182	15.0714	49.9849	12.0993
PYGM	0.3643	1.2628	2.0651	4.5729	2.0361	0.8421	0.397	0.5399	0.4827	0.6031	2.0042	1.333	0.4041	4.0243	0.5782	0.3711	2.6315	1.0216	1.4542	0.2736	0.1045	0.6404	0.2736	0.2057	0.4229	0.1737	0.2407	6.6288	0.3583	0.4094	0.3367	1.2288	0.9312	0.4141	0.5203	1.9916	1.4753	1.9031	0.1576	2.0199	0.6654	0.3777	0.4345	0.6316	5.1821	3.0324	3.903	0.3578	0.7322
PAGE1	0	0	0	0	0	0	0	0	0	0	0	0	0	0	0	0	0	0.0744	0	0	0	0	0	0	0	0	0	0	0	0	0.0915	0	0	0	0	0	0.1931	0	0	0	0	0	0	0	0	0	0	0	0
PITX1	0.17	0.6887	1.8329	4.5007	2.1292	1.4008	0.4884	0.7108	1.2488	0.4555	0.8476	4.1471	0.2005	2.2092	0.301	0.2425	0.3382	0.1995	6.7071	0.1424	0.303	0.0413	0.0882	0.2969	0.3434	0.217	0.2769	0.1543	0.1131	0.5391	0.1052	0.507	0.0933	0.5604	0.0819	0.7075	0.9058	2.3312	0.128	1.4366	0.0849	0.0532	1.617	0.1821	8.4495	0.8511	0.523	0.1513	0.7134
TRPC7	0	0.0466	0	0	0	0	0	0	0	0	0.0664	0.0189	0	0	0	0.0158	0	0	0	0	0	0	0	0	0	0	0.0149	1.5684	0	0	0	0	0	0	0	0	0.0338	0	0	0.0182	0	0.0097	0	0	0.0222	0.0278	0	0	0
MAST4	0.2552	0.4965	0.6938	1.4155	0.8323	0.9801	0.8362	2.3434	0.9283	0.3472	0.727	2.8694	1.1459	0.4459	0.6588	0.6784	0.7933	0.7388	1.2858	0.0802	1.5115	1.7761	3.7391	1.114	0.4027	0.2545	3.1865	3.0317	0.8341	0.72	2.1253	0.214	0.489	0.848	0.3995	0.4702	1.123	0.2708	0.2252	1.0062	0.3347	0.3447	0.631	0.5915	0.3427	0.7593	0.2739	0.6636	0.5392
ADGRF5	1.5511	1.1837	2.9051	6.8338	2.7756	2.8597	2.6231	1.8121	4.5684	2.7216	2.8159	10.9852	2.7187	1.1654	1.1927	3.6484	3.5479	1.4047	1.7801	0.4679	5.2248	1.1942	1.3977	37.7502	1.8053	0.7638	23.9876	4.8788	2.1745	4.6068	2.8148	1.0363	0.8599	1.2348	1.1357	1.6074	2.4002	0.4399	0.5339	6.1383	0.7087	1.4383	4.0549	2.3525	1.803	2.7421	3.2086	1.8461	1.984
SDK2	0.6505	1.1228	0.7101	2.0086	3.0571	0.082	0.2389	0.4829	0.2543	0.355	6.9677	0.346	0.0787	1.4413	0.5484	0.4983	2.5988	0.406	0.7338	0.0246	0.372	1.7038	0.2435	1.2011	0.3458	0.1561	0.7405	4.5293	0.1907	0.5213	0.5799	0.7935	0.9042	0.3797	0.3204	1.105	4.702	3.5133	0.3683	3.3239	0.5231	0.1072	0.0634	0.0968	0.7356	0.3367	0.2056	3.9048	1.5737
ADAM7	0	0	0	0	0	0	0	0	0	0	0	0	0	0	0	0	0	0	0	0	0	0	0	0	0	0	0	0	0	0	0	0	0	0	0	0	0	0	0.1802	0	0	0	0	0	0	0	0	0	0
NUP133	23.1786	15.8377	20.7904	18.1438	43.1388	14.2313	65.9733	23.8505	42.8585	24.956	31.1841	44.5997	42.3693	16.896	40.9745	31.3989	35.5401	22.0168	13.06	10.3434	34.3155	10.9431	32.9093	19.0189	22.7954	15.4562	22.5443	33.1411	52.9831	25.9106	31.7848	26.6412	28.893	14.673	25.1653	12.7003	19.4941	13.0819	6.0738	29.1711	9.7995	21.1644	32.5755	39.1378	11.1365	30.7125	33.9023	24.3387	10.028
NUCKS1	67.1918	75.1326	87.5498	70.0036	181.2923	60.8365	304.0181	136.8131	112.9016	78.5985	114.801	222.724	140.2682	47.4804	145.7431	108.575	168.7282	84.9438	55.5826	33.6914	112.2212	54.4012	144.9824	85.9645	84.9631	72.8712	120.7826	151.9252	172.6288	98.0159	182.9226	94.1739	128.275	57.4172	84.9536	43.56	111.5336	42.8245	18.7073	108.5885	55.2241	91.8658	80.0044	138.9733	48.1252	144.6862	139.8727	108.2972	39.6213
VPS35	27.8149	29.7755	27.4678	19.9001	42.7797	21.0742	59.6737	31.9465	42.16	17.5318	50.9819	55.0042	50.6028	21.6123	35.6543	51.7966	76.7528	36.5693	30.7567	15.4029	44.544	20.7081	36.3826	25.2547	38.593	17.9577	34.8991	50.4106	59.0832	52.6165	42.4195	36.0724	44.4446	26.8438	31.5557	16.966	16.5075	24.5201	9.2418	40.6847	17.3642	33.8808	22.5152	42.0327	17.0158	44.8057	38.4177	32.1035	9.7694
DNAJA2	27.417	36.0322	24.2234	26.3028	44.5674	17.0338	41.7632	40.674	40.8861	14.5408	53.6558	49.0849	40.4428	10.7155	30.8124	43.2489	58.2021	29.4399	15.0077	11.9813	31.6002	14.8751	44.7358	27.8872	34.3935	11.2018	37.4972	55.029	54.1867	62.0455	44.4857	26.4621	48.2721	13.2211	28.985	10.4813	14.5228	14.2155	3.8413	35.6765	18.6152	41.8244	20.3884	39.2844	15.0833	42.4877	22.2743	29.494	9.3409
BCL3	4.8411	29.6805	13.5264	30.4684	15.4662	6.7615	8.1771	4.7228	4.4458	4.4129	25.0817	4.0368	9.2684	17.4612	13.4592	11.5409	3.8511	2.6163	7.037	4.706	4.8319	7.6895	6.2777	5.5523	8.4035	10.1997	3.4795	15.2378	7.4446	18.0412	4.5234	11.731	39.9983	5.0276	11.8231	22.4691	15.4655	5.7054	8.7811	15.9148	14.0812	7.5588	2.2895	3.0551	16.145	13.1378	5.0614	14.5089	19.7974
KCNAB2	111.0592	114.5682	152.2644	52.7006	67.0908	103.0157	91.3865	122.9932	62.0172	80.8412	105.6345	58.2782	99.1296	110.1674	115.7298	129.7431	131.4055	76.0798	134.4652	133.3211	241.2016	165.4472	146.8079	135.12	139.1331	105.0424	133.9162	117.7224	119.3762	126.7375	109.9501	124.6801	136.6926	148.2572	156.8255	153.8276	156.5044	216.0777	89.4799	108.3262	144.1486	63.151	17.5162	79.5545	112.4117	77.8634	81.5014	93.2787	78.1655
ABCC9	0.1461	0.2343	0.1613	0.9244	1.0515	0.2814	0.1809	0.1287	0.205	0.3768	0.5669	0.6451	0.3403	0.236	0.2021	0.272	0.6838	0.114	0.1071	0.0211	0.1317	0.0734	0.0784	0.2859	0.1526	0.075	0.0869	1.3148	0.388	0.6656	0.1454	0.1923	0.1844	0.075	0.165	0.1797	0.2027	0.0855	0.0126	0.3252	0.1611	0.142	0.9888	0.245	0.2453	0.2882	0.2996	0.1524	0.411
GAL	4.3207	3.9845	6.2944	1.625	24.9267	5.2175	0.9052	8.783	8.0375	8.3419	17.5685	8.8391	6.6128	25.71	1.4874	24.5325	24.1783	4.8305	7.3904	12.3692	67.4484	29.4455	14.9877	187.9012	2.2728	11.1561	29.5878	3.6266	15.4498	12.925	11.0906	4.8323	7.0851	18.8102	11.3597	18.9999	29.8085	14.3431	30.3882	4.9658	4.3185	3.7784	31.3708	14.8018	7.4142	8.491	12.6461	17.4259	17.1052
CLEC2D	1.4217	3.7869	1.0508	4.632	1.2604	1.739	3.9035	4.1433	1.9778	0.4884	1.6539	8.5071	5.1156	0.0509	0.3773	1.7056	3.3378	0.9593	0.3578	0.1762	0.9198	0.4697	9.8007	2.6261	0.8001	0.2864	5.8448	1.0598	2.3598	1.497	0.4077	0.1004	2.5024	0.1521	0.5673	0.2584	0.613	0.7252	0.0317	2.123	1.3201	1.4494	4.3141	0.7211	0.5905	5.8595	0.1639	1.3927	0.3727
FUNDC1	26.2058	36.7376	27.9273	36.4123	40.1838	26.1996	45.47	43.6332	30.4087	0.5197	52.3865	78.4119	35.1934	15.6864	19.3388	40.168	32.033	26.7741	19.1356	13.1434	34.7395	16.0456	45.8736	43.9463	31.5359	13.9642	63.5641	51.6638	51.6086	51.0494	32.8264	18.4356	39.79	17.6717	24.7969	17.6203	26.7785	16.9615	5.0238	37.0423	20.4702	28.8703	33.2087	37.8675	15.8025	45.9468	22.7685	32.7296	18.9927
MAOB	0.0808	0.6065	3.6033	0.3192	3.8966	0.1411	0.5516	0.047	0.4112	0.2257	8.6377	1.775	0.065	0.7025	5.7967	0.8237	1.2537	0.3898	0.9789	0.0339	0.1201	0.6869	0.0629	0.0882	0.5783	0.086	0.2518	38.9927	0.0192	0.6765	0.0417	0.0241	0.074	0.6233	0.1363	0.2003	32.9912	0.2112	0.2029	0.2609	3.3532	1.4181	0.4195	1.1328	5.6165	1.5721	2.2176	0.7915	1.0838
RORA	0.5809	0.82	0.2862	0.7834	1.7179	0.3408	1.975	1.4453	0.8547	0.2111	1.0283	3.7021	4.545	0.2857	0.6694	0.7389	1.0499	0.8675	0.4507	0.1008	0.8006	0.6133	2.0788	1.133	0.6856	0.1609	1.7194	5.6717	0.7779	0.8871	1.6443	0.1353	1.2992	0.4094	0.404	0.2044	0.5869	0.2424	0.1337	0.6415	0.2267	0.6223	0.8858	0.6828	0.1871	2.4585	0.3842	0.9239	0.1923
DRD4	2.3388	2.866	4.7025	1.554	2.537	2.8311	1.9039	3.9846	1.4099	1.2186	2.6656	11.9348	3.3862	4.5948	0.9202	2.4226	1.1862	2.8436	2.6708	2.2863	2.5016	2.8862	5.0952	0.9786	1.0498	2.0734	3.362	57.3776	0.8896	3.6055	2.2105	0.7905	2.0692	1.5338	3.1919	1.2747	0.5935	2.291	1.223	2.2419	2.6493	2.3689	2.4608	2.0884	5.2488	8.9224	1.8388	1.3184	0.9998
TGFBR3	6.8762	9.5194	12.7229	4.7361	5.1184	4.1922	25.9008	7.0999	13.6086	8.8506	9.3879	9.636	5.1724	3.536	3.2609	8.8962	17.5728	3.2661	4.4967	1.8119	7.7504	3.4114	10.7355	6.4554	4.1165	5.109	6.8576	9.5071	8.0824	9.1822	8.9465	5.3141	11.3257	2.452	7.3405	1.9334	5.0225	3.751	0.6078	15.2773	4.5818	0.671	11.1673	6.1232	7.7588	9.9176	6.0301	2.9934	3.372
PLA2G10	0	0	0	0.4682	0.0955	0	0.1118	0.1808	0.2638	0.0869	0.1108	0.4745	0.0834	0.1176	0.1837	0.1585	0.3642	0.1305	0	0.1304	0.2774	0	0.1614	0	0.2619	0	0.2982	0.1766	0.6659	0.2742	0.1604	0	0	0	0.075	0	0.0846	0	0	0	0	0.4387	0.4037	0.2565	0	0.1391	0	0.1385	0
HES2	0.2922	0.7631	0.1155	0.3093	1.5946	0.0605	0.1865	0.0503	0.0856	0.0121	0.5087	0.0132	0.1161	0.3598	2.0563	0.0882	0.1266	0.0817	0.0256	0.0544	0.1029	0.0788	0.0225	0.2717	0.082	0.023	0.0311	0.5404	1.1524	0.2192	0	0.4131	0.6041	0.023	0.1772	0.2895	0.1412	0.212	0.0407	0.2286	0.1839	0.0949	0.0281	0.0714	0.0465	0.1064	0.0333	0.0193	0.0505
ATP1B3	67.5193	64.9139	71.3904	101.8264	104.7696	40.1571	94.0092	79.0012	63.225	94.1355	115.0778	95.5617	67.5205	46.5923	70.326	140.1116	140.8041	54.9276	54.9626	38.2903	90.9501	39.5937	59.4455	75.2335	82.3414	58.6531	79.2739	74.9531	115.7584	128.9424	72.128	73.107	131.4919	83.6681	65.3461	57.3164	111.0922	61.2338	12.5982	92.0313	58.4795	38.9256	78.5555	42.7348	42.2428	75.883	60.5043	77.0513	61.9814
NEDD4	0.7953	1.3185	1.123	1.1048	4.3952	0.7794	4.902	2.6375	2.3996	1.1387	2.0925	4.4832	3.6733	0.504	0.8555	2.4245	3.9937	1.4198	0.6668	0.3171	1.5855	0.4827	3.6664	2.0863	1.7113	0.3139	2.6123	2.919	2.8605	3.3054	3.181	1.5839	3.1348	0.8322	1.1246	0.6483	1.4649	0.3937	0.0402	2.4317	0.5385	1.5752	2.1633	1.5173	0.634	5.431	1.401	1.8897	0.5384
PIGB	2.9757	6.9392	6.0648	9.3116	12.4022	2.303	8.8642	6.5091	3.6837	5.9259	9.4696	8.7053	7.3083	4.1465	5.6105	6.4573	17.1272	5.7571	4.2153	1.8781	7.2872	3.2836	8.3523	7.002	5.7136	2.316	8.5426	7.8507	11.9798	11.7676	5.9635	3.596	9.6207	4.2742	4.6288	4.6849	4.1328	2.8266	0.8245	7.7718	2.8583	3.664	8.912	5.3302	2.3804	10.6771	5.0594	7.6935	2.553
MAPK6	3.9477	6.5159	3.4599	11.4703	16.6408	2.6415	12.3184	7.9449	8.7372	5.6174	15.7344	13.3044	12.1304	1.4845	2.1239	11.5707	14.2481	3.8644	2.1366	1.0308	7.2338	1.6493	11.5434	6.2429	7.5027	2.0315	9.9946	16.2645	11.4188	17.3234	11.4442	3.7019	12.4276	2.4897	5.51	2.0197	6.3301	2.9857	0.553	8.6639	2.8538	2.8242	8.5667	5.9403	2.8012	13.0848	5.4699	3.9714	3.1895
GNB5	0.474	4.3073	2.2961	5.091	5.8645	1.9924	4.7228	3.569	0.8831	2.2397	5.015	3.5445	1.7511	1.4593	3.0256	1.7351	2.096	0.7618	2.3593	0.8753	3.3333	2.1524	2.6911	3.9141	2.5637	0.4856	3.6343	32.8574	2.1787	6.202	5.9918	3.1522	5.1502	2.1659	2.5709	2.6663	3.141	1.823	0.347	3.9	1.825	2.5107	0.7592	1.7691	1.5216	6.8366	3.3713	4.106	1.6784
RAB27A	32.5701	62.2684	28.9074	63.0968	84.5845	21.4982	83.2276	67.1027	20.9618	32.8798	112.3637	95.0258	59.1317	6.628	48.5375	78.5922	57.6014	54.7425	32.0616	11.0333	39.5141	27.8727	68.5736	24.038	67.7432	10.0538	48.7349	62.4914	79.6365	65.0363	113.6745	41.5335	87.183	38.4571	29.8574	19.1856	39.6797	22.9813	4.1151	71.5807	19.2983	22.7934	16.851	33.6715	21.0468	73.2664	35.0705	67.9152	25.0784
HDHD5	18.539	15.3318	17.4129	14.0874	18.443	17.8471	17.4031	17.7758	24.223	20.0379	29.6367	26.4027	23.7343	20.8871	20.4688	34.9386	14.1231	14.6703	26.1718	12.8123	20.8209	12.6758	18.9866	19.5234	15.2139	22.9886	19.6518	23.5152	21.6075	26.9402	14.8003	17.7045	27.8818	13.3621	25.7159	13.2501	18.705	19.956	13.9985	18.0594	13.4825	14.3106	26.6316	15.7889	20.0703	20.8898	14.9514	19.7083	13.211
UFD1	7.6742	13.8504	9.5822	13.5229	15.586	8.9383	10.6295	10.9091	7.4532	8.4038	15.6635	11.4397	9.8634	8.4143	8.0049	10.2793	12.6327	8.4485	8.3685	6.9922	9.9096	6.9456	13.6887	9.2769	10.8626	6.1445	10.4272	12.6684	12.005	21.3742	11.1701	11.2598	14.195	8.2611	9.5966	8.3628	10.7461	8.7703	4.0915	10.488	10.0505	10.881	8.783	9.0127	8.6484	14.1313	9.0186	9.6309	7.6172
LRP6	4.4465	4.4705	3.7229	6.1756	9.2923	3.318	13.3995	7.8196	9.4774	4.8702	8.714	16.7467	11.6372	2.8823	4.9618	7.56	13.4659	7.6649	3.6929	1.6784	10.6022	3.1301	9.8344	7.7972	6.7389	2.3291	10.5284	5.7571	14.3424	6.5415	10.6293	1.4271	7.0495	3.3124	3.6584	2.3653	6.4557	2.8595	0.8427	8.5174	2.1375	8.7602	14.1122	6.7858	3.3625	11.3973	5.6823	5.2886	2.1577
GUCY2C	0	0.0209	0.0149	0.0525	0.0686	0.0195	0.0602	0.0162	0	0.0156	0.0597	0.0341	0	0	0.0494	0	0	0.0351	0	0	0.0166	0	0.029	0	0	0	0.0535	0.0634	0	0.2337	0.0144	0	0.0639	0	0.0269	0	0.0152	0.0547	0.0526	0	0	0	0.1087	0	0.04	0.0999	0.3579	0.0249	0.0326
SCT	2.1135	0.5007	0.475	0.502	0.4098	19.7307	0.4794	0.9045	4.0232	0.1242	0.3169	7.7342	0.9544	4.0344	0.3939	1.4733	8.0716	1.026	3.4165	1.864	0.3966	0.4051	0.9232	0.3642	0.1872	6.0351	0.1066	0.1262	3.702	0.294	0.3441	0.3981	0.8145	5.3232	0.4286	0.4409	0.9678	1.4528	0.9772	1.0445	0.2224	0.4181	0.481	1.1002	0.956	0.9946	1.711	1.3861	0.2594
PHRF1	44.7543	42.6142	36.9599	32.7963	39.6452	44.2005	36.1928	33.8351	46.9033	30.0724	44.4652	72.0498	47.3899	70.8588	52.3108	42.7123	50.64	42.1313	48.9151	30.0163	37.1892	38.9039	33.9531	27.3993	36.994	56.273	34.1267	50.2982	44.6822	33.7047	34.9962	36.7278	46.9595	35.8059	42.0422	45.2823	40.9722	52.7595	38.2439	44.4464	28.709	21.3159	39.4638	37.5974	50.1719	38.7679	40.5116	40.2035	21.4831
ELP1	4.0829	3.3002	3.1977	4.4843	5.7218	2.6778	8.1382	4.6727	5.716	3.1505	6.3149	10.7023	11.1707	3.6373	6.732	6.6981	6.6613	4.1273	4.8803	1.6348	5.6605	2.4589	7.1929	4.4933	4.0046	2.8196	5.6969	8.8679	7.4049	5.753	6.736	1.9967	5.41	3.1315	4.1215	2.6767	3.984	1.5277	1.1834	5.953	2.1115	4.7685	4.9157	5.9654	2.3077	8.0862	5.3147	4.4841	1.7207
NUCB2	0.9984	9.6694	4.5334	14.3904	12.5629	3.0152	9.4716	10.8366	1.9418	3.9088	12.4131	12.2102	14.1698	2.4003	1.6069	9.0425	4.6588	3.017	2.6575	1.2548	6.9573	2.4552	9.0458	4.0334	4.5942	1.3449	13.9352	9.9401	3.9269	17.4756	8.3286	5.6536	11.6772	3.0404	3.1289	2.3642	6.0775	2.5741	0.8136	7.0616	5.6438	10.536	3.1452	3.2169	2.4981	17.2681	7.8382	7.5361	2.1616
PFN2	27.1487	37.5174	14.2476	37.7448	41.3398	30.273	61.4362	28.6771	28.617	46.8693	73.5108	54.8995	20.9615	9.4166	44.3141	20.4117	37.1104	13.9415	25.4375	17.3416	25.8903	16.2373	34.6939	17.0115	34.4396	27.254	7.347	107.615	41.971	71.3855	31.3745	51.8276	39.7477	8.539	21.9289	18.2901	40.5218	13.454	5.0286	23.0894	16.776	14.3898	59.2334	11.1822	18.7331	12.7507	14.1871	63.4925	18.5745
PTPN3	2.4118	3.8912	3.656	4.9316	7.9435	0.695	2.691	4.5967	5.141	2.5425	6.4465	1.0997	13.4099	3.0432	8.4156	6.5129	3.6654	3.539	8.9623	2.374	12.5503	2.4798	9.2064	11.1942	7.0798	1.9368	6.8103	6.2317	15.38	8.3384	3.7481	1.3478	8.358	2.4528	5.0246	2.7613	4.0489	1.2539	4.3124	6.0877	2.1005	12.4914	3.8879	17.597	1.4171	4.9305	3.5958	3.5534	1.5423
SPTB	0.0791	0.1305	0.2026	0.0952	0.2671	0.0221	0.0398	0.0413	0.1207	0.0662	0.1915	0.2364	0.1527	0.6454	0.1167	0.0604	0.2592	0.1359	0.2803	0.0431	0.0705	0.0576	0.0944	0.0777	0.0832	0.0589	0.0493	3.2268	0.0602	0.2752	0.0652	0.0566	0.1412	0.0505	0.1333	0.1293	0.1505	0.0568	0.0596	0.1532	0.0949	0.0421	0.1778	0.1825	0.2153	0.4455	0.1298	0.0387	0.0922
DAPP1	0.0127	1.052	0.0817	4.6503	0.0626	0.0712	1.0804	0.1036	0.1153	0.0712	0.5811	0.1088	0.123	0.0193	0.0752	0.0649	0.0746	0.0428	0.0602	0	0.106	0.0928	0.0132	0.153	0.0322	0.0271	0.0244	0.1157	0.0848	0.4379	0.0263	0.1673	0.5717	0.0407	0.0368	0.0126	0.3882	0.0166	0	0.4638	0.051	0.024	0.1213	0.0525	0.0548	0.0684	0	0.1475	0.0594
FGF10	0	0	0.0098	0.0138	0	0	0	0	0	0.0102	0.013	0.0446	0	0	0	0.0093	0.0428	0	0	0	0	0.0111	0	0.01	0	0	0	0.3321	0	0.0081	0	0	0.0084	0.0097	0	0	0.0099	0.0478	0	0	0.0091	0	0.0079	0	0.1572	0.0082	0	0	0
SLC44A1	4.7011	5.085	3.31	14.911	7.9867	4.1961	14.3149	10.9774	6.7641	2.8338	5.1566	17.2506	9.2587	1.2277	4.624	5.9161	5.941	5.5541	3.6172	1.3291	10.4713	3.8508	15.6881	8.6727	6.5417	2.5978	14.4367	7.8939	10.9472	6.8471	9.7288	1.3877	6.9776	3.9924	3.2183	1.591	6.4038	0.9229	0.7058	5.4559	2.4022	8.4293	13.2938	7.8845	1.7008	7.2377	3.9336	6.4048	1.5018
TMEM260	3.1241	4.4158	2.4376	3.7947	6.8005	2.2576	7.1745	5.9696	5.3744	3.1968	7.311	11.2822	8.2634	2.0813	1.771	5.908	9.4252	4.4489	2.1921	0.8017	5.2892	1.5309	8.6926	4.5254	4.0812	1.5885	6.2377	4.7795	5.5623	6.6406	4.8727	4.2025	6.1697	2.0658	3.5263	2.1477	3.5788	2.026	0.4366	4.9431	1.9343	6.0897	6.0928	3.8775	1.4017	13.1953	5.3518	3.9097	1.352
SMG6	10.2867	5.1257	11.0174	6.305	8.4034	6.2635	10.8247	6.116	13.7481	7.8817	10.8531	14.5741	11.1153	18.0305	12.6121	8.6473	16.1542	12.2139	26.528	7.362	10.3565	7.7282	7.9721	6.3934	9.4171	9.0528	7.672	18.2468	10.2186	8.3838	11.8048	10.1912	10.2358	9.9386	9.883	10.0293	8.6703	9.2558	11.2492	12.3861	3.4641	6.0111	8.848	13.202	12.8083	11.0193	13.5352	12.6448	4.0405
EXOC5	3.0915	5.2583	2.2137	7.6396	12.9391	2.7716	11.2816	8.0541	6.5749	3.9337	9.7376	13.9744	12.3264	1.5668	3.0731	8.4934	13.4575	4.5669	2.0616	1.364	7.1307	2.6706	10.9161	6.2879	5.1051	1.3525	9.0273	9.3172	9.5776	11.3398	9.3497	5.4622	11.0733	2.3298	3.1274	1.9339	4.1886	1.8075	0.4769	6.8389	2.0256	7.4447	8.5398	5.5063	1.5994	12.6676	4.8974	4.8227	1.9798
CLTCL1	1.3096	0.8909	1.7896	1.0858	1.3581	3.4307	2.6674	2.5355	1.5724	1.2413	1.559	3.0318	1.5731	2.2958	0.6389	2.9474	1.962	1.5179	2.833	0.9266	3.4587	2.6	3.611	2.6302	1.9595	1.8019	2.7444	2.8868	1.4999	1.8869	2.9527	1.6249	1.3585	2.6122	1.2897	1.517	3.5829	1.5433	0.9862	1.9676	1.3032	1.2909	2.2903	0.902	1.3591	2.0297	1.3848	3.8856	0.9093
FGF22	0.7793	0.474	0.4947	0.4594	0.5949	1.0296	2.5415	0.9052	0.1428	0.3292	0.12	0.7451	1.152	0.191	0.348	0.4292	0.493	0.2826	0.8708	0.4235	0.4005	0.9715	1.4639	0.3908	0.8509	0.2689	1.1303	0.8127	0.5808	0.2783	0.6732	0.2261	0.3855	0.4256	0.2029	0.2296	0.5726	0.2751	0.3436	0.3214	0.3368	0.2111	0.2004	0.4166	0.1207	1.4124	0.1512	1.3685	0.0491
FSTL3	84.5134	69.6729	61.022	22.4765	41.2674	100.8761	37.6893	48.2672	65.1063	19.3421	42.268	49.6046	75.8243	47.3443	258.0217	73.2323	44.7268	37.7857	69.0509	58.8357	31.569	101.1311	49.511	21.3715	68.385	127.7932	30.1149	36.2334	88.0313	26.8328	68.9976	77.5322	35.8415	50.4464	32.0943	38.807	92.7081	37.9445	84.1055	50.3577	34.0889	23.6642	50.3812	47.4314	33.796	59.3173	29.911	46.9434	20.5554
DGCR2	74.5954	70.2814	80.2945	61.6138	79.337	61.5119	77.2445	68.1822	65.6827	67.4611	121.2316	119.3893	62.6595	90.156	97.4469	81.021	67.1593	81.6206	91.8836	57.2461	84.0368	68.7889	56.2471	56.6838	73.2627	63.7215	56.7204	98.1403	96.3933	80.0204	76.9865	54.0216	98.4447	61.6226	89.4094	72.7013	86.8237	87.3934	70.8349	80.5486	56.8623	69.0228	55.3735	71.2081	64.1345	66.8935	69.9767	79.3935	41.4254
RNF126	29.7292	34.2322	30.888	27.4998	33.7815	45.618	20.2584	32.6235	23.6976	23.9776	27.4789	40.5857	28.2298	39.5741	35.61	35.0038	26.4433	29.9447	25.6494	25.9323	30.658	35.9209	28.6434	26.8804	27.8454	28.2192	28.1326	40.4146	34.0233	35.7894	27.2094	26.8523	36.5483	23.865	33.9136	33.6767	26.8937	28.6014	20.6971	28.1706	31.8825	22.4696	27.0433	23.2191	23.1627	40.0088	25.4809	31.4546	15.7683
MNT	25.4116	16.4265	19.821	15.7203	21.2472	17.5723	22.1989	17.7623	26.1378	14.791	18.3933	25.8794	19.6086	26.7061	26.7237	19.5463	29.2772	26.3089	27.3426	13.7534	17.3337	20.5686	19.6374	10.5397	20.1873	21.1464	16.0909	18.3997	19.1444	21.4139	23.455	19.7904	21.3992	21.8753	20.3473	22.4034	17.7268	17.1438	21.2919	23.3708	11.6542	14.1006	18.6144	24.7866	21.2976	25.4808	16.9567	23.061	10.0188
ZXDC	9.4202	4.9233	4.9773	4.2575	6.3723	5.865	15.2875	10.1728	11.5677	5.7047	6.6419	17.2269	17.3718	4.6931	8.8574	12.2493	6.8768	7.9256	13.1844	5.0703	10.8917	7.8587	19.0732	8.8879	8.0022	10.3698	12.2254	14.4873	14.4462	7.1943	10.1901	4.3238	7.1313	6.6306	4.8374	3.7183	6.1816	4.2646	6.5023	7.084	3.1518	4.9365	9.9415	9.3176	4.2999	9.5007	5.9517	9.6637	2.1964
JMJD6	11.7626	10.0751	6.1009	10.0126	14.1799	4.203	17.6864	6.9683	7.7	6.1618	12.7356	13.0092	13.6032	5.1402	5.9584	11.2752	9.5795	10.0931	12.0545	3.9177	9.6456	7.7813	7.6775	9.4899	10.139	7.529	9.0742	16.5867	10.4207	11.2512	7.9235	9.5538	13.8249	3.9612	6.5345	5.7991	6.4174	6.9262	3.9734	10.5965	4.5655	7.179	9.1889	9.0975	7.5823	12.98	6.3126	9.8327	3.2911
[truncated: 58,312 more rows]
[truncated: 31 more columns]
