# Supplementary material for: Integrating single-cell analysis and machine learning to create glycosylation-based gene signature for prognostic prediction of uveal melanoma
Source: Front Endocrinol (Lausanne). 2023 Mar 23;14:1163046. doi: 10.3389/fendo.2023.1163046 (PMC10076776; doi:10.3389/fendo.2023.1163046)
Supplement: Supplementary file 2 [file DataSheet_2.zip]

Archive with 8 entries (7 files):
- GEO-GSE84976/
- GEO-GSE84976/.Rhistory
- GEO-GSE84976/clinical.xlsx
- GEO-GSE84976/futime_geo.txt
- GEO-GSE84976/GPL10558-50081.txt
- GEO-GSE84976/GSE84976_series_matrix.txt.gz
- GEO-GSE84976/UVM_GEOexp.rdata
- GEO-GSE84976/UVM_GEOexp.txt
