# Supplementary material for: Integrating single-cell analysis and machine learning to create glycosylation-based gene signature for prognostic prediction of uveal melanoma
Source: Front Endocrinol (Lausanne). 2023 Mar 23;14:1163046. doi: 10.3389/fendo.2023.1163046 (PMC10076776; doi:10.3389/fendo.2023.1163046)
Supplement: Supplementary file 2 [file DataSheet_2.zip › GEO-GSE84976/clinical.xlsx]

## Sheet: Sheet1
	age	fustat	futime
GSM2254877	68	alive	follow-up (months): 141
GSM2254878	72	death	follow-up (months): 66
GSM2254879	73	death	follow-up (months): 16
GSM2254880	44	death	follow-up (months): 24
GSM2254881	33	alive	follow-up (months): 120
GSM2254882	50	death	follow-up (months): 126
GSM2254883	72	alive	follow-up (months): 121
GSM2254884	81	alive	follow-up (months): 111
GSM2254885	56	alive	follow-up (months): 114
GSM2254886	54	alive	follow-up (months): 112
GSM2254887	74	alive	follow-up (months): 113
GSM2254888	54	death	follow-up (months): 61
GSM2254889	71	death	follow-up (months): 36
GSM2254890	34	alive	follow-up (months): 101
GSM2254891	52	alive	follow-up (months): 97
GSM2254892	75	death	follow-up (months): 22
GSM2254893	28	death	follow-up (months): 96
GSM2254894	48	death	follow-up (months): 14
GSM2254895	58	alive	follow-up (months): 147
GSM2254896	71	death	follow-up (months): 28
GSM2254897	68	death	follow-up (months): 36
GSM2254898	72	death	follow-up (months): 30
GSM2254899	46	alive	follow-up (months): 156
GSM2254900	73	death	follow-up (months): 47
GSM2254901	84	death	follow-up (months): 14
GSM2254902	73	death	follow-up (months): 63
GSM2254903	76	death	follow-up (months): 53
GSM2254904	65	alive	follow-up (months): 112
