# Supplementary material for: Integrating single-cell analysis and machine learning to create glycosylation-based gene signature for prognostic prediction of uveal melanoma
Source: Front Endocrinol (Lausanne). 2023 Mar 23;14:1163046. doi: 10.3389/fendo.2023.1163046 (PMC10076776; doi:10.3389/fendo.2023.1163046)
Supplement: Supplementary file 2 [file DataSheet_2.zip › GEO-GSE84976/futime_geo.txt]

	futime	fustat
GSM2254877	11.75	0
GSM2254878	5.5	1
GSM2254879	1.333333333	1
GSM2254880	2	1
GSM2254881	10	0
GSM2254882	10.5	1
GSM2254883	10.08333333	0
GSM2254884	9.25	0
GSM2254885	9.5	0
GSM2254886	9.333333333	0
GSM2254887	9.416666667	0
GSM2254888	5.083333333	1
GSM2254889	3	1
GSM2254890	8.416666667	0
GSM2254891	8.083333333	0
GSM2254892	1.833333333	1
GSM2254893	8	1
GSM2254894	1.166666667	1
GSM2254895	12.25	0
GSM2254896	2.333333333	1
GSM2254897	3	1
GSM2254898	2.5	1
GSM2254899	13	0
GSM2254900	3.916666667	1
GSM2254901	1.166666667	1
GSM2254902	5.25	1
GSM2254903	4.416666667	1
GSM2254904	9.333333333	0
