# Supplementary material for: Integrating single-cell analysis and machine learning to create glycosylation-based gene signature for prognostic prediction of uveal melanoma
Source: Front Endocrinol (Lausanne). 2023 Mar 23;14:1163046. doi: 10.3389/fendo.2023.1163046 (PMC10076776; doi:10.3389/fendo.2023.1163046)
Supplement: Supplementary file 2 [file DataSheet_2.zip › GEO-GSE84976/GPL10558-50081.txt]

#ID = Unique identifier for the probe (across all products and species)
#Species = 
#Source = Transcript sequence source name
#Search_Key = Internal id useful for custom design array
#Transcript = Internal transcript id
#ILMN_Gene = Internal gene symbol
#Source_Reference_ID = Id in the source database
#RefSeq_ID = Refseq id
#Unigene_ID = Unigene id
#Entrez_Gene_ID = Entrez gene id
#GI = Genbank id
#Accession = Genbank accession number
#Symbol = Gene symbol from the source database
#Protein_Product = Genbank protein accession number
#Probe_Id = 
#Array_Address_Id = Decoder id
#Probe_Type = Information about what this probe is targeting
#Probe_Start = Position of the probe relative to the 5' of the source transcript sequence
#SEQUENCE = Probe sequence
#Chromosome = Chromosome
#Probe_Chr_Orientation = Orientation on the NCBI genome built
#Probe_Coordinates = genomic position of the probe on the NCBI genome build 36 version 3
#Cytoband = 
#Definition = Gene description from the source
#Ontology_Component = Cellular component annotations from Gene Ontology project
#Ontology_Process = Biological process annotations from Gene Ontology project
#Ontology_Function = Molecular function annotations from Gene Ontology project
#Synonyms = Gene symbol synonyms from Refseq
#Obsolete_Probe_Id = Identifier of probe id before bgx time
#GB_ACC = 
ID	Species	Source	Search_Key	Transcript	ILMN_Gene	Source_Reference_ID	RefSeq_ID	Unigene_ID	Entrez_Gene_ID	GI	Accession	Symbol	Protein_Product	Probe_Id	Array_Address_Id	Probe_Type	Probe_Start	SEQUENCE	Chromosome	Probe_Chr_Orientation	Probe_Coordinates	Cytoband	Definition	Ontology_Component	Ontology_Process	Ontology_Function	Synonyms	Obsolete_Probe_Id	GB_ACC
ILMN_1343048												phage_lambda_genome			5090180			GAATAAAGAACAATCTGCTGATGATCCCTCCGTGGATCTGATTCGTGTAA											
ILMN_1343049												phage_lambda_genome			6510136			CCATGTGATACGAGGGCGCGTAGTTTGCATTATCGTTTTTATCGTTTCAA											
ILMN_1343050												phage_lambda_genome:low			7560739			CCGACAGATGTATGTAAGGCCAACGTGCTCAAATCTTCATACAGAAAGAT											
ILMN_1343052												phage_lambda_genome:low			1450438			TCTGTCACTGTCAGGAAAGTGGTAAAACTGCAACTCAATTACTGCAATGC											
ILMN_1343059												thrB	thrB		1240647			CTTGTGCCTGAGCTGTCAAAAGTAGAGCACGTCGCCGAGATGAAGGGCGC											
ILMN_1343061												phage_lambda_genome:mm2			2900397			AATTAAAACGATGCACTCAGGGTTTAGCGCGTAGACGTATTGCATTATGC											
ILMN_1343062												phage_lambda_genome:mm2			240255			GAAGCATTCAGAGCAAATGAGGCAGCGTTGGTGTAGCACGATAATAATAT											
ILMN_1343063												phage_lambda_genome:mm2			2120427			CGGACGTTATGATTTACCGTGGAAAGATTTGTGAAGTGTTCTGAATGCTC											
ILMN_1343064												phage_lambda_genome:mm2			3180440			GCCCCGTATTCAGTGTGGCTGATTTGTATTGTCAGAAGTTGTTTTTACGT											
ILMN_1343291	Homo sapiens	RefSeq	NM_001402.4	ILMN_5311	EEF1A1	NM_001402.5	NM_001402.5		1915	83367078	NM_001402.5	EEF1A1	NP_001393.1	ILMN_1343291	3450719	S	1294	TGTGTTGAGAGCTTCTCAGACTATCCACCTTTGGGTCGCTTTGCTGTTCG	6	-	74284362-74284378:74284474-74284506	6q13c	"Homo sapiens eukaryotic translation elongation factor 1 alpha 1 (EEF1A1), mRNA."	"All of the contents of a cell excluding the plasma membrane and nucleus, but including other subcellular structures [goid 5737] [evidence IEA]; All of the contents of a cell excluding the plasma membrane and nucleus, but including other subcellular structures [goid 5737] [evidence IEA]; All of the contents of a cell excluding the plasma membrane and nucleus, but including other subcellular structures [goid 5737] [pmid 3512269] [evidence TAS]; That part of the cytoplasm that does not contain membranous or particulate subcellular components [goid 5829] [pmid 10368288] [evidence EXP]; A multisubunit nucleotide exchange complex that binds GTP and aminoacyl-tRNAs, and catalyzes their codon-dependent placement at the A-site of the ribosome. In humans, the complex is composed of four subunits, alpha, beta, delta and gamma [goid 5853] [pmid 2564392] [evidence TAS]"	The successive addition of amino acid residues to a nascent polypeptide chain during protein biosynthesis [goid 6414] [evidence IEA]; The successive addition of amino acid residues to a nascent polypeptide chain during protein biosynthesis [goid 6414] [pmid 8812466] [evidence TAS]; The successive addition of amino acid residues to a nascent polypeptide chain during protein biosynthesis [goid 6414] [pmid 15189156] [evidence EXP]	"Interacting selectively with a nucleotide, any compound consisting of a nucleoside that is esterified with (ortho)phosphate or an oligophosphate at any hydroxyl group on the ribose or deoxyribose moiety [goid 166] [evidence IEA]; Functions in chain elongation during polypeptide synthesis at the ribosome [goid 3746] [evidence IEA]; Catalysis of the reaction: GTP + H2O = GDP + phosphate [goid 3924] [evidence IEA]; Interacting selectively with GTP, guanosine triphosphate [goid 5525] [evidence IEA]; Interacting selectively with a nucleotide, any compound consisting of a nucleoside that is esterified with (ortho)phosphate or an oligophosphate at any hydroxyl group on the ribose or deoxyribose moiety [goid 166] [evidence IEA]; Functions in chain elongation during polypeptide synthesis at the ribosome [goid 3746] [evidence IEA]; Catalysis of the reaction: GTP + H2O = GDP + phosphate [goid 3924] [evidence IEA]; Interacting selectively with GTP, guanosine triphosphate [goid 5525] [evidence IEA]; Interacting selectively with a nucleotide, any compound consisting of a nucleoside that is esterified with (ortho)phosphate or an oligophosphate at any hydroxyl group on the ribose or deoxyribose moiety [goid 166] [evidence IEA]; Catalysis of the reaction: GTP + H2O = GDP + phosphate [goid 3924] [evidence IEA]; Interacting selectively with GTP, guanosine triphosphate [goid 5525] [evidence IEA]; Interacting selectively with a nucleotide, any compound consisting of a nucleoside that is esterified with (ortho)phosphate or an oligophosphate at any hydroxyl group on the ribose or deoxyribose moiety [goid 166] [evidence IEA]; Catalysis of the reaction: GTP + H2O = GDP + phosphate [goid 3924] [evidence IEA]; Interacting selectively with GTP, guanosine triphosphate [goid 5525] [evidence IEA]; Interacting selectively with a nucleotide, any compound consisting of a nucleoside that is esterified with (ortho)phosphate or an oligophosphate at any hydroxyl group on the ribose or deoxyribose moiety [goid 166] [evidence IEA]; Functions in chain elongation during polypeptide synthesis at the ribosome [goid 3746] [evidence IEA]; Catalysis of the reaction: GTP + H2O = GDP + phosphate [goid 3924] [evidence IEA]; Interacting selectively with any protein or protein complex (a complex of two or more proteins that may include other nonprotein molecules) [goid 5515] [pmid 17373842] [evidence IPI]; Interacting selectively with any protein or protein complex (a complex of two or more proteins that may include other nonprotein molecules) [goid 5515] [pmid 15231747] [evidence IPI]; Interacting selectively with GTP, guanosine triphosphate [goid 5525] [pmid 3512269] [evidence TAS]"	EEF1A; FLJ25721; CCS-3; PTI1; CCS3; MGC102687; MGC16224; EF-Tu; eEF1A-1; EEF-1; MGC131894; HNGC:16303; GRAF-1EF; LENG7; EF1A	EEF1A; PTI1; MGC16224; eEF1A-1; EF-Tu; EEF-1; HNGC:16303; GRAF-1EF; LENG7; EF1A	NM_001402.5
ILMN_1343295	Homo sapiens	RefSeq		ILMN_27206	GAPDH	NM_002046.3	NM_002046.3		2597	83641890	NM_002046.3	GAPDH	NP_002037.2	ILMN_1343295	4490161	S	937	CTTCAACAGCGACACCCACTCCTCCACCTTTGACGCTGGGGCTGGCATTG	12	+	6517320-6517369	12p13.31d	"Homo sapiens glyceraldehyde-3-phosphate dehydrogenase (GAPDH), mRNA."	"All of the contents of a cell excluding the plasma membrane and nucleus, but including other subcellular structures [goid 5737] [evidence NAS]; Double layer of lipid molecules that encloses all cells, and, in eukaryotes, many organelles; may be a single or double lipid bilayer; also includes associated proteins [goid 16020] [evidence IEA]"	"The chemical reactions and pathways involving glucose, the aldohexose gluco-hexose. D-glucose is dextrorotatory and is sometimes known as dextrose; it is an important source of energy for living organisms and is found free as well as combined in homo- and hetero-oligosaccharides and polysaccharides [goid 6006] [evidence IEA]; The chemical reactions and pathways, including anabolism and catabolism, by which living organisms transform chemical substances. Metabolic processes typically transform small molecules, but also include macromolecular processes such as DNA repair and replication, and protein synthesis and degradation [goid 8152] [evidence IEA]; The chemical reactions and pathways involving glucose, the aldohexose gluco-hexose. D-glucose is dextrorotatory and is sometimes known as dextrose; it is an important source of energy for living organisms and is found free as well as combined in homo- and hetero-oligosaccharides and polysaccharides [goid 6006] [evidence IEA]; The chemical reactions and pathways resulting in the breakdown of a monosaccharide (generally glucose) into pyruvate, with the concomitant production of a small amount of ATP. Pyruvate may be converted to ethanol, lactate, or other small molecules, or fed into the TCA cycle [goid 6096] [evidence NAS]; The process of removal or addition of one or more electrons with or without the concomitant removal or addition of a proton or protons [goid 55114] [evidence IEA]"	"Catalysis of a biochemical reaction at physiological temperatures. In biologically catalyzed reactions, the reactants are known as substrates, and the catalysts are naturally occurring macromolecular substances known as enzymes. Enzymes possess specific binding sites for substrates, and are usually composed wholly or largely of protein, but RNA that has catalytic activity (ribozyme) is often also regarded as enzymatic [goid 3824] [evidence IEA]; Catalysis of the reaction: D-glyceraldehyde 3-phosphate + phosphate + NAD+ = 3-phospho-D-glyceroyl phosphate + NADH + H+ [goid 4365] [evidence IEA]; The selective, often stoichiometric, interaction of a molecule with one or more specific sites on another molecule [goid 5488] [evidence IEA]; Interacting selectively with nicotinamide adenine dinucleotide, a coenzyme involved in many redox and biosynthetic reactions; binding may be to either the oxidized form, NAD, or the reduced form, NADH [goid 51287] [evidence IEA]; Catalysis of the reaction: D-glyceraldehyde 3-phosphate + phosphate + NAD+ = 3-phospho-D-glyceroyl phosphate + NADH + H+ [goid 4365] [pmid 3170585] [evidence NAS]; Catalysis of the reaction: D-glyceraldehyde 3-phosphate + phosphate + NAD+ = 3-phospho-D-glyceroyl phosphate + NADH + H+ [goid 4365] [pmid 7030790] [evidence NAS]; Interacting selectively with any protein or protein complex (a complex of two or more proteins that may include other nonprotein molecules) [goid 5515] [pmid 17540579] [evidence IPI]; Catalysis of an oxidation-reduction (redox) reaction, a reversible chemical reaction in which the oxidation state of an atom or atoms within a molecule is altered. One substrate acts as a hydrogen or electron donor and becomes oxidized, while the other acts as hydrogen or electron acceptor and becomes reduced [goid 16491] [evidence IEA]; Interacting selectively with nicotinamide adenine dinucleotide, a coenzyme involved in many redox and biosynthetic reactions; binding may be to either the oxidized form, NAD, or the reduced form, NADH [goid 51287] [evidence IEA]"	G3PD; GAPD; MGC88685	GAPD; MGC88685; G3PD	NM_002046.3
ILMN_1343296												permuted_negative			5960452			GTGCCTGTTGACACTTTCGGTTGTGTTGTTCCAAACCCTCACTATGCTGC											
ILMN_1343297												permuted_negative			4670040			ACTGTAAGAAGACCCAAAGGCACCCTAGCTAGAGCCCTCCCGAGTGGTGG											
ILMN_1343298												permuted_negative			6280026			CTTTGTACTCAGGCCCACCCCCCTCTAGTTGTTTCTTTACATAAATGTTC											
ILMN_1343299												permuted_negative			2470411			ACTACTGAGTTAAGAGTAAAGACCTGTTAGTAGTGCGTCCAACTGCAGCT											
ILMN_1343300												permuted_negative			6400180			CATACGCCGTGTGCACTCCCTGGCTTAGAGCATAGGAAGAGTAATAAGAA											
ILMN_1343301												permuted_negative			2680364			GGTAAGGGGATTTGGGTGCGACCAACAAGGGGTAGAACAAAGTGGTGAGT											
ILMN_1343302												permuted_negative			6940653			TGCGAGTGGAGGCAGACCGGTAGGGGAATGCTAAAGGGAATTGACAAGAG											
ILMN_1343303												permuted_negative			3610711			GGAGCCGATAGATATGGGGCCGACCTGGGCCGGAAACATAGAGCGATACT											
ILMN_1343304												permuted_negative			2900575			TGGTTCGGCTTTCAGCAGGCTTGCCTTATTCTGACTTGCCTTCCCAACCC											
ILMN_1343305												permuted_negative			730201			GCCAGAATTGGGAGAGGATGAACACAGGATGTAACGGCAAGGGTCGCAAG											
ILMN_1343306												permuted_negative			5820239			CTCATCTATACACTGCTCCAGAAAGCGACCAACCCCGGCAGCTGATGGCC											
ILMN_1343307												permuted_negative			4150239			CTCTATTGTCCCGAGAGCGTGCAGATCTCTTTACACTGTCTCTTTAGAGG											
ILMN_1343308												permuted_negative			1940653			CCTTGACTGGGTTGCGCCTTCGGGCTGGCATAATTCACTCCTAATCCTGG											
ILMN_1343309												permuted_negative			780653			CTCCAGAAACAAGCCACTGACGCGTAACCGAACATTCCTACGTGCTGGGA											
ILMN_1343310												permuted_negative			7210609			GAGGCATTATCTGCAGCGAAGCCGAGTTTAGGGGACAAATTCCGGCCTTG											
ILMN_1343311												permuted_negative			940273			GGCTATGCTCCCCATTAAGGCAGGCCCCCGACACAATTGCACCTTCTTGC											
ILMN_1343312												permuted_negative			2450630			AGACCATGTAGTGAGTGAGGCGGCTTCTTGTACTGCTCTCCGCAAATGAT											
ILMN_1343313												permuted_negative			1980717			TCTCCATTGTTGACGCGCTCCCGGCCAGTCCCTTGACCTGTAAGGTGATG											
ILMN_1343314												permuted_negative			1340044			ATCGTGGAGGGGCCCAGTTAACCCCCTCTAGGTTTCTTTGGGGCTCAACA											
ILMN_1343315												permuted_negative			4900717			TGTAGTAAGTAACAGGGTGTGAGAGTAAGGAATCCTCCCTGTGAGGTAAC											
ILMN_1343316												permuted_negative			3120333			TTTGTGTAGGCTGCCAAAGATGCCCGCTGTAAAGGGCGACGTGCGAACAC											
ILMN_1343317												permuted_negative			4890110			GAGCCCGGTTGATGACGTGAGAGCGACAACAAGTATGGCGTGGACCTCGG											
ILMN_1343318												permuted_negative			6980110			CGCTACCCCTTCCACTCCCTCATACCTGGCATGGCTTGGTACATGAGACC											
ILMN_1343319												permuted_negative			4280110			CTGCTGGACTTGGTTTAGGGACCGCTTGACCTGTCCCACATTGGGGTGAA											
ILMN_1343320												permuted_negative			3520446			TGACCTATGGCTACATGCGCCCCAACTGGCCCAATAGCTTGTGGCTCGTG											
ILMN_1343321												permuted_negative			5390750			TCCCTACTGTAAGCTGGAGGGTAGAATGGGGTCGACGGGGCGCTCTTAAT											
ILMN_1343322												permuted_negative			50376			TAGAGTGCAAGCGCAGGCATATGGTCTTTGTTGGTTGCGCACTTAATCAG											
ILMN_1343323												permuted_negative			4730446			TGGCGACTCGTTGGCGACTCAATCTCAGCGGCCTGCTACAATCCCACTTC											
ILMN_1343324												permuted_negative			3830338			CTCGGCCGGACGATGAACTGCCCTCCCTCTAGAGATGTAAAGGGTTTGGG											
ILMN_1343325												permuted_negative			2970438			GTCAGATGAGTACAGTGAAAGCCCAGTGAAGGGGATTTTCTGGGTCTGGT											
ILMN_1343326												permuted_negative			4040639			GAGAGGCCACACCTAAGACCCAGACACGCGTCCACAGAAGACCGATTCCA											
ILMN_1343327												permuted_negative			4230687			CCTGCGTATGATACATGTCCCAACCACCCGAGCTTTCACTCCTGGCGGAT											
ILMN_1343328												permuted_negative			6900189			ATCACCACGTGGATTGAGCCAGCGTCCTTGCGGTAACTTGCTTACTGGAG											
ILMN_1343329												permuted_negative			6060411			CAGCCTCTTACAGGATTTTGTGCGTTCTGTTTCAATGACCTAACCTGTGG											
ILMN_1343330												permuted_negative			2360451			CCTCTGTAGGTTGGGTATTGGTGTCCGCATGGAGCGGTCAAGGGCTCATG											
ILMN_1343331												permuted_negative			4560221			GGGCTCATGCTGGGTGCCCATGCACTTATTTTTTCTCTGGATGTCCCCAC											
ILMN_1343332												permuted_negative			1470563			TTCTGTCTCACAGCTGACGTTCCTGGCCCGCATACCAGCAACAGATGAAA											
ILMN_1343333												permuted_negative			3190368			GAGCCTGTGCTTTATCACTACAAGTCGTCGACGGGCGAGTGGCTCGGCCC											
ILMN_1343334												permuted_negative			270364			GACTCCGGACAACCGACTTCCCCCTTAGATGGCCTCTGTTAGCATCCTCC											
ILMN_1343335												permuted_negative			840445			TCACAGGATCAGGCCATGTCTATGTCGGATGCCCTATAGGACTACCCTAG											
ILMN_1343336												permuted_negative			6450113			CCATTGCTGAGACCGGAGGGGCAATGTGCAGAGCCGTTAGTAGGCACGTT											
ILMN_1343337												permuted_negative			1400278			CCCACCGGGGAGGTTCTCTTTCGTGTGAGGGCTTAGTTCTTTGCTGCATC											
ILMN_1343338												permuted_negative			3390358			ATTAGTATCGTGAGTCCATGTGCGAGATTCCCCGTGCGCAGGGCTTTTGT											
ILMN_1343339												permuted_negative			4780100			ACGTGGCGGTGGTGTCCTTCGGTTTTAGTGCATCTCCGTCCTCTTCCCCT											
ILMN_1343340												permuted_negative			7160520			TGCGGAGACTGGGGACAATTCGAGGGGCACAAGGACGGAAGCCTACTTCC											
ILMN_1343341												permuted_negative			4670047			ATTGTGAAACCTTGCAGGCCAACTGTAAGCTACATCCTACCGACCAGCTC											
ILMN_1343342												permuted_negative			4200242			GAGTATACGTAGTCTCTGATCGTTGTGCACTGACCCACACCGAAATCGAG											
ILMN_1343343												permuted_negative			2140477			TTTTACCCTCCCGTGCCAAACGCTCCGGTTCCGTCTCCCTTAGCCTAATT											
ILMN_1343344												permuted_negative			3420138			TCAGGACAGACTTGGACGTGAGCGCCCACATGATGCCACATCCATCTACT											
ILMN_1343345												permuted_negative			5130138			TGCACGACTGTAGGCGACTACTTGGTCTGTGTGATAGCGGGCCTCAAATG											
ILMN_1343346												permuted_negative			2000053			GACTTAATCAGTGTGAGACCCCCGTCCCCGTAAGAAGTATCGCCGAAGTA											
ILMN_1343347												permuted_negative			3610463			GGCAGCCGTTGGATCAGGACTGCTTTGGGGACGGCAGGTGTAATAGTCTT											
ILMN_1343348												permuted_negative			2570053			TTCAGGGCCAAAGCCTCCAGCGGTACTCATTCAGTCAGACTTTCTCTGGA											
ILMN_1343349												permuted_negative			5550168			TTATTTATCCCCCTCAGGGATAGCAAATTAACTCCTGGGCGTTGTAATTG											
ILMN_1343350												permuted_negative			510538			TCGCAGGTTAGACCCGGATATTGGTCAGTCAGGAGGTCAAATTCGGGAGC											
ILMN_1343351												permuted_negative			7510068			AGGCATGTCTCCTTCAGAAGACCAGTAGGGGTCCCAACCGTAACCCCAGG											
ILMN_1343352												permuted_negative			7040309			TTGTGTTCTCCCCAGCACAAGGCTTACTTGCCCGCATAAGTCTACCAAGG											
ILMN_1343353												permuted_negative			6620070			GGGCTCGCACCCGTTTATAGGGCATGTGCAAATATCTCGCAACTACAAGG											
ILMN_1343354												permuted_negative			6650403			GGGATGCACGCCAAGCTCAGGTCCCCTGACTCGATAGGGTGAGAAGGACA											
ILMN_1343355												permuted_negative			6840102			GTCATTGGAAGGACAGGTGAGCCAGTAGCGATAGCGAAGATGGAAGTATT											
ILMN_1343356												permuted_negative			1510504			GCGTCCTCTACACATGCAGTATGTATGCCCCGCTTTTAGACCCTCCCCGA											
ILMN_1343357												permuted_negative			3400504			TGTGCCCAAAAAAGCCACACATGCCCCCCGGCACTACCTGCACCCAAAGA											
ILMN_1343358												permuted_negative			1340148			GTAGGACACCACCATTTTGATTGACCTTTGCGCCCTTTTGCCTCCCTAGC											
ILMN_1343359												permuted_negative			990414			CCAGAGTTCGGGTCCTTCAGACCTTCACGCTGTGCGAAGTTTGGTGTCTG											
ILMN_1343360												permuted_negative			6660367			CAAGAAAGGATACGCAGCCAGCGAGTGAACAGCGCAGGCTAATCCATCGG											
ILMN_1343361												permuted_negative			5670414			CCTTGGTAGTAGTGAAGACTCGCAGATGCCCGAACGGACAACCCTGATCC											
ILMN_1343362												permuted_negative			4830403			AGCGATAGAAAGCCCGGCCAGGTGATGGACATTGGTCAAGATTCCCCTTT											
ILMN_1343363												permuted_negative			5080193			TGGTACTCACTTGCATCCCCAACGTGTGCTGGTCTGCCATGTGTGTGTTG											
ILMN_1343364												permuted_negative			5870524			TTCACGCACGACGTGATCATCAAACCAAGATGACCTTCCGCCGGCTCGCC											
ILMN_1343365												permuted_negative			4860386			GTCCACGAAACCACTGGTAAAAGCGAGGCGGTTCACAGGTACAATTTCAC											
ILMN_1343366												permuted_negative			6270608			AACCAATCAGCACCGCATGATAGTCATCCCGTAGGTGTCTCCACCATTGG											
ILMN_1343367												permuted_negative			3290608			CCAACTTGAACACTCAGCTACCCCCACGAGGCCGCATACCCTGAATGAAG											
ILMN_1343368												permuted_negative			2480093			GTTAGCGGGACCTGGATCTTTGGTTTCATTGACTGCCATTTAGAGTGCAG											
ILMN_1343369												permuted_negative			2970731			GGAGTCTGGCCCCGTGGCGGTAACCTTGGTAGCGACTTCAACCTCTGAAA											
ILMN_1343370												permuted_negative			6020731			GCCCACCAATTTCCGCTTAGGTTGGATACGGACTCCTCGCCCAATCCTTC											
ILMN_1343371												permuted_negative			1740039			ACATCTATCAAGGTTAGGGGGGCAACCTTTGATCACCAATCGATCTCGCA											
ILMN_1343372												permuted_negative			4760551			TCTCTTCTTTTCGCGTGTCAACAGTCGTGGATTCTGAATGAGTTCGGCCC											
ILMN_1343373												permuted_negative			2900484			AACCCGGGAGGGGCACACCCTCAGGTGTTATTGCAGTACAAGCGCAACTT											
ILMN_1343374												permuted_negative			4810551			GATGCTAGACACTGGATAGCGTGGGTGGGGAATCGGTGCAAGAGCAAACC											
ILMN_1343375												permuted_negative			5720164			TCCGGTGGAATGTGTACATAAGCTTGCATGAACCCCCCGCTCATAGGGGC											
ILMN_1343376												permuted_negative			4180187			GAAAGGTCCTGTGGAGTCTCTAGCTCAGGTCGCATCCCGGCACAGGCTTT											
ILMN_1343377												permuted_negative			2060129			TCCCCTTCTGGCGTAACCGCTGGCGGGCTTGCCTATTCGATTCTATTACT											
ILMN_1343378												permuted_negative			6560129			GGAACTTGTACAGAAGAGATGCCGGATTAAGGGATTGGTATGCCTCTCCA											
ILMN_1343379												permuted_negative			3130129			GGTCTACTGCACGGTCTTGGGCTCTGCGTGATCTGACCGTATGCGATCTT											
ILMN_1343380												permuted_negative			6520082			AACGCCTTTAATACCTTGGAGGGGCTTGTATTTGTATTGGACCATCCCAC											
ILMN_1343381												permuted_negative			1170424			ATCCACTTGGTAAGGTCTATGCGAGCGAGGGAATCGGCGAGCAGATTGCG											
ILMN_1343382												permuted_negative			2810424			GAACCACATACATAATGCTCGCCTGCGGACTTTCTCCAGCGCCAAGCAAT											
ILMN_1343383												permuted_negative			1440424			CTGTGACCCACATGTCCTTCCGCTGATCACTCACTATGCCTCTGCCTTCC											
ILMN_1343384												permuted_negative			580685			ATAACACCGGAGGACCCAATATCCAGCCAACACACTCGCAAGAGCACTGG											
ILMN_1343385												permuted_negative			5310184			AGGAGACTGCAAGACATGCTGTTTAACCCCCCAAGTGAAGCTGACGTACT											
ILMN_1343386												permuted_negative			6040184			TGGGGATAGGCGCCCGGTTTTCAGTTACTATAGTCGGTAACAGCAAGGTT											
ILMN_1343387												permuted_negative			4880520			ATGCTGCACAGACAAGAGACGCGGAGACTACACCCGCACAGGACGAAGAG											
ILMN_1343388												permuted_negative			2850156			AACTTCGAACTGAGGTTCAATCCCTGTTTAAGGACGTGGAATGTTGACCC											
ILMN_1343389												permuted_negative			6760435			CTCCATGCGCCCGATCATCCTCTGTGCAACGACAATCCCCACCGACACTA											
ILMN_1343390												permuted_negative			4290341			CGCAAAGTCGGCAAGCGCTTCTGCGGACCCCCACGTGGTAATTCAAGACT											
ILMN_1343391												permuted_negative			60133			GGGGAAGTCTGTGCTTCAGGTTTGGTCGTGGATTCGCTCGTGTCGAGTAC											
ILMN_1343392												permuted_negative			4570133			AAACCTACACTCCCGAGAATGGCATGCCTGCCGACGTTGTACCTTGATTG											
ILMN_1343393												permuted_negative			3990086			TCCGAAGACACGGCCCGCAGCGGACACAACTCGATAAGCCCACATCTTGT											
ILMN_1343394												permuted_negative			3170435			CCTCTGACTTGACCGCACATGTTTTGGTTCGATTCATGGGAGGGCCGACC											
ILMN_1343395												permuted_negative			630435			GGCGTTCTGGTTCCCACCTAGGGCTGGTTAAAGTACTTGACATACCGTGG											
ILMN_1343396												permuted_negative			2750338			GCTAGCCCACCTACTTGAAGGCGTATGGGAGACGTCAGGGAGCAGAAAGC											
ILMN_1343397												permuted_negative			20373			GTCTGATAGTAGGCTTTGTACAGCTCCCCAAGGATCCAATGATAAACGAG											
ILMN_1343398												permuted_negative			620373			TGTACACAGCACGTGGCCCTTAGTCCAGTAAATCAATGAGATTCGGGATG											
ILMN_1343399												permuted_negative			110224			AGTTACTCACAACTGCGTTCCCCCACGGCCTATGTTACGAGTCCCATTGG											
ILMN_1343400												permuted_negative			6100750			CCCAGTTGGTGCGGGTCAAACCTTGGCCACCCGCTAGGCTCGCTCATAAC											
ILMN_1343401												permuted_negative			4060343			TTGTGAGTGAGGACCGCCCTGCCGAGATTCTCCTGACGACACTGGTGCAC											
ILMN_1343402												permuted_negative			1090343			AAGAGACGGGATGCCGAGCCTAAGCCATTAAGTGACCCGGGATTCTGGGC											
ILMN_1343403												permuted_negative			7570544			CTGGTCCCAAAGTCGTGTTCCGTTTCTCCGGCTCGAGGCCATCAAGGGAA											
ILMN_1343404												permuted_negative			7150544			TGAGGAGTGAGAGGCGGAAGGATAGCACATCGCCAAGAAGTGGAGATATG											
ILMN_1343406												permuted_negative			1400164			TGAGGAAGCAGATGGTAGAGCCGAGCCCCCTCATGAGTCCAAAAGGGCCT											
ILMN_1343407												permuted_negative			7050743			GAAAGTTTGGAGGGTTGAGAATCGTGAGGGAGAACGACGAGGAGGTTCTC											
ILMN_1343408												permuted_negative			6130743			AGAGAGGGTCACGGGATTAGGGAGCAGATTACGAAAGGGGATCTAGTTAG											
ILMN_1343409												permuted_negative			3370228			TCCGGTGCAATAACGGGAGGAAGACTAGGCCTGTGGCATCTTTATGCACG											
ILMN_1343410												permuted_negative			1410228			CCATTCTGCCCACAGTCCGCTCAAACACTGGGATGTCTCTGTTTTGTGGA											
ILMN_1343411												permuted_negative			670154			CTCATCTTATCCTACCACCATACTTTCCTTGGTTGAGCGAGTGTTCTAAC											
ILMN_1343412												permuted_negative			5290521			TAGGGATTTATAATGATCTATATTCTACCTACCATTGAGAATTGTTCAAA											
ILMN_1343413												permuted_negative			4050360			ACGACTTCGGAAGGGAAGCATGCAAGGAGCAACCATTAACGGGAGCCAAG											
ILMN_1343414												permuted_negative			430360			GCCTGGAACCAGCTATCACGGAAGACCACGACAGTAACCACGAACAGCGC											
ILMN_1343415												permuted_negative			160626			CCACCACGGGTTCGTGTGGGGCGCCAATCCATAGCTTCTTTGTAGGCTGT											
ILMN_1343416												permuted_negative			3800626			ATGAAAGAAAGCGCCGTGAGGTCGTGTCTTGCGGAGGTGTGCCTTGCTGA											
ILMN_1343417												permuted_negative			2350324			AGCTTTCCATATCTGGGCGCTTCTCTCATGTTCCCCCTCTCCAGCCTGGT											
ILMN_1343418												permuted_negative			5550424			TTCCAGCGCAGTAGCGGGCATTAATCATCCCATGCCCCAGCTCTAGCGAC											
ILMN_1343419												permuted_negative			6770598			TTGAACGAGAGCCCTGGCCATACCCAAACCAGAGGGGCGGGTTAGTTCAC											
ILMN_1343420												permuted_negative			5560598			ATCCCCCAAACCTATAGTTTCCCGCCGTCGCCTGTAGCGCCGACTGTTCT											
ILMN_1343421												permuted_negative			4920598			GGATAACCAACTCCTCCCAAAACTATTCATCCGTCGGTACCTTGTTTGCA											
ILMN_1343422												permuted_negative			5890671			CTCTCTCACTCGCCTCCCATGGCTCGTGTTCTGTGCAATTGATTCCCCTA											
ILMN_1343423												permuted_negative			6400292			AGGTGTCCAAAGCGGGAACAATGGCCTCGCCAGTTGGCTCTAGATGATAG											
ILMN_1343424												permuted_negative			5390711			CCCGCTAGCCCAGATTGACACCCCAAAGCTCCCTCAAGCACCATCGTAGA											
ILMN_1343425												permuted_negative			6200671			GTAGTCTCCTCCCATGGCTTGCTAGTACTTGGTCCCTGTCACGCAGCCTG											
ILMN_1343426												permuted_negative			4390722			CATGACTGGTATGCCCCTATTTGGACACCGGTTGTCTGCCCCTGGTTTTC											
ILMN_1343427												permuted_negative			770092			CCACTTCAGTCACCGGAGACCAACCGTCACCTAGCTACACGCAGCCTACA											
ILMN_1343428												permuted_negative			990341			AGCGCCGGACGATACCAACAACCCTAGAATGAGAGGCTGCTAAATGACGG											
ILMN_1343429												permuted_negative			1710458			AACCCTATTCCCGCAGGCTTACCGCTAGCACACTTACCCCATTTTTAGTC											
ILMN_1343430												permuted_negative			7040377			CCCTAGAGTGCTGTTGGACGAAGTTAGCTAGAGATATCAAGACAGGTGCC											
ILMN_1343431												permuted_negative			5050059			AACTCCCCGTGACTGCATTTGTACTCCCAAACGTGGTCGACCCTGCCGTG											
ILMN_1343432												permuted_negative			2030398			AGCTCTGGAGCACCGCTGATGGTTTACCGAGCTCTTCTTGTACCCGGCCA											
ILMN_1343433												permuted_negative			2490286			TTCCCCATGAGCGTGGTCGGATCCCTTTCCTACCATGCACGCTTTTTTCC											
ILMN_1343434												permuted_negative			2070286			ACAAACCTTTGTCTCACTTGCCAAGCCCCTAGTCCCTCCCCGGTACCCCA											
ILMN_1343435												permuted_negative			1500286			CCTTGAGTGCATCACTACAACGGCTCGCAGCCTCCTGCTCAAATTCACGA											
ILMN_1343436												permuted_negative			3870040			TGTAGGACCCCTTGCTGCGCGTGAATACGCTGTGATTGGGAGCGACGTGC											
ILMN_1343437												permuted_negative			3140735			ATTTTCAAATGCCACGCCTCCGGGGCGATAAAAGCTACCTCACACCAAGG											
ILMN_1343438												permuted_negative			2450735			TGGTCCAAGCAGCGGAGAGCCGGCCTAACATTACCGACAACGTGAAACCC											
ILMN_1343439												permuted_negative			2370066			ACTAATAACTCGGCTGCATGCTGTTAAGAGACGGGTGGGGCGCACTGGTG											
ILMN_1343440												permuted_negative			6550128			GACCCTGAGTCCTCAAGATGCCCAATCCAGGTCAGTTTGCAAGTTTGCCG											
ILMN_1343441												permuted_negative			6220747			AGTGCTTTTAGTCTGCGCCCTACGTTGTGAGGGCTGATAGAATGGGCGGC											
ILMN_1343442												permuted_negative			5360017			GAGCGTAATTGAGCACAGCAATAAGCGCTTGGCCCCTACGGGACGACAGC											
ILMN_1343443												permuted_negative			3310612			ACGCCATGTGGTATCGGCGAGTAAGGGCTTGGCAACGGGGCGAAAGCGTT											
ILMN_1343444												permuted_negative			540128			CTGTTGGGCCACCTCGAAACTGGTGTGTTTCATTCGGAGGTAGTGCACAA											
ILMN_1343445												permuted_negative			5090470			AGGTGAGAAAGGCTCAGAAGCGATCCAACGAGCAGCAATGTTGCCAATGG											
ILMN_1343446												permuted_negative			6510470			CCTCCAATGTCGAGAGTTACATGAGTGTCCCGTCATCGAGATCCCTGACG											
ILMN_1343447												permuted_negative			7560630			GTGGTAGTCGCCTCACCCGAAGGCAACTTGAGACCGTACTAAAACAGTCT											
ILMN_1343448												permuted_negative			1450121			CCTATACTAAACAGCCGACCCATGGCCCCACCCCTACATCCGGACTCATG											
ILMN_1343449												permuted_negative			6330630			CAAGAGGTCCAACCCAGGCATTGTCCCAACTCCGGTGGTATGCTAGCCAG											
ILMN_1343450												permuted_negative			4540136			CTCGAGTTCGGCGCTTCCTCCTCGATCACCTCATTACGATCAGCATTAGG											
ILMN_1343451												permuted_negative			7320136			AGCAACTCTTTGTGTACCCCTCCCTGCTATCCGTGATCTGGCCATTTTCC											
ILMN_1343452												permuted_negative			1240706			GCTCTCACCGACAGCCCAACTCTGGATCCCGGCAACATACACCCGGACTT											
ILMN_1343453												permuted_negative			1780136			TCTCGATGTGGCGCTCCATCCCCGTACTCTCTCCTAAACTTAGTGGGATT											
ILMN_1343454												permuted_negative			610180			AATAAAGGTACCGGCTTCACGGTGGCGCACTCGATCTGTGTTCCCGGAGG											
ILMN_1343455												permuted_negative			240180			GCCGACTTCGGCATGGAGAAGCAATCATCCTGGCCCCGACCCGCAACGTG											
ILMN_1343456												permuted_negative			2120768			CTCAGCTTTATCACGGTTCTCGGCATCTAGGTCTGGACGATGGGCGCTCG											
ILMN_1343457												permuted_negative			3180739			GGTACATTCGGAGAATTGGTTTCCGCAGGAGGCCCGTTCCTCGTACCCAC											
ILMN_1343458												permuted_negative			380739			GTCAAAGCTTGCGCTGCCACCGGACAGAGAGTGATAGGTAATGTTCCAAC											
ILMN_1343459												permuted_negative			5260438			ATCGTAGCAATCAAAGTTACGGCCTCCAGATTTGGCCTTGGGGCTTACCA											
ILMN_1343460												permuted_negative			6860255			TGTAGCGGACCTATCGTTGCCCATCTACTACCCCGTGGTCTCGCATGCTG											
ILMN_1343461												permuted_negative			3780634			GGCGTGTGTGCAGTAATTGTAGGGAGCTGGTGGGCAAGGAATCAGCTAGG											
ILMN_1343462												permuted_negative			1850255			CCCAACGAGATCGACCTGAACCATGCGGCTACATCCGCAACATCTGCGAC											
ILMN_1343463												permuted_negative			5270634			TCTTTTCATCTACAGCACCGATTGGACACCGACTGCTCCAGCCGGCCCAC											
ILMN_1343464												permuted_negative			830427			CCCCGAAAGGTGATGCCCAAATACTCCTCCAATGCGACCCCCAGCTGACA											
ILMN_1343465												permuted_negative			5910427			GCCTTCCGTCATGAGGATGCCAGACAGCAACACCCACCGAAGAAATCGAC											
ILMN_1343466												permuted_negative			4220682			CTTGAACAGCTACCACAAAAGGTACCCAACCAATGCATCCATGACTTAAG											
ILMN_1343467												permuted_negative			870372			ACTGGGTATTGTAGAATAGGGCCAAAAATAGCGGGCCTGGACCTTGTTAC											
ILMN_1343468												permuted_negative			110040			GTGGACCAGAGCTTACGGATCTTCCACCGTGCCCTCCTACCAGGTTCTCC											
ILMN_1343469												permuted_negative			6100286			TCCCCCGGCTTCCGAACTCTTCCTTGAACTACACTGGAAAAGGCGAATCC											
ILMN_1343470												permuted_negative			3360274			GGGATCCTGTTCCTTCAGAGCATAGAGCGGTCAAATTCCAGCGCGGACAG											
ILMN_1343471												permuted_negative			5220440			AGAGGATGCATAGACAGGGAAGCGTCAGGACAATGCGTCGCCACCTGGCT											
ILMN_1343472												permuted_negative			6370209			CTCAAACCTCAGCTCGAAAAACTCCCTTCGCTACTTGCCCTCACTCATCT											
ILMN_1343473												permuted_negative			1570202			GGCAGCTAAGGGCATGAGGTCGGCTTCTTTGTCTCATCGGATCACTGCGA											
ILMN_1343474												permuted_negative			3840202			TCACCCCCTTGGCCTACCAGTCGCTGCGGTCACATCATCCTAGTGTGTGA											
ILMN_1343475												permuted_negative			2070703			GGGTCCGGTGCGGAGTGTGTTTGAAGTAAGTTAATCCGTCGGTCCGCTGC											
ILMN_1343476												permuted_negative			1500022			TTCAAAGTGTATTATAGGGAAGCTATGCCGGGATGGCCTACATGTGGTAG											
ILMN_1343477												permuted_negative			3870468			CAATTAGGACTAGGCAGCACCAGATTAGAAGCGGACGCCGGGTTAACGAG											
ILMN_1343478												permuted_negative			3140451			CGCCACGAAATGCCCCGGTTAAAGATAGCCAGCGTTGTAGTACCAGGGCA											
ILMN_1343479												permuted_negative			1410692			ATGCTCCCCTGCTGTTGCGACCACTGACTACCTGGGGGACATGCGCTAAG											
ILMN_1343480												permuted_negative			2370139			AGCTTCCAGTCTCAGCAGACCGAGCCGGATTCTTCACCGAGTGTAACTGT											
ILMN_1343481												permuted_negative			6550161			AGAGTCCTACCCTGACAGGACCCTCACTTCTCTACTAGTAACCCGCCAGG											
ILMN_1343482												permuted_negative			6220661			ATCGGTAGCGGCTGTCACCCGACGAGGCTAAGCTGGACCTTACAATATCC											
ILMN_1343483												permuted_negative			1990523			GTTCAACATCTGCATCACAACCGCTCTCCCTAATCACCTTGCTCTCCTCT											
ILMN_1343484												permuted_negative			3310433			CTTCTCCCTCAGCACAGCGTTCCTGTTTAAGACCGGGTCGACCTCCATGG											
ILMN_1343485												permuted_negative			540445			CAAAGGCCTGTGTGGAACCATGGGAGCATGTGCAGTCGTCGCTGGCTCTT											
ILMN_1343486												permuted_negative			5090075			GCAGAACAGAACGTGCGAAACTAGGACCCTGGCAAACTAGCGGACGAACA											
ILMN_1343487												permuted_negative			4210768			GCAGACCTTTACTCGCCTTAACCGAGTCTTCCGAGAAAGACGAGCCTTGG											
ILMN_1343488												permuted_negative			7560564			GCAAGCATTTCTTGGTACGACGTGGAAGAAGCGAGACCGTCTTGAGATTG											
ILMN_1343489												permuted_negative			1450411			CACTACGAGCAAACATCTTCTACGTTGGTTGGACAGCCCATGGAAAGGAC											
ILMN_1343490												permuted_negative			6330468			GTGGATTCCTGCGACTGGAAGACTGTCTAGCCGAGTTGTTTGTCGACTCG											
ILMN_1343491												permuted_negative			4540280			GAAGGTTTCTGGCTGACGTCTGGTCGCCTCCCTTATGTTGTCCCATCACT											
ILMN_1343492												permuted_negative			7320451			CTGTTTCCGCTACAGCCTGCTTGAATGTGCCTAAGATTAATCAATATGGC											
ILMN_1343493												permuted_negative			1240022			CCACTGTCATCAAACGGTGCCAAAGACTGTCGCCAGTTCTCCCCCCTCTC											
ILMN_1343494												permuted_negative			1780026			CTAAGCCATTCAGCTGGGATGATGAGTGCTGTCAAAGACAACATCTGAGG											
ILMN_1343495												permuted_negative			610411			TGTGTCCAGAGGCCCCAACCCGCTTTGTCGAGCATAACGATGACGGTTGT											
ILMN_1343496												permuted_negative			240368			TGGACGTTAGCCGACGAGACTCTGGCCCCGAATGGCACCTTAGAACAAAG											
ILMN_1343497												permuted_negative			2120673			ATGGAGGGTCTGTCCGGCCTCCTCGTGTCGTCTGTCGCGCTAGTTGTTTA											
ILMN_1343498												permuted_negative			3180201			GATATGAGACAGGGGCCGTGCGGATCAATCCAACCCGTATTGGAGTTCAA											
ILMN_1343499												permuted_negative			380364			AGTACCGTAACCTGGCCACCCCGACCAATAGCAGATCCACTGACCAACCC											
ILMN_1343500												permuted_negative			5050438			AGGCTACCGCTCCCTACCCTGGTAACACACCAGCCGTGTGGATACCTAAA											
ILMN_1343501												permuted_negative			6860364			CCACGCCCATCCCGGTAGGTGCGCATAGATTCAAAACGATGGTGTGCAGG											
ILMN_1343502												permuted_negative			3780653			CTGATTCCCGCTGCCCCTGTCGATGGTGTCTCTTTAACCTGGGCCCAACG											
ILMN_1343503												permuted_negative			1850243			ATGGGGCCAGCCAGGGTAACATCCAGTTCGGGAGCAACAATGATGTGAGC											
ILMN_1343504												permuted_negative			5270653			GGAGATCAGGCTGGTAAACCCGCGATAATAGGAGGATGCCAGAGAGCCAG											
ILMN_1343505												permuted_negative			830243			CCCATCTACCCCCTCGGGACCTCGAAAGACAAGATGCGGTTCAAAGTCCA											
ILMN_1343506												permuted_negative			5910673			GTCTCACTCGTTGCCAAATTGCCCCTCATCCAATCCAGTCCAGTACCCAT											
ILMN_1343507												permuted_negative			4220201			CTGTTCTGCACTTTAGTCGTGCCGTTTGGTTGGAAACTAGCATGTGCTTC											
ILMN_1343508												permuted_negative			2370079			GGCTTCTTCACCCCTCTGTCAACGCATGCTCTAAAAGACTCCGCTGTTCC											
ILMN_1343509												permuted_negative			3440161			TGCGTTGATGGATCAATGTCCCCAGAGGCGGTACCATAGGGGGAAGTGGC											
ILMN_1343510												permuted_negative			4480273			TACTTGTCTGAGGTTGCTTTGCCGATTGCTTGATGGGGTGTTTGCCCGGG											
ILMN_1343511												permuted_negative			1990100			AGCCTTGCGCCCCGATCTTGTGCCCCTGAGCCTAACATTTGTGCCTGAAA											
ILMN_1343512												permuted_negative			5220201			GGATGTAAATTTCGTCCTGGTTCATCGCAACAGAATGCTGAACAAACGCT											
ILMN_1343513												permuted_negative			6370730			TCCCCCACCACAGGTGCCAGGAAAAGCCCACAAGACGTACGAGCCTCATA											
ILMN_1343514												permuted_negative			1570376			GGAACCGGTTTTGAACTAAGTAGGGACCTAGGGGGACAGTGTTTCTAGGC											
ILMN_1343515												permuted_negative			3840064			TGTCACAATCTGCCCCTCAAGCCAGCGAACTCGGCAAGGGATGTGTTAGG											
ILMN_1343516												permuted_negative			2340064			TTTTGCGAATGCGACGCCCTCCATTGTTGAGGTCCACATTGATGTTCCAT											
ILMN_1343517												permuted_negative			4070162			TCTGCCACATGGGCCGCTCACATCAAGGTATGGGGTATACTGTGCAGTTA											
ILMN_1343518												permuted_negative			1110673			TCACTTTCCGCTAGATTCCCAAGCTTTCCAGGCCACCGAAGTTATCCGCG											
ILMN_1343519												permuted_negative			4010717			ACACAGGCCGTACTGGAGGTCTTCTGAAACGGGGCTCTTGCGCAGCATTT											
ILMN_1343520												permuted_negative			2510754			TGTCCCCCTTGAAGATATCCGTCCTTGCCACCCTATTACCCGCGGCAGAG											
ILMN_1343521												permuted_negative			2230673			TGGCCAGAAAGATTCCCCGTCCCGTGGTCCTCCCGTCCATGAGTCATAGT											
ILMN_1343522												permuted_negative			5360593			CAAAAGGTAGGTTCCGGCTTGCCGAATAGTGGGAGCCTGCTCTACCCGGC											
ILMN_1343523												permuted_negative			1660189			GGAGACGCTAAGTGATGCCTCGCCCAGTACTAACCCAGTGACCCGCCATA											
ILMN_1343524												permuted_negative			450215			TTTCCTTGCTTATCATTTAGACCAAACCTGCGTGGCTCGCACCATCTGTC											
ILMN_1343525												permuted_negative			6250113			TCCTGTGAACTCTAGGTTTGTCGAAGGTAAAACCTGAAGCTGGGGTGTCC											
ILMN_1343526												permuted_negative			5570403			CTGCTGCTGCTTAGGCCACCCGGTTCTTCGGGCAGACAACGAGCCAAAAT											
ILMN_1343527												permuted_negative			290338			GTGCCCTACTACGCTACCTACAGGTCATCCTGACTCACTTCACCATTACC											
ILMN_1343528												permuted_negative			6590639			CCTCAGATAAGAGGTTAAACACCTGCAGACCCGAACTGAACCTACAAAAC											
ILMN_1343529												permuted_negative			5690524			AGATCGAAGCGGTGCAAGGTGCTGTAGAAGTGAGATCGGCATGAGGTCTG											
ILMN_1343530												permuted_negative			5860563			AGGGTTCTCGCTCACAGGGTGCTGTACCACATCGGTCACTTTGGTCGTCA											
ILMN_1343531												permuted_negative			130113			TTGGGCTTGCCCGTCTTTGTCGGGGGCATCTGGGTTCTATTGCTGGTTCA											
ILMN_1343532												permuted_negative			5270600			GCGTGTTCAGATGCATGATTGTCTGGTTGTCCGGGTCATGGTGAGCTGGG											
ILMN_1343533												permuted_negative			3460561			GAGGTTCCTGGTTTGTGAAACGCAAGTGATGATGACGTACGGCTAAAGCT											
ILMN_1343534												permuted_negative			5910132			TGGCCAGGTCATGAGTTCTGGGGGACGTAGGTGGGAAAAGATCTAGACCA											
ILMN_1343535												permuted_negative			1070524			CTCTCTAAAGAGCGCGGTCTCGACATTCGCCTTGGACTTCGCCCCTCAAC											
ILMN_1343536												permuted_negative			2320025			TAACCATGCCTACAGGATCCCCACTCAAGCGTCTCTTCGAGGTGACAGAA											
ILMN_1343537												permuted_negative			70561			CCTGGTTTGTACGCGAGGTGTTCGTGATGTGGGGGTCTCACTGATCCTGT											
ILMN_1343538												permuted_negative			6580102			CCACGGCAGGGCGACAAGACGCTGGCAAGTGGCCATGGTTCAATAACTCC											
ILMN_1343539												permuted_negative			2650563			GCCCAGGGGGATCTTTGTCTCGCCCCTTTAGTCTCCCTTTAGGGAAAGAC											
ILMN_1343540												permuted_negative			5220382			GAACTATTCGGCCCAACCCTCGCACATGTGTGGCAACAAGTTGAGAAAAT											
ILMN_1343541												permuted_negative			6290025			CCGGAGCCATCCCCTAGAGGTTTTCACGTGGCTCGTCTATGTCGTGCTTC											
ILMN_1343542												permuted_negative			7100102			AACTGTCCTGTCGAGGGACCTTGCTTCTGGATCTAGCCCCAACGTGGACC											
ILMN_1343543												permuted_negative			2190678			TTACTCCCAAACCTTTGAACATGCGCCTCAAGCCCGGAGCTCTGCAAAGA											
ILMN_1343544												permuted_negative			3930242			TCCACATGCTGAACCTTCTGGATCTCCTGTCTGGCTGCGGCAGGCTCTCC											
ILMN_1343545												permuted_negative			4610037			AGGCCCTGTCCCGGGTATCGACCCTCATCATTACCACTCTTGCACACACA											
ILMN_1343546												permuted_negative			1110014			AGCCAGACTGGATGGGTGTTTACGGCTTTGGGGATTGGGAGATGCCACAG											
ILMN_1343547												permuted_negative			5490168			AACGCCTTCCAGATGGCCAAGTTCCCAATCGGGCCTGACCCGTGCAGAAC											
ILMN_1343548												permuted_negative			7330541			CCCCTTGGAATGCTGTGGATCAATGCGTTACCGTGCTGCATAGGCGCTAC											
ILMN_1343549												permuted_negative			4780309			GATTGGAAACTCTAAGATGCGCCCGGTAGTATGGCCGGAAATTCGGAACG											
ILMN_1343550												permuted_negative			1580367			TGAGGCCCAATTTTCGAGGTGCCTCTCCGGAAAACCTGAATTCCATGTGG											
ILMN_1343551												permuted_negative			1770068			CTCCTCTCTACTCTGGACCCTCAACGCACCTGTGGGTTTGCGCCTCAGGA											
ILMN_1343552												permuted_negative			650463			AGGGAATGCGATGGGAAATAACCGTGGTCAATTTGTTTCTGCCAGTATGC											
ILMN_1343553												permuted_negative			2190427			TCCCAGCGGAGCGGTACGCCTGCCTGCCCTAGAGAGTTAAATAGTGGTAA											
ILMN_1343554												permuted_negative			4230025			AATAGGCTAATCGCCATGCTTCCTGCCACTGATGTGCTAAATAACTGCAC											
ILMN_1343555												permuted_negative			6380386			CTCGCCGACCCTCGTGATATGCCGTACCACCTAAGCCAACCCCTAAACCA											
ILMN_1343556												permuted_negative			6060541			TATTGTGGGCCCTTAGAATGCGGTGCTGCAAACCCCCTGGCGCGTGTTTG											
ILMN_1343557												permuted_negative			2360367			ATTGTAAACTAGGGCCAGAAGTGCACAGTTGACCAATGGGTGCTAGCGCC											
ILMN_1343558												permuted_negative			7550148			GGATTAACAACTCTGGTGCATTTGGCACACAGCCCGAAGCCGGATTACCG											
ILMN_1343559												permuted_negative			1230367			ACAGCCTGCAGCGCATTGAATTCGGCACGTAATTTAGTCAGGCTTCCCTG											
ILMN_1343560												permuted_negative			3190039			TGCAAGATTTGGACGAGTCTGCCACACCTCCATTGATAGTCCCAAGCCTT											
ILMN_1343561												permuted_negative			270504			TCTCACGGGTGCTGCATTGCCCTTCCCTCTGTAACGGTGGATTGTCCCAG											
ILMN_1343562												permuted_negative			840184			TGTACACCCTTTCACCCGCCTAAGTCAGCTCCCCGGTCGTCTGTCGTGTT											
ILMN_1343563												permuted_negative			4260070			ACAACCAGGAGTACGCACACAACGGCAGAACCCCTCACCGGTCTCGTTCA											
ILMN_1343564												permuted_negative			7610672			CCCCCCACACTGGTAAAAATTGCGTGGCAGAAAAGGCGTGGATACTAGAG											
ILMN_1343565												permuted_negative			3390632			AGCCCTGCTGCTACCGGCTTCTCGCAGCTTTGCCGAGTGTTGAACTGTCT											
ILMN_1343566												permuted_negative			3850193			TGAACGCAGGGATTGCCTCCAAGCAAGAGTGAGACGACCTGCGACTGAGG											
ILMN_1343567												permuted_negative			5910142			CTGTTATCCCCCTGCGGCCTTCACGGTGCCTTTCCCCCCTGTCCTACTAT											
ILMN_1343568												permuted_negative			6350528			CCTTGTCCTATCGCATATTTCAGTGCGATACTTCCGTCGTCTGGGAGCGC											
ILMN_1343569												permuted_negative			7650093			AGGGAAAGTTGATGAGTCGTGCTAGAGGACCTGCCGAGGCATCTGGGGCT											
ILMN_1343570												permuted_negative			2140632			GAAGCACATGCCGGATGCCACCCAGCTGAGAAGCTAGTAAAAACGCTTGG											
ILMN_1343571												permuted_negative			5900093			CCGTGCGCAACCCCACAGCTCGCGGAGGTTCACTACCCGAAGGATTTTTT											
ILMN_1343572												permuted_negative			1430592			CAGCCCCAGAGGTGGCCTAAACCTACACAAGGAGCGTGCCTTTCCAGATG											
ILMN_1343573												permuted_negative			2100184			CACGAGCGGCTGCCACTTTAGTCGCATGTGGCGAAACATAATTTCCACAG											
ILMN_1343574												permuted_negative			5700445			CGTATCATGATGGATCGTCCGTCTCCCCTAGTGTCCGGTAACGTGTGGGC											
ILMN_1343575												permuted_negative			3940386			AGCTACGCACAGGACTAGCCCCTAAGGCATTAAGGACGTCTCTTTGAGGG											
ILMN_1343576												permuted_negative			4150767			GGCATGTGTCTCGGGCAGCTACGTTCGTTTGGGGTGGGTGCTGACTATAA											
ILMN_1343577												permuted_negative			4490392			CGAGCCATGGTTGATCGAGCAGCGCAATTGGCGTGGAATGGGGAGTTGCA											
ILMN_1343578												permuted_negative			6420402			GAAGACGGGTACGAAAGCGTGGCGAGCTCAAACAAGGTCCTTTGAACGGC											
ILMN_1343579												permuted_negative			5420632			ATGACGAGGGCAGATAACTTGTCGTAGGACCGAGGGACGACAATGTAGCG											
ILMN_1343580												permuted_negative			460551			TCTAGGAGCACAGATGATCCACGACTCGACAGGGCGCTAAATGCGCACGG											
ILMN_1343581												permuted_negative			6650685			CCCCTGGTCGCACAGGCCTATCATCTAAAAATCTCGCCTCATTCACTAGC											
ILMN_1343582												permuted_negative			2750379			CATGTACTGGGATCTGAGGAACCGAGGATAAGGTGCCAGTTTGACGGGAC											
ILMN_1343583												permuted_negative			3710379			GTCCAAAGCGCAGCAGGGACTGAACCAGATGTGACTCTATGGAGACGCCT											
ILMN_1343584												permuted_negative			5810020			GAGGTGAAAATGCCACTACCCGCAGCGGAGTCTAACCAATTCACGAGCTG											
ILMN_1343585												permuted_negative			2260750			CACAACACTCCACGCGAGTCCCTCTTTGTATGGGCAAAGTGCTGTTCTAT											
ILMN_1343586												permuted_negative			7550537			GGGCACACCTCCTGGTCAACCTACGCAGAGGGATGTCAAGCTCCGAATCT											
ILMN_1343587												permuted_negative			1690341			TCGTACGGAGAACCCATTTTTCTGCTGATACCGCACTAGGGCCTGGGTTC											
ILMN_1343589												permuted_negative			4830435			CTTCTTAGACTGCCCGGTTGGTCACACCACATTTCGAGAGCGATTGCGTC											
ILMN_1343590												permuted_negative			4640431			AACGGATCGTAGTGGCTGACCAGGCATAGCAGGGACCAACCATACATCTA											
ILMN_1343591												permuted_negative			5870373			CTGTGTGAATTCTGTAAGCGATGACACGGAAGTATGGAGGGAGTGGAAAC											
ILMN_1343592												permuted_negative			7610243			AGCTCCGCCCGGCAGAAGGCACTAAGGACCTGCACGATAGAGTAAGCACA											
ILMN_1343593												permuted_negative			1010343			CAGGAGAACACACTCGCTTGCTGCAATGACCAAATCGTTCCGAGACCGCT											
ILMN_1343594												permuted_negative			6280343			CAGGTCACTCCTTATTGTTTACCGCTGGGTCTTAAATTAGCGTTCAGTAG											
ILMN_1343595												permuted_negative			2470544			ACTACGAGGGGGCGCATCGTTGGAGACACTCAAAGCATACATTCCAGGAG											
ILMN_1343596												permuted_negative			10689			TTTTGCACCCCCTGATTCAGACCTGGAGCGGCCCTGACGATTCACCATGG											
ILMN_1343597												permuted_negative			2680228			CAGGGCAATTGATGCTGCCATGACCCGTACACGGTCCAGGAGGCAAGTCT											
ILMN_1343598												permuted_negative			2140575			TGTTGGAAGCATACATGTAGGAGGGACACGCACTGAGGCCCGGATGGCTG											
ILMN_1343599												permuted_negative			5550138			GGGGCCTCGTCGCATGGGCACTATACGGTAATGGAGGATTCGCGGAGGGC											
ILMN_1343600												permuted_negative			2900767			ACAATGGCCGGCTTCTGAGGTGTATGACAAGAGGGGTCGCAGGAGCACTG											
ILMN_1343601												permuted_negative			730154			AGATCCGACAGATCGTCTTGTTGGGATCCGATTGGGATGTGTCAACCAAG											
ILMN_1343602												permuted_negative			5820750			ATTCCGGTGAGGAGAACGATGCGACAGAGTGAGATAACGAGCGGGCTTCG											
ILMN_1343603												permuted_negative			4150220			GCTTCGATCCCACCTATTGAACACAACCAGGTGCGCCTCAGCACGGTTGG											
ILMN_1343604												permuted_negative			1940398			CTGTCACTGCTCAGACCCCGGCGTAGGTCCGGTAGATCTGCCATAAAAGC											
ILMN_1343605												permuted_negative			780709			AGGTGTAGCGTTGCAGACCAGTCTCATTCGGACCAAACGATTGGATGCCA											
ILMN_1343606												permuted_negative			5340601			AAGAGACAGACCAAGATGACAACGAGGGCGAGTCATCGCTGGGGGTGCCA											
ILMN_1343607												permuted_negative			940767			CACGTCGCCATTGGCACCCCTATTGTGTGTCCCTGTATTGGGTGCTGGTA											
ILMN_1343608												permuted_negative			4850671			GGAGAAAAATGGACAAGTAGGACCCCAAGCACCGCAAGCTCGTCCCACAA											
ILMN_1343609												permuted_negative			1980228			TGGAAGGTGAGGCCATGCGATTTACTGGGGGTTCCGAAGGACTACCATGT											
ILMN_1343610												permuted_negative			1050296			TGTGTCTTACTTGACTTTTGTGCTTGATGAGTGGATCGGGCGGCGGGCAG											
ILMN_1343611												permuted_negative			4900324			AGCCGCTGAGGTAGCCCTGCCTCCTGATTTGTGACGGGAAATAATGTGGC											
ILMN_1343612												permuted_negative			3120192			CAGGTTCTTCTACTCGGTCTGGCCCCGGTTGGTGTCTGTGGCTTTCGATG											
ILMN_1343613												permuted_negative			2850369			GAGGGGCCTTACCCGCTCCCAGATCCCAGAAATCCACAATCACCACCTAG											
ILMN_1343614												permuted_negative			6760139			CTGCTCCTCACCAACGTGCAGCCTTTGAGTCTGACGGGCACGCCCCTATC											
ILMN_1343615												permuted_negative			4290091			TGAAGGCCTGCGGTTTAGGGAGCGATTCCAGACTGGTCGTACGGAATGGG											
ILMN_1343616												permuted_negative			60056			GGGCAACCTTCACAGAAGAGGGGTGGGGATTAAAATTGCTTAGCGAAGCC											
ILMN_1343617												permuted_negative			4570088			AGTGTGCTGGTTTTGCTTCCGTCCTGGATAGGCTCGGCAAGAAGTTGGGC											
ILMN_1343618												permuted_negative			4640338			CTGGGGGAAAAGTCTACTCAGTCTTGTGGGGCGGCGACCATTACTAGTTG											
ILMN_1343619												permuted_negative			3170603			GGGAAGGCCCCTCATTCCGCAAGCCTAGCTAACTTCAAGAGTGAAAAACA											
ILMN_1343620												permuted_negative			630037			CACTTTAGCCCCGCTGCATTTACCCAAGCGCCACTATACCCTTTCACCGC											
ILMN_1343621												permuted_negative			110750			GGGGGGCTGGACGGTGACCCTGCTTAAAACGGAACACTGAGGAAGAGTGT											
ILMN_1343622												permuted_negative			2360722			AGCCGCGACCTGAAGCAGCACATCGCCTCACGCTCGAGTATAACTTCCAC											
ILMN_1343623												permuted_negative			2470563			GCAAGTCGGCATCAGGTTGTGTCGGTTGGGTTTTGGGCGGTGATCTGCAG											
ILMN_1343624												permuted_negative			1090220			TCACGATTGTGGGCAGCGTTCTGATGGCGAGTTGGTTTGTGACAGCGTAC											
ILMN_1343625												permuted_negative			7570743			AGTAGACAACTGAGAATAGCGCCATTGTGATAGCTGGCAGCGGAGCTAGC											
ILMN_1343626												permuted_negative			7150114			CATTTTCTGGAGTCCTTGTGCGTGGACTGAAAGCCATTGCGCTGTTGTTT											
ILMN_1343627												permuted_negative			7380048			CCTAGGGGAACAACCTCACCTAGGGAGCCCTTTCAATCGGGTAACAGAGA											
ILMN_1343628												permuted_negative			6480296			GAGGTCGGCACTCCAGTCGGCCCTGATTTGCACTCCCAATGTTTTAAGCT											
ILMN_1343629												permuted_negative			7050228			ATCGGTTCCGTCGGCTAACTTGTTCCCCTAGTCACGCTTTCCATCAGATA											
ILMN_1343630												permuted_negative			610326			CAGCTGTGGGGTCAAGGGCCGATGGGGGAGCTGTGTAATGGAAAGAGACA											
ILMN_1343631												permuted_negative			3370154			ACCTGTTGTATGAGTGGTTTGGGGGCGTTGGATCAGAGATGTAGTGGAGT											
ILMN_1343632												permuted_negative			1940762			GGGGGCAAGTGGCCTGGCTGTTTTGGCACCCATGACAGATCTACGTTTAG											
ILMN_1343633												permuted_negative			670521			CATAGAGCAGGCGAACACCACGGGTCGGTCCAAAAAGGCAATGCGGGACT											
ILMN_1343634												permuted_negative			5340309			CCCTTGCTCACAGGTAGTACACCTCACTAAAGCCCGAACATCTGCCCTGG											
ILMN_1343635												permuted_negative			4050167			CAAGGTACGGACTTCTACGAGTGAGGACAGAGCAAGGCGAGCGGACTGGA											
ILMN_1343636												permuted_negative			430167			CTTCCCGTGACCAGAAAGGTCCTCCTCCTTGACTGTCCGCTATGGTAGGG											
ILMN_1343637												permuted_negative			1980504			TCCCCCGTAGAAGACTAAAAGTCGGCCCCGATGTGGTGTGTTGCCTGTTC											
ILMN_1343638												permuted_negative			2490575			GCCTGTAGGGGCGGTTGTGCACCTTGCAAGCAAGTAACCCACCTTCTCCC											
ILMN_1343639												permuted_negative			2350008			CCAACCGTATCAGGCTTCGTGTAACCGCAGATGTTTTCAATCATACCCAC											
ILMN_1343640												permuted_negative			4210475			GGACGCGGAGAGAATTGAGGCATGACCGAACCGGCGAGCGGCAGGTAGAA											
ILMN_1343641												permuted_negative			6770292			ACATCCGTCTTGCATAGCAACGCGCCCAGGCACTATCCTATCACGGTCCT											
ILMN_1343642												permuted_negative			6980102			GAGCAAGACGTGACGGGACTCTTCCACCCTTTATCAGCTCGCCCGCTTCT											
ILMN_1343643												permuted_negative			4920050			AGCCCTACTACTCCATCGACCACGCGACACCTTGACCAACCTGAACTACA											
ILMN_1343644												permuted_negative			5890458			TGCACCTTGAGGTCCGTGGAAGCAATTCTTCGATAGGCACGCAGTGTGGT											
ILMN_1343645												permuted_negative			6400050			CCTCCATGGGTGCTTTTGGCTACCAGGAGTTCGCGCGGTATGCTGTAAGG											
ILMN_1343646												permuted_negative			5390458			AAGGCTGGAGTGTGCAAATGCGGTTGGCCGGTAGGAGTGCACAGATTTAT											
ILMN_1343647												permuted_negative			6200711			CCATAGAAGAGAGTGAAGCGGTTAGACTGGCACAAAAAGGCCCATCGAGC											
ILMN_1343648												permuted_negative			4390050			GAACGTCCGCACGCTAGACAAGCACTCTACACCACGACTGGCACCCTAGT											
ILMN_1343649												permuted_negative			770059			CGGATATACCTAGCCGTGGCCATCCCAACGCATCCGTCTGTTGCAATCCC											
ILMN_1343650												permuted_negative			1190059			CCGGAAAATCAAGGGATGATTGCGGGCTTCGAACTACAGGCGCTGGGAGA											
ILMN_1343651												permuted_negative			1710196			GCTCACGTGCACGCTCCAAGATCGGACTGCATCGGAATGGACTTCTTCGG											
ILMN_1343652												permuted_negative			7570037			CTCCCGGAGTAGAAACCCGCTCGCTGAGAAGCTGCGGACTGTTTTCAGAG											
ILMN_1343653												permuted_negative			5050398			ACGTTAACTCCATGCTTCCCACCGCTTACAGGTACAGACCCCCTGCAAGC											
ILMN_1343654												permuted_negative			6110632			GGGGGTTTGAGCTTGGGATGCTCCTGTAGTTAGGACTATCTGCCTACATG											
ILMN_1343655												permuted_negative			2490040			AAATCACTAAGCAAGCGCCCAGGCCTCAATGAATGAACCGCACGGAGCTG											
ILMN_1343656												permuted_negative			2070040			TAACTGCTAGCACCCCTTCTGACGCCCCTATATCTTGTTAGTTCGGCCCT											
ILMN_1343657												permuted_negative			1500040			GAATTCTAACTACAGAGAATTTGACTAAGTGGCAGATCGTGCCTTTCCTG											
ILMN_1343659												permuted_negative			150731			ACCCCAGAAAGCCTGCTAACACCGTTTGCGCTTTTGACCATAAATATTGT											
ILMN_1343660												permuted_negative			2450066			TCTAGCCTTCTCGAGTGTAGCGCGGCTGTTGCGGGAGGTTTTAAGTTTCA											
ILMN_1343661												permuted_negative			2370497			AGTGTGAGTAGGCTCGAGGCTCTGCAGTGCATTATGGTGAGCAACGTGGC											
ILMN_1343662												permuted_negative			6550470			TTCAACCCTGGGGAACTCCCCGCAAGGCAATCTTTTGCCATTCTACCCTA											
ILMN_1343663												permuted_negative			6220692			CCCAGACGCCGTACCTTCGAGAGTACAGTACCTGTGTTGGACAGTTCGGC											
ILMN_1343664												permuted_negative			1990612			TGGCAGTCATGCGGATCTGCAAGTCGTTGCCTGTTACTGGCCATCAGTGC											
ILMN_1343665												permuted_negative			3310577			CACCTGCATTAGGGCTACGTCTCGTTGTCCCAAGTATTCCGTACAGTGTC											
ILMN_1343666												permuted_negative			540470			CAGACTAAATTCTCAGAGCTTACGGACACCCTTATACCTTAGCTAACTTG											
ILMN_1343667												permuted_negative			5090017			TTGGACTCCGATTAACTGAATACAGCCGTCCCCCACAGGTGCGAAACCAG											
ILMN_1343668												permuted_negative			840193			TCTGCGCGCGCGATTACTGACAATCCGCCGCGACAACACCACCTCCAAAG											
ILMN_1343669												permuted_negative			7560121			CCATGTCCCGTCAAGTTTTGGGCTCAGGCACTTAAAAGTAGACCCCACAG											
ILMN_1343670												permuted_negative			1450706			GGGCTAGGGGAGATGGTGTTCCCAATATCGCGAGGAACCGCACTGCTAAC											
ILMN_1343671												permuted_negative			6330017			AGGGTTCCTCCTAGCCTTGCTCCTGATCCTATTTGCGATCTCTGTTCGCT											
ILMN_1343672												permuted_negative			4540180			TACGCAGTAACGGACAGGGAGGCCGAACTTCAGCAAATAAGCAGATAGAT											
ILMN_1343673												permuted_negative			7320768			TTGTTGTTACCTGCCCTGCTATCCTTCTGGTACTGTTATTCCTAGCTTCT											
ILMN_1343674												permuted_negative			1240044			GGAAATGCTACAGCTTGATGGTGAGTAGCACTAGAAGCGAAATGAGAGAC											
ILMN_1343675												permuted_negative			1780739			CCCTCGCTAGCTCCAGTCCCCCCTGGTTTATTCCTCTCCATCAAACTGAA											
ILMN_1343676												permuted_negative			610746			GACTGATGTGAAGATGGGTGATGTAAATGGTTCCAATGCACGGGTTGAGC											
ILMN_1343677												permuted_negative			240739			CTGCCAACTAGTCATGGCGACTGGAGCAAGGTGATCTCGGACCGCCACTA											
ILMN_1343678												permuted_negative			2120647			GGTCTTCCCCCTGCGGATTAAGCCCTTTCGGTTGCATGTAGTTGGTTTGG											
ILMN_1343679												permuted_negative			3180332			ACGAAAAGGCCTCAAATGGTCGGCCGCTTAGACAACTCCAATGATGATGT											
ILMN_1343680												permuted_negative			380438			CAGGTGCGTCATCATCCCTCACCCACGGAGGAATTGCTCAATGCAGGCGA											
ILMN_1343681												permuted_negative			5260332			GCCGGAAACATACTGCAGAGTGTACAATCCTGTGATGCGAACCATCCTAC											
ILMN_1343682												permuted_negative			6860332			TCCTCTTGCGGGCCCACGGGGTACTGTGTAGTGCTATTCGCTCCTCCATA											
ILMN_1343683												permuted_negative			3780427			AAGCTACCGTACCTGTGGTCAAATGTCGCGCCGTGTGCGGGAAGACTGAT											
ILMN_1343684												permuted_negative			1850725			AGGAGCACAAGGTCTCTTGGTAAGTGACTATCGGGGTGCTAGGGGCCTGG											
ILMN_1343685												permuted_negative			5670356			AGAAGTACTACCCCTACCGTCGCTCATTGCGTGTAACCGAGTCAACAAGG											
ILMN_1343686												permuted_negative			830450			TGTAAACGGCATGACGCGCTCACCATCACAGATCAACCAACTTTGGCAAG											
ILMN_1343687												permuted_negative			5910372			ACTGGGTTGCCCCTCTTGTGCGTGCACTGTTATCCTCCGTGCGACAGCAC											
ILMN_1343688												permuted_negative			4220725			CCGCATGTCTGTTACAAGGGGTATGAAAGCGGGCCGCGGCGTACCTGCAA											
ILMN_1343689												permuted_negative			870274			TGCCCATATGGACTGGGTCGGGTTGCCTCCTTATCCCCAAAGGCAGCCAA											
ILMN_1343690												permuted_negative			6270224			CGCAAACTAGTGCAGTAATGGGCGACACGATGATCAACGCAATAAGGACC											
ILMN_1343691												permuted_negative			3120563			CATCCAGGGGGCCATGGTAGACACGCATGAGGGAGTATATTGGCGGAAAG											
ILMN_1343692												permuted_negative			3360202			CCTGGTCTCAGGGCCCACTACTATCTCACGTTAGCCCACGTAGCCTACAG											
ILMN_1343693												permuted_negative			5220209			ATCTGGCTTGGCGACTATAGCGCGACTGCAGTTGGTCTGGGCGGTAACTG											
ILMN_1343694												permuted_negative			6370482			CAAATGGAAACCGGTCAATTGAAAGTCGCGAATACAGACAAGAATGGTTA											
ILMN_1343695												permuted_negative			1570482			CCAGAGTTAACTAGAATTTCACCGGGGCTGACGCTGCAGGCCGTAAGCTC											
ILMN_1343696												permuted_negative			3840543			TCAATGCTCTCACCCGCCGGTGCTTATGACTTATAGTGTCCCATTACACA											
ILMN_1343697												permuted_negative			2340100			GAACATACCCCTGGATCACCCTCACTTATGTCCACTCAACCTGCGGAGTT											
ILMN_1343698												permuted_negative			4610474			GAACGGAAGCTTAGGCAGCTGCGATTGTAAGGGTCTCAGAGCCATGCCCG											
ILMN_1343699												permuted_negative			5720114			GTATGGTGGCACGAAGGGATTTGAGGACCCGTCAGTTATTGGACTGGATT											
ILMN_1343700												permuted_negative			4010465			TTGGTGTCGCAGTGCGGGAAATTGGTCTCTTGTCTGGCGCGGTTAGGGTG											
ILMN_1343701												permuted_negative			2510170			CGCAGGCCTTGCCGTCAGCTGAAAGAGTGCCCAAGGATCCGGAGGGAATT											
ILMN_1343702												permuted_negative			6560521			TGTTCACTGATCGGCGCTGGAGCTTGGGCAAGATCATTCTCGGGGCATGT											
ILMN_1343703												permuted_negative			5360474			ATGAGACCGAGAAAGGAGCACGACCCAGGGCCCGTAACTGAGGCGCCAGG											
ILMN_1343704												permuted_negative			1660474			GTGCCGAGGTCCATACTCCAGAACCCGTTCCTCGTCGTCCCATCTTCTGT											
ILMN_1343705												permuted_negative			450600			CGTTGCCATGCTTTTCCTCGCCTCCTGTTGGTCTTCACCGGGGGCGTCTT											
ILMN_1343706												permuted_negative			6250600			CCCATACCTGCAACGTTTCCCGTGAGACCGTCCTAAGCCCTGTGCACCTT											
ILMN_1343707												permuted_negative			5570327			TACAGCTCTTGCGGAGGAGTCGGACAAGTGAACTAAGGCTTCATGCATCT											
ILMN_1343708												permuted_negative			290576			GGCGAGGCACGAGCTTGAATGACTGGGTAAACGGATTTTGTGTACGACAC											
ILMN_1343709												permuted_negative			5310092			GGTACATAACAGCCTAACGACTCCAGCATCTCCAATTAACTAGGGCTGCC											
ILMN_1343710												permuted_negative			5690327			GAATGTCTGAGTCCGCGAGTGTGGAAACGTGCCACATGCTCGTTATGCGA											
ILMN_1343711												permuted_negative			5860095			GTCCCCGGACCATGCAGGAGATCAGAACGTGGCTGGGTACTAGATGACCT											
ILMN_1343712												permuted_negative			130500			ACGTGTTGGGGAGGCGACGTAGGGCAAAAGGTGGTTCTTGAACTTCGATG											
ILMN_1343713												permuted_negative			4880670			CCAGGTGCACTTCCTATGTCCCCGTTCACGTGATGAAGACTGTAGAGCCT											
ILMN_1343714												permuted_negative			3460397			GGGTTGGTGTGACCGGCGTAGCTAAAGGGAGGAATGCGCGTTGATGCCCT											
ILMN_1343715												permuted_negative			2690195			TTCATGCACCCAAGCCAGGGTTTGTTCCCGCCATAGAGGCCCTTCCCAGT											
ILMN_1343716												permuted_negative			1070204			TAATGGGGATTTGACACTCACGGTTTACTTCCACATCTATGTGTCTCTCA											
ILMN_1343717												permuted_negative			2320491			GAGCAGAATTCCGATGTGGCCGCGAGCTGGGACTGTTGGATATGACAGGG											
ILMN_1343718												permuted_negative			70204			GACCACTATAAACCGGCTGACGGAGTAGACCTAAGCTGAGACGAAGCCTT											
ILMN_1343719												permuted_negative			6580288			GAGAAAACCCACCGGAGACTTCCACCACTAGCACAGCCCAATTCCCAAGC											
ILMN_1343720												permuted_negative			2650397			TGCCACGGGCGTCATGTGACCTATGGCTCGCTTTCTTGCTCTTCTGGGGA											
ILMN_1343721												permuted_negative			4120270			CCCCAGATGAAAGTATACCGCGCCCCAAGTGCGTGATCGAAGGTGGTGAC											
ILMN_1343722												permuted_negative			6290041			AGGGGATTTGGCGGTAGGCATTCGGAATCATTACTTCACAGGTTGAAAAG											
ILMN_1343723												permuted_negative			7100674			CACAGCGCTACAGGCTATTCTATCACCGGAGCTCACCGCTGTTGTGGGCC											
ILMN_1343724												permuted_negative			2190382			ACCTTGCAGGGGGGACTATTTTTTGCATACGGTGTGTCCTTCTATGCTTT											
ILMN_1343725												permuted_negative			3930674			GGTGTTCTGTTCGGTGATCTGGCCAGCAAGTGGACATTTATGAGACTATG											
ILMN_1343726												permuted_negative			1090092			CTTAGCAAGAGGGGTGAACTTCTGGCGTGTATTTTCGGGCCGCACTGAAG											
ILMN_1343727												permuted_negative			5700037			AGCCTACCGTTTTTGCCCTCTGAGGTCGTTGCCTGCAGGTCTGCCCTCCA											
ILMN_1343728												permuted_negative			5490056			CAGGGACTGTGAGGCCCGGGGGACATAATAGGGGAGCTGTGGTATGGAAA											
ILMN_1343729												permuted_negative			7330037			GGTATCCTGTCAGTAAACACCCCCACTAGTTGGCTTTATTTCCCGCTGGC											
ILMN_1343730												permuted_negative			4780056			CTCCTACCATCTCACTAAGCTCCCCTATTTCGGCTCCAACCTGGGCTTCA											
ILMN_1343731												permuted_negative			1580369			CTATTCCCCCCATGCCCACCAAGGTCCTTACTTCTTCCCTGACCATCAGA											
ILMN_1343732												permuted_negative			360450			CGGGGATAGCCACCTCGCTTCAACCGTCAGAAGGTCAGACATGTCGGCTT											
ILMN_1343733												permuted_negative			650408			GAGAGGGGCGAATCATGGGCATAATAAGGAAAAATCAACTTGGCCAGGCC											
ILMN_1343734												permuted_negative			2760707			GCACCAAGAAACGAGTTCCAACCCCGAGTCACCCTCTCTGACAGCCCAAG											
ILMN_1343735												permuted_negative			4230014			TCTGCTATCGTGGTGTGGTTGACGTTTGCCAGAGAAGGTACTTTCACCTG											
ILMN_1343736												permuted_negative			6380619			AAATGGACAATCCTATCATGTGCCATGTGTTGAGCGTGAAGTCGGTGTCT											
ILMN_1343737												permuted_negative			6060088			TGCACCCGGGCGAGCAGATGAAGTGATTAGTAAGCAGATGTCGCCGCACG											
ILMN_1343738												permuted_negative			430121			CTTAGGGAAAACGCCGGTCTGACACAACACTTTCCAAGTAGCGTGAACTG											
ILMN_1343739												permuted_negative			7550400			TCCGGTTTACAGTGTGACTCAAGGGTAGCCGGGCCGAGATTAGCAGGGGA											
ILMN_1343740												permuted_negative			1230703			TGGAGGATCAGGGCGATGTGAATGGCTCGTGCGAAGGCGTACCTTGGATC											
ILMN_1343741												permuted_negative			2350768			GGGGTATCGATGAGAACGAGCGCAGTAAAAGAACGAGTCACAACTGCAAG											
ILMN_1343742												permuted_negative			270400			GAGAGACCTGTAGCATCCTTGGGACATTCCATCCCGTAGACCCTGTTGCT											
ILMN_1343743												permuted_negative			840437			GAGTGGCTACTGCATAGAAGGTTGGGAGGCCATGTGACTGCCACGGGAGA											
ILMN_1343744												permuted_negative			4260646			AAGGGCGCTAGACCAGAGTTCATACCGAGCAAGAGGGTAGACCCGAATGG											
ILMN_1343745												permuted_negative			7610646			TGTGAAATCCCTGGTTTGCTGCCTATCCCATCTGTTACATGTGGCCTCCA											
ILMN_1343746												permuted_negative			3390112			ATCATAATGGTGTCCACTAGCCCTTTCATGTCAGGAGTTTCACCCTAGCG											
ILMN_1343747												permuted_negative			3850546			TGCTAGTTCCTGAGTGCCGTGCCAGCTTCGAGAGCCAATCTGCAGTTGCT											
ILMN_1343748												permuted_negative			2710437			GAGTGGGTCCAGACCATTGTACACTAATTCTCCTGTTGGGCTTTACCGAA											
ILMN_1343749												permuted_negative			6350603			ACAGAAACACATGTCAGCGATCGAGTACCACCTGATCAGCCCTTAGCGAC											
ILMN_1343750												permuted_negative			7650307			TGGCGGATGCGAGCCATCGCCCAAGAAGACATTACTTTAACTGCGACATG											
ILMN_1343751												permuted_negative			2140241			CTTGATTTTGCCGTCAACTGCCCAGCGAGAGACCCCTGGTACAAGAGTTC											
ILMN_1343752												permuted_negative			5900139			CTGGGAGTCCATGACAAGGAGGGGATTGGTTCCCTAATTCTGCAGCTCCT											
ILMN_1343753												permuted_negative			1430139			GGTCTCTGACTGTTTTGTTATCCAGTCCCCATTGAGCCGCCTGTAGGGGC											
ILMN_1343754												permuted_negative			2100554			ACCCACCGACATCTTTCCACAATGGGCACCTCGTTGCAGGCTGGACTAGC											
ILMN_1343755												permuted_negative			2940523			TACACACAGCTGACCTTTGAAAGTTGGGTGACGTGGGATTGCGAAGGAAC											
ILMN_1343756												permuted_negative			3940468			GAGGCTAGGCGCTGAATCGCATAGGTTGGAGGCCGGTGGGGTTGTTACTG											
ILMN_1343757												permuted_negative			3450554			TGGTTGTGAATGCCTAACCGCTGGCTTGACCTGAGTGCAATCCTTTCGTG											
ILMN_1343758												permuted_negative			2070274			TCCGTCCTGTTAGGCTATGGTTGTTTTGTAAGGGCGGGGCATATGCGAGT											
ILMN_1343759												permuted_negative			6420445			GGTTGCTGTCTTGTTCGCGAATTATCGGAGCAGCCGCCCTTAACCCCTAG											
ILMN_1343760												permuted_negative			5420451			GGGAAGTATAGCCGAACATGTGCAGAGTGCCAATGGTGGAACCGATAATG											
ILMN_1343762												permuted_negative			6650349			TATGTCATGAGTCCCTCTGATTCATTTCTCGCTCCCTATCCTCCAGTGCC											
ILMN_1343763												permuted_negative			2750687			CCCTAGACCTGAGAGTACTAGAGTTCACTAGCGCACCTCGCGATAGGTAC											
ILMN_1343764												permuted_negative			3710615			TCACAGGGAGCTCGCGTCGGAGTGCATTGAGGGAGTCATCTAAGACCCGG											
ILMN_1343765												permuted_negative			5810451			GGTAAAAGGTTGGGAGACGAACCAAACTTACTCACGGACATACTGCACTC											
ILMN_1343766												permuted_negative			2260564			ATGAAGGGAGAGCACGACCGTGAAGCGAAACAGGCGTGCAGACGAACTCG											
ILMN_1343767												permuted_negative			3310072			TCGGGGACTACGACTAAAGAGTCGCGGGGAGTTTGACCAGCAACCACCAC											
ILMN_1343768												permuted_negative			1690537			CAGGCAGTGGCCTAGTCTCGCGCTCATGCCATAAACTGTTGTTCAAGCCT											
ILMN_1343769												permuted_negative			520026			GAGTTTCGGGGACCTGGTCGTTAGCCTAGGGTTCTCACGGCGCATGGTCA											
ILMN_1343770												permuted_negative			4830411			GAGGGGTATTCCAACGTCATTCCGCTGCCTCATTTTAGCTGTCTTTTACC											
ILMN_1343771												permuted_negative			4640452			GTCAGGCTGTCCCTTACTTTCGGTGATAAAAAGGGTGGTGCAGAAGGTCT											
ILMN_1343772												permuted_negative			5870347			CATGATCTTCCCCACCGCACTTGAATGGCCTAAGCGAGCATCTACTCCTC											
ILMN_1343773												permuted_negative			5960026			GTTCCCGACTTTGGACTATTCCCATAAATGGCGAGCTGCAACCCTTCCCT											
ILMN_1343774												permuted_negative			4540576			GACTTCCCCATCGGTCCACAGAACCCGAGATCTTCCCCAGAGAGTTCACC											
ILMN_1343775												permuted_negative			6280477			AGCATTAGTCAAGCTAGATCAACACCCAGTTCGCCGCTGCCTAACAGGCC											
ILMN_1343776												permuted_negative			2470575			GAAACTTCCCACCACCTGGATACAAGCTACCTTTCATTTACCCCGTCTGC											
ILMN_1343777												permuted_negative			10477			GAGCTCTCCTGTATGCCTATGATCTGCCTTCTGTCGCACTCGCCCAGTGT											
ILMN_1343778												permuted_negative			2680326			GCTACATTCTGGAGGATGAGCACAAGAGATTCCCGGGTTGAAGCATACTG											
ILMN_1343779												permuted_negative			6940161			AAGAGAAATCTCGGGCCTAACGGAACGTGTGGGGGTGATTGCTTCTGAGG											
ILMN_1343780												permuted_negative			7200201			TACAGATACACCGTCGTGATTGCTGGACACAGGACCAGAGCCTAACCCTG											
ILMN_1343781												permuted_negative			2900131			AGGTACGGACTCCCAAGCTACCCCATGCAAGTGTTTCAGCTGGGGCAGGT											
ILMN_1343782												permuted_negative			3060193			GAGTGAGGGGGATTGGATCCTAACGTCCTTGGGTGGGCGTACTTGGCTCA											
ILMN_1343783												permuted_negative			5820243			CCAGTGGCCATTTCGTGACCTCCTGCATTTCTCATTAGCATTAAGATGAC											
ILMN_1343784												permuted_negative			4150161			GGAGGATAGAGGCATACCTGCACGACAGATACCGGGGACAACAGCACAGG											
ILMN_1343785												permuted_negative			1940594			GTCGGACAGCAGCCGGCACTTGCACCGCCTTTTATCAAGGTGGCATCTTT											
ILMN_1343786												permuted_negative			780161			GGGATTTACCTTCGACCTCTGGGTGTAGCGCATGCTGTCATGCTAATCAC											
ILMN_1343787												permuted_negative			5340594			GACCTAAGGCAACCTAGTTGTTGTTGGGGTCCCTCGTTCTGTCTCCAGGT											
ILMN_1343788												permuted_negative			940594			CTTGTGCATTCCTGGCTTGCTCCACCGTACGTTATACTGTGCGGGCATCG											
ILMN_1343789												permuted_negative			4850446			AAACTGCACGCTTACTACTCGGCGCATTCCATAGGGGATGTTTCCCAGGC											
ILMN_1343790												permuted_negative			1980754			TGCGTCGATTGAGCGTCACTTAGGACTTGGAGGCTCTTTCACATTGGGCC											
ILMN_1343791												permuted_negative			1050358			CGTTCCTGGGGCGGGGTAATTCAGGAATGCCAATAGACCCCTTACTCGTG											
ILMN_1343792												permuted_negative			4900358			TAGCCTGCGCACACACAAAGCGGATCAGTAGGGCCCTCCCTAAAATGATG											
ILMN_1343793												permuted_negative			3120358			CAGGCCGACACTTTCAAGCAGACGGATCGGTGCGGGAGTGGCCTATGGAC											
ILMN_1343794												permuted_negative			4890524			AGCAGCGACTGCGTGAACTGCTGACGGGCATGTCCCAGGCAAATAGATAG											
ILMN_1343795												permuted_negative			6980754			GAACCTGTGGCTGATTTGGGCGCAGTGGCTGCCTAGCTAGAAAGGAGGAT											
ILMN_1343796												permuted_negative			4280338			CTGTCCTATACGACCGTGCTGGGGTAGCTGGACCATTTGATGGAGCTGCT											
ILMN_1343797												permuted_negative			3520064			CTGTGGATTAGATCACTGGTCCAGCTTAGACAAGTCGGATGCTGCTCTCC											
ILMN_1343798												permuted_negative			3890064			CTCTTGGAGCAGTGATCCGTCGCGGGGAGGTTAGAAGACCTTGCTGTCGG											
ILMN_1343799												permuted_negative			50189			GTGTACGAGTTCGTGGCAGCCGATCGCACCTGAGTTCCCTGTGGGGGACT											
ILMN_1343800												permuted_negative			7320672			GCCTGGTACAGAACAGCAGTGCCAGACCCTTGTGGACAAAATACCCCGGG											
ILMN_1343802												permuted_negative			4590056			GTCTCCCTTTCCGATGGCACCACATGTGTCCTATGCTGCTACGCAGCCTC											
ILMN_1343803												permuted_negative			5700019			CGTCCAACTGGAAGCAATCTGTCTTGCAGGCCATCAGATTATTTGGGGCA											
ILMN_1343804												permuted_negative			5490369			CCCAGCTCACTGAGGCCTCCGACGTCCCAATGTTATGCTCCGTGACAAAG											
ILMN_1343805												permuted_negative			1110719			AACTGGTCCGGAAACACCTCTCGGACAGTAAGGCTCATGGCCAATGCGGG											
ILMN_1343806												permuted_negative			4780408			CTTTAAAAGAGACTTAAACAGGCTGCGAATCGGTTGGTCCCGGAGATCTT											
ILMN_1343808												permuted_negative			1770707			ATAAGAACGCCTCCTCCGTATACCTCTTTTGCACCCACCAGTGGAGCTTC											
ILMN_1343809												permuted_negative			650707			GTCGCATTTTGTGACCCTGTGAAATGGGCATATGCGTGAGCTCATGGTAG											
ILMN_1343810												permuted_negative			2760619			GACCCTGCACGACCGTTGTTGAACCACATCCTTTTTTACATTTATCCTGC											
ILMN_1343811												permuted_negative			6590112			GACCCCTGTCACATAACTCCTCCTACGCCATACCCCCATCAGCTTGGTGC											
ILMN_1343812												permuted_negative			6380400			GGACCTCCCGTCGCAACGGCCTGAGTACACCATCCTTAATAAGCAAAAAA											
ILMN_1343813												permuted_negative			6060181			GTTCGTGGCAGCCCGCGCAGTGTTAGCAAAGACATCCGGGTCCATCCAGT											
ILMN_1343814												permuted_negative			130307			GTCTGTGTTAGGGGTAGTTGCAGCAGATGTGAGGGAGCCTTCTCAAGCCA											
ILMN_1343815												permuted_negative			7550377			CCTTCTTGTGTTGCCTGCGCTTATGTGGAAACCGCGGTCGGTGTAGTTTC											
ILMN_1343816												permuted_negative			1230400			AGAGGCTTGAGACACGTGGCATGCTAAAATTGGAATTGATAGTAAGTATG											
ILMN_1343817												permuted_negative			3190646			AAAGTGCCTGCAATACTCGCTCGGTCCCCGTCCAATCTAGCCTCCCACCC											
ILMN_1343818												permuted_negative			270377			AACTGTCCTCATCGGGACTCCAGCTACAAAAGTCTTGAGTGCCCCCAGGG											
ILMN_1343819												permuted_negative			840603			TCAACGAGCCAGAGAGCAGTGTGTTTCGGTCTTCCGCAATCCTTGGCCCC											
ILMN_1343820												permuted_negative			4260546			ACCCTCGAGACCTTAGACGGCGGAAAGGCCTCAACCATGCTTGTTGCAAA											
ILMN_1343821												permuted_negative			7610669			ACCCTGTTCGTGAGCTTTTGATCTAGTTGCGCGGAGTTCTCTTGACCAGA											
ILMN_1343822												permuted_negative			3390546			TGCCAGACCCCGATGCGACTGAAAGGGAGTGGAGCGAGTTGAGCAAGCCC											
ILMN_1343823												permuted_negative			3850669			TCGGCCTGTGGGGCTAATGCCAGTTAACGTCTTCCTCTCTTGAACTTAAC											
ILMN_1343824												permuted_negative			6290468			ACCCTTTGTGGTCAGTCCGTATCGCTTACGCTTGTCCAGGTATGCAAGGG											
ILMN_1343825												permuted_negative			6350554			AAGCCTACTCAGACTTAAAAGGGAATAGAATTGGTCCATGGCAGGGGTCA											
ILMN_1343826												permuted_negative			7650603			CCACACTTCTCGGGCCCGTCCGGACTCATCTTTGACAGAACGCCCATAAA											
ILMN_1343827												permuted_negative			2140554			AGTGCTGGAGTCTTCTACTCCGGAATGGCGTGAGATCTGTCCACGCTCCA											
ILMN_1343828												permuted_negative			5900523			AGGAGGCGCATGAGGACACGGCAGTCCCTGTTGGCGGACTCGATGAAGGA											
ILMN_1343829												permuted_negative			1430554			GCCACAAGTTGCGCACAGGCCAGGGTCTAGCACTGTTTATAAGCATTCAG											
ILMN_1343830												permuted_negative			2100445			GAGTGAAGAGCAAATCAGGGGTGTTAATGGCCGTGGGAATACTTGGTTGC											
ILMN_1343831												permuted_negative			2940241			TGGTATTGTGGCCCCTTTCAAGCGGCGGAAACAGATCCGGCGTTCTGAGA											
ILMN_1343832												permuted_negative			3940441			ATAAGCATAAGCGGGACACAAGGAACTTTGCACATATTCACGTGCTGACC											
ILMN_1343833												permuted_negative			1580615			GGGGACTTCGGACTTGTCTGCTCAACACCAATCTGCACGGCAATACAGAG											
ILMN_1343834												permuted_negative			4490445			TGGTCACCGCAACACAGTACAGCCTTAATAGGTGCGTAAGCGACCTCAGG											
ILMN_1343835												permuted_negative			5290731			GGGCAAGTTTGCGCAGCTAATGGTCAGGGGGGAGGTACTCTCATGGTCAA											
ILMN_1343836												permuted_negative			5420445			CTCCAGACGGATGTGCCCTAATTGTGCCAACCTCTCTTCACATGACCCTG											
ILMN_1343837												permuted_negative			460349			TGATTGGTCGGTGCATCCGTTAGTCCTCCTGCGTTGCTCTCTGACAGTGG											
ILMN_1343838												permuted_negative			6650494			AATGTGAATGGAGACGACCTTGGTGATCTACTTACCAAAGATGGGGAGTT											
ILMN_1343839												permuted_negative			2750537			AGTTCTCAGTGGGCCTATGGGTGCAACGGACAACAGTATGGGGCATCTAC											
ILMN_1343840												permuted_negative			3710687			CTGCTCGCACAAAGCCTCAAGGCGCCGACCTTTTAGAACCTCTCCTGGAT											
ILMN_1343841												permuted_negative			6550192			CCTGGTGTCTCTGTCGTCAGGTCCCATCCACAACCTCTTCTTACCCCGAA											
ILMN_1343842												permuted_negative			2260347			GATGGGAGCAACTAGGCAGAGTGCGGCAGAGTTCTAAGGGCTTACCCTTG											
ILMN_1343843												permuted_negative			1030152			GCTCCAGGTGAGTGGTGTTGCAGCACAGGTGGCCTTCTTTTAGGGACGCT											
ILMN_1343844												permuted_negative			1690026			TCTAAACACGTGCTATTTCCTAGCCACCGGACACTCCCATCATGTCTCTG											
ILMN_1343845												permuted_negative			520411			GCCTCCCGTTCGGCCCATCCTTATCGGCTGGAGATGTCCGATTACTTCCA											
ILMN_1343846												permuted_negative			4830364			TGGCAGTCCTTTCCCCAGGCACGTGGTCAGGTAAGTACACCACAAACCCA											
ILMN_1343847												permuted_negative			4640368			GTGAGCCTGTTAGGCTGTAAATCCTTAGTCACTTTGTGTGGGCCAGCATT											
ILMN_1343848												permuted_negative			5870364			CGCGGTGGGTATCCAAGCTTAACACACAGCGGAGGCCAAACAGCCGCAAA											
ILMN_1343849												permuted_negative			5960347			GTCTTTTGTTACCCTGGAGGTCTTGTTGGCGCACTGTTGGCAATTGCGAC											
ILMN_1343850												permuted_negative			1010280			ATCTATAGGAAAGACCTTCAAGGGAGTTGTTCGCAGGGTCATGGGCTGGG											
ILMN_1343851												permuted_negative			6280575			CACAATTCCGGTGAGCTTGGACAGGACTAGGGTCACTGCGTCCAGCTGTC											
ILMN_1343852												permuted_negative			2470239			CAAACATCCGATCGCGAACCAAGGAACGTCGAGAAGTTAGCCCTGACCCA											
ILMN_1343853												permuted_negative			10575			CTTACCCCAGTGACTAAGGACCCGGACTGGGGGGCTGTATCACGGATTAC											
ILMN_1343854												permuted_negative			2680239			CTGAGATCAAACGGCAATACCACTGGTTGAGGAGTCAGAGAATGGCGTGA											
ILMN_1343855												permuted_negative			6940333			CTGAGCAGAGGTGTGCCCGCACCGAAAAGGTTAAGGGGACTAAATTGGCC											
ILMN_1343856												permuted_negative			7200653			CCCCAGGGTTAAGCGAGCCACCCTCTTTAACACCATCCCCATAATAGTAC											
ILMN_1343857												permuted_negative			2900273			CTGTCCGATCGTAGGTGTTTACATGCGGTGTTGCCGCTAGCCCCTGTCCC											
ILMN_1343858												permuted_negative			730243			ACAGAGCATCTGCGTAACGGCGGGAAGAGCAGGAAAGGTTAATCCAATCT											
ILMN_1343859												permuted_negative			5820161			CAGCAGGTTGTGGTGTCCGGGAGCCCGTGCTTGTTTGGCTTTAACATCAC											
ILMN_1343860												permuted_negative			4150333			GTGTGCTGGCGACCTTGAAACCCGGGAGCCTGAAACAAGGGGTGTCTAGA											
ILMN_1343861												permuted_negative			1940730			GTGGCCATGTTGCATCCTAGTTCGAAGAGAAGCCAATAATCAGCGCCCTG											
ILMN_1343862												permuted_negative			5420064			CTTGCGCCGCCATCCGTCCAGAACACAGTAGGACCAGGTTCAGTCCGCTA											
ILMN_1343863												permuted_negative			5340333			TTCCGCTTCCGGGAACACCCACCCTGCTTCTTATCCCTCCCTAACTAGGG											
ILMN_1343864												permuted_negative			940730			TGCTTAGCGGATAGGCAGTTGACTAGTATTAGACTCCGTAAATGCACGTG											
ILMN_1343865												permuted_negative			2750110			CGTCCCAGCTTTTTCACTCCTCCCACTCTACACTGTACTAGCTGCCACCA											
ILMN_1343866												permuted_negative			1980446			GCTCTTCCCTCTCGGTAACGCGAAAAGCATAACCGGGTCCCATTGAGCTA											
ILMN_1343867												permuted_negative			5810524			GGGCACCCAAGGTCTCGATACAAGCCAGGGGATCCTGCGAGGAATAAGTC											
ILMN_1343868												permuted_negative			4900754			CATCTGACTGAGGGCTGCTCAATGACGATACTCTGCCTTTCCCCGAACCT											
ILMN_1343869												permuted_negative			3120446			CCACCTTCCCCCGCCGGTAGGCAGACTGAGTTAGGAAACCACATTCTAGG											
ILMN_1343870												permuted_negative			3130164			GCAGTCTCCTTGCTGCGTTTTACGCCTGGGGGGCGTATTTTTGCAGGGAG											
ILMN_1343871												permuted_negative			6980446			ACTGAGTGCCCACTCGTTGAGTTAATCTGGCGGACGCGCTGTGCACTCTG											
ILMN_1343872												permuted_negative			2260348			GTTAGCGCGGGGGTATAGTGGGTTGGGGCGCTCTTGTGCACTGAAGCACT											
ILMN_1343873												permuted_negative			3520403			TTGGCCCTTCCAAAATTCTCGGGGCCCTCCGTCAGGCCGGACCACATGAA											
ILMN_1343874												permuted_negative			5690138			GTGCCTCGTCAGCTTGGGCTGTTTAACCACAATTTGCACCTCAATTGGGA											
ILMN_1343875												permuted_negative			50524			GGTCAACCCCAAGCACCCCGATGAGCTTTGCTCTATATCCCATGCATGAC											
ILMN_1343876												permuted_negative			4730189			GGGCATTTTTGCCCTTGGAGTAATGGGGAAGCGACGACGACGGACTGCCC											
ILMN_1343877												permuted_negative			3830524			ACAACTTGGTTGAAAGGCCCCGGACATGGATTCTCAGCGTGTGGTTTGGA											
ILMN_1343878												permuted_negative			360215			AGTAAAAGCAGGCTCGCATGTGGGACACCCCTGCAAATAGCACAGTCTGG											
ILMN_1343879												permuted_negative			4040593			CTGTCTCGAATTACCCGCATAGCGCGCTGTCCAAGCCTGTGTGTCTCATC											
ILMN_1343880												permuted_negative			4070221			GGCCAACCAGTAGGAGACCTTCTCTAGATCCTCTTCCCGGATGACCACGG											
ILMN_1343881												permuted_negative			6900561			TCGACACAGAAAGCCGGAACTGGTCAGTGTCGCTCGTGATCAGAGGCCAG											
ILMN_1343882												permuted_negative			2640021			GATGTTTAAGGGGCATCTAGGCCACTGGAGCCGTGTGGAACGCAAGTGAC											
ILMN_1343883												permuted_negative			6110021			CGAGTGAGTTGCAGACCAGATCAGAACACGTACGAGATGGAGGGTGCAGG											
ILMN_1343884												permuted_negative			4560278			TTAACCGTCAGCCGGGACCTTGGTGTACATTATGCGGCTCAATCAGGTGT											
ILMN_1343885												permuted_negative			1470278			CTCGGTTGGTTCCAGTCCGCTGTCATCTGCATTGCCGTCTGTCCCACAGT											
ILMN_1343886												permuted_negative			4260707			GAGGGGGGTGCCGTTGGAGACTAGAATCTGTATGGGATTGGGTGGCATTG											
ILMN_1343887												permuted_negative			2600370			CTGGCAGGGCCCCCGTTATTCTCTGCGGTCTTTGCCAATCTTGCTCCAGA											
ILMN_1343888												permuted_negative			150370			CTCGCATCTAATGACTGGTGCCCAAGGCCCACATGCTATTAGTACCTTGG											
ILMN_1343889												permuted_negative			6450047			CTCACAGTTCAGGTGTCCGGCTGGAACTGATTGATTGAGAGCTGCTGGCT											
ILMN_1343890												permuted_negative			1400242			TCAGGAAAATGACCCTTCATAGGAAAAGACCCCATACCCCACTCTCTGGG											
ILMN_1343891												permuted_negative			6180242			GATGAGCCGCAATTAGGAGATCCGTGGACGGCCCCATGGGCTGCCGATCG											
ILMN_1343892												permuted_negative			4250021			GACATGGGGAGCGATGAGAACATGCCCTGCCTCTTACCGAGAAGGCCAAG											
ILMN_1343893												permuted_negative			1050538			AGCTCAGCCTATGCGTCCGTATTGTATGCCGTACCCCTGCTTGAGGGGCT											
ILMN_1343894												permuted_negative			4670678			GCCTGAGGAACTGTTCAGAAGGTAAGACTAGAGATGGACCACCCTCACCC											
ILMN_1343895												permuted_negative			3120538			TCAAGCGAACACCTGGAAGGGAGATGACTGTGTGGAAACTGATTATGCAG											
ILMN_1343896												permuted_negative			1820309			CACTTTGTGACAGGGTAAGGACTAGTGCCCAAAGAATCAGTTGATCCGGA											
ILMN_1343897												permuted_negative			3420538			TTTCTCCCCCGAGGACAGGTCGCCCTCCTGACGATTGCCATCACTTGCAT											
ILMN_1343898												permuted_negative			5130148			CCATGCCTCGCCCCACAGTCCCTAACCACAGTATCACACAACTAGCCCAG											
ILMN_1343899												permuted_negative			2000348			TGTGAACAACTTGCGACCTTAAACTAGCCCCCTCACTTGCGAGGCACTCC											
ILMN_1343900												permuted_negative			3610025			ACCGCGAATGAAACCATACCTGGCTCTCCTTTAACGGGCTGTTGCTTCCT											
ILMN_1343901												permuted_negative			2570070			GAATCTGTCGCCGCTGGCTAGAAGAGCGAAGTGAGTGGGCACATGACTCT											
ILMN_1343902												permuted_negative			5550309			CCTGAACAGGGCCGTGGATGGACTTTGGCAAACTGGGACGAAGTCAGCAA											
ILMN_1343903												permuted_negative			510367			AAAGCTTCATGGCACGCAGGATCGATAATCCTGGTTACTATAGCTCCCAT											
ILMN_1343904												permuted_negative			7510070			CCTAAAGGACCCCTTTTCGTGGGCATGCTTGCGACGTACTTTTTGAGCTG											
ILMN_1343905												permuted_negative			7040367			CAACTTCACCGACCACCATAGGGGGTCTACGCTGAATTAGGCGCGAGCGA											
ILMN_1343906												permuted_negative			6620025			TGATCCGCCCACTGGTGCCCAACGACTGAGACTAGTATTCTAAAGCAAGC											
ILMN_1343907												permuted_negative			7210414			AGAAAAATCGGGACTGCCAGTGGTAAAGTTGGGGCTGACTCTAGCAGGTT											
ILMN_1343908												permuted_negative			6840193			GGGATGTGCGGCGCAACTTGTTCGTGTTCTGATCTAAAGGCCTGCACACA											
ILMN_1343909												permuted_negative			1510097			GTCGGTGACTGTTGCTGCACCCAAGCCGTACCTTCCTGTCTACCTGCTAC											
ILMN_1343910												permuted_negative			3400414			CCTGAGATAAGGGGCTTAATGCCCTCAGGGACCAACTGAACCTGCAAAAC											
ILMN_1343911												permuted_negative			1340093			ATCCGCTTACCTCAACCTCCAGACATCAACGAGCAGACCGCGCCGACGTG											
ILMN_1343912												permuted_negative			990039			TCCAAGGTCCAGTCCCGTCGCGGGGAATGTATTCGGGCTTCTTCATTGGA											
ILMN_1343913												permuted_negative			6660608			AACATGGCCCACGGAGTGATTAGGTGTTCGGGTAGCTGCCAAGGTCTATG											
ILMN_1343914												permuted_negative			160414			AGAAGCGAACGACTCGGTGCACAGTTGCGAGAGAGGTGAATTGCGGCGAG											
ILMN_1343915												permuted_negative			7400035			CAGATCTGGACACTTCTCAGGCAGTACCGTGGAGATGAAAAAGGACGAGG											
ILMN_1343916												permuted_negative			5080093			CAGAGCCCAAAGGGAGAAACCCCCGACCTTCTGGGTGACTTCCGATTCAC											
ILMN_1343917												permuted_negative			7000608			ACCAAAGAGTGTGTCATCGCCCGCCTTTCAACTTATTCGGTCCAACAGTC											
ILMN_1343918												permuted_negative			4860519			TCCTAAGGACAACATCCATCTAAACAAGGCAGACCTCCGATACAAGTGAA											
ILMN_1343919												permuted_negative			6270519			TCGGGCACACTTAGCGGGACATACTAAGCCACCCTACACTCCACACCAGC											
ILMN_1343920												permuted_negative			2600112			CCATGTGGGCTCGTGCTGAGTGACCCTCTCTCTCCGGATTGTATGGCATG											
ILMN_1343921												permuted_negative			1770241			GGCCTGAGTCCTGATCTCGGTACATATGTCTCAAACCCGCCAAAAAGGGT											
ILMN_1343922												permuted_negative			2970035			CAAAAGAGAGAGCCGCAGTCTAAGAGAGCATGGCACCCGCTAAGAGTGTG											
ILMN_1343923												permuted_negative			6020187			AAGCCACGCGGGCAGTTATTCTGCCCTAGGCCATGTGTAGTACCCCTACT											
ILMN_1343924												permuted_negative			1740164			TCTTTCCACAACAGTAGAATTTGTCCCCTGACGCTTGGAGCCCCGCAAAC											
ILMN_1343925												permuted_negative			4760129			ATTCTGCACCATGGCAAACAACCCACCATAAGGAGCTTACTTGCAAGCTG											
ILMN_1343926												permuted_negative			1300528			CCTTTTGGCATGCCCGCTCACTACTCTGTGCTGGCGTATCGGATGACCAG											
ILMN_1343927												permuted_negative			4810301			CTAAACAATTTTGTTGGGAGACCTGTGAAGCTCAATACAGCTACGTGCTG											
ILMN_1343928												permuted_negative			5720082			GCTACTAAGCTGTGCGAAGGAACGGACATACATGAGCCGACGCTAGAGAG											
ILMN_1343929												permuted_negative			510592			TCGCGATGGGAATATGGTGAACTGGTGAACCGCAGGGCCCCCCTTGGCCT											
ILMN_1343930												permuted_negative			5090110			CTACTTGAATTCGTGAGTAGGGCGGTTGGGAGCATCTAGGAGGGCTTAGG											
ILMN_1343931												permuted_negative			6560424			CCCCTCGGGATTGATTGACATTCAGCGGAGGCGGACATTTGGGGAGAACC											
ILMN_1343932												permuted_negative			3130424			CAGATGTCAGCTTTGACCGATGTACTCTGCAAGATAAGCACAACCCCTCT											
ILMN_1343933												permuted_negative			6520685			CTGGTGCTCGATTGGTTCCTGCCCCTTTATGATCGTGTGTGCAACCCCGC											
ILMN_1343934												permuted_negative			1170681			ACAAGGCCAAGGAGGTGAACTCCACCGGAGCACTCTCATCACAGGCAGGT											
ILMN_1343935												permuted_negative			2810020			TCTCATACACACGACGGTAGACACGAGGAGCTCACAACGTCCAAGGCGTA											
ILMN_1343936												permuted_negative			1440184			ACATTGGTTGCTCGCCCGCCACAGTTTGGACCGCTCGCTTAACTGAGCAC											
ILMN_1343937												permuted_negative			580379			AGTAGACCAATCGAGCTGCGTGCTGATAGGACACCCCCGGCGATTCTCAT											
ILMN_1343938												permuted_negative			5310341			GTGACACACCTCGGGGGCTGACATGCAATGGTTCCAAATACCAAATGTTC											
ILMN_1343939												permuted_negative			3610754			TGTAAACAGTTTGAAGCCCTTAGACTCCCAAATCGAGTAACTTTGGGGAG											
ILMN_1343940												permuted_negative			3060681			GGGATGAGGGTGCACGGAGTGGGTAAGCATGGAGTCTGAGACAAGTCAGC											
ILMN_1343941												permuted_negative			7400681			CGGGGACGAAGTGGCAGACGCCAAGTCAAGGTGGATCAAGTCAGTCACGA											
ILMN_1343942												permuted_negative			6760114			CTGGAAGCCATAGTGTGGGCCTTCCCACCTTAACACTTTGAACGGGACTG											
ILMN_1343943												permuted_negative			4290681			CCATTTGTGTCTCTCGAACACGTTTCCTCCGGCTTGGCCCATCCCCCGGC											
ILMN_1343944												permuted_negative			60750			AGCGGCGTGTCCTCCGACGCTCACACAAGTCGTCCGCTGATACGGATAAG											
ILMN_1343945												permuted_negative			4570689			GTGAGAGCAAGGGGTAAAGCCAGACTGATGCGGAACGCAGATGACCTGCC											
ILMN_1343946												permuted_negative			510754			CTGAGGTGAGCGTGCATGGGGCCGGGGAACAATGTTGGGTATGTTGGGGG											
ILMN_1343947												permuted_negative			3170048			GGCACAGTTTCTCTCCACATTTGTTCTCACCTTGCTTCGGAGATGCTCTC											
ILMN_1343948												permuted_negative			630373			GCTCATGCCGAAGGCCTGTGTTCGTTAAATTCGAGAATCCCCGTGGGAGT											
ILMN_1343949												permuted_negative			2630750			CTACACCTATGACCTACATTGAGTGGTCCGCCACACAGAGCTTCAGGCAG											
ILMN_1343950												permuted_negative			1740228			TGACACAGGTCCACCACAACAGACTGCGTCAGCCGAATCAGGGGAGCCAT											
ILMN_1343951												permuted_negative			620048			CTCGGTCCTGTGTGTGTTGAACCGTTCCCCCGTTTTGTCCTGGATGCCAG											
ILMN_1343952												permuted_negative			110709			TGCACCGCGCATTTCAACTACCTCTCATGAACGCGACCGAGAAGCGGATC											
ILMN_1343953												permuted_negative			6100743			GAGTAGGTGGAGACTCGAATGAGGATTGATTGATACCCTTTTATGCCTTC											
ILMN_1343954												permuted_negative			4060228			GCACTGTGCTTCGCAAACAGGAAAGGTGAACGCCAAGCCAACCCCCGCAG											
ILMN_1343955												permuted_negative			1090228			TATCGACGAGAGGCTACGCCAGGTGGCTCACACGTCTCCAGTTTTTGGTG											
ILMN_1343956												permuted_negative			7570360			CCTTTAGCTGAGAGTGTCTCGCCTCGTTTTCTCAGGGCCCTTTCGCGAAG											
ILMN_1343957												permuted_negative			6560360			GTCATGCCCTCTGCGTGATGCCCGTAGTTGACTATTCCTTGATCAGGAGC											
ILMN_1343958												permuted_negative			7380296			CCTCTGTTTACTCCGATCTCCCCGTCTCATCCCTTTTTCCGTGAGTGGTC											
ILMN_1343959												permuted_negative			6480324			GAGATCGGTAGTGTGCAGGTTAGCTGGGAGTCAGATTGCCGATATCTTTA											
ILMN_1343960												permuted_negative			7050521			GCGTCCACCCAACCGAATCCCCTGTCCTAATGGTAAGCGATGCTGAAACA											
ILMN_1343961												permuted_negative			6130360			AACATGGCAGATGGGACCGATGAACAGGGCTACCATACGCTACACCCTGG											
ILMN_1343962												permuted_negative			3370167			TCCGCCCTTAATCATGCTGACCCCCACGTGATAACCCACAGCTCACACTC											
ILMN_1343963												permuted_negative			1410626			GGGGTGGGCGGGCCATGCTTACACTCCTCAGATTCAGTGATTGCCACCCT											
ILMN_1343964												permuted_negative			5310059			GCAGAAAACGCGGAATCAAAGGCCGACATGCGGTCCGACAGATTCTCCCT											
ILMN_1343965												permuted_negative			6040719			GGCTGTTTAGGAATGAGGAACAATACGTGAGAACCAGCCAAAGGGGAAAC											
ILMN_1343966												permuted_negative			3060167			GCACTTGTCGGGTAACCACTGGGGCCTCCGTGAGATGGGGATTCGAAGCT											
ILMN_1343967												permuted_negative			430008			CACGGGACAATGCCTAATTTCTGTACATCTACCTCAGTCCCTTTTTTCTG											
ILMN_1343968												permuted_negative			160475			TCCTACGCAAACGGTGCTAGAGACCACATGACTACATCATACTCCAGGAT											
ILMN_1343969												permuted_negative			3800192			CCCAATCAGGCACGGCAATCACCAGTAGAGGATGTGAAACTGAGCAAGGG											
ILMN_1343970												permuted_negative			2350475			CAATGCGTCACCGCTTGAAGTATGGAGTCGGCACATGCGGCGAAAGATGA											
ILMN_1343971												permuted_negative			4210609			GGAAAGCTGAACTATCCCTCTAGCGCCAGCGAACTAGGCCACCATCCTGG											
ILMN_1343972												permuted_negative			6770671			TTGGGTGCTTCTCCTTTTGTTAGAGGTCTACACTCAAGCCTTGCGCCGGA											
ILMN_1343973												permuted_negative			5560458			GTCCAAGAGCGCCACGCCGAACCAGTGACGAGAATCATGTGCTCTGACAT											
ILMN_1343974												permuted_negative			4920092			CCGTGGGTCACACTCTTGTGGAGTGTCAAGACGGACAGTTCGTTGGGCTT											
ILMN_1343975												permuted_negative			5890059			TGCGCCTCTCCGTTCGACTCTAACCCCCAACCGCGACAGTGTCAACTCCC											
ILMN_1343977												permuted_negative			7570392			TTCCTGAAGTGCGCCAAGGTGCCGTCACCGTATCTGATGTGTGGTCTCTG											
ILMN_1343978												permuted_negative			6200092			CCGTGAGGAAAACCGCCCCAAGGTGGGCTCAATACACAACACTCTCTATC											
ILMN_1343979												permuted_negative			510414			GCCCTCGACACTCTGCCACCCGACAGTGGCGCTCCTGCGGCAATTCCTGT											
ILMN_1343980												permuted_negative			7510348			TGCTAACCCTTTCCCCTGGTCCCCTTCCCTTCATGATTCCTGCACACTGG											
ILMN_1343981												permuted_negative			7040253			AGAAAATAGCTGGACTGTTTGGAGGCCCACTGCTATTCATCACCGAGCTC											
ILMN_1343982												permuted_negative			7570747			GACCGAGGGCAAGTGTCCCCTACGTTCCGCATCCTCCAGCTATTCTTAGC											
ILMN_1343983												permuted_negative			7210097			TCACCTTTCGGAAGCTCCGCCTAGACGTTTCTCCTCACGCCGTTGCCCTC											
ILMN_1343984												permuted_negative			7380577			GTGTGTGAAGTGACTATCCTGCCTCTCCTACGGCTATCTTACCTGATTTT											
ILMN_1343985												permuted_negative			1510672			GCCAAGTCGTGGGCTTAGTGTCCTTTACGTGAACTAACAGCCAAGCATGG											
ILMN_1343986												permuted_negative			3400253			CAACTGTGGCCTATCGGAACAGGAAATACCCTTCATAGCAAACAAGGCGG											
ILMN_1343987												permuted_negative			6130128			CTGTTGAGGTCGCACGTTATAACCCAATGCGGTGCGGCGAGTTGCCCATA											
ILMN_1343988												permuted_negative			3370017			ATGCTGTCCCTCCAGCACAAGTATCCAGGAAGGGCACTATAGCCGGCCAC											
ILMN_1343989												permuted_negative			6660093			AATTTGCGCGACGGTGTGAATAGCAGCACACTGTTGGCTCCGGTCGATCA											
ILMN_1343990												permuted_negative			670142			TGCCTTTTCGTATGCGCGTACAGCCTCATATTCTCTGGAACCATATAGGC											
ILMN_1343991												permuted_negative			7400187			AGCCCTCACCTACACTCCCTGGGGTCGCGTCTACCGTGTGATAAACTCAT											
ILMN_1343992												permuted_negative			5080731			CAAATCTTTAGCGGGCACTGGGGGAGTGGAGAAAATATGTCGGCGAGCTG											
ILMN_1343993												permuted_negative			430706			GGGGCACTGGACCATTTAATTGACCGATCGCTCTTGGGCTCCGCCCATAG											
ILMN_1343994												permuted_negative			160647			GGTTATCCATTTCCACTGGCCAGAGACACACATCGAGATGCAGCCCCTGT											
ILMN_1343995												permuted_negative			3800746			GCCTACTCTCAGGTTCAGTCTCCTCTCATACCGTTCAACCCACGAGCTCT											
ILMN_1343996												permuted_negative			2350647			AGGGAGGGCGGGAGACGTATCGTGGCATTAGCTCAGTTGGAGCAAGCAGT											
ILMN_1343997												permuted_negative			4210471			TTAGCTTCCTAGGCCGATAATGGCTTAACTTCCCCATGTCTGGTGGCGGT											
ILMN_1343998												permuted_negative			2970551			AGATGGTCACTCCACGGAGGGTTGGTTTAATGATTCGACACTAACAAGTG											
ILMN_1343999												permuted_negative			6020301			CGTTGTATTTTCGACGCTACTTGTCTTCAGTGCAGGCCGCGAGTTTTCAC											
ILMN_1344000												permuted_negative			1740632			GCACGTAGTGGTGGACCTTTTGACTCTCTGTTTTCAGGGCCGCTAGTTGA											
ILMN_1344001												permuted_negative			4760082			TTCGCAGACGGCCAGGTAGCACCCGTGGGAGTCAATGTGAGATGTGCTCA											
ILMN_1344002												permuted_negative			1300129			GGATACGATGTGCAGGTCGCTGTCTGGTGCGTTGCGTGAGGAGTGACGGT											
ILMN_1344003												permuted_negative			4810402			GCTTTCATACAACAGCACGGGGGATATCCGGCCACCTATACTTCCTGCCT											
ILMN_1344004												permuted_negative			5720301			TAATCTGTATGCGGCGGCTCGCCAGCTCACCTCTACTTCAACCATGCTGT											
ILMN_1344005												permuted_negative			4180184			TGGCGTGCCTGTTCGGGATGTCATGTAGAAACCCCGGGTCAGCACAGCAT											
ILMN_1344006												permuted_negative			770274			GGAAATTGTACACCGCGGCGTCACGCGGGAGAAAGTTAGTGCAGTGCCAG											
ILMN_1344007												permuted_negative			6560685			ATCAGAACCCTGAACCGATCAGCCCAATGAGCCGACCAGGAAGGACCCCT											
ILMN_1344008												permuted_negative			1710372			GGCCCGAGGCGTAGGCCAAAAGGTCCTCGCTCTTTGAGATTAAGGTTCCC											
ILMN_1344009												permuted_negative			6520184			AGAGAGAGCCAAGGGAACGGTAGCCTGAAGGACATGAACACGGGCAAAGC											
ILMN_1344010												permuted_negative			1170435			TCTAATTGACGACCAGCCATTAGCTGTGATTGGACTGACCTAACGTTTGG											
ILMN_1344011												permuted_negative			2810435			CAAGATTGTGCTCCCATGTGTGGTACGCTTATAGGGGACACTTGCTGGGA											
ILMN_1344012												permuted_negative			1440156			TTCCAATGACCTGGCTTCGGTTTCGAGAAGCTACTGACCCGCTGTCCCCG											
ILMN_1344013												permuted_negative			580341			CACGAGAACTTACCCGAGAAAGGGACACTTGAATGAGGCGCGCAAGACGA											
ILMN_1344014												permuted_negative			5310133			CACTCTAGCGTAGACGGAAGTATTGATGGTTGGGCTGCGGGCTTACTCCC											
ILMN_1344015												permuted_negative			6040133			CATGCCGATCCGTACTGAGCCCTCGCAGGAAGGAACTTTGCTCCAGCAGG											
ILMN_1344016												permuted_negative			3060373			ATGCCTTAAGAACCCGATTTAGCCAGGACGGGCCCATGTTTATGGTGACC											
ILMN_1344017												permuted_negative			2450209			TCCGGTCGTGTCGCACAGGCTCCAACATGGAGTAGTAGTGAGGGTGACTC											
ILMN_1344018												permuted_negative			6760228			TTCGACGAAGCCGCTAGGGAACCCAGAGTGAGTGGAGTCGACAAAAGATC											
ILMN_1344019												permuted_negative			4290086			TCACTGAGGTGTGCATGTACTGGGAGCATTGGTATCTACCATCGAATTAG											
ILMN_1344020												permuted_negative			60709			TGGACCGCCAGAACTTAAAGGGCCAGCGAAGTGTGAAATCCCGAGGAAAC											
ILMN_1344021												permuted_negative			4570356			GGAACAACATGGTATGTGCAAAGTCCCCTACACGCGAATGGGTTTGAGCC											
ILMN_1344022												permuted_negative			3990114			AGACACCCTGTCCGGCACTCCCACTAATTGTTTCGAGCAGGTCGAGCCTT											
ILMN_1344023												permuted_negative			3170228			TGGAGCTCGTTTGCCGGATGTGCAATGAATCTATAAGCGACGGGTGGCCT											
ILMN_1344024												permuted_negative			630224			CGATGTTCTCCCCCCAACACCCGATCCCAGACGACAACAACCCAATTCTG											
ILMN_1344026												permuted_negative			7560095			GAGTCAGAGCTTAGGGTAGTGTCGGGAGGCACAGTTACTGGAAACAAGCC											
ILMN_1344027												permuted_negative			620743			GCTAGATCAGGACAACCTAGCTATCCCGTCGACATCCCCCTTACGGGGTC											
ILMN_1344028												permuted_negative			110343			TAAGCGGAAAAAGGCATGCGCCCGAATGAGAGTGGAGAACAGGCGAAGGG											
ILMN_1344029												permuted_negative			6100228			TCTTGCAATTTCCCCGTTGACGCGGAGGGACATCACGCAAGATCGCCTGG											
ILMN_1344030												permuted_negative			4060154			TGTCCCACTCAACTGGTGACTGCGCATGGGACTATATGTTTCAGGGCAGG											
ILMN_1344031												permuted_negative			1090154			TCCTTGTTATGCGGGGATTGCGGCCACTCTTTACACCTCATCCCTCACTT											
ILMN_1344032												permuted_negative			50564			CACCTTACCCACGGAATGGTAAGCCTACTTGGAGAAAACTACCCCCCTGC											
ILMN_1344033												permuted_negative			7150626			GGACTCTCTCCTAGACTCCACCACGCACCATTCACCCTACCATCGCTGTA											
ILMN_1344034												permuted_negative			7380228			ACTCCCCACACCTCCGCCAAGGCAAGAATCCACACATTACCACCCCTCCT											
ILMN_1344035												permuted_negative			6480008			GTATCCTGGAACGAAGATTACTCGCTGGCAGTGTGAGTGTTGCGCGGGAC											
ILMN_1344036												permuted_negative			7050167			AGCCGGGAACGTATCCTTGGAGTCTTGAATTGTTCCTGTGATTGCGGCGA											
ILMN_1344037												permuted_negative			6130167			GCCGCTGCATGACACGTGTTTCTCCAGTCCGGGCTATCCTAGGCGTCGAT											
ILMN_1344038												permuted_negative			160278			CCGCATGCAGATTGTGAGTCTGCGGCGATGTACCGGACGCTCTCGCATTG											
ILMN_1344039												permuted_negative			1410324			AGAACAAGAGGCGACCAGAGACAGACGACACGCCAGAGGAACCTCCGAGA											
ILMN_1344040												permuted_negative			2480059			CACGGTTCAGATCCCTCTGAGAAACTGGCACTCCTACACTTCTCACTGGG											
ILMN_1344041												permuted_negative			5290324			CATGTCCACACAGCGCACCTTTTGGATCGCACAGGTCAGTGAGAGTGGGA											
ILMN_1344042												permuted_negative			4050324			CTGCTGTTCGCTATACTGGTGATTTGTTCGTGGTGCCCGCCGTGGCTCTC											
ILMN_1344043												permuted_negative			430475			GGGTTCTGATGGTGCACGTGTATTCCACGCCGGCAGCAACCTGTACGGAC											
ILMN_1344044												permuted_negative			3840605			TATCTCAGTCTGGACGCCCAATGCCTTAGCCCTACGTCTATACCCTCAGC											
ILMN_1344045												permuted_negative			4220553			CTACTGAGTGACGAGCTTTACACTAGAGTGGCTTTGTGCTTACTTCTACC											
ILMN_1344046												permuted_negative			2350292			CTGGCTAAGGTCAGTCCCCTCTCGACTTCCCTCTAATGTCCCGATAGCCC											
ILMN_1344047												permuted_negative			4210671			CTCAGTGCTGCTAGCCCCGTTGGTTTGCCGGTATCGCCCATAGCCAGTCC											
ILMN_1344048												permuted_negative			6770050			ACCCTTTCTGTCGATAGCCCTATCAGCTGTTGCCCGTCTGGGTGTGGACG											
ILMN_1344049												permuted_negative			5560092			AAGGTTAAGATCCAGGAGGGCGAGATTGGAATGAGTCGTGGGTCTCGTCA											
ILMN_1344050												permuted_negative			4920059			CAGAGTATCCCCCAACAGTGTAGTGAAGGAGTTAAGCGGCACAACCACTC											
ILMN_1344051												permuted_negative			5890719			GTGAAGAACCCCGCCTACACCCAACCCAGTTAAACGAGACCAACCAGTTC											
ILMN_1344052												permuted_negative			6400692			TACTACCCCCTGGCGTTCGAGACCGGTCCAACAAGTTCGCCATTCTCTGG											
ILMN_1344053												permuted_negative			3840014			AGGACGGAGCTCTGCCCCAGCAACTGTGATGCTCGCTGTCGGCATTCTCG											
ILMN_1344054												permuted_negative			6200719			GCCGTGAGAGGAAGACGACTGAACCTGCCGACTTTCAACAGAGCACGCTG											
ILMN_1344055												permuted_negative			5490091			GAAGGCGATTGTGGGGCTGAAACGGTGGTGTGATAGGCGAAAAGGGGGTG											
ILMN_1344056												permuted_negative			3360070			GACGGCTCTTTGGTTAGCCGGGGATCTGGTGACTAACATCACCCTCCCTG											
ILMN_1344057												permuted_negative			1190286			CGGACTAAGGAGGACGGTATTACTACGCCGGAATGGACGGAGAAGGTGGT											
ILMN_1344058												permuted_negative			1710747			GTGTGCGTATGACTGTGGCCTTATGGCTCCTCTGCGAGGCATGTCCCCTT											
ILMN_1344059												permuted_negative			6960605			CCCACTGCAACACGTAGTGTGTCTAGCGATGATCAGTCGTGGCAGGCGTC											
ILMN_1344060												permuted_negative			5360400			AGCCACCTCCGGATCGGCTTCACATCACGATCGGCATCAACGGGGTCGTC											
ILMN_1344061												permuted_negative			2030497			TCCTAAGAGGTCCACGCCCAAGGCTAAGACCGGATCCCGAACAAAAATGT											
ILMN_1344062												permuted_negative			2490747			TCGGTGGCAGCATAGTTGTGTCTGGCGTAGGAGCTTTCGGGTGGCGGTTT											
ILMN_1344063												permuted_negative			2070692			ACCGTACCGGTTACCGACAGGGCAAGTATGCTCGTTTTGAAAGAGTAAGT											
ILMN_1344064												permuted_negative			1500497			ATGTGAAGCCAATGGCGGCTCAGTGTTTAGGCCCGCAATGGCTATTTACG											
ILMN_1344065												permuted_negative			3870328			CTGCTCGTCCAAGCACCTCAACTCAACCTAACCACGGCCATGCCGGAATC											
ILMN_1344066												permuted_negative			3140470			CCCACAAGGGTCGGGTGGCAACGCAGAAGTGTAACAAGCTCAGCCAGCAA											
ILMN_1344067												permuted_negative			2450470			CCCTCCCCTCACGTATGCTGCGTCTCATAAACCCTACGTACCTTAGCCCC											
ILMN_1344068												permuted_negative			2370692			CATCTCTGGAGCGAGCTCTGGGGTCCAACAGTTTCTCTATCTGCCACTGG											
ILMN_1344069												permuted_negative			6550768			TTGTAGCTGTAAGGCGATGTTGCCCTATATTATTGTCCGTGCGGCCTTGG											
ILMN_1344070												permuted_negative			6220128			AAGTGAATCAAGCTTTCATCTGCGTCACTCCTCGTCAGGCCTCTAGGGCT											
ILMN_1378483												permuted_negative			1990017			TACGGATACGACAACAGCAGGCTCACCGCCAGAGAATCTCCCCCCAGAAC											
ILMN_1378484												permuted_negative			3310017			ACGAACATCCAGTACGGCACGCGACCGACACCATCGAGCAGTACCTCTAC											
ILMN_1378485												permuted_negative			1070554			ATGCAGGGATCCCCCTTGTTACCGGGGAGGTGAAAAAGCTAACTCCACAG											
ILMN_1651199	Homo sapiens	RefSeq	XM_931492.1	ILMN_46046	LOC643334	XM_944551.1	XM_944551.1		643334	88959248	XM_944551.1	LOC643334	XP_949644.1	ILMN_1651199	1770632	S	1	ATGCGAGGCCCCAGGGTTCGGCCCCGCAGCGCCGCTGAGTCCAAGGACCG				2q37.3b	"PREDICTED: Homo sapiens hypothetical LOC643334 (LOC643334), mRNA."						XM_944551.1
ILMN_1651209	Homo sapiens	RefSeq	NM_182838.1	ILMN_8692	SLC35E2	NM_182838.1	NM_182838.1		9906	33469136	NM_182838.1	SLC35E2	NP_878258.1	ILMN_1651209	2940221	S	1103	TCACGGCGTACGCCCTCATGGGGAAAATCTCCCCGGTGACTTTCAGGTCC	1	-	1667141-1667190	1p36.33a	"Homo sapiens solute carrier family 35, member E2 (SLC35E2), mRNA."	"Double layer of lipid molecules that encloses all cells, and, in eukaryotes, many organelles; may be a single or double lipid bilayer; also includes associated proteins [goid 16020] [evidence IEA]; Penetrating at least one phospholipid bilayer of a membrane. May also refer to the state of being buried in the bilayer with no exposure outside the bilayer. When used to describe a protein, indicates that all or part of the peptide sequence is embedded in the membrane [goid 16021] [evidence IEA]"			MGC117254; MGC138494; DKFZp686M0869; FLJ34996; FLJ44537; MGC126715; MGC104754; KIAA0447	FLJ44537; MGC126715; MGC117254; MGC104754; MGC138494; DKFZp686M0869; KIAA0447; FLJ34996	NM_182838.1
ILMN_1651210	Homo sapiens	RefSeq	XM_941691.1	ILMN_138115	DUSP22	XM_941691.1	XM_941691.1		56940	89070645	XM_941691.1	DUSP22	XP_946784.1	ILMN_1651210	380154	I	2975	TGTGGACATGAGAGTTAGTTCTGTTTTGCCTGCACGGTGGGAGCGGCGTA				6p25.3b	"PREDICTED: Homo sapiens dual specificity phosphatase 22 (DUSP22), mRNA."	"A membrane-bounded organelle of eukaryotic cells in which chromosomes are housed and replicated. In most cells, the nucleus contains all of the cell's chromosomes except the organellar chromosomes, and is the site of RNA synthesis and processing. In some species, or in specialized cell types, RNA metabolism or DNA replication may be absent [goid 5634] [evidence IEA]; All of the contents of a cell excluding the plasma membrane and nucleus, but including other subcellular structures [goid 5737] [evidence IEA]"	"Any process that terminates the activity of the active enzyme MAP kinase [goid 188] [pmid 9205128] [evidence TAS]; The process of removing one or more phosphoric residues from a protein [goid 6470] [pmid 9205128] [evidence TAS]; A form of programmed cell death induced by external or internal signals that trigger the activity of proteolytic caspases, whose actions dismantle the cell and result in cell death. Apoptosis begins internally with condensation and subsequent fragmentation of the cell nucleus (blebbing) while the plasma membrane remains intact. Other characteristics of apoptosis include DNA fragmentation and the exposure of phosphatidyl serine on the cell surface [goid 6915] [pmid 9205128] [evidence TAS]; The biological process whose specific outcome is the progression of a multicellular organism over time from an initial condition (e.g. a zygote or a young adult) to a later condition (e.g. a multicellular animal or an aged adult) [goid 7275] [pmid 9205128] [evidence TAS]; The multiplication or reproduction of cells, resulting in the expansion of a cell population [goid 8283] [pmid 9205128] [evidence TAS]"	"Catalysis of the reaction: protein tyrosine phosphate + H2O = protein tyrosine + phosphate [goid 4725] [evidence IEA]; Catalysis of the reaction: protein serine/threonine/tyrosine phosphate + H2O = protein serine/threonine/tyrosine + phosphate [goid 8138] [evidence IEA]; Catalysis of the hydrolysis of various bonds, e.g. C-O, C-N, C-C, phosphoric anhydride bonds, etc. Hydrolase is the systematic name for any enzyme of EC class 3 [goid 16787] [evidence IEA]"			XM_941691.1
ILMN_1651221	Homo sapiens	RefSeq	XM_926225.1	ILMN_33528	LOC642820	XM_926225.1	XM_926225.1		642820	89031535	XM_926225.1	LOC642820	XP_931318.1	ILMN_1651221	2490538	S	61	GCCGCCCCCTGCTTCACGGAGCCTGGTCCCATCAACCGCCGAAGGGCTGA	10	+	83534280-83534329		"PREDICTED: Homo sapiens hypothetical protein LOC642820 (LOC642820), mRNA."						XM_926225.1
ILMN_1651228	Homo sapiens	RefSeq	NM_001031.4	ILMN_992	RPS28	NM_001031.4	NM_001031.4		6234	71565158	NM_001031.4	RPS28	NP_001022.1	ILMN_1651228	650349	S	329	CGCCACACGTAACTGAGATGCTCCTTTAAATAAAGCGTTTGTGTTTCAAG	19	+	8293227-8293276	19p13.2d	"Homo sapiens ribosomal protein S28 (RPS28), mRNA."	"The living contents of a cell; the matter contained within (but not including) the plasma membrane, usually taken to exclude large vacuoles and masses of secretory or ingested material. In eukaryotes it includes the nucleus and cytoplasm [goid 5622] [evidence IEA]; That part of the cytoplasm that does not contain membranous or particulate subcellular components [goid 5829] [pmid 12588972] [evidence EXP]; An intracellular organelle, about 200 A in diameter, consisting of RNA and protein. It is the site of protein biosynthesis resulting from translation of messenger RNA (mRNA). It consists of two subunits, one large and one small, each containing only protein and RNA. Both the ribosome and its subunits are characterized by their sedimentation coefficients, expressed in Svedberg units (symbol: S). Hence, the prokaryotic ribosome (70S) comprises a large (50S) subunit and a small (30S) subunit, while the eukaryotic ribosome (80S) comprises a large (60S) subunit and a small (40S) subunit. Two sites on the ribosomal large subunit are involved in translation, namely the aminoacyl site (A site) and peptidyl site (P site). Ribosomes from prokaryotes, eukaryotes, mitochondria, and chloroplasts have characteristically distinct ribosomal proteins [goid 5840] [evidence IEA]; The small subunit of the ribosome that is found in the cytosol of the cell. The cytosol is that part of the cytoplasm that does not contain membranous or particulate subcellular components [goid 22627] [pmid 15883184] [evidence IDA]"	The successive addition of amino acid residues to a nascent polypeptide chain during protein biosynthesis [goid 6414] [pmid 15189156] [evidence EXP]	The action of a molecule that contributes to the structural integrity of the ribosome [goid 3735] [pmid 15883184] [evidence IDA]; Interacting selectively with any protein or protein complex (a complex of two or more proteins that may include other nonprotein molecules) [goid 5515] [pmid 17353931] [evidence IPI]			NM_001031.4
ILMN_1651229	Homo sapiens	RefSeq	NM_014652.2	ILMN_10123	IPO13	NM_014652.2	NM_014652.2		9670	41281424	NM_014652.2	IPO13	NP_055467.2	ILMN_1651229	2510494	S	3437	ACAAGAGGCGGGTGAAGGAGATGGTGAAGGAGTTCACACTGCTGTGCCGG	1	+	44205856-44205905	1p34.1f	"Homo sapiens importin 13 (IPO13), mRNA."	"A membrane-bounded organelle of eukaryotic cells in which chromosomes are housed and replicated. In most cells, the nucleus contains all of the cell's chromosomes except the organellar chromosomes, and is the site of RNA synthesis and processing. In some species, or in specialized cell types, RNA metabolism or DNA replication may be absent [goid 5634] [evidence IEA]; Any of the numerous similar discrete openings in the nuclear envelope of a eukaryotic cell, where the inner and outer nuclear membranes are joined [goid 5643] [evidence IEA]; All of the contents of a cell excluding the plasma membrane and nucleus, but including other subcellular structures [goid 5737] [evidence IEA]"	"The aggregation, arrangement and bonding together of the nuclear localization signal of a protein with nuclear envelope proteins such as importins [goid 59] [evidence IEA]; The directed movement of proteins in a cell, including the movement of proteins between specific compartments or structures within a cell, such as organelles of a eukaryotic cell [goid 6886] [evidence IEA]"	"Interacting selectively with any protein or protein complex (a complex of two or more proteins that may include other nonprotein molecules) [goid 5515] [pmid 16189514] [evidence IPI]; Enables the directed movement of proteins into, out of, within or between cells [goid 8565] [evidence IEA]"	RANBP13; KIAA0724; IMP13; KAP13	KIAA0724; RANBP13; IMP13; KAP13	NM_014652.2
ILMN_1651230	Homo sapiens	RefSeq	XR_001529.1	ILMN_33434	TESSP1	XR_001529.1	XR_001529.1		360226	89040580	XR_001529.1	TESSP1		ILMN_1651230	2940041	A	883	GTGATGTCCCACAGTACACCCAGGCCAAACCCCTCCCAGCTGTTGCTGCT				16p13.3d	"PREDICTED: Homo sapiens testis serine protease 1 (TESSP1), misc RNA."	"The membrane surrounding a cell that separates the cell from its external environment. It consists of a phospholipid bilayer and associated proteins [goid 5886] [evidence IEA]; Tethered to a membrane by a covalently attached anchor, such as a lipid moiety, that is embedded in the membrane. When used to describe a protein, indicates that none of the peptide sequence is embedded in the membrane [goid 31225] [evidence IEA]"	The hydrolysis of a peptide bond or bonds within a protein [goid 6508] [evidence IEA]	"Catalysis of the hydrolysis of internal, alpha-peptide bonds in a polypeptide chain by a catalytic mechanism that involves a catalytic triad consisting of a serine nucleophile that is activated by a proton relay involving an acidic residue (e.g. aspartate or glutamate) and a basic residue (usually histidine) [goid 4252] [evidence IEA]; Catalysis of the hydrolysis of a peptide bond. A peptide bond is a covalent bond formed when the carbon atom from the carboxyl group of one amino acid shares electrons with the nitrogen atom from the amino group of a second amino acid [goid 8233] [evidence IEA]"			XR_001529.1
ILMN_1651232	Homo sapiens	RefSeq	XM_931271.1	ILMN_170711	LOC653113	XR_016352.1	XR_016352.1		653113	113423213	XR_016352.1	LOC653113		ILMN_1651232	1940544	A	390	GGGAGGCTCGGTCACAATCTCCGAGAGCACAGCCATCATCTCTCACGGTA	12	-	8279542-8279591	12p13.31b	"PREDICTED: Homo sapiens hypothetical LOC653113 (LOC653113), mRNA."						XR_016352.1
ILMN_1651235	Homo sapiens	RefSeq	NM_198595.1	ILMN_5058	AFAP1	NM_198595.2	NM_198595.2		60312	125661040	NM_198595.2	AFAP1	NP_940997.1	ILMN_1651235	3130458	I	160	CGCCCCGGGGCTCCATTGTTAAGGCGGCTGCGGCTCTGTCGGCTGTTCAG	4	-	7992344-7992393	4p16.1d	"Homo sapiens actin filament associated protein 1 (AFAP1), transcript variant 2, mRNA."	"All of the contents of a cell excluding the plasma membrane and nucleus, but including other subcellular structures [goid 5737] [evidence IEA]; Any of the various filamentous elements that form the internal framework of cells, and typically remain after treatment of the cells with mild detergent to remove membrane constituents and soluble components of the cytoplasm. The term embraces intermediate filaments, microfilaments, microtubules, the microtrabecular lattice, and other structures characterized by a polymeric filamentous nature and long-range order within the cell. The various elements of the cytoskeleton not only serve in the maintenance of cellular shape but also have roles in other cellular functions, including cellular movement, cell division, endocytosis, and movement of organelles [goid 5856] [evidence IEA]"		"Interacting selectively with monomeric or multimeric forms of actin, including actin filaments [goid 3779] [evidence IEA]"	AFAP-110; AFAP	AFAP-110	NM_198595.2
ILMN_1651236	Homo sapiens	RefSeq	NM_080920.2	ILMN_24028	GGTLC1	NM_080920.2	NM_080920.2		92086	30581158	NM_080920.2	GGTLC1	NP_563577.1	ILMN_1651236	4760411	I	118	GGTCCTGGGGAGCCACGGAAGGTTGTGGGTGCCAGAGGGTTGTGGTCAGA	20	-	23915345-23915394	20p11.21b	"Homo sapiens gamma-glutamyltransferase light chain 1 (GGTLC1), transcript variant C, mRNA."			Catalysis of the reaction: (5-L-glutamyl)-peptide + an amino acid = peptide + 5-L-glutamyl-amino acid [goid 3840] [evidence IEA]	MGC50550; dJ831C21.2	MGC50550; dJ831C21.2	NM_080920.2
ILMN_1651237	Homo sapiens	RefSeq	NM_030928.2	ILMN_18895	CDT1	NM_030928.2	NM_030928.2		81620	19923847	NM_030928.2	CDT1	NP_112190.1	ILMN_1651237	2630433	S	2585	GAGCCTCCAGAAGGGACTGGCCTCTGCCCACACCTTGACTTCAGTATTTC	16	+	87403077-87403126	16q24.3a	"Homo sapiens chromatin licensing and DNA replication factor 1 (CDT1), mRNA."	"A membrane-bounded organelle of eukaryotic cells in which chromosomes are housed and replicated. In most cells, the nucleus contains all of the cell's chromosomes except the organellar chromosomes, and is the site of RNA synthesis and processing. In some species, or in specialized cell types, RNA metabolism or DNA replication may be absent [goid 5634] [pmid 11125146] [evidence IDA]; That part of the nuclear content other than the chromosomes or the nucleolus [goid 5654] [pmid 12045100] [evidence EXP]; That part of the nuclear content other than the chromosomes or the nucleolus [goid 5654] [pmid 11125146] [evidence EXP]; That part of the nuclear content other than the chromosomes or the nucleolus [goid 5654] [pmid 11095689] [evidence EXP]; That part of the nuclear content other than the chromosomes or the nucleolus [goid 5654] [pmid 10436018] [evidence EXP]; That part of the nuclear content other than the chromosomes or the nucleolus [goid 5654] [pmid 11931757] [evidence EXP]; The Y-shaped region of a replicating DNA molecule, resulting from the separation of the DNA strands and in which the synthesis of new strands takes place. Also includes associated protein complexes [goid 5657] [evidence IPI]"	"A signal transduction based surveillance mechanism that prevents the initiation of mitosis until DNA replication is complete, thereby ensuring that progeny inherit a full complement of the genome [goid 76] [pmid 14672932] [evidence IDA]; The process whereby new strands of DNA are synthesized. The template for replication can either be an existing DNA molecule or RNA [goid 6260] [evidence IEA]; The progression of biochemical and morphological phases and events that occur in a cell during successive cell replication or nuclear replication events. Canonically, the cell cycle comprises the replication and segregation of genetic material followed by the division of the cell, but in endocycles or syncytial cells nuclear replication or nuclear division may not be followed by cell division [goid 7049] [evidence IEA]; A cell cycle process that modulates the frequency, rate or extent of the progression through the S phase of the mitotic cell cycle [goid 7090] [evidence IEA]; Any process that modulates the frequency, rate or extent of initiation of DNA replication; the process by which DNA becomes competent to replicate. In eukaryotes, replication competence is established in early G1 and lost during the ensuing S phase [goid 30174] [pmid 11125146] [evidence IDA]"	Interacting selectively with DNA (deoxyribonucleic acid) [goid 3677] [evidence ISS]; Interacting selectively with any protein or protein complex (a complex of two or more proteins that may include other nonprotein molecules) [goid 5515] [pmid 15232106] [evidence IPI]	DUP; RIS2	RIS2; DUP	NM_030928.2
ILMN_1651238	Homo sapiens	RefSeq	NM_080705.2	ILMN_18299	TRPV1	NM_080705.3	NM_080705.3		7442	117306162	NM_080705.3	TRPV1	NP_542436.2	ILMN_1651238	6480739	I	110	AGGCAACGCCGCTGACAAAGAACATTGCCGAAAGGTTCATGGGAGGCTCC	17	-	3498966-3499015	17p13.3a	"Homo sapiens transient receptor potential cation channel, subfamily V, member 1 (TRPV1), transcript variant 4, mRNA."	"The membrane surrounding a cell that separates the cell from its external environment. It consists of a phospholipid bilayer and associated proteins [goid 5886] [evidence IEA]; Penetrating at least one phospholipid bilayer of a plasma membrane. May also refer to the state of being buried in the bilayer with no exposure outside the bilayer [goid 5887] [pmid 9349813] [evidence TAS]; Double layer of lipid molecules that encloses all cells, and, in eukaryotes, many organelles; may be a single or double lipid bilayer; also includes associated proteins [goid 16020] [evidence IEA]; Penetrating at least one phospholipid bilayer of a membrane. May also refer to the state of being buried in the bilayer with no exposure outside the bilayer. When used to describe a protein, indicates that all or part of the peptide sequence is embedded in the membrane [goid 16021] [evidence IEA]; Double layer of lipid molecules that encloses all cells, and, in eukaryotes, many organelles; may be a single or double lipid bilayer; also includes associated proteins [goid 16020] [evidence IEA]; Penetrating at least one phospholipid bilayer of a membrane. May also refer to the state of being buried in the bilayer with no exposure outside the bilayer. When used to describe a protein, indicates that all or part of the peptide sequence is embedded in the membrane [goid 16021] [evidence IEA]; Double layer of lipid molecules that encloses all cells, and, in eukaryotes, many organelles; may be a single or double lipid bilayer; also includes associated proteins [goid 16020] [evidence IEA]; Penetrating at least one phospholipid bilayer of a membrane. May also refer to the state of being buried in the bilayer with no exposure outside the bilayer. When used to describe a protein, indicates that all or part of the peptide sequence is embedded in the membrane [goid 16021] [evidence IEA]"	"The directed movement of charged atoms or small charged molecules into, out of, within or between cells [goid 6811] [evidence IEA]; The directed movement of calcium (Ca) ions into, out of, within or between cells [goid 6816] [evidence IEA]; Any series of molecular signals initiated by the binding of an extracellular ligand to a receptor on the surface of the target cell [goid 7166] [pmid 9349813] [evidence TAS]; Behavior that is dependent upon the sensation of chemicals [goid 7635] [pmid 9349813] [evidence TAS]; The directed movement of charged atoms or small charged molecules into, out of, within or between cells [goid 6811] [evidence IEA]; The directed movement of charged atoms or small charged molecules into, out of, within or between cells [goid 6811] [evidence IEA]; The directed movement of charged atoms or small charged molecules into, out of, within or between cells [goid 6811] [evidence IEA]"	"Interacting selectively with a nucleotide, any compound consisting of a nucleoside that is esterified with (ortho)phosphate or an oligophosphate at any hydroxyl group on the ribose or deoxyribose moiety [goid 166] [evidence IEA]; Catalysis of facilitated diffusion of an ion (by an energy-independent process) by passage through a transmembrane aqueous pore or channel without evidence for a carrier-mediated mechanism [goid 5216] [evidence IEA]; Catalysis of facilitated diffusion of a calcium (by an energy-independent process) involving passage through a transmembrane aqueous pore or channel without evidence for a carrier-mediated mechanism [goid 5262] [pmid 9349813] [evidence TAS]; Interacting selectively with calcium ions (Ca2+) [goid 5509] [evidence IEA]; Interacting selectively with calmodulin, a calcium-binding protein with many roles, both in the calcium-bound and calcium-free states [goid 5516] [evidence IEA]; Interacting selectively with ATP, adenosine 5'-triphosphate, a universally important coenzyme and enzyme regulator [goid 5524] [evidence IEA]; Combining with an extracellular or intracellular messenger to initiate a change in cell activity [goid 4872] [evidence IEA]; Catalysis of facilitated diffusion of an ion (by an energy-independent process) by passage through a transmembrane aqueous pore or channel without evidence for a carrier-mediated mechanism [goid 5216] [evidence IEA]; Combining with an extracellular or intracellular messenger to initiate a change in cell activity [goid 4872] [evidence IEA]; Catalysis of facilitated diffusion of an ion (by an energy-independent process) by passage through a transmembrane aqueous pore or channel without evidence for a carrier-mediated mechanism [goid 5216] [evidence IEA]; Combining with an extracellular or intracellular messenger to initiate a change in cell activity [goid 4872] [evidence IEA]; Catalysis of facilitated diffusion of an ion (by an energy-independent process) by passage through a transmembrane aqueous pore or channel without evidence for a carrier-mediated mechanism [goid 5216] [evidence IEA]"	VR1; DKFZp434K0220	VR1; DKFZp434K0220	NM_080705.3
ILMN_1651249	Homo sapiens	RefSeq	XM_942596.1	ILMN_43181	LOC652879	XM_942596.1	XM_942596.1		652879	89065185	XM_942596.1	LOC652879	XP_947689.1	ILMN_1651249	2470482	S	685	ATGGCTAAAAAAGAAAGAGAAAGTCAGATTGGGACCATTAAAACTTATTA					"PREDICTED: Homo sapiens similar to phosphodiesterase 4D interacting protein isoform 2 (LOC652879), mRNA."						XM_942596.1
ILMN_1651253	Homo sapiens	RefSeq	XM_933686.1	ILMN_39236	LOC644150	XM_933686.1	XM_933686.1		644150	89024717	XM_933686.1	LOC644150	XP_938779.1	ILMN_1651253	3830112	I	1513	CCCACCCCATGCTCAAGCTGTAATTCAGTTGGCATACAGGCTTGGAATTG	7	+	29920718-29920767	7p15.1c-p15.1b	"PREDICTED: Homo sapiens similar to SH3 domain binding protein CR16, transcript variant 2 (LOC644150), mRNA."						XM_933686.1
ILMN_1651254	Homo sapiens	RefSeq	NM_005578.2	ILMN_179565	LPP	NM_005578.2	NM_005578.2		4026	59853294	NM_005578.2	LPP	NP_005569.1	ILMN_1651254	6350711	S	6175	GTGCCTCAAGTCCATTTCTTGGGATCGCTCGTTTGGTGCACTCTCGTGGG	3	+	190079051-190079100	3q28a	"Homo sapiens LIM domain containing preferred translocation partner in lipoma (LPP), mRNA."	"The part of a cell or its extracellular environment in which a gene product is located. A gene product may be located in one or more parts of a cell and its location may be as specific as a particular macromolecular complex, that is, a stable, persistent association of macromolecules that function together [goid 5575] [evidence ND ]; A membrane-bounded organelle of eukaryotic cells in which chromosomes are housed and replicated. In most cells, the nucleus contains all of the cell's chromosomes except the organellar chromosomes, and is the site of RNA synthesis and processing. In some species, or in specialized cell types, RNA metabolism or DNA replication may be absent [goid 5634] [evidence IEA]; All of the contents of a cell excluding the plasma membrane and nucleus, but including other subcellular structures [goid 5737] [evidence IEA]; The membrane surrounding a cell that separates the cell from its external environment. It consists of a phospholipid bilayer and associated proteins [goid 5886] [evidence IEA]; A specialized region of connection between two cells or between a cell and the extracellular matrix [goid 30054] [evidence IEA]"	"The attachment of a cell, either to another cell or to an underlying substrate such as the extracellular matrix, via cell adhesion molecules [goid 7155] [evidence IEA]; Any process specifically pertinent to the functioning of integrated living units: cells, tissues, organs, and organisms. A process is a collection of molecular events with a defined beginning and end [goid 8150] [evidence ND ]"	"Elemental activities, such as catalysis or binding, describing the actions of a gene product at the molecular level. A given gene product may exhibit one or more molecular functions [goid 3674] [evidence ND ]; Interacting selectively with any protein or protein complex (a complex of two or more proteins that may include other nonprotein molecules) [goid 5515] [evidence IEA]; Interacting selectively with zinc (Zn) ions [goid 8270] [evidence IEA]; Interacting selectively with any metal ion [goid 46872] [evidence IEA]"			NM_005578.2
ILMN_1651259	Homo sapiens	RefSeq	NM_001001521.1	ILMN_36529	FLJ36848	XM_930136.2	XM_930136.2		647115	113412872	XM_930136.2	FLJ36848	XP_935229.1	ILMN_1651259	6560392	I	1183	GGGAGGTGTTTAGGAGAAAGTAGGGGCTGTGGGTGTCGGGAGCCGGCTGA	2	-	63921590-63921639	2p15a	"PREDICTED: Homo sapiens hypothetical LOC647115 (FLJ36848), mRNA."					UGPP2; UDPG; pHC379; UDPGP2	XM_930136.2
ILMN_1651260	Homo sapiens	RefSeq	NM_057749.1	ILMN_17027	CCNE2	NM_057749.1	NM_057749.1		9134	17318564	NM_057749.1	CCNE2	NP_477097.1	ILMN_1651260	1450041	I	687	TATTCATTGCTTCCAAACTTGAGGAAATCTATGCTCCTAAACTCCAAGAG	8	-	95966932-95966962:95969331-95969349	8q22.1c	"Homo sapiens cyclin E2 (CCNE2), mRNA."	"A membrane-bounded organelle of eukaryotic cells in which chromosomes are housed and replicated. In most cells, the nucleus contains all of the cell's chromosomes except the organellar chromosomes, and is the site of RNA synthesis and processing. In some species, or in specialized cell types, RNA metabolism or DNA replication may be absent [goid 5634] [evidence IEA]; That part of the nuclear content other than the chromosomes or the nucleolus [goid 5654] [pmid 9840943] [evidence EXP]; That part of the nuclear content other than the chromosomes or the nucleolus [goid 5654] [pmid 10454565] [evidence EXP]; That part of the nuclear content other than the chromosomes or the nucleolus [goid 5654] [pmid 7629134] [evidence EXP]; That part of the cytoplasm that does not contain membranous or particulate subcellular components [goid 5829] [pmid 9840943] [evidence EXP]; That part of the cytoplasm that does not contain membranous or particulate subcellular components [goid 5829] [pmid 7799941] [evidence EXP]; That part of the cytoplasm that does not contain membranous or particulate subcellular components [goid 5829] [pmid 11907280] [evidence EXP]; A membrane-bounded organelle of eukaryotic cells in which chromosomes are housed and replicated. In most cells, the nucleus contains all of the cell's chromosomes except the organellar chromosomes, and is the site of RNA synthesis and processing. In some species, or in specialized cell types, RNA metabolism or DNA replication may be absent [goid 5634] [evidence IEA]; A membrane-bounded organelle of eukaryotic cells in which chromosomes are housed and replicated. In most cells, the nucleus contains all of the cell's chromosomes except the organellar chromosomes, and is the site of RNA synthesis and processing. In some species, or in specialized cell types, RNA metabolism or DNA replication may be absent [goid 5634] [evidence IEA]"	"A point in the eukaryotic cell cycle where progress through the cycle can be halted until conditions are suitable for the cell to proceed to the next stage [goid 75] [pmid 9858585] [evidence TAS]; Any process that modulates the frequency, rate or extent of CDK activity [goid 79] [pmid 9840943] [evidence TAS]; The progression of biochemical and morphological phases and events that occur in a cell during successive cell replication or nuclear replication events. Canonically, the cell cycle comprises the replication and segregation of genetic material followed by the division of the cell, but in endocycles or syncytial cells nuclear replication or nuclear division may not be followed by cell division [goid 7049] [evidence IEA]; The process resulting in the physical partitioning and separation of a cell into daughter cells [goid 51301] [evidence IEA]; The progression of biochemical and morphological phases and events that occur in a cell during successive cell replication or nuclear replication events. Canonically, the cell cycle comprises the replication and segregation of genetic material followed by the division of the cell, but in endocycles or syncytial cells nuclear replication or nuclear division may not be followed by cell division [goid 7049] [evidence IEA]; The process resulting in the physical partitioning and separation of a cell into daughter cells [goid 51301] [evidence IEA]; The process by which DNA replication is started; this involves the separation of a stretch of the DNA double helix, the recruitment of DNA polymerases and the initiation of polymerase action [goid 6270] [evidence IEA]; The process resulting in the physical partitioning and separation of a cell into daughter cells [goid 51301] [evidence IEA]; Any process that modulates the rate or extent of progression through the cell cycle [goid 51726] [evidence IEA]"	"Interacting selectively with any protein or protein complex (a complex of two or more proteins that may include other nonprotein molecules) [goid 5515] [pmid 9840943] [evidence IPI]; Interacting selectively with any protein or protein complex (a complex of two or more proteins that may include other nonprotein molecules) [goid 5515] [pmid 15232106] [evidence IPI]; Modulates the activity of a cyclin-dependent protein kinase, enzymes of the protein kinase family that are regulated through association with cyclins and other proteins [goid 16538] [evidence IEA]"	CYCE2	CYCE2	NM_057749.1
ILMN_1651262	Homo sapiens	RefSeq	NM_031266.2	ILMN_1758	HNRNPAB	NM_004499.3	NM_004499.3		3182	55956920	NM_004499.3	HNRNPAB	NP_004490.2	ILMN_1651262	5810440	A	1278	CCAGAGCTCTAGGTGTTTAGGCAGCGTGTGGTGTCTGAGAGGCCATAGCG	5	+	177570393-177570442	5q35.3b	"Homo sapiens heterogeneous nuclear ribonucleoprotein A/B (HNRNPAB), transcript variant 2, mRNA."	"A membrane-bounded organelle of eukaryotic cells in which chromosomes are housed and replicated. In most cells, the nucleus contains all of the cell's chromosomes except the organellar chromosomes, and is the site of RNA synthesis and processing. In some species, or in specialized cell types, RNA metabolism or DNA replication may be absent [goid 5634] [evidence ISS]; All of the contents of a cell excluding the plasma membrane and nucleus, but including other subcellular structures [goid 5737] [evidence ISS]"	"A transition where an epithelial cell loses apical/basolateral polarity, severs intercellular adhesive junctions, degrades basement membrane components and becomes a migratory mesenchymal cell [goid 1837] [evidence ISS]; Any process that activates or increases the frequency, rate or extent of the DNA-dependent transcription of a specific gene or genes [goid 43193] [evidence ISS]"	"Interacting selectively with a nucleotide, any compound consisting of a nucleoside that is esterified with (ortho)phosphate or an oligophosphate at any hydroxyl group on the ribose or deoxyribose moiety [goid 166] [evidence IEA]; The function of binding to a specific DNA sequence in order to modulate transcription. The transcription factor may or may not also interact selectively with a protein or macromolecular complex [goid 3700] [evidence ISS]; Interacting selectively with pre-messenger RNA (pre-mRNA) or messenger RNA (mRNA) [goid 3729] [pmid 8999813] [evidence TAS]; Interacting selectively with any protein or protein complex (a complex of two or more proteins that may include other nonprotein molecules) [goid 5515] [pmid 17353931] [evidence IPI]; Interacting selectively with DNA of a specific nucleotide composition, e.g. GC-rich DNA binding, or with a specific sequence motif or type of DNA e.g. promotor binding or rDNA binding [goid 43565] [evidence ISS]"	ABBP1; FLJ40338	FLJ40338; ABBP1	NM_004499.3
ILMN_1651268	Homo sapiens	RefSeq	NM_058169.2	ILMN_170727	LOH12CR1	NM_058169.2	NM_058169.2		118426	31377627	NM_058169.2	LOH12CR1	NP_477517.1	ILMN_1651268	5900035	S	1834	GCAAGGACTGGAGAAGCAAAGAGTGGAATGTGAGGAGCAGACCTAGGCAG	12	+	12510889-12510938	12p13.2a	"Homo sapiens loss of heterozygosity, 12, chromosomal region 1 (LOH12CR1), mRNA."				LOH1CR12	LOH1CR12	NM_058169.2
ILMN_1651278	Homo sapiens	RefSeq	NM_024700.2	ILMN_179658	SNIP1	NM_024700.2	NM_024700.2		79753	21314719	NM_024700.2	SNIP1	NP_078976.2	ILMN_1651278	2690270	S	2230	CCCAAGGTTGGAAAGCAGGGGAATTTCCCAGTGTCCTAGTTTTCCACCAG	1	-	38002333-38002382	1p34.3c	"Homo sapiens Smad nuclear interacting protein 1 (SNIP1), mRNA."	"A membrane-bounded organelle of eukaryotic cells in which chromosomes are housed and replicated. In most cells, the nucleus contains all of the cell's chromosomes except the organellar chromosomes, and is the site of RNA synthesis and processing. In some species, or in specialized cell types, RNA metabolism or DNA replication may be absent [goid 5634] [evidence IEA]"	"Any process that modulates the frequency, rate or extent of DNA-dependent transcription [goid 6355] [evidence IEA]; A series of reactions initiated by the activation of the transcription factor NF-kappaB. NF-kappaB is sequestered by the inhibitor I-kappaB, and is released when I-kappaB is phosphorylated by activated I-kappaB kinase [goid 7249] [evidence IEA]"	Interacting selectively with any protein or protein complex (a complex of two or more proteins that may include other nonprotein molecules) [goid 5515] [pmid 17157259] [evidence IPI]	RP3-423B22.3; dJ423B22.2; FLJ12553	RP3-423B22.3; dJ423B22.2; FLJ12553	NM_024700.2
ILMN_1651279	Homo sapiens	RefSeq	XM_928390.1	ILMN_31362	LOC645349	XM_928390.1	XM_928390.1		645349	88942729	XM_928390.1	LOC645349	XP_933483.1	ILMN_1651279	6180274	S	3	GGCCGCCCATAGACCATTTGGCATGTACTTCCTCCCCTCTGAGGTCCATA	1	+	53393313-53393362		"PREDICTED: Homo sapiens hypothetical protein LOC645349 (LOC645349), mRNA."						XM_928390.1
ILMN_1651281	Homo sapiens	RefSeq	XM_374273.3	ILMN_37660	LOC389669	XM_374273.3	XM_374273.3		389669	89028143	XM_374273.3	LOC389669	XP_374273.3	ILMN_1651281	1500523	S	170	ATCAGCACTGTTGAAAGAAGAAAAAATGTCAGTGCTATCTCCTGAAATCA	8	-	74334222-74334247:74334248-74334271		"PREDICTED: Homo sapiens hypothetical LOC389669 (LOC389669), mRNA."						XM_374273.3
ILMN_1651282	Homo sapiens	RefSeq	NM_130778.1	ILMN_166420	COL17A1	NM_000494.3	NM_000494.3		1308	119829186	NM_000494.3	COL17A1	NP_000485.3	ILMN_1651282	990372	A	5426	GCTGGGGACACAGCATCAGCTCAAGACGTCACCCTCCATTCTGCACTCAG	10	-	105798865-105798879:105799157-105799191	10q25.1a	"Homo sapiens collagen, type XVII, alpha 1 (COL17A1), mRNA."	"The space external to the outermost structure of a cell. For cells without external protective or external encapsulating structures this refers to space outside of the plasma membrane. This term covers the host cell environment outside an intracellular parasite [goid 5576] [evidence IEA]; A thin layer of dense material found in various animal tissues interposed between the cells and the adjacent connective tissue. It consists of the basal lamina plus an associated layer of reticulin fibers [goid 5604] [evidence IEA]; Penetrating at least one phospholipid bilayer of a plasma membrane. May also refer to the state of being buried in the bilayer with no exposure outside the bilayer [goid 5887] [pmid 9012408] [evidence TAS]; A specialized region of connection between two cells including but not limited to gap junctions, desmosomes, and tight junctions, but excluding direct cytoplasmic junctions such as ring canals [goid 5911] [pmid 9012408] [evidence TAS]; Double layer of lipid molecules that encloses all cells, and, in eukaryotes, many organelles; may be a single or double lipid bilayer; also includes associated proteins [goid 16020] [evidence IEA]"	"The binding of a cell to the extracellular matrix via adhesion molecules [goid 7160] [pmid 9012408] [evidence TAS]; The process whose specific outcome is the progression of the epidermis over time, from its formation to the mature structure. The epidermis is the outer epithelial layer of a plant or animal, it may be a single layer that produces an extracellular material (e.g. the cuticle of arthropods) or a complex stratified squamous epithelium, as in the case of many vertebrate species [goid 8544] [pmid 9012408] [evidence TAS]"	The action of a molecule that contributes to the structural integrity of a complex or assembly within or outside a cell [goid 5198] [evidence IEA]	KIAA0204; BA16H23.2; BPAG2; BP180; LAD-1	BA16H23.2; KIAA0204; BP180; LAD-1; BPAG2	NM_000494.3
ILMN_1651285	Homo sapiens	RefSeq	NM_181844.2	ILMN_23358	BCL6B	NM_181844.2	NM_181844.2		255877	38327514	NM_181844.2	BCL6B	NP_862827.1	ILMN_1651285	1260093	S	3490	GCAGATTGGATGGGCAGGTGGAGAATGCCTGGGGGTAGAAATGTTAGATC	17	+	6873650-6873685	17p13.1d	"Homo sapiens B-cell CLL/lymphoma 6, member B (zinc finger protein) (BCL6B), mRNA."	"The living contents of a cell; the matter contained within (but not including) the plasma membrane, usually taken to exclude large vacuoles and masses of secretory or ingested material. In eukaryotes it includes the nucleus and cytoplasm [goid 5622] [evidence IEA]; A membrane-bounded organelle of eukaryotic cells in which chromosomes are housed and replicated. In most cells, the nucleus contains all of the cell's chromosomes except the organellar chromosomes, and is the site of RNA synthesis and processing. In some species, or in specialized cell types, RNA metabolism or DNA replication may be absent [goid 5634] [evidence IEA]"	"Any process that stops, prevents or reduces the frequency, rate or extent of transcription from an RNA polymerase II promoter [goid 122] [evidence IEA]"	Interacting selectively with DNA (deoxyribonucleic acid) [goid 3677] [evidence IEA]; Interacting selectively with any protein or protein complex (a complex of two or more proteins that may include other nonprotein molecules) [goid 5515] [evidence IEA]; Interacting selectively with zinc (Zn) ions [goid 8270] [evidence IEA]; Any transcription regulator activity that prevents or downregulates transcription [goid 16564] [evidence IEA]; Interacting selectively with any metal ion [goid 46872] [evidence IEA]	ZBTB28; ZNF62; BAZF	BAZF; ZBTB28; ZNF62	NM_181844.2
ILMN_1651286	Homo sapiens	RefSeq	NM_014552.2	ILMN_27448	GRHL1	NM_014552.2	NM_014552.2		29841	38045900	NM_014552.2	GRHL1	NP_055367.2	ILMN_1651286	2030053	I	358	GAGAGAAGGTCATCAACAGCAAAGCCAGAGGTGGAGCACCCTGAGCCAGA	2	+	10016375-10016424	2p25.1d	"Homo sapiens grainyhead-like 1 (Drosophila) (GRHL1), transcript variant 1, mRNA."	"A membrane-bounded organelle of eukaryotic cells in which chromosomes are housed and replicated. In most cells, the nucleus contains all of the cell's chromosomes except the organellar chromosomes, and is the site of RNA synthesis and processing. In some species, or in specialized cell types, RNA metabolism or DNA replication may be absent [goid 5634] [pmid 18029348] [evidence IDA]; A membrane-bounded organelle of eukaryotic cells in which chromosomes are housed and replicated. In most cells, the nucleus contains all of the cell's chromosomes except the organellar chromosomes, and is the site of RNA synthesis and processing. In some species, or in specialized cell types, RNA metabolism or DNA replication may be absent [goid 5634] [evidence IEA]; A small, dense body one or more of which are present in the nucleus of eukaryotic cells. It is rich in RNA and protein, is not bounded by a limiting membrane, and is not seen during mitosis. Its prime function is the transcription of the nucleolar DNA into 45S ribosomal-precursor RNA, the processing of this RNA into 5.8S, 18S, and 28S components of ribosomal RNA, and the association of these components with 5S RNA and proteins synthesized outside the nucleolus. This association results in the formation of ribonucleoprotein precursors; these pass into the cytoplasm and mature into the 40S and 60S subunits of the ribosome [goid 5730] [pmid 18029348] [evidence IDA]; All of the contents of a cell excluding the plasma membrane and nucleus, but including other subcellular structures [goid 5737] [pmid 18029348] [evidence IDA]; A compound membranous cytoplasmic organelle of eukaryotic cells, consisting of flattened, ribosome-free vesicles arranged in a more or less regular stack. The Golgi apparatus differs from the endoplasmic reticulum in often having slightly thicker membranes, appearing in sections as a characteristic shallow semicircle so that the convex side (cis or entry face) abuts the endoplasmic reticulum, secretory vesicles emerging from the concave side (trans or exit face). In vertebrate cells there is usually one such organelle, while in invertebrates and plants, where they are known usually as dictyosomes, there may be several scattered in the cytoplasm. The Golgi apparatus processes proteins produced on the ribosomes of the rough endoplasmic reticulum; such processing includes modification of the core oligosaccharides of glycoproteins, and the sorting and packaging of proteins for transport to a variety of cellular locations. Three different regions of the Golgi are now recognized both in terms of structure and function: cis, in the vicinity of the cis face, trans, in the vicinity of the trans face, and medial, lying between the cis and trans regions [goid 5794] [pmid 18029348] [evidence IDA]"	"The synthesis of either RNA on a template of DNA or DNA on a template of RNA [goid 6350] [evidence IEA]; Any process that modulates the frequency, rate or extent of DNA-dependent transcription [goid 6355] [evidence IEA]; The biological process whose specific outcome is the progression of a multicellular organism over time from an initial condition (e.g. a zygote or a young adult) to a later condition (e.g. a multicellular animal or an aged adult) [goid 7275] [evidence IEA]"	Interacting selectively with DNA (deoxyribonucleic acid) [goid 3677] [evidence IEA]	TFCP2L2; LBP32; LBP-32; MGR	TFCP2L2; MGR; LBP32; LBP-32	NM_014552.2
ILMN_1651288	Homo sapiens	RefSeq	XM_295058.4	ILMN_34762	LOC339760	XM_295058.4	XM_295058.4		339760	88953660	XM_295058.4	LOC339760	XP_295058.4	ILMN_1651288	6130021	S	1046	AACTTGGGGCTGCCTGTCCCCACTCGAAAGCCAACCCCGCTTCCCCCAAA	2	+	127363193-127363242	2q14.3d	"PREDICTED: Homo sapiens hypothetical LOC339760 (LOC339760), mRNA."						XM_295058.4
ILMN_1651292	Homo sapiens	RefSeq	XM_927728.1	ILMN_42692	LOC644613	XM_927728.1	XM_927728.1		644613	89034057	XM_927728.1	LOC644613	XP_932821.1	ILMN_1651292	2680739	S	276	TGGCGGCGGAGTTCGGTGGGCTGGGAGGTGTCGCAGCGCGCACTTCATTT	11	+	64302762-64302811		"PREDICTED: Homo sapiens hypothetical protein LOC644613 (LOC644613), mRNA."						XM_927728.1
ILMN_1651296	Homo sapiens	RefSeq	NM_002020.1	ILMN_170322	LOC143666	XM_001127524.1	XM_001127524.1		143666	113422227	XM_001127524.1	LOC143666	XP_001127524.1	ILMN_1651296	2600136	I	297	TATCCAGCCTCCCACAAGAAGCTGGTGGAGCAGAGTGTTCCCTGACTCCT	11	+	564104-564153	11p15.5d	"PREDICTED: Homo sapiens hypothetical protein LOC143666 (LOC143666), mRNA."					PCL; FLT41; VEGFR3	XM_001127524.1
ILMN_1651303	Homo sapiens	RefSeq	NM_032279.2	ILMN_162220	ATP13A4	NM_032279.2	NM_032279.2		84239	66932948	NM_032279.2	ATP13A4	NP_115655.2	ILMN_1651303	780195	S	3941	GGGCCAAGAATTTCTATGGGCCAAGAGACAAGCAGGCTAAAGGGGAAAAA	3	-	194602843-194602892	3q29b	"Homo sapiens ATPase type 13A4 (ATP13A4), mRNA."	"Double layer of lipid molecules that encloses all cells, and, in eukaryotes, many organelles; may be a single or double lipid bilayer; also includes associated proteins [goid 16020] [evidence IEA]; Penetrating at least one phospholipid bilayer of a membrane. May also refer to the state of being buried in the bilayer with no exposure outside the bilayer. When used to describe a protein, indicates that all or part of the peptide sequence is embedded in the membrane [goid 16021] [evidence IEA]"	"The directed movement of substances (such as macromolecules, small molecules, ions) into, out of, within or between cells, or within a multicellular organism [goid 6810] [evidence IEA]; The directed movement of cations, atoms or small molecules with a net positive charge, into, out of, within or between cells [goid 6812] [evidence IEA]"	"Interacting selectively with a nucleotide, any compound consisting of a nucleoside that is esterified with (ortho)phosphate or an oligophosphate at any hydroxyl group on the ribose or deoxyribose moiety [goid 166] [evidence IEA]; Interacting selectively with magnesium (Mg) ions [goid 287] [evidence IEA]; Interacting selectively with ATP, adenosine 5'-triphosphate, a universally important coenzyme and enzyme regulator [goid 5524] [evidence IEA]; Catalysis of the transfer of a solute or solutes from one side of a membrane to the other according to the reaction: ATP + H2O = ADP + phosphate, to directly drive the transport of ions across a membrane. The reaction is characterized by the transient formation of a high-energy aspartyl-phosphoryl-enzyme intermediate [goid 15662] [evidence IEA]; Catalysis of the hydrolysis of various bonds, e.g. C-O, C-N, C-C, phosphoric anhydride bonds, etc. Hydrolase is the systematic name for any enzyme of EC class 3 [goid 16787] [evidence IEA]; Catalysis of the hydrolysis of an acid anhydride to directly drive the transport of a substance across a membrane [goid 16820] [evidence IEA]; Catalysis of the reaction: ATP + H2O = ADP + phosphate. May or may not be coupled to another reaction [goid 16887] [evidence IEA]"	MGC126545; DKFZp761I1011	MGC126545; DKFZp761I1011	NM_032279.2
ILMN_1651309	Homo sapiens	RefSeq	XM_926826.1	ILMN_17797	DIAPH2	NM_006729.3	NM_006729.3		1730	115527115	NM_006729.3	DIAPH2	NP_006720.1	ILMN_1651309	1850538	A	6966	AGCTACAGGCCCAAAGGGTGGAGCCCTGAGAAAGAGGATTACTGCCAGGC	X	+	96744283-96744332	Xq21.33b-q21.33c	"Homo sapiens diaphanous homolog 2 (Drosophila) (DIAPH2), transcript variant 156, mRNA."	"All of the contents of a cell excluding the plasma membrane and nucleus, but including other subcellular structures [goid 5737] [pmid 18029348] [evidence IDA]; All of the contents of a cell excluding the plasma membrane and nucleus, but including other subcellular structures [goid 5737] [evidence IEA]; Small irregularly shaped intracellular vesicles to which endocytosed molecules are initially delivered [goid 5769] [evidence IEA]; A compound membranous cytoplasmic organelle of eukaryotic cells, consisting of flattened, ribosome-free vesicles arranged in a more or less regular stack. The Golgi apparatus differs from the endoplasmic reticulum in often having slightly thicker membranes, appearing in sections as a characteristic shallow semicircle so that the convex side (cis or entry face) abuts the endoplasmic reticulum, secretory vesicles emerging from the concave side (trans or exit face). In vertebrate cells there is usually one such organelle, while in invertebrates and plants, where they are known usually as dictyosomes, there may be several scattered in the cytoplasm. The Golgi apparatus processes proteins produced on the ribosomes of the rough endoplasmic reticulum; such processing includes modification of the core oligosaccharides of glycoproteins, and the sorting and packaging of proteins for transport to a variety of cellular locations. Three different regions of the Golgi are now recognized both in terms of structure and function: cis, in the vicinity of the cis face, trans, in the vicinity of the trans face, and medial, lying between the cis and trans regions [goid 5794] [pmid 18029348] [evidence IDA]; All of the contents of a cell excluding the plasma membrane and nucleus, but including other subcellular structures [goid 5737] [pmid 18029348] [evidence IDA]; A compound membranous cytoplasmic organelle of eukaryotic cells, consisting of flattened, ribosome-free vesicles arranged in a more or less regular stack. The Golgi apparatus differs from the endoplasmic reticulum in often having slightly thicker membranes, appearing in sections as a characteristic shallow semicircle so that the convex side (cis or entry face) abuts the endoplasmic reticulum, secretory vesicles emerging from the concave side (trans or exit face). In vertebrate cells there is usually one such organelle, while in invertebrates and plants, where they are known usually as dictyosomes, there may be several scattered in the cytoplasm. The Golgi apparatus processes proteins produced on the ribosomes of the rough endoplasmic reticulum; such processing includes modification of the core oligosaccharides of glycoproteins, and the sorting and packaging of proteins for transport to a variety of cellular locations. Three different regions of the Golgi are now recognized both in terms of structure and function: cis, in the vicinity of the cis face, trans, in the vicinity of the trans face, and medial, lying between the cis and trans regions [goid 5794] [pmid 18029348] [evidence IDA]; All of the contents of a cell excluding the plasma membrane and nucleus, but including other subcellular structures [goid 5737] [pmid 18029348] [evidence IDA]; A compound membranous cytoplasmic organelle of eukaryotic cells, consisting of flattened, ribosome-free vesicles arranged in a more or less regular stack. The Golgi apparatus differs from the endoplasmic reticulum in often having slightly thicker membranes, appearing in sections as a characteristic shallow semicircle so that the convex side (cis or entry face) abuts the endoplasmic reticulum, secretory vesicles emerging from the concave side (trans or exit face). In vertebrate cells there is usually one such organelle, while in invertebrates and plants, where they are known usually as dictyosomes, there may be several scattered in the cytoplasm. The Golgi apparatus processes proteins produced on the ribosomes of the rough endoplasmic reticulum; such processing includes modification of the core oligosaccharides of glycoproteins, and the sorting and packaging of proteins for transport to a variety of cellular locations. Three different regions of the Golgi are now recognized both in terms of structure and function: cis, in the vicinity of the cis face, trans, in the vicinity of the trans face, and medial, lying between the cis and trans regions [goid 5794] [pmid 18029348] [evidence IDA]"	"A cellular process resulting in the division of the cytoplasm of a cell and its separation into two daughter cells. Cytokinesis usually occurs after growth, replication, and segregation of cellular components [goid 910] [pmid 9497258] [evidence TAS]; The biological process whose specific outcome is the progression of a multicellular organism over time from an initial condition (e.g. a zygote or a young adult) to a later condition (e.g. a multicellular animal or an aged adult) [goid 7275] [evidence IEA]; A process that is carried out at the cellular level which results in the formation, arrangement of constituent parts, or disassembly of a cellular component [goid 16043] [evidence IEA]; A process that is carried out at the cellular level which results in the formation, arrangement of constituent parts, or disassembly of cytoskeletal structures comprising actin filaments and their associated proteins [goid 30036] [evidence IEA]; The process whereby relatively unspecialized cells, e.g. embryonic or regenerative cells, acquire specialized structural and/or functional features that characterize the cells, tissues, or organs of the mature organism or some other relatively stable phase of the organism's life history. Differentiation includes the processes involved in commitment of a cell to a specific fate [goid 30154] [evidence IEA]; The complete process of formation and maturation of an ovum or female gamete from a primordial female germ cell [goid 48477] [evidence IEA]; A process that is carried out at the cellular level which results in the formation, arrangement of constituent parts, or disassembly of a cellular component [goid 16043] [evidence IEA]; A process that is carried out at the cellular level which results in the formation, arrangement of constituent parts, or disassembly of cytoskeletal structures comprising actin filaments and their associated proteins [goid 30036] [evidence IEA]; A process that is carried out at the cellular level which results in the formation, arrangement of constituent parts, or disassembly of a cellular component [goid 16043] [evidence IEA]; A process that is carried out at the cellular level which results in the formation, arrangement of constituent parts, or disassembly of cytoskeletal structures comprising actin filaments and their associated proteins [goid 30036] [evidence IEA]; Assembly of actin filaments by the addition of actin monomers to a filament [goid 30041] [evidence IEA]"	"Interacting selectively with monomeric or multimeric forms of actin, including actin filaments [goid 3779] [evidence IEA]; Interacting selectively with one or more specific sites on a receptor molecule, a macromolecule that undergoes combination with a hormone, neurotransmitter, drug or intracellular messenger to initiate a change in cell function [goid 5102] [pmid 9497258] [evidence TAS]; Interacting selectively with Rho protein, any member of the Rho subfamily of the Ras superfamily of monomeric GTPases. Proteins in the Rho subfamily are involved in relaying signals from cell-surface receptors to the actin cytoskeleton [goid 17048] [evidence IEA]; Interacting selectively with monomeric or multimeric forms of actin, including actin filaments [goid 3779] [evidence IEA]; Interacting selectively with monomeric or multimeric forms of actin, including actin filaments [goid 3779] [evidence IEA]; Interacting selectively with Rho protein, any member of the Rho subfamily of the Ras superfamily of monomeric GTPases. Proteins in the Rho subfamily are involved in relaying signals from cell-surface receptors to the actin cytoskeleton [goid 17048] [evidence IEA]"	FLJ11167; POF; DIA; POF2; DIA2		NM_006729.3
ILMN_1651310	Homo sapiens	RefSeq	XM_934970.1	ILMN_46739	MLLT4	NM_001040001.1	NM_001040001.1		4301	90819236	NM_001040001.1	MLLT4	NP_001035090.1	ILMN_1651310	270021	I	7368	AATATATAGAAAAATACACAGGAGAACATGCAGATACATGTAAATATCTA	6	+	168115185-168115234	6q27d	"Homo sapiens myeloid/lymphoid or mixed-lineage leukemia (trithorax homolog, Drosophila); translocated to, 4 (MLLT4), transcript variant 1, mRNA."	"A specialized region of connection between two cells including but not limited to gap junctions, desmosomes, and tight junctions, but excluding direct cytoplasmic junctions such as ring canals [goid 5911] [pmid 10856295] [evidence TAS]"	"The cascade of processes by which a signal interacts with a receptor, causing a change in the level or activity of a second messenger or other downstream target, and ultimately effecting a change in the functioning of the cell [goid 7165] [evidence IEA]; The cascade of processes by which a signal interacts with a receptor, causing a change in the level or activity of a second messenger or other downstream target, and ultimately effecting a change in the functioning of the cell [goid 7165] [evidence IEA]; The cascade of processes by which a signal interacts with a receptor, causing a change in the level or activity of a second messenger or other downstream target, and ultimately effecting a change in the functioning of the cell [goid 7165] [evidence IEA]; The attachment of a cell, either to another cell or to an underlying substrate such as the extracellular matrix, via cell adhesion molecules [goid 7155] [pmid 10856295] [evidence TAS]; The cascade of processes by which a signal interacts with a receptor, causing a change in the level or activity of a second messenger or other downstream target, and ultimately effecting a change in the functioning of the cell [goid 7165] [pmid 8242616] [evidence TAS]; Any process that mediates the transfer of information from one cell to another [goid 7267] [pmid 8242616] [evidence TAS]"	"Interacting selectively with any protein or protein complex (a complex of two or more proteins that may include other nonprotein molecules) [goid 5515] [evidence IEA]; Interacting selectively with a protein C-terminus, the end of any peptide chain at which the 1-carboxy function of a constituent amino acid is not attached in peptide linkage to another amino-acid residue [goid 8022] [pmid 10856295] [evidence TAS]"	AF-6; RP3-431P23.3; FLJ34371; AFADIN; AF6		NM_001040001.1
ILMN_1651315	Homo sapiens	RefSeq	NM_006339.1	ILMN_137076	HMG20B	NM_006339.1	NM_006339.1		10362	5454079	NM_006339.1	HMG20B	NP_006330.1	ILMN_1651315	5670110	S	1153	GGACCCTGGTGGGGGTGGCTCCTTCTCACTGCTGGATCCGGACTTTTTAA	19	+	3530006-3530055	19p13.3e	"Homo sapiens high-mobility group 20B (HMG20B), mRNA."	"The ordered and organized complex of DNA and protein that forms the chromosome [goid 785] [evidence IEA]; A membrane-bounded organelle of eukaryotic cells in which chromosomes are housed and replicated. In most cells, the nucleus contains all of the cell's chromosomes except the organellar chromosomes, and is the site of RNA synthesis and processing. In some species, or in specialized cell types, RNA metabolism or DNA replication may be absent [goid 5634] [evidence NAS]; All of the contents of a cell excluding the plasma membrane and nucleus, but including other subcellular structures [goid 5737] [evidence IEA]"	"The synthesis of either RNA on a template of DNA or DNA on a template of RNA [goid 6350] [evidence IEA]; Any process that modulates the frequency, rate or extent of DNA-dependent transcription [goid 6355] [evidence NAS]; The synthesis of aminoacyl tRNA by the formation of an ester bond between the 3'-hydroxyl group of the most 3' adenosine of the tRNA, to be used in ribosome-mediated polypeptide synthesis [goid 6418] [evidence IEA]; The progression of biochemical and morphological phases and events that occur in a cell during successive cell replication or nuclear replication events. Canonically, the cell cycle comprises the replication and segregation of genetic material followed by the division of the cell, but in endocycles or syncytial cells nuclear replication or nuclear division may not be followed by cell division [goid 7049] [evidence IEA]; The alteration of DNA or protein in chromatin, which may result in changing the chromatin structure [goid 16568] [evidence IEA]"	"Interacting selectively with a nucleotide, any compound consisting of a nucleoside that is esterified with (ortho)phosphate or an oligophosphate at any hydroxyl group on the ribose or deoxyribose moiety [goid 166] [evidence IEA]; The function of binding to a specific DNA sequence in order to modulate transcription. The transcription factor may or may not also interact selectively with a protein or macromolecular complex [goid 3700] [evidence NAS]; Catalysis of the formation of aminoacyl-tRNA from ATP, amino acid, and tRNA with the release of pyrophosphate and AMP [goid 4812] [evidence IEA]; Interacting selectively with any protein or protein complex (a complex of two or more proteins that may include other nonprotein molecules) [goid 5515] [evidence IEA]; Interacting selectively with ATP, adenosine 5'-triphosphate, a universally important coenzyme and enzyme regulator [goid 5524] [evidence IEA]"	SMARCE1r; FLJ26127; HMGX2; pp8857; PP7706; BRAF35; SOXL; BRAF25	SMARCE1r; pp8857; PP7706; FLJ26127; BRAF35; SOXL; BRAF25; HMGX2	NM_006339.1
ILMN_1651316	Homo sapiens	RefSeq	NM_001781.1	ILMN_13491	CD69	NM_001781.1	NM_001781.1		969	4502680	NM_001781.1	CD69	NP_001772.1	ILMN_1651316	6900634	S	1001	AGGCGTGGACTTACTATTTATTGCTGAATGACTACCAACAGTGAGAGCCC	12	-	9796974-9797023	12p13.31a	"Homo sapiens CD69 molecule (CD69), mRNA."	"The side of the plasma membrane that is opposite to the side that faces the cytoplasm [goid 9897] [evidence IEA]; Penetrating at least one phospholipid bilayer of a plasma membrane. May also refer to the state of being buried in the bilayer with no exposure outside the bilayer [goid 5887] [pmid 8340758] [evidence TAS]; The side of the plasma membrane that is opposite to the side that faces the cytoplasm [goid 9897] [evidence IEA]; Double layer of lipid molecules that encloses all cells, and, in eukaryotes, many organelles; may be a single or double lipid bilayer; also includes associated proteins [goid 16020] [evidence IEA]"		"Combining with an extracellular or intracellular messenger to initiate a change in cell activity, and spanning to the membrane of either the cell or an organelle [goid 4888] [pmid 8340758] [evidence TAS]; The selective, often stoichiometric, interaction of a molecule with one or more specific sites on another molecule [goid 5488] [evidence IEA]; Interacting selectively with any mono-, di- or trisaccharide carbohydrate [goid 5529] [evidence IEA]"	CLEC2C	CLEC2C	NM_001781.1
ILMN_1651325	Homo sapiens	RefSeq	XM_927720.1	ILMN_44692	LOC653493	XM_927720.1	XM_927720.1		653493	89042085	XM_927720.1	LOC653493	XP_932813.1	ILMN_1651325	7610086	S	133	GAGAGCGGTTCAGGTGTTCTCCGAAGCCGCCGCGCAGTCTGTGAGATGTT	17	+	8135-8167:11776-11792		"PREDICTED: Homo sapiens similar to Nitric oxide synthase, inducible (NOS type II) (Inducible NOS) (iNOS) (Hepatocyte NOS) (HEP-NOS) (LOC653493), mRNA."						XM_927720.1
ILMN_1651328	Homo sapiens	RefSeq	XR_001385.1	ILMN_138298	LAT1-3TM	XR_001385.1	XR_001385.1		81893	89041082	XR_001385.1	LAT1-3TM		ILMN_1651328	6760445	I	654	CCTTGGATCGTTTCTGCCCAGCCCCAGCATTGGCCCTTTGGACAGACTCT				16p11.2d	"PREDICTED: Homo sapiens SLC7A5 pseudogene, transcript variant 2 (LAT1-3TM), misc RNA."						XR_001385.1
ILMN_1651329	Homo sapiens	RefSeq	XM_933553.1	ILMN_45282	LOC646360	XM_944750.2	XM_944750.2		646360	113421877	XM_944750.2	LOC646360	XP_949843.1	ILMN_1651329	1410747	S	7	GAGATGAGTGCGGGGCTCATCTATCCCTGGAATTGTCTTTCCCACAATCC				10p11.21a	"PREDICTED: Homo sapiens hCG25653 (LOC646360), mRNA."						XM_944750.2
ILMN_1651330	Homo sapiens	RefSeq	NM_133490.2	ILMN_3179	KCNG4	NM_133490.2	NM_133490.2		93107	27436994	NM_133490.2	KCNG4	NP_597997.1	ILMN_1651330	3800008	A	411	TCGTGCAGCTCTGCGATGATTACGACGAGGACAGCCAGGAGTTCTTCTTC	16	-	82828253-82828302	16q24.1a	"Homo sapiens potassium voltage-gated channel, subfamily G, member 4 (KCNG4), transcript variant 2, mRNA."	"The membrane surrounding a cell that separates the cell from its external environment. It consists of a phospholipid bilayer and associated proteins [goid 5886] [evidence IEA]; A protein complex that forms a transmembrane channel through which potassium ions may cross a cell membrane in response to changes in membrane potential [goid 8076] [evidence IEA]; Penetrating at least one phospholipid bilayer of a membrane. May also refer to the state of being buried in the bilayer with no exposure outside the bilayer. When used to describe a protein, indicates that all or part of the peptide sequence is embedded in the membrane [goid 16021] [evidence IEA]"	"The directed movement of charged atoms or small charged molecules into, out of, within or between cells [goid 6811] [evidence IEA]; The directed movement of potassium ions (K+) into, out of, within or between cells [goid 6813] [evidence IEA]"	Catalysis of the transmembrane transfer of an ion by a voltage-gated channel. An ion is an atom or group of atoms carrying an electric charge by virtue of having gained or lost one or more electrons [goid 5244] [evidence IEA]; Catalysis of the transmembrane transfer of a potassium ion by a voltage-gated channel [goid 5249] [evidence IEA]; Interacting selectively with any protein or protein complex (a complex of two or more proteins that may include other nonprotein molecules) [goid 5515] [evidence IEA]; Interacting selectively with potassium (K+) ions [goid 30955] [evidence IEA]	MGC4558; MGC129609; KV6.4; KV6.3	MGC4558; KV6.3; MGC129609; KV6.4	NM_133490.2
ILMN_1651336	Homo sapiens	RefSeq	NM_012213.1	ILMN_2280	MLYCD	NM_012213.2	NM_012213.2		23417	110349749	NM_012213.2	MLYCD	NP_036345.2	ILMN_1651336	7330377	S	1855	ATCTGGCATCCTCCTAAGGACCGGGGCGCGTGGCCCAGATAAGAATAGGT	16	+	82506948-82506997	16q23.3b	"Homo sapiens malonyl-CoA decarboxylase (MLYCD), nuclear gene encoding mitochondrial protein, mRNA."	"All of the contents of a cell excluding the plasma membrane and nucleus, but including other subcellular structures [goid 5737] [pmid 10455107] [evidence TAS]; A semiautonomous, self replicating organelle that occurs in varying numbers, shapes, and sizes in the cytoplasm of virtually all eukaryotic cells. It is notably the site of tissue respiration [goid 5739] [evidence IEA]; A small, membrane-bounded organelle that uses dioxygen (O2) to oxidize organic molecules; contains some enzymes that produce and others that degrade hydrogen peroxide (H2O2) [goid 5777] [pmid 10455107] [evidence TAS]"	"The chemical reactions and pathways involving acetyl-CoA, a derivative of coenzyme A in which the sulfhydryl group is acetylated; it is a metabolite derived from several pathways (e.g. glycolysis, fatty acid oxidation, amino-acid catabolism) and is further metabolized by the tricarboxylic acid cycle. It is a key intermediate in lipid and terpenoid biosynthesis [goid 6084] [pmid 9869665] [evidence TAS]; The chemical reactions and pathways resulting in the formation of a fatty acid, any of the aliphatic monocarboxylic acids that can be liberated by hydrolysis from naturally occurring fats and oils. Fatty acids are predominantly straight-chain acids of 4 to 24 carbon atoms, which may be saturated or unsaturated; branched fatty acids and hydroxy fatty acids also occur, and very long chain acids of over 30 carbons are found in waxes [goid 6633] [evidence IEA]; The chemical reactions and pathways involving acyl-CoA, any derivative of coenzyme A in which the sulfhydryl group is in thiolester linkage with a fatty-acyl group [goid 6637] [pmid 10417274] [evidence TAS]"	"Catalysis of the reaction: (S)-2-methyl-3-oxopropanoyl-CoA = propanoyl-CoA + CO2 [goid 4492] [pmid 9869665] [evidence TAS]; Catalysis of the cleavage of C-C, C-O, C-N and other bonds by other means than by hydrolysis or oxidation, or conversely adding a group to a double bond. They differ from other enzymes in that two substrates are involved in one reaction direction, but only one in the other direction. When acting on the single substrate, a molecule is eliminated and this generates either a new double bond or a new ring [goid 16829] [evidence IEA]; Catalysis of the reaction: malonyl-CoA = acetyl-CoA + CO2 [goid 50080] [evidence IEA]"	MCD; MGC59795	hMCD; MCD	NM_012213.2
ILMN_1651339	Homo sapiens	RefSeq	NM_001006947.1	ILMN_25035	UHRF1BP1L	NM_015054.1	NM_015054.1		23074	55749643	NM_015054.1	UHRF1BP1L	NP_055869.1	ILMN_1651339	5720762	A	1483	CCCAACACATGCCTCTCCCCAGCACACACAAACAGAGAAGGACTACCCTC	12	-	100476897-100476912:100478254-100478287	12q23.1d	"Homo sapiens UHRF1 binding protein 1-like (UHRF1BP1L), transcript variant 1, mRNA."				KIAA0701	KIAA0701	NM_015054.1
ILMN_1651341	Homo sapiens	RefSeq	XR_000598.1	ILMN_139057	LOC401010	XR_000598.1	XR_000598.1		401010	88953691	XR_000598.1	LOC401010		ILMN_1651341	1300341	S	2300	TCAGGCCTAGAGGCTGGCGTCTATGCAGTTGGGGGAGGCAATAGACAGGG	2	-	131916574-131916623	2q21.1d	"PREDICTED: Homo sapiens hypothetical LOC401010 (LOC401010), misc RNA."						XR_000598.1
ILMN_1651343	Homo sapiens	RefSeq	NM_012211.3	ILMN_26949	ITGA11	NM_001004439.1	NM_001004439.1		22801	52485852	NM_001004439.1	ITGA11	NP_001004439.1	ILMN_1651343	1770561	A	4833	TGATAATGCCCCAAGGACAAGGGGCGTGCCTGGCGCCCAGTGGAGTAATT	15	-	68594168-68594217	15q23a	"Homo sapiens integrin, alpha 11 (ITGA11), mRNA."	"A protein complex that is composed of one alpha subunit and one beta subunit, both of which are members of the integrin superfamily of cell adhesion receptors; the complex spans the plasma membrane and binds to extracellular matrix ligands, cell-surface ligands, and soluble ligands [goid 8305] [pmid 10486209] [evidence TAS]; Double layer of lipid molecules that encloses all cells, and, in eukaryotes, many organelles; may be a single or double lipid bilayer; also includes associated proteins [goid 16020] [evidence IEA]; Penetrating at least one phospholipid bilayer of a membrane. May also refer to the state of being buried in the bilayer with no exposure outside the bilayer. When used to describe a protein, indicates that all or part of the peptide sequence is embedded in the membrane [goid 16021] [evidence IEA]"	"The orderly movement of cells from one site to another along a substrate such as the extracellular matrix; the migrating cell forms a protrusion that attaches to the substrate [goid 6929] [evidence IEA]; The attachment of a cell, either to another cell or to an underlying substrate such as the extracellular matrix, via cell adhesion molecules [goid 7155] [pmid 10486209] [evidence TAS]; The binding of a cell to the extracellular matrix via adhesion molecules [goid 7160] [pmid 10464311] [evidence TAS]; Any series of molecular signals generated as a consequence of an integrin binding to one of its physiological ligands [goid 7229] [evidence IEA]; The process whose specific outcome is the progression of the muscle over time, from its formation to the mature structure. The muscle is an organ consisting of a tissue made up of various elongated cells that are specialized to contract and thus to produce movement and mechanical work [goid 7517] [pmid 10464311] [evidence TAS]"	"Interacting selectively with magnesium (Mg) ions [goid 287] [evidence IEA]; Combining with an extracellular or intracellular messenger to initiate a change in cell activity [goid 4872] [evidence IEA]; Interacting selectively with calcium ions (Ca2+) [goid 5509] [evidence IEA]; Interacting selectively with collagen, a group of fibrous proteins of very high tensile strength that form the main component of connective tissue in animals. Collagen is highly enriched in glycine (some regions are 33% glycine) and proline, occurring predominantly as 3-hydroxyproline (about 20%) [goid 5518] [pmid 10464311] [evidence TAS]"	HsT18964	HsT18964	NM_001004439.1
ILMN_1651346	Homo sapiens	RefSeq	NM_021649.3	ILMN_24482	TICAM2	NM_021649.3	NM_021649.3		353376	48675828	NM_021649.3	TICAM2	NP_067681.1	ILMN_1651346	6550026	S	3376	ACTGCCCACTCTTCATGCCTGCCAAACTTGGGGCAATTGATGCTAAATGG	5	-	114942274-114942323	5q22.3b	"Homo sapiens toll-like receptor adaptor molecule 2 (TICAM2), mRNA."				MGC129877; MGC129876; TIRP; TICAM-2; TIRAP3; TRAM	MGC129877; TICAM-2; TIRAP3; MGC129876; TRAM; TIRP	NM_021649.3
ILMN_1651347	Homo sapiens	RefSeq	NM_014755.1	ILMN_4347	SERTAD2	NM_014755.1	NM_014755.1		9792	7661925	NM_014755.1	SERTAD2	NP_055570.1	ILMN_1651347	2070367	S	5345	GGAGGTATAACCTTTCCCCCACAGACCTGAGAGCTGTGCCTTTTCTATGC	2	-	64712412-64712461	2p14c	"Homo sapiens SERTA domain containing 2 (SERTAD2), mRNA."	"A membrane-bounded organelle of eukaryotic cells in which chromosomes are housed and replicated. In most cells, the nucleus contains all of the cell's chromosomes except the organellar chromosomes, and is the site of RNA synthesis and processing. In some species, or in specialized cell types, RNA metabolism or DNA replication may be absent [goid 5634] [pmid 16098148] [evidence IDA]; All of the contents of a cell excluding the plasma membrane and nucleus, but including other subcellular structures [goid 5737] [pmid 16098148] [evidence IDA]"	"Any process that stops, prevents or reduces the frequency, rate or extent of cell growth [goid 30308] [pmid 16098148] [evidence IDA]; Any process that activates or increases the frequency, rate or extent of DNA-dependent transcription [goid 45893] [evidence IEA]"	The function of a transcription cofactor that activates transcription from a RNA polymerase II promoter; does not bind DNA itself [goid 3713] [evidence IEA]; Interacting selectively with any protein or protein complex (a complex of two or more proteins that may include other nonprotein molecules) [goid 5515] [evidence IEA]	Sei-2; TRIP-Br2; MGC126688; MGC126690	TRIP-Br2; MGC126688; Sei-2; MGC126690	NM_014755.1
ILMN_1651351	Homo sapiens	RefSeq	XM_931189.1	ILMN_164004	LOC729444	XM_001130267.1	XM_001130267.1		729444	113429302	XM_001130267.1	LOC729444	XP_001130267.1	ILMN_1651351	2360347	A	57	GGTGACTCGAAGAAGCCTTCCAAAAAGCGTGTGAAAAGGAAGCCCTACTC	22	+	18705693-18705693:18708520-18708568	22q11.21d	"PREDICTED: Homo sapiens hypothetical LOC729444 (LOC729444), mRNA."						XM_001130267.1
ILMN_1651354	Homo sapiens	RefSeq	NM_000582.2	ILMN_9394	SPP1	NM_000582.2	NM_000582.2		6696	38146097	NM_000582.2	SPP1	NP_000573.1	ILMN_1651354	3460070	S	806	GTCAGCTGGATGACCAGAGTGCTGAAACCCACAGCCACAAGCAGTCCAGA	4	+	88903786-88903835	4q22.1b	"Homo sapiens secreted phosphoprotein 1 (SPP1), transcript variant 2, mRNA."	"The space external to the outermost structure of a cell. For cells without external protective or external encapsulating structures this refers to space outside of the plasma membrane. This term covers the host cell environment outside an intracellular parasite [goid 5576] [evidence IEA]; That part of a multicellular organism outside the cells proper, usually taken to be outside the plasma membranes, and occupied by fluid [goid 5615] [evidence IEA]; All of the contents of a cell excluding the plasma membrane and nucleus, but including other subcellular structures [goid 5737] [evidence IEA]; The region of a polarized cell that forms a tip or is distal to a base. For example, in a polarized epithelial cell, the apical region has an exposed surface and lies opposite to the basal lamina that separates the epithelium from other tissue [goid 45177] [evidence IEA]"	"The formation of bone or of a bony substance, or the conversion of fibrous tissue or of cartilage into bone or a bony substance [goid 1503] [evidence IEA]; The attachment of a cell, either to another cell or to an underlying substrate such as the extracellular matrix, via cell adhesion molecules [goid 7155] [evidence IEA]; The formation of bone or of a bony substance, or the conversion of fibrous tissue or of cartilage into bone or a bony substance [goid 1503] [evidence IEA]; The attachment of a cell, either to another cell or to an underlying substrate such as the extracellular matrix, via cell adhesion molecules [goid 7155] [evidence IEA]"	"Functions to control the survival, growth, differentiation and effector function of tissues and cells [goid 5125] [evidence IEA]; Interacting selectively with any protein or protein complex (a complex of two or more proteins that may include other nonprotein molecules) [goid 5515] [evidence IEA]"	BNSP; BSPI; OPN; MGC110940; ETA-1	BNSP; BSPI; OPN; MGC110940; ETA-1	NM_000582.2
ILMN_1651358	Homo sapiens	RefSeq	NM_005330.3	ILMN_27655	HBE1	NM_005330.3	NM_005330.3		3046	28302129	NM_005330.3	HBE1	NP_005321.1	ILMN_1651358	4830541	S	593	ATTCTGGCTACTCACTTTGGCAAGGAGTTCACCCCTGAAGTGCAGGCTGC	11	-	5289753-5289802	11p15.4c	"Homo sapiens hemoglobin, epsilon 1 (HBE1), mRNA."	"An iron-containing, oxygen carrying complex. In vertebrates it is made up of two pairs of associated globin polypeptide chains, each chain carrying a noncovalently bound heme prosthetic group [goid 5833] [evidence IEA]; An iron-containing, oxygen carrying complex. In vertebrates it is made up of two pairs of associated globin polypeptide chains, each chain carrying a noncovalently bound heme prosthetic group [goid 5833] [pmid 7555018] [evidence TAS]"	"The directed movement of substances (such as macromolecules, small molecules, ions) into, out of, within or between cells, or within a multicellular organism [goid 6810] [evidence IEA]; The directed movement of oxygen (O2) into, out of, within or between cells [goid 15671] [evidence IEA]; The directed movement of substances (such as macromolecules, small molecules, ions) into, out of, within or between cells, or within a multicellular organism [goid 6810] [evidence IEA]; The directed movement of oxygen (O2) into, out of, within or between cells [goid 15671] [evidence IEA]"	"Enables the directed movement of oxygen into, out of, within or between cells [goid 5344] [evidence IEA]; Interacting selectively with iron (Fe) ions [goid 5506] [evidence IEA]; Interacting selectively with oxygen (O2) [goid 19825] [evidence IEA]; Interacting selectively with heme, any compound of iron complexed in a porphyrin (tetrapyrrole) ring [goid 20037] [evidence IEA]; Interacting selectively with any metal ion [goid 46872] [evidence IEA]; Enables the directed movement of oxygen into, out of, within or between cells [goid 5344] [pmid 7555018] [evidence TAS]; Interacting selectively with iron (Fe) ions [goid 5506] [evidence IEA]; Interacting selectively with oxygen (O2) [goid 19825] [evidence IEA]; Interacting selectively with heme, any compound of iron complexed in a porphyrin (tetrapyrrole) ring [goid 20037] [evidence IEA]; Interacting selectively with any metal ion [goid 46872] [evidence IEA]"	HBE	HBE	NM_005330.3
ILMN_1651364	Homo sapiens	RefSeq	NM_032151.3	ILMN_166175	PCBD2	NM_032151.3	NM_032151.3		84105	51593095	NM_032151.3	PCBD2	NP_115527.2	ILMN_1651364	6100594	S	1592	GCCTCTGGCAGTTTTTGAGAGTGCTCAATCATACTACACTGTTGCCAGCA	5	+	134332867-134332916	5q31.1e	"Homo sapiens pterin-4 alpha-carbinolamine dehydratase/dimerization cofactor of hepatocyte nuclear factor 1 alpha (TCF1) 2 (PCBD2), mRNA."	"The part of a cell or its extracellular environment in which a gene product is located. A gene product may be located in one or more parts of a cell and its location may be as specific as a particular macromolecular complex, that is, a stable, persistent association of macromolecules that function together [goid 5575] [evidence ND ]; A membrane-bounded organelle of eukaryotic cells in which chromosomes are housed and replicated. In most cells, the nucleus contains all of the cell's chromosomes except the organellar chromosomes, and is the site of RNA synthesis and processing. In some species, or in specialized cell types, RNA metabolism or DNA replication may be absent [goid 5634] [evidence IEA]"	"The chemical reactions and pathways resulting in the formation of tetrahydrobiopterin, the reduced form of biopterin (2-amino-4-hydroxy-6-(1,2-dihydroxypropyl)-pteridine). It functions as a hydroxylation coenzyme, e.g. in the conversion of phenylalanine to tyrosine [goid 6729] [evidence IEA]; Any process that activates or increases the frequency, rate or extent of DNA-dependent transcription [goid 45893] [pmid 11980910] [evidence IDA]; The formation of a protein homotetramer, a macromolecular structure consisting of four noncovalently associated identical subunits [goid 51289] [evidence IEA]; The process of creating protein oligomers, compounds composed of a small number, usually between three and ten, of nonidentical component monomers. Oligomers may be formed by the polymerization of a number of monomers or the depolymerization of a large protein polymer [goid 51291] [evidence IEA]"	"Catalysis of the reaction: L-phenylalanine + tetrahydrobiopterin + O2 = L-tyrosine + 4-alpha-hydroxytetrahydrobiopterin [goid 4505] [evidence IEA]; Interacting selectively with any protein or protein complex (a complex of two or more proteins that may include other nonprotein molecules) [goid 5515] [pmid 11980910] [evidence IPI]; Catalysis of the reaction: (6R)-6-(L-erythro-1,2-dihydroxypropyl)-5,6,7,8-tetrahydro-4-alpha-hydroxypterin = (6R)-6-(L-erythro-1,2-dihydroxypropyl)-7,8-dihydro-6H-pterin + H2O [goid 8124] [evidence IEA]; Catalysis of the cleavage of C-C, C-O, C-N and other bonds by other means than by hydrolysis or oxidation, or conversely adding a group to a double bond. They differ from other enzymes in that two substrates are involved in one reaction direction, but only one in the other direction. When acting on the single substrate, a molecule is eliminated and this generates either a new double bond or a new ring [goid 16829] [evidence IEA]"	DCOH2; DCOHM	DCOH2; DCOHM	NM_032151.3
ILMN_1651365	Homo sapiens	RefSeq	NM_024508.3	ILMN_4927	ZBED2	NM_024508.3	NM_024508.3		79413	56790946	NM_024508.3	ZBED2	NP_078784.2	ILMN_1651365	3940088	S	1933	GTGCCTATGTGACCAGCTCACTTGCAGACACCCTGCCGGAAGCAGAGCTT	3	-	112794641-112794690	3q13.13d	"Homo sapiens zinc finger, BED-type containing 2 (ZBED2), mRNA."			Interacting selectively with DNA (deoxyribonucleic acid) [goid 3677] [evidence IEA]; Interacting selectively with zinc (Zn) ions [goid 8270] [evidence IEA]; Interacting selectively with any metal ion [goid 46872] [evidence IEA]	MGC10796	MGC10796	NM_024508.3
ILMN_1651369	Homo sapiens	RefSeq	XM_945398.1	ILMN_46763	LOC652300	XM_945398.1	XM_945398.1		652300	88971321	XM_945398.1	LOC652300	XP_950491.1	ILMN_1651369	6060400	S	1	ATGGACGAGGAAGATAAGGCTTTTAAGCAGAAACAAAAAGAGGAGCAGAA					"PREDICTED: Homo sapiens hypothetical protein LOC652300 (LOC652300), mRNA."						XM_945398.1
ILMN_1651370	Homo sapiens	RefSeq	NM_001014443.2	ILMN_18137	USP21	NM_001014443.2	NM_001014443.2		27005	74027268	NM_001014443.2	USP21	NP_001014443.1	ILMN_1651370	5720092	I	273	CTGCTCCCCACTTTCGTTGATGTGGTAGTGGTGATGACTGAGCCAACCAC	1	+	159396837-159396886	1q23.3a	"Homo sapiens ubiquitin specific peptidase 21 (USP21), transcript variant 3, mRNA."	"The part of a cell or its extracellular environment in which a gene product is located. A gene product may be located in one or more parts of a cell and its location may be as specific as a particular macromolecular complex, that is, a stable, persistent association of macromolecules that function together [goid 5575] [evidence ND ]"	"The covalent alteration of one or more amino acids occurring in proteins, peptides and nascent polypeptides (co-translational, post-translational modifications). Includes the modification of charged tRNAs that are destined to occur in a protein (pre-translation modification) [goid 6464] [evidence NAS]; The chemical reactions and pathways resulting in the breakdown of a protein or peptide by hydrolysis of its peptide bonds, initiated by the covalent attachment of a ubiquitin moiety, or multiple ubiquitin moieties, to the protein [goid 6511] [evidence IEA]; The chemical reactions and pathways resulting in the breakdown of a protein or peptide by hydrolysis of its peptide bonds, initiated by the covalent attachment of a ubiquitin moiety, or multiple ubiquitin moieties, to the protein [goid 6511] [evidence IEA]"	"Catalysis of the reaction: ubiquitin C-terminal thiolester + H2O = ubiquitin + a thiol. Hydrolysis of esters, including those formed between thiols such as dithiothreitol or glutathione and the C-terminal glycine residue of the polypeptide ubiquitin, and AMP-ubiquitin [goid 4221] [pmid 10786635] [evidence TAS]; Interacting selectively with any protein or protein complex (a complex of two or more proteins that may include other nonprotein molecules) [goid 5515] [pmid 15231747] [evidence IPI]; Catalysis of the hydrolysis of a peptide bond. A peptide bond is a covalent bond formed when the carbon atom from the carboxyl group of one amino acid shares electrons with the nitrogen atom from the amino group of a second amino acid [goid 8233] [evidence IEA]; Catalysis of the hydrolysis of peptide bonds in a polypeptide chain by a mechanism in which the sulfhydryl group of a cysteine residue at the active center acts as a nucleophile [goid 8234] [evidence IEA]; Catalysis of the reaction: ubiquitin C-terminal thiolester + H2O = ubiquitin + a thiol. Hydrolysis of esters, including those formed between thiols such as dithiothreitol or glutathione and the C-terminal glycine residue of the polypeptide ubiquitin, and AMP-ubiquitin [goid 4221] [evidence IEA]"	MGC3394; USP16; USP23	MGC3394; USP16; USP23	NM_001014443.2
ILMN_1651373	Homo sapiens	RefSeq	NM_016124.3	ILMN_176434	RHD	NM_016124.3	NM_016124.3		6007	77157792	NM_016124.3	RHD	NP_057208.2	ILMN_1651373	5220615	I	1081	CATCTACATTGTGCTGCTGGTGCTTGATACCGTCGGAGCCGGCAATGGCA	1	+	25505757-25505806	1p36.11c	"Homo sapiens Rh blood group, D antigen (RHD), transcript variant 1, mRNA."	"Double layer of lipid molecules that encloses all cells, and, in eukaryotes, many organelles; may be a single or double lipid bilayer; also includes associated proteins [goid 16020] [evidence IEA]; Penetrating at least one phospholipid bilayer of a membrane. May also refer to the state of being buried in the bilayer with no exposure outside the bilayer. When used to describe a protein, indicates that all or part of the peptide sequence is embedded in the membrane [goid 16021] [evidence IEA]; Double layer of lipid molecules that encloses all cells, and, in eukaryotes, many organelles; may be a single or double lipid bilayer; also includes associated proteins [goid 16020] [evidence IEA]; Penetrating at least one phospholipid bilayer of a membrane. May also refer to the state of being buried in the bilayer with no exposure outside the bilayer. When used to describe a protein, indicates that all or part of the peptide sequence is embedded in the membrane [goid 16021] [evidence IEA]; Double layer of lipid molecules that encloses all cells, and, in eukaryotes, many organelles; may be a single or double lipid bilayer; also includes associated proteins [goid 16020] [evidence IEA]; Penetrating at least one phospholipid bilayer of a membrane. May also refer to the state of being buried in the bilayer with no exposure outside the bilayer. When used to describe a protein, indicates that all or part of the peptide sequence is embedded in the membrane [goid 16021] [evidence IEA]; Penetrating at least one phospholipid bilayer of a membrane. May also refer to the state of being buried in the bilayer with no exposure outside the bilayer. When used to describe a protein, indicates that all or part of the peptide sequence is embedded in the membrane [goid 16021] [pmid 1438298] [evidence NAS]; Penetrating at least one phospholipid bilayer of a plasma membrane. May also refer to the state of being buried in the bilayer with no exposure outside the bilayer [goid 5887] [pmid 1438298] [evidence TAS]; Double layer of lipid molecules that encloses all cells, and, in eukaryotes, many organelles; may be a single or double lipid bilayer; also includes associated proteins [goid 16020] [evidence IEA]"	"Any process specifically pertinent to the functioning of integrated living units: cells, tissues, organs, and organisms. A process is a collection of molecular events with a defined beginning and end [goid 8150] [evidence ND ]"	"Elemental activities, such as catalysis or binding, describing the actions of a gene product at the molecular level. A given gene product may exhibit one or more molecular functions [goid 3674] [pmid 1438298] [evidence ND ]"	RhK562-II; RhII; RhDCw; RHCED; RH; RHXIII; Rh4; DIIIc; RHDVA(TT); RHPII; RhPI; CD240D; RHDel; RH30	RhK562-II; RhII; Rh4; RHDel; RH30; rhesus D; MGC165007; RHCED; RhDCw; RH; RHXIII; DIIIc; Rh30a; RHDVA(TT); RHPII; CD240D; RHCE; RhPI	NM_016124.3
ILMN_1651378	Homo sapiens	RefSeq	NM_012103.2	ILMN_42075	AUP1	NM_181575.3	NM_181575.3		550	90577182	NM_181575.3	AUP1	NP_853553.1	ILMN_1651378	6290053	A	1404	TACGCAAGAAGGAGATTCACAGAGAGACGAGCCCAGGAGGCTGACTGAGC	2	-	74753924-74753926:74753927-74753963:74754068-74754077	2p13.1b	"Homo sapiens ancient ubiquitous protein 1 (AUP1), mRNA."	"A membrane-bounded organelle of eukaryotic cells in which chromosomes are housed and replicated. In most cells, the nucleus contains all of the cell's chromosomes except the organellar chromosomes, and is the site of RNA synthesis and processing. In some species, or in specialized cell types, RNA metabolism or DNA replication may be absent [goid 5634] [pmid 18029348] [evidence IDA]; A small, dense body one or more of which are present in the nucleus of eukaryotic cells. It is rich in RNA and protein, is not bounded by a limiting membrane, and is not seen during mitosis. Its prime function is the transcription of the nucleolar DNA into 45S ribosomal-precursor RNA, the processing of this RNA into 5.8S, 18S, and 28S components of ribosomal RNA, and the association of these components with 5S RNA and proteins synthesized outside the nucleolus. This association results in the formation of ribonucleoprotein precursors; these pass into the cytoplasm and mature into the 40S and 60S subunits of the ribosome [goid 5730] [pmid 18029348] [evidence IDA]; The irregular network of unit membranes, visible only by electron microscopy, that occurs in the cytoplasm of many eukaryotic cells. The membranes form a complex meshwork of tubular channels, which are often expanded into slitlike cavities called cisternae. The ER takes two forms, rough (or granular), with ribosomes adhering to the outer surface, and smooth (with no ribosomes attached) [goid 5783] [pmid 18029348] [evidence IDA]"					NM_181575.3
ILMN_1651380	Homo sapiens	RefSeq	XM_932374.1	ILMN_39325	LOC644783	XM_932374.1	XM_932374.1		644783	89058189	XM_932374.1	LOC644783	XP_937467.1	ILMN_1651380	1660735	S	255	CGCCCCTGTAGGGACAGCCCACTTCCAGGCCCCGCCCTTGATCCCGCCTC	21	+	36450735-36450784		"PREDICTED: Homo sapiens hypothetical protein LOC644783 (LOC644783), mRNA."						XM_932374.1
ILMN_1651385	Homo sapiens	RefSeq	NM_014874.2	ILMN_11962	MFN2	NM_014874.2	NM_014874.2		9927	41350328	NM_014874.2	MFN2	NP_055689.1	ILMN_1651385	5550253	S	4089	TGATGGACTCTGCCAGGTGGACATGCTGTGGGTGGATGTTCCCGGCGTGT	1	+	11995702-11995751	1p36.22a	"Homo sapiens mitofusin 2 (MFN2), nuclear gene encoding mitochondrial protein, mRNA."	"A semiautonomous, self replicating organelle that occurs in varying numbers, shapes, and sizes in the cytoplasm of virtually all eukaryotic cells. It is notably the site of tissue respiration [goid 5739] [pmid 11181170] [evidence IDA]; That part of the cytoplasm that does not contain membranous or particulate subcellular components [goid 5829] [evidence ISS]; Double layer of lipid molecules that encloses all cells, and, in eukaryotes, many organelles; may be a single or double lipid bilayer; also includes associated proteins [goid 16020] [evidence IEA]; Penetrating at least one phospholipid bilayer of a membrane. May also refer to the state of being buried in the bilayer with no exposure outside the bilayer. When used to describe a protein, indicates that all or part of the peptide sequence is embedded in the membrane [goid 16021] [evidence IEA]; Located in the mitochondrial outer membrane such that some covalently attached portion of the gene product, for example part of a peptide sequence or some other covalently attached moiety such as a GPI anchor, spans or is embedded in one or both leaflets of the membrane [goid 31306] [evidence ISS]"	"The process of directing proteins towards and into the mitochondrion, mediated by mitochondrial proteins that recognize signals contained within the imported protein [goid 6626] [pmid 11181170] [evidence IDA]; A process that is carried out at the cellular level which results in the formation, arrangement of constituent parts, or disassembly of the mitochondrial membrane, the lipid bilayer surrounding a mitochondrion [goid 7006] [pmid 11181170] [evidence IDA]; The process by which the cell cycle is halted during one of the normal phases (G1, S, G2, M) [goid 7050] [evidence ISS]; Merging of two or more mitochondria within a cell to form a single compartment [goid 8053] [pmid 11181170] [evidence NAS]; Any process that stops, prevents or reduces the frequency, rate or extent of Ras protein signal transduction [goid 46580] [pmid 15322553] [evidence IDA]; Any process that stops, prevents or reduces the rate or extent of smooth muscle cell proliferation [goid 48662] [evidence ISS]; Any process by which a mitochondrion or mitochondria are transported to, and/or maintained in, a specific location within the cell [goid 51646] [pmid 11181170] [evidence IDA]"	"Interacting selectively with a nucleotide, any compound consisting of a nucleoside that is esterified with (ortho)phosphate or an oligophosphate at any hydroxyl group on the ribose or deoxyribose moiety [goid 166] [evidence IEA]; Catalysis of the reaction: GTP + H2O = GDP + phosphate [goid 3924] [evidence IEA]; Interacting selectively with GTP, guanosine triphosphate [goid 5525] [evidence IEA]; Catalysis of the hydrolysis of various bonds, e.g. C-O, C-N, C-C, phosphoric anhydride bonds, etc. Hydrolase is the systematic name for any enzyme of EC class 3 [goid 16787] [evidence IEA]"	HSG; CMT2A; KIAA0214; CMT2A2; MARF; CPRP1	HSG; CMT2A; KIAA0214; CMT2A2; MARF; CPRP1	NM_014874.2
ILMN_1651388	Homo sapiens	RefSeq	XM_928480.1	ILMN_41266	LOC645448	XM_928480.1	XM_928480.1		645448	89029858	XM_928480.1	LOC645448	XP_933573.1	ILMN_1651388	7510246	S	1	ATGGAAGCTGGTAGCCCATTTTTGCTCAGCTCTGATGGCCAGAATGTCGT	9	-	83865415-83865464	9q21.32a	"PREDICTED: Homo sapiens similar to chromosome 9 open reading frame 36 (LOC645448), mRNA."						XM_928480.1
ILMN_1651395	Homo sapiens	RefSeq	XM_927984.1	ILMN_39687	LOC644897	XM_927984.1	XM_927984.1		644897	89035426	XM_927984.1	LOC644897	XP_933077.1	ILMN_1651395	6110390	S	76	AGCCACAACACTCCCTTAAGCCAAAGCCTAATCCAGAGCAAGATTCTAAG	12	+	18802622-18802671		"PREDICTED: Homo sapiens hypothetical protein LOC644897 (LOC644897), mRNA."						XM_927984.1
ILMN_1651396	Homo sapiens	RefSeq	XM_926407.1	ILMN_38114	LOC643038	XM_926407.1	XM_926407.1		643038	89040382	XM_926407.1	LOC643038	XP_931500.1	ILMN_1651396	380041	S	121	GTTAAGCAGCACATCTCTGATGCCAAATTGACAGCACAAAGTCAAGAAAA	16	-	46352233-46352282		"PREDICTED: Homo sapiens similar to ATP-binding cassette, sub-family A, member 9 isoform a (LOC643038), mRNA."						XM_926407.1
ILMN_1651403	Homo sapiens	RefSeq	XM_936316.1	ILMN_33789	LOC642161	XM_936316.1	XM_936316.1		642161	89026482	XM_936316.1	LOC642161	XP_941409.1	ILMN_1651403	3520327	S	139	GAAAGCAGGACTCACAGAACCTGAAGTCACCCAGACTCCCAGCCATCAGG					"PREDICTED: Homo sapiens similar to T-cell receptor beta chain V region CTL-L17 precursor (LOC642161), mRNA."						XM_936316.1
ILMN_1651404	Homo sapiens	RefSeq	NM_024318.1	ILMN_27203	LILRA6	NM_024318.1	NM_024318.1		79168	13324689	NM_024318.1	LILRA6	NP_077294.1	ILMN_1651404	2260520	S	1234	GAGCCCCTGGAACTCATGGTCTCAGCCTCACACGCCAAGGATTACACAGT	19	-	59434752-59434777:59435962-59435985	19q13.42a	"Homo sapiens leukocyte immunoglobulin-like receptor, subfamily A (with TM domain), member 6 (LILRA6), mRNA."	"Double layer of lipid molecules that encloses all cells, and, in eukaryotes, many organelles; may be a single or double lipid bilayer; also includes associated proteins [goid 16020] [evidence IEA]; Penetrating at least one phospholipid bilayer of a membrane. May also refer to the state of being buried in the bilayer with no exposure outside the bilayer. When used to describe a protein, indicates that all or part of the peptide sequence is embedded in the membrane [goid 16021] [evidence IEA]"	Any immune system process that functions in the calibrated response of an organism to a potential internal or invasive threat [goid 6955] [evidence IEA]	Combining with an extracellular or intracellular messenger to initiate a change in cell activity [goid 4872] [evidence IEA]	LILRB6; CD85b; ILT8	LILRB6; CD85b; ILT8	NM_024318.1
ILMN_1651405	Homo sapiens	RefSeq	NM_023924.2	ILMN_12952	BRD9	NM_023924.3	NM_023924.3		65980	141801757	NM_023924.3	BRD9	NP_076413.2	ILMN_1651405	2190563	A	2763	TGATGAGCCTGGGAAAGGAGTGTGTTCTGCCTGCCCGTTACAGTGGAGCG	5	-	916886-916935	5p15.33d	"Homo sapiens bromodomain containing 9 (BRD9), transcript variant 1, mRNA."				LAVS3040; DKFZp686L0539; PRO9856; DKFZp434D0711	LAVS3040; DKFZp686L0539; PRO9856; DKFZp434D0711	NM_023924.3
ILMN_1651408	Homo sapiens	RefSeq	XM_938014.1	ILMN_40502	LOC648934	XM_938014.1	XM_938014.1		648934	88999331	XM_938014.1	LOC648934	XP_943107.1	ILMN_1651408	4920376	S	149	TCTCCAGACAGCAATGTGGCAAGAGGGTGGTGGGCCAAAACACTGTGGGC				6q14.1d	"PREDICTED: Homo sapiens similar to citrate synthase precursor, isoform a (LOC648934), mRNA."						XM_938014.1
ILMN_1651415	Homo sapiens	RefSeq	NM_001002862.1	ILMN_26441	DERL3	NM_198440.2	NM_198440.2		91319	50845408	NM_198440.2	DERL3	NP_940842.2	ILMN_1651415	6270408	A	2961	CTCTCTGGGTCTGGAAGGAGAACAGGCTGAGGGGAGCTGAGAGGAGCTGA	22	-	22506881-22506930	22q11.23a	"Homo sapiens Der1-like domain family, member 3 (DERL3), transcript variant 1, mRNA."	"The irregular network of unit membranes, visible only by electron microscopy, that occurs in the cytoplasm of many eukaryotic cells. The membranes form a complex meshwork of tubular channels, which are often expanded into slitlike cavities called cisternae. The ER takes two forms, rough (or granular), with ribosomes adhering to the outer surface, and smooth (with no ribosomes attached) [goid 5783] [evidence IEA]; The lipid bilayer surrounding the endoplasmic reticulum [goid 5789] [evidence IEA]; Double layer of lipid molecules that encloses all cells, and, in eukaryotes, many organelles; may be a single or double lipid bilayer; also includes associated proteins [goid 16020] [evidence IEA]; Penetrating at least one phospholipid bilayer of a membrane. May also refer to the state of being buried in the bilayer with no exposure outside the bilayer. When used to describe a protein, indicates that all or part of the peptide sequence is embedded in the membrane [goid 16021] [evidence IEA]; Penetrating at least one phospholipid bilayer of an endoplasmic reticulum membrane. May also refer to the state of being buried in the bilayer with no exposure outside the bilayer [goid 30176] [pmid 16449189] [evidence IDA]"	The chemical reactions and pathways resulting in the breakdown of unfolded or misfolded proteins transported from the endoplasmic reticulum and targeted to cytoplasmic proteasomes for degradation [goid 30433] [pmid 16449189] [evidence NAS]; The series of molecular signals generated as a consequence of the presence of unfolded proteins in the endoplasmic reticulum (ER) or other ER-related stress; results in changes in the regulation of transcription and translation [goid 30968] [pmid 16449189] [evidence IDA]	Interacting selectively with any protein or protein complex (a complex of two or more proteins that may include other nonprotein molecules) [goid 5515] [pmid 16449189] [evidence IPI]	C22orf14; MGC71803; IZP6	C22orf14; MGC71803; IZP6	NM_198440.2
ILMN_1651428	Homo sapiens	RefSeq	NM_032379.3	ILMN_23970	SYTL2	NM_032379.3	NM_032379.3		54843	46255060	NM_032379.3	SYTL2	NP_115755.2	ILMN_1651428	3370100	I	72	AACTGCATGTTGCTAATCTCATGATCCTGTGCATGTGGACTACTCTGCCT	11	-	85425670-85425719	11q14.1e	"Homo sapiens synaptotagmin-like 2 (SYTL2), transcript variant b, mRNA."	"That fraction of cells, prepared by disruptive biochemical methods, that includes the plasma and other membranes [goid 5624] [evidence ISS]; A collection of membranous structures involved in transport within the cell. The main components of the endomembrane system are endoplasmic reticulum, Golgi bodies, vesicles, cell membrane and nuclear envelope. Members of the endomembrane system pass materials through each other or though the use of vesicles [goid 12505] [evidence IEA]; Double layer of lipid molecules that encloses all cells, and, in eukaryotes, many organelles; may be a single or double lipid bilayer; also includes associated proteins [goid 16020] [evidence IEA]; Loosely bound to one surface of the plasma membrane, but not integrated into the hydrophobic region [goid 19897] [evidence ISS]; A tissue-specific, membrane-bounded cytoplasmic organelle within which melanin pigments are synthesized and stored. Melanosomes are synthesized in melanocyte cells [goid 42470] [evidence ISS]"	"The directed movement of proteins in a cell, including the movement of proteins between specific compartments or structures within a cell, such as organelles of a eukaryotic cell [goid 6886] [evidence IEA]; The directed movement of substances, either within a vesicle or in the vesicle membrane, into, out of or within a cell [goid 16192] [evidence ISS]"	"Interacting selectively with Rab protein, any member of the Rab subfamily of the Ras superfamily of monomeric GTPases [goid 17137] [evidence IEA]; Interacting selectively with neurexins, synaptic cell surface proteins related to latrotoxin receptor, laminin and agrin. Neurexins act as cell recognition molecules at nerve terminals [goid 42043] [evidence ISS]"	MGC102768; CHR11SYT; SGA72M; KIAA1597; SLP2	MGC102768; CHR11SYT; SGA72M; KIAA1597; SLP2	NM_032379.3
ILMN_1651429	Homo sapiens	RefSeq	NM_080430.2	ILMN_1005	SELM	NM_080430.2	NM_080430.2		140606	46370092	NM_080430.2	SELM	NP_536355.1	ILMN_1651429	6400148	S	572	GAATACTTCTCTTGCTGAGAGCCGATGCCCGTCCCCGGGCCAGCAGGGAT	22	-	31500832-31500881	22q12.2c	"Homo sapiens selenoprotein M (SELM), mRNA."	"All of the contents of a cell excluding the plasma membrane and nucleus, but including other subcellular structures [goid 5737] [evidence IEA]; The irregular network of unit membranes, visible only by electron microscopy, that occurs in the cytoplasm of many eukaryotic cells. The membranes form a complex meshwork of tubular channels, which are often expanded into slitlike cavities called cisternae. The ER takes two forms, rough (or granular), with ribosomes adhering to the outer surface, and smooth (with no ribosomes attached) [goid 5783] [evidence IEA]; A compound membranous cytoplasmic organelle of eukaryotic cells, consisting of flattened, ribosome-free vesicles arranged in a more or less regular stack. The Golgi apparatus differs from the endoplasmic reticulum in often having slightly thicker membranes, appearing in sections as a characteristic shallow semicircle so that the convex side (cis or entry face) abuts the endoplasmic reticulum, secretory vesicles emerging from the concave side (trans or exit face). In vertebrate cells there is usually one such organelle, while in invertebrates and plants, where they are known usually as dictyosomes, there may be several scattered in the cytoplasm. The Golgi apparatus processes proteins produced on the ribosomes of the rough endoplasmic reticulum; such processing includes modification of the core oligosaccharides of glycoproteins, and the sorting and packaging of proteins for transport to a variety of cellular locations. Three different regions of the Golgi are now recognized both in terms of structure and function: cis, in the vicinity of the cis face, trans, in the vicinity of the trans face, and medial, lying between the cis and trans regions [goid 5794] [evidence IEA]"		Interacting selectively with selenium (Se) [goid 8430] [evidence IEA]	MGC40146; SEPM	MGC40146; SEPM	NM_080430.2
ILMN_1651430	Homo sapiens	RefSeq	NM_001906.3	ILMN_28235	CTRB2	NM_001025200.3	NM_001025200.3		440387	118498349	NM_001025200.3	CTRB2	NP_001020371.3	ILMN_1651430	6060279	S	1	AGACAGGCGTCCTACACCCCTGCCAGCGGCACCATGGCTTTCCTCTGGCT	16	-	75241022-75241039:75241040-75241071	16q23.1a	"Homo sapiens chymotrypsinogen B2 (CTRB2), mRNA."	The space external to the outermost structure of a cell. For cells without external protective or external encapsulating structures this refers to space outside of the plasma membrane. This term covers the host cell environment outside an intracellular parasite [goid 5576] [evidence IEA]	"The hydrolysis of a peptide bond or bonds within a protein [goid 6508] [evidence IEA]; The whole of the physical, chemical, and biochemical processes carried out by multicellular organisms to break down ingested nutrients into components that may be easily absorbed and directed into metabolism [goid 7586] [evidence IEA]"	"Catalysis of the hydrolysis of internal, alpha-peptide bonds in a polypeptide chain by a catalytic mechanism that involves a catalytic triad consisting of a serine nucleophile that is activated by a proton relay involving an acidic residue (e.g. aspartate or glutamate) and a basic residue (usually histidine) [goid 4252] [evidence IEA]; Catalysis of the hydrolysis of a peptide bond. A peptide bond is a covalent bond formed when the carbon atom from the carboxyl group of one amino acid shares electrons with the nitrogen atom from the amino group of a second amino acid [goid 8233] [evidence IEA]"		MGC88037; CTRB; FLJ42412	NM_001025200.3
ILMN_1651433	Homo sapiens	RefSeq	NM_000788.1	ILMN_17142	DCK	NM_000788.1	NM_000788.1		1633	4503268	NM_000788.1	DCK	NP_000779.1	ILMN_1651433	5290703	S	1494	CCTGCCTCAGTCTGCTTTCTCTACTGTCTGGATTAATTAGGCAGCCTGCT	4	+	72114509-72114558	4q13.3b	"Homo sapiens deoxycytidine kinase (DCK), mRNA."	"A membrane-bounded organelle of eukaryotic cells in which chromosomes are housed and replicated. In most cells, the nucleus contains all of the cell's chromosomes except the organellar chromosomes, and is the site of RNA synthesis and processing. In some species, or in specialized cell types, RNA metabolism or DNA replication may be absent [goid 5634] [evidence IEA]; That part of the cytoplasm that does not contain membranous or particulate subcellular components [goid 5829] [pmid 2542307] [evidence EXP]"	"The chemical reactions and pathways involving nucleobases, nucleosides, nucleotides and nucleic acids [goid 6139] [evidence IEA]; The chemical reactions and pathways involving a pyrimidine nucleotide, a compound consisting of nucleoside (a pyrimidine base linked to a deoxyribose or ribose sugar) esterified with a phosphate moiety at either the 3' or 5'-hydroxyl group of its glycose moiety [goid 6220] [pmid 1996353] [evidence TAS]"	"Interacting selectively with a nucleotide, any compound consisting of a nucleoside that is esterified with (ortho)phosphate or an oligophosphate at any hydroxyl group on the ribose or deoxyribose moiety [goid 166] [evidence IEA]; Catalysis of the reaction: NTP + deoxycytidine = NDP + CMP [goid 4137] [pmid 1996353] [evidence TAS]; Interacting selectively with ATP, adenosine 5'-triphosphate, a universally important coenzyme and enzyme regulator [goid 5524] [evidence IEA]; Catalysis of the transfer of a phosphate group, usually from ATP, to a substrate molecule [goid 16301] [evidence IEA]; Catalysis of the transfer of a group, e.g. a methyl group, glycosyl group, acyl group, phosphorus-containing, or other groups, from one compound (generally regarded as the donor) to another compound (generally regarded as the acceptor). Transferase is the systematic name for any enzyme of EC class 2 [goid 16740] [evidence IEA]; Catalysis of the transfer of a phosphorus-containing group from one compound (donor) to an alcohol group (acceptor) [goid 16773] [evidence IEA]; Catalysis of the reaction: ATP + nucleoside = ADP + nucleoside monophosphate [goid 19206] [pmid 2542307] [evidence EXP]"	MGC117410; MGC138632	MGC117410; MGC138632	NM_000788.1
ILMN_1651435	Homo sapiens	RefSeq	XM_927150.1	ILMN_38238	LOC653148	XM_927150.1	XM_927150.1		653148	89038642	XM_927150.1	LOC653148	XP_932243.1	ILMN_1651435	3290095	S	91	GCGCCCGCCCAGCGACCCCATGACACAGATCGGCTTAAAGCTCCCCGCCT	15	-	88256759-88256808		"PREDICTED: Homo sapiens similar to chromosome 15 open reading frame 38 (LOC653148), mRNA."						XM_927150.1
ILMN_1651437	Homo sapiens	RefSeq	NM_012188.3	ILMN_165239	FOXI1	NM_012188.4	NM_012188.4		2299	132566534	NM_012188.4	FOXI1	NP_036320.2	ILMN_1651437	6370561	I	775	AAGACCACGGAGCCTCAGGACATCTTGGATGGAGCCTCACCAGGGGGCAC	5	+	169467786-169467835	5q35.1c	"Homo sapiens forkhead box I1 (FOXI1), transcript variant 1, mRNA."	"A membrane-bounded organelle of eukaryotic cells in which chromosomes are housed and replicated. In most cells, the nucleus contains all of the cell's chromosomes except the organellar chromosomes, and is the site of RNA synthesis and processing. In some species, or in specialized cell types, RNA metabolism or DNA replication may be absent [goid 5634] [evidence NAS]"	"The synthesis of either RNA on a template of DNA or DNA on a template of RNA [goid 6350] [evidence IEA]; The biological process whose specific outcome is the progression of a multicellular organism over time from an initial condition (e.g. a zygote or a young adult) to a later condition (e.g. a multicellular animal or an aged adult) [goid 7275] [pmid 7957066] [evidence NAS]; The series of events required for an organism to receive an auditory stimulus, convert it to a molecular signal, and recognize and characterize the signal. Sonic stimuli are detected in the form of vibrations and are processed to form a sound [goid 7605] [evidence IEA]; The process by which the anatomical structures of the inner ear are generated and organized. Morphogenesis pertains to the creation of form. The inner ear is the structure in vertebrates that contains the organs of balance and hearing. It consists of soft hollow sensory structures (the membranous labyrinth) containing fluid (endolymph) surrounded by fluid (perilymph) and encased in a bony cavity (the bony labyrinth). It consists of two chambers, the sacculus and utriculus, from which arise the cochlea and semicircular canals respectively [goid 42472] [evidence IEA]; Any process that activates or increases the frequency, rate or extent of DNA-dependent transcription [goid 45893] [evidence IEA]"	"The function of binding to a specific DNA sequence in order to modulate transcription. The transcription factor may or may not also interact selectively with a protein or macromolecular complex [goid 3700] [pmid 7957066] [evidence TAS]; The function of causing local conformational micropolymorphism of DNA in which the original B-DNA structure is only distorted but not extensively modified [goid 8301] [pmid 95045392] [evidence NAS]; Any transcription regulator activity required for initiation or upregulation of transcription [goid 16563] [evidence IEA]; Interacting selectively with DNA of a specific nucleotide composition, e.g. GC-rich DNA binding, or with a specific sequence motif or type of DNA e.g. promotor binding or rDNA binding [goid 43565] [evidence IEA]"	MGC34197; HFH3; FKHL10; FREAC6	HFH3; FKHL10; MGC34197; FREAC6	NM_012188.4
ILMN_1651438	Homo sapiens	RefSeq	NM_153813.1	ILMN_15190	ZFPM1	NM_153813.2	NM_153813.2		161882	110556643	NM_153813.2	ZFPM1	NP_722520.2	ILMN_1651438	7320494	S	2948	ACCACCGGTACTGCCGTCTTTGCAACATCAAGTTCAGCAGCCTGTCCACC	16	+	87128782-87128831	16q24.2b	"Homo sapiens zinc finger protein, multitype 1 (ZFPM1), mRNA."	"The living contents of a cell; the matter contained within (but not including) the plasma membrane, usually taken to exclude large vacuoles and masses of secretory or ingested material. In eukaryotes it includes the nucleus and cytoplasm [goid 5622] [evidence IEA]; A membrane-bounded organelle of eukaryotic cells in which chromosomes are housed and replicated. In most cells, the nucleus contains all of the cell's chromosomes except the organellar chromosomes, and is the site of RNA synthesis and processing. In some species, or in specialized cell types, RNA metabolism or DNA replication may be absent [goid 5634] [evidence IEA]"	"The synthesis of either RNA on a template of DNA or DNA on a template of RNA [goid 6350] [evidence IEA]; Any process that modulates the frequency, rate or extent of DNA-dependent transcription [goid 6355] [evidence IEA]; The process whose specific outcome is the progression of the heart over time, from its formation to the mature structure. The heart is a hollow, muscular organ, which, by contracting rhythmically, keeps up the circulation of the blood [goid 7507] [evidence IEA]"	Interacting selectively with DNA (deoxyribonucleic acid) [goid 3677] [evidence IEA]; Interacting selectively with any protein or protein complex (a complex of two or more proteins that may include other nonprotein molecules) [goid 5515] [evidence IEA]; Interacting selectively with zinc (Zn) ions [goid 8270] [evidence IEA]; Interacting selectively with any metal ion [goid 46872] [evidence IEA]	FOG1; ZNF408; FOG; ZNF89A	FOG1; ZNF408; FOG	NM_153813.2
ILMN_1651447	Homo sapiens	RefSeq	XM_940620.1	ILMN_31425	LOC651463	XM_940620.1	XM_940620.1		651463	88952623	XM_940620.1	LOC651463	XP_945713.1	ILMN_1651447	2750347	S	3	GACCTGTTCTGTGGACACCACTCAACCTCTTTCCTCAGCCATCCTTGTCA					"PREDICTED: Homo sapiens hypothetical protein LOC651463 (LOC651463), mRNA."						XM_940620.1
ILMN_1651453	Homo sapiens	RefSeq	XM_942233.1	ILMN_38315	LOC652663	XM_942233.1	XM_942233.1		652663	89076774	XM_942233.1	LOC652663	XP_947326.1	ILMN_1651453	3610050	S	64	AGAGACTGCATCATCTGCTGCTCGGCCTATGACCTCTCCGGGCACCTGCC					"PREDICTED: Homo sapiens hypothetical LOC652663 (LOC652663), mRNA."						XM_942233.1
ILMN_1651456	Homo sapiens	RefSeq	NM_182660.1	ILMN_14796	UTY	NM_182660.1	NM_182660.1		7404	33188428	NM_182660.1	UTY	NP_872601.1	ILMN_1651456	5270068	I	4252	AAAAATGTAAGCAAAATTACAGTATGTAAAACACACATTGCTAATGGAGA	Y	-	15434937-15434986	Yq11.21b	"Homo sapiens ubiquitously transcribed tetratricopeptide repeat gene, Y-linked (UTY), transcript variant 1, mRNA."	"The part of a cell or its extracellular environment in which a gene product is located. A gene product may be located in one or more parts of a cell and its location may be as specific as a particular macromolecular complex, that is, a stable, persistent association of macromolecules that function together [goid 5575] [evidence ND ]; A membrane-bounded organelle of eukaryotic cells in which chromosomes are housed and replicated. In most cells, the nucleus contains all of the cell's chromosomes except the organellar chromosomes, and is the site of RNA synthesis and processing. In some species, or in specialized cell types, RNA metabolism or DNA replication may be absent [goid 5634] [evidence IEA]"	"Any process specifically pertinent to the functioning of integrated living units: cells, tissues, organs, and organisms. A process is a collection of molecular events with a defined beginning and end [goid 8150] [evidence ND ]; The alteration of DNA or protein in chromatin, which may result in changing the chromatin structure [goid 16568] [evidence IEA]; The process of removal or addition of one or more electrons with or without the concomitant removal or addition of a proton or protons [goid 55114] [evidence IEA]"	"Elemental activities, such as catalysis or binding, describing the actions of a gene product at the molecular level. A given gene product may exhibit one or more molecular functions [goid 3674] [evidence ND ]; The selective, often stoichiometric, interaction of a molecule with one or more specific sites on another molecule [goid 5488] [evidence IEA]; Interacting selectively with iron (Fe) ions [goid 5506] [evidence IEA]; Catalysis of an oxidation-reduction (redox) reaction, a reversible chemical reaction in which the oxidation state of an atom or atoms within a molecule is altered. One substrate acts as a hydrogen or electron donor and becomes oxidized, while the other acts as hydrogen or electron acceptor and becomes reduced [goid 16491] [evidence IEA]; Catalysis of an oxidation-reduction (redox) reaction in which hydrogen or electrons are transferred from one donor, and two oxygen atoms is incorporated into a donor [goid 16702] [evidence IEA]; Interacting selectively with any metal ion [goid 46872] [evidence IEA]"	UTY1; DKFZp686L12190	UTY1; DKFZp686L12190	NM_182660.1
ILMN_1651457	Homo sapiens	RefSeq	NM_001506.1	ILMN_8518	GPR32	NM_001506.1	NM_001506.1		2854	4504092	NM_001506.1	GPR32	NP_001497.1	ILMN_1651457	2140521	S	836	ATCTGTGGCGACGGGTGATGCTCAAGGAAATCTACCACCCCCGGATGCTG	19	+	51274693-51274742	19q13.33c	"Homo sapiens G protein-coupled receptor 32 (GPR32), mRNA."	The membrane surrounding a cell that separates the cell from its external environment. It consists of a phospholipid bilayer and associated proteins [goid 5886] [evidence IEA]; Penetrating at least one phospholipid bilayer of a plasma membrane. May also refer to the state of being buried in the bilayer with no exposure outside the bilayer [goid 5887] [pmid 9653656] [evidence TAS]	"The cascade of processes by which a signal interacts with a receptor, causing a change in the level or activity of a second messenger or other downstream target, and ultimately effecting a change in the functioning of the cell [goid 7165] [evidence IEA]; The series of molecular signals generated as a consequence of a G-protein coupled receptor binding to its physiological ligand [goid 7186] [pmid 9653656] [evidence TAS]"	Combining with an extracellular or intracellular messenger to initiate a change in cell activity [goid 4872] [evidence IEA]; Combining with an N-formyl peptide to initiate a change in cell activity [goid 4982] [evidence IEA]			NM_001506.1
ILMN_1651464	Homo sapiens	RefSeq	NM_001005366.1	ILMN_27878	KDM2B	NM_001005366.1	NM_001005366.1		84678	54112379	NM_001005366.1	KDM2B	NP_001005366.1	ILMN_1651464	1780528	I	338	TCCTTCCCCCCTCGGCCAAAATGCAGGGGGCAGGAGTGTTGACAATTAAT	12	-	122017977-122018026	12q24.31b	"Homo sapiens lysine (K)-specific demethylase 2B (KDM2B), transcript variant 2, mRNA."				CXXC2; Fbl10; JHDM1B; PCCX2; KDM2B	CXXC2; Fbl10; JHDM1B; PCCX2; KDM2B	NM_001005366.1
ILMN_1651466	Homo sapiens	RefSeq	XM_937295.1	ILMN_137294	ALOX5	XM_937295.1	XM_937295.1		240	89031909	XM_937295.1	ALOX5	XP_942388.1	ILMN_1651466	4560670	I	1	ATGCGGAAGTTCAAGCCTAAGGGCACTGTCAAAAACAATGAATATTTTGG				10q11.21d	"PREDICTED: Homo sapiens arachidonate 5-lipoxygenase (ALOX5), mRNA."	"A membrane-bounded organelle of eukaryotic cells in which chromosomes are housed and replicated. In most cells, the nucleus contains all of the cell's chromosomes except the organellar chromosomes, and is the site of RNA synthesis and processing. In some species, or in specialized cell types, RNA metabolism or DNA replication may be absent [goid 5634] [evidence IEA]; All of the contents of a cell excluding the plasma membrane and nucleus, but including other subcellular structures [goid 5737] [evidence IEA]; Double layer of lipid molecules that encloses all cells, and, in eukaryotes, many organelles; may be a single or double lipid bilayer; also includes associated proteins [goid 16020] [evidence IEA]"	"The immediate defensive reaction (by vertebrate tissue) to infection or injury caused by chemical or physical agents. The process is characterized by local vasodilation, extravasation of plasma into intercellular spaces and accumulation of white blood cells and macrophages [goid 6954] [evidence IEA]; The chemical reactions and pathways resulting in the formation of leukotriene, a pharmacologically active substance derived from a polyunsaturated fatty acid, such as arachidonic acid [goid 19370] [evidence IEA]; The process of removal or addition of one or more electrons with or without the concomitant removal or addition of a proton or protons [goid 55114] [evidence IEA]"	"Catalysis of the reaction: arachidonate + O2 = (6E,8Z,11Z,14Z)-(5S)-5-hydroperoxycosa-6,8,11,14-tetraenoate [goid 4051] [pmid 2829172] [evidence TAS]; Interacting selectively with iron (Fe) ions [goid 5506] [evidence IEA]; Interacting selectively with calcium ions (Ca2+) [goid 5509] [evidence IEA]; Interacting selectively with any protein or protein complex (a complex of two or more proteins that may include other nonprotein molecules) [goid 5515] [pmid 11785969] [evidence IPI]; Interacting selectively with any protein or protein complex (a complex of two or more proteins that may include other nonprotein molecules) [goid 5515] [pmid 11297527] [evidence IPI]; Interacting selectively with any protein or protein complex (a complex of two or more proteins that may include other nonprotein molecules) [goid 5515] [pmid 11785969] [evidence IPI]; Catalysis of the reaction: linoleate + O2 = (9Z,11E)-(13S)-13-hydroperoxyoctadeca-9,11-dienoate [goid 16165] [evidence IEA]; Catalysis of an oxidation-reduction (redox) reaction, a reversible chemical reaction in which the oxidation state of an atom or atoms within a molecule is altered. One substrate acts as a hydrogen or electron donor and becomes oxidized, while the other acts as hydrogen or electron acceptor and becomes reduced [goid 16491] [evidence IEA]"			XM_937295.1
ILMN_1651470	Homo sapiens	RefSeq	XM_942715.1	ILMN_137284	MMP17	XM_942715.1	XM_942715.1		4326	89036491	XM_942715.1	MMP17	XP_947808.1	ILMN_1651470	240181	I	52	TTCAGGGAACCTCGGCCTGGGGCACGTGGCCTGTTCTCCGTGACTCACTC				12q24.33c	"PREDICTED: Homo sapiens matrix metallopeptidase 17 (membrane-inserted), transcript variant 1 (MMP17), mRNA."	"The space external to the outermost structure of a cell. For cells without external protective or external encapsulating structures this refers to space outside of the plasma membrane. This term covers the host cell environment outside an intracellular parasite [goid 5576] [evidence IEA]; A layer consisting mainly of proteins (especially collagen) and glycosaminoglycans (mostly as proteoglycans) that forms a sheet underlying or overlying cells such as endothelial and epithelial cells. The proteins are secreted by cells in the vicinity [goid 5578] [evidence IEA]; The membrane surrounding a cell that separates the cell from its external environment. It consists of a phospholipid bilayer and associated proteins [goid 5886] [evidence IEA]; Penetrating at least one phospholipid bilayer of a plasma membrane. May also refer to the state of being buried in the bilayer with no exposure outside the bilayer [goid 5887] [pmid 8640782] [evidence TAS]; Tethered to a membrane by a covalently attached anchor, such as a lipid moiety, that is embedded in the membrane. When used to describe a protein, indicates that none of the peptide sequence is embedded in the membrane [goid 31225] [evidence IEA]"	"The hydrolysis of a peptide bond or bonds within a protein [goid 6508] [evidence IEA]; The chemical reactions and pathways, including anabolism and catabolism, by which living organisms transform chemical substances. Metabolic processes typically transform small molecules, but also include macromolecular processes such as DNA repair and replication, and protein synthesis and degradation [goid 8152] [evidence IEA]"	"Catalysis of the hydrolysis of internal, alpha-peptide bonds in a polypeptide chain by a mechanism in which water acts as a nucleophile, one or two metal ions hold the water molecule in place, and charged amino acid side chains are ligands for the metal ions [goid 4222] [pmid 8640782] [evidence TAS]; Interacting selectively with calcium ions (Ca2+) [goid 5509] [evidence IEA]; Increases the activity of an enzyme [goid 8047] [pmid 8640782] [evidence TAS]; Catalysis of the hydrolysis of a peptide bond. A peptide bond is a covalent bond formed when the carbon atom from the carboxyl group of one amino acid shares electrons with the nitrogen atom from the amino group of a second amino acid [goid 8233] [evidence IEA]; Interacting selectively with zinc (Zn) ions [goid 8270] [pmid 8640782] [evidence TAS]"			XM_942715.1
ILMN_1651477	Homo sapiens	RefSeq	XM_941615.1	ILMN_46715	LOC652224	XM_941615.1	XM_941615.1		652224	89034652	XM_941615.1	LOC652224	XP_946708.1	ILMN_1651477	1240170	S	27	GCTGTCCAGATCTTGTCCTGATCATCCCAAAGGACTCTGTGCTGATGGTG					"PREDICTED: Homo sapiens similar to zinc finger, CCHC domain containing 9 (LOC652224), mRNA."						XM_941615.1
ILMN_1651486	Homo sapiens	RefSeq	NR_000031.1	ILMN_3313	COX11P	NR_000031.1	NR_000031.1		140468	22546000	NR_000031.1	COX11P		ILMN_1651486	7560184	S	145	CGACTGTGGTGGCTTGAGACATGGAAGCGCTGCAGCCTTTGAGCCCAGTA	6	+	28522873-28522922	6p22.1b	"Homo sapiens COX11 homolog, cytochrome c oxidase assembly protein (yeast) pseudogene (COX11P) on chromosome 6."				COX11	COX11	NR_000031.1
ILMN_1651488	Homo sapiens	RefSeq	XM_932062.1	ILMN_41035	LOC644234	XM_932062.1	XM_932062.1		644234	89059950	XM_932062.1	LOC644234	XP_937155.1	ILMN_1651488	380243	S	582	TGTCTGCCTAGGGGAAAAGGAATTCGGCCACATGGAGAAGAGGACAAAGA	X	+	102893465-102893498:102918437-102918452		"PREDICTED: Homo sapiens hypothetical protein LOC644234 (LOC644234), mRNA."						XM_932062.1
ILMN_1651490	Homo sapiens	RefSeq	NM_000783.2	ILMN_23980	CYP26A1	NM_000783.2	NM_000783.2		1592	16933529	NM_000783.2	CYP26A1	NP_000774.2	ILMN_1651490	160398	I	77	CTGCTGCTCTTCCTGGCTGCGATCAAGCTCTGGGACCTGTACTGCGTGAG	10	+	94823733-94823782	10q23.33a	"Homo sapiens cytochrome P450, family 26, subfamily A, polypeptide 1 (CYP26A1), transcript variant 1, mRNA."	"The irregular network of unit membranes, visible only by electron microscopy, that occurs in the cytoplasm of many eukaryotic cells. The membranes form a complex meshwork of tubular channels, which are often expanded into slitlike cavities called cisternae. The ER takes two forms, rough (or granular), with ribosomes adhering to the outer surface, and smooth (with no ribosomes attached) [goid 5783] [evidence IEA]; The lipid bilayer surrounding the endoplasmic reticulum [goid 5789] [evidence IEA]; Any of the small, heterogeneous, artifactual, vesicular particles, 50-150 nm in diameter, that are formed when some eukaryotic cells are homogenized and that sediment on centrifugation at 100000 g [goid 5792] [evidence IEA]; Double layer of lipid molecules that encloses all cells, and, in eukaryotes, many organelles; may be a single or double lipid bilayer; also includes associated proteins [goid 16020] [evidence IEA]"	"The process whose specific outcome is the progression of the central nervous system over time, from its formation to the mature structure. The central nervous system is the core nervous system that serves an integrating and coordinating function. In vertebrates it consists of the brain, spinal cord and spinal nerves. In those invertebrates with a central nervous system it typically consists of a brain, cerebral ganglia and a nerve cord [goid 7417] [evidence IEA]; The regionalization process by which specific areas of cell differentiation are determined along the anterior-posterior axis [goid 9952] [evidence IEA]; The process aimed at the progression of a neural crest cell over time, from initial commitment of the cell to its specific fate, to the fully functional differentiated cell [goid 14032] [evidence IEA]; The chemical reactions and pathways resulting in the breakdown of retinoic acid, one of the three components that makes up vitamin A [goid 34653] [pmid 10823918] [evidence IDA]; Any process that stops, prevents or reduces the frequency, rate or extent of retinoic acid receptor signaling pathway activity [goid 48387] [pmid 14532297] [evidence TAS]; The process of removal or addition of one or more electrons with or without the concomitant removal or addition of a proton or protons [goid 55114] [evidence IEA]; The process whose specific outcome is the progression of the central nervous system over time, from its formation to the mature structure. The central nervous system is the core nervous system that serves an integrating and coordinating function. In vertebrates it consists of the brain, spinal cord and spinal nerves. In those invertebrates with a central nervous system it typically consists of a brain, cerebral ganglia and a nerve cord [goid 7417] [evidence IEA]; The regionalization process by which specific areas of cell differentiation are determined along the anterior-posterior axis [goid 9952] [evidence IEA]; The process aimed at the progression of a neural crest cell over time, from initial commitment of the cell to its specific fate, to the fully functional differentiated cell [goid 14032] [evidence IEA]; The chemical reactions and pathways involving retinoic acid, one of the three components that makes up vitamin A [goid 42573] [evidence IEA]; The series of molecular signals generated as a consequence of a retinoic acid receptor binding to one of its physiological ligands [goid 48384] [evidence IEA]; The process of removal or addition of one or more electrons with or without the concomitant removal or addition of a proton or protons [goid 55114] [evidence IEA]; The process whose specific outcome is the progression of the central nervous system over time, from its formation to the mature structure. The central nervous system is the core nervous system that serves an integrating and coordinating function. In vertebrates it consists of the brain, spinal cord and spinal nerves. In those invertebrates with a central nervous system it typically consists of a brain, cerebral ganglia and a nerve cord [goid 7417] [evidence IEA]; The regionalization process by which specific areas of cell differentiation are determined along the anterior-posterior axis [goid 9952] [evidence IEA]; The process aimed at the progression of a neural crest cell over time, from initial commitment of the cell to its specific fate, to the fully functional differentiated cell [goid 14032] [evidence IEA]; The chemical reactions and pathways involving retinoic acid, one of the three components that makes up vitamin A [goid 42573] [evidence IEA]; The series of molecular signals generated as a consequence of a retinoic acid receptor binding to one of its physiological ligands [goid 48384] [evidence IEA]"	"Interacting selectively with retinoic acid, 3,7-dimethyl-9-(2,6,-trimethyl-1-cyclohexen-1-yl)-2,4,6,8-nonatetraenoic acid [goid 1972] [pmid 10823918] [evidence IDA]; Interacting selectively with iron (Fe) ions [goid 5506] [evidence IEA];  [goid 8401] [pmid 9228017] [evidence IDA];  [goid 8401] [pmid 10823918] [evidence IDA]; Any molecular entity that serves as an electron acceptor and electron donor in an electron transport system [goid 9055] [evidence IEA]; Interacting selectively with oxygen (O2) [goid 19825] [pmid 9228017] [evidence TAS]; Interacting selectively with heme, any compound of iron complexed in a porphyrin (tetrapyrrole) ring [goid 20037] [evidence IEA]; Interacting selectively with any metal ion [goid 46872] [evidence IEA]; Catalysis of the incorporation of one atom from molecular oxygen into a compound and the reduction of the other atom of oxygen to water [goid 4497] [evidence IEA]; Interacting selectively with iron (Fe) ions [goid 5506] [evidence IEA]; Any molecular entity that serves as an electron acceptor and electron donor in an electron transport system [goid 9055] [evidence IEA]; Interacting selectively with heme, any compound of iron complexed in a porphyrin (tetrapyrrole) ring [goid 20037] [evidence IEA]; Interacting selectively with any metal ion [goid 46872] [evidence IEA]; Catalysis of the incorporation of one atom from molecular oxygen into a compound and the reduction of the other atom of oxygen to water [goid 4497] [evidence IEA]; Interacting selectively with iron (Fe) ions [goid 5506] [evidence IEA]; Any molecular entity that serves as an electron acceptor and electron donor in an electron transport system [goid 9055] [evidence IEA]; Interacting selectively with heme, any compound of iron complexed in a porphyrin (tetrapyrrole) ring [goid 20037] [evidence IEA]; Interacting selectively with any metal ion [goid 46872] [evidence IEA]"	P450RAI; CP26; P450RAI1; CYP26	CP26; P450RAI1; CYP26; P450RAI	NM_000783.2
ILMN_1651492	Homo sapiens	RefSeq	NM_024494.1	ILMN_18414	WNT2B	NM_024494.1	NM_024494.1		7482	13518020	NM_024494.1	WNT2B	NP_078613.1	ILMN_1651492	1400224	I	5	AGTCTTCGGGGAGCTATGCTGAGACCGGGTGGTGCGGAGGAAGCTGCGCA	1	+	112853393-112853407:112853408-112853442	1p13.2c	"Homo sapiens wingless-type MMTV integration site family, member 2B (WNT2B), transcript variant WNT-2B2, mRNA."	"The space external to the outermost structure of a cell. For cells without external protective or external encapsulating structures this refers to space outside of the plasma membrane. This term covers the host cell environment outside an intracellular parasite [goid 5576] [evidence IEA]; A layer consisting mainly of proteins (especially collagen) and glycosaminoglycans (mostly as proteoglycans) that forms a sheet underlying or overlying cells such as endothelial and epithelial cells. The proteins are secreted by cells in the vicinity [goid 5578] [evidence IEA]; That part of a multicellular organism outside the cells proper, usually taken to be outside the plasma membranes, and occupied by fluid [goid 5615] [pmid 8761309] [evidence TAS]; The space external to the outermost structure of a cell. For cells without external protective or external encapsulating structures this refers to space outside of the plasma membrane. This term covers the host cell environment outside an intracellular parasite [goid 5576] [evidence IEA]; A layer consisting mainly of proteins (especially collagen) and glycosaminoglycans (mostly as proteoglycans) that forms a sheet underlying or overlying cells such as endothelial and epithelial cells. The proteins are secreted by cells in the vicinity [goid 5578] [evidence IEA]"	The series of molecular signals initiated by binding of a Wnt protein to a receptor on the surface of the target cell where activated receptors leads to an increase in intracellular calcium and activation of protein kinase C (PKC) [goid 7223] [evidence IEA]; The biological process whose specific outcome is the progression of a multicellular organism over time from an initial condition (e.g. a zygote or a young adult) to a later condition (e.g. a multicellular animal or an aged adult) [goid 7275] [pmid 8761309] [evidence TAS]; The process by which anatomical structures are generated and organized. Morphogenesis pertains to the creation of form [goid 9653] [pmid 8761309] [evidence TAS]; The series of molecular signals initiated by binding of a Wnt protein to a receptor on the surface of the target cell where activated receptors leads to an increase in intracellular calcium and activation of protein kinase C (PKC) [goid 7223] [evidence IEA]; The biological process whose specific outcome is the progression of a multicellular organism over time from an initial condition (e.g. a zygote or a young adult) to a later condition (e.g. a multicellular animal or an aged adult) [goid 7275] [evidence IEA]	Mediates the transfer of a signal from the outside to the inside of a cell by means other than the introduction of the signal molecule itself into the cell [goid 4871] [evidence IEA]; Mediates the transfer of a signal from the outside to the inside of a cell by means other than the introduction of the signal molecule itself into the cell [goid 4871] [evidence IEA]	WNT13; XWNT2	WNT13; XWNT2	NM_024494.1
ILMN_1651495	Homo sapiens	RefSeq	XM_930066.1	ILMN_39788	LOC644824	XM_930066.1	XM_930066.1		644824	89024734	XM_930066.1	LOC644824	XP_935159.1	ILMN_1651495	6660592	S	1	TCTCCTGTTTTCTTTATACAATGTGGCTGTGTAGAACAGCTCCAAGAAAT	7	+	43597082-43597131		"PREDICTED: Homo sapiens hypothetical protein LOC644824 (LOC644824), mRNA."						XM_930066.1
ILMN_1651496	Homo sapiens	RefSeq	NM_138720.1	ILMN_17622	HIST1H2BD	NM_138720.1	NM_138720.1		3017	20336751	NM_138720.1	HIST1H2BD	NP_619790.1	ILMN_1651496	290730	I	541	TGTGGATCCCACCCAAATCCAACTCATCCTGGTTTGCTGCACACTGGTTC	6	+	26171304-26171353	6p22.1d	"Homo sapiens histone cluster 1, H2bd (HIST1H2BD), transcript variant 2, mRNA."	"A complex comprised of DNA wound around a multisubunit core and associated proteins, which forms the primary packing unit of DNA into higher order structures [goid 786] [evidence IEA]; A membrane-bounded organelle of eukaryotic cells in which chromosomes are housed and replicated. In most cells, the nucleus contains all of the cell's chromosomes except the organellar chromosomes, and is the site of RNA synthesis and processing. In some species, or in specialized cell types, RNA metabolism or DNA replication may be absent [goid 5634] [evidence IEA]; A structure composed of a very long molecule of DNA and associated proteins (e.g. histones) that carries hereditary information [goid 5694] [evidence IEA]"	"The aggregation, arrangement and bonding together of a nucleosome, the beadlike structural units of eukaryotic chromatin composed of histones and DNA [goid 6334] [evidence IEA]"	Interacting selectively with DNA (deoxyribonucleic acid) [goid 3677] [evidence IEA]	H2B.1B; HIRIP2; MGC90432; dJ221C16.6; H2B/b; H2BFB	H2B.1B; HIRIP2; MGC90432; dJ221C16.6; H2B/b; H2BFB	NM_138720.1
ILMN_1651498	Homo sapiens	RefSeq	NM_006705.2	ILMN_4884	GADD45G	NM_006705.2	NM_006705.2		10912	9790905	NM_006705.2	GADD45G	NP_006696.1	ILMN_1651498	5570114	S	923	GCCCTGGACTTGGTACAGTTTCAGGAGCGTGAAGGACTTAACCGACTGCC	9	+	91411148-91411197	9q22.2a	"Homo sapiens growth arrest and DNA-damage-inducible, gamma (GADD45G), mRNA."		"Any process that initiates the activity of the inactive enzyme MAP kinase kinase kinase [goid 185] [pmid 9827804] [evidence TAS]; The initiation of the activity of the inactive enzyme MAP kinase kinase by phosphorylation by a MAPKKK [goid 186] [evidence IEA]; The process of restoring DNA after damage. Genomes are subject to damage by chemical and physical agents in the environment (e.g. UV and ionizing radiations, chemical mutagens, fungal and bacterial toxins, etc.) and by free radicals or alkylating agents endogenously generated in metabolism. DNA is also damaged because of errors during its replication. A variety of different DNA repair pathways have been reported that include direct reversal, base excision repair, nucleotide excision repair, photoreactivation, bypass, double-strand break repair pathway, and mismatch repair pathway [goid 6281] [pmid 9827804] [evidence TAS]; Any process that stops, prevents or reduces the frequency, rate or extent of protein kinase activity [goid 6469] [evidence IEA]; A form of programmed cell death induced by external or internal signals that trigger the activity of proteolytic caspases, whose actions dismantle the cell and result in cell death. Apoptosis begins internally with condensation and subsequent fragmentation of the cell nucleus (blebbing) while the plasma membrane remains intact. Other characteristics of apoptosis include DNA fragmentation and the exposure of phosphatidyl serine on the cell surface [goid 6915] [evidence IEA]; A change in state or activity of a cell or an organism (in terms of movement, secretion, enzyme production, gene expression, etc.) as a result of a disturbance in organismal or cellular homeostasis, usually, but not necessarily, exogenous (e.g. temperature, humidity, ionizing radiation) [goid 6950] [pmid 9827804] [evidence TAS]; The biological process whose specific outcome is the progression of a multicellular organism over time from an initial condition (e.g. a zygote or a young adult) to a later condition (e.g. a multicellular animal or an aged adult) [goid 7275] [evidence IEA]; The process whereby relatively unspecialized cells, e.g. embryonic or regenerative cells, acquire specialized structural and/or functional features that characterize the cells, tissues, or organs of the mature organism or some other relatively stable phase of the organism's life history. Differentiation includes the processes involved in commitment of a cell to a specific fate [goid 30154] [evidence IEA]; Any process that modulates the rate or extent of progression through the cell cycle [goid 51726] [evidence IEA]"	Interacting selectively with any protein or protein complex (a complex of two or more proteins that may include other nonprotein molecules) [goid 5515] [pmid 15383276] [evidence IPI]	DDIT2; CR6; GADD45gamma; GRP17	DDIT2; CR6; GADD45gamma; GRP17	NM_006705.2
ILMN_1651499	Homo sapiens	RefSeq	NM_020462.1	ILMN_19380	ERGIC1	NM_020462.1	NM_020462.1		57222	24308198	NM_020462.1	ERGIC1	NP_065195.1	ILMN_1651499	2070138	I	3650	TGTAGTCACAGCTACTCGGGAGGCCGAGGTGGGAGGGTCTTCTGAGCCCA	5	+	172277642-172277691	5q35.1e-q35.2a	"Homo sapiens endoplasmic reticulum-golgi intermediate compartment (ERGIC) 1 (ERGIC1), transcript variant 2, mRNA."	"The lipid bilayer surrounding any of the compartments of the Golgi apparatus [goid 139] [evidence IEA]; The irregular network of unit membranes, visible only by electron microscopy, that occurs in the cytoplasm of many eukaryotic cells. The membranes form a complex meshwork of tubular channels, which are often expanded into slitlike cavities called cisternae. The ER takes two forms, rough (or granular), with ribosomes adhering to the outer surface, and smooth (with no ribosomes attached) [goid 5783] [evidence IEA]; The lipid bilayer surrounding the endoplasmic reticulum [goid 5789] [evidence IEA]; A compound membranous cytoplasmic organelle of eukaryotic cells, consisting of flattened, ribosome-free vesicles arranged in a more or less regular stack. The Golgi apparatus differs from the endoplasmic reticulum in often having slightly thicker membranes, appearing in sections as a characteristic shallow semicircle so that the convex side (cis or entry face) abuts the endoplasmic reticulum, secretory vesicles emerging from the concave side (trans or exit face). In vertebrate cells there is usually one such organelle, while in invertebrates and plants, where they are known usually as dictyosomes, there may be several scattered in the cytoplasm. The Golgi apparatus processes proteins produced on the ribosomes of the rough endoplasmic reticulum; such processing includes modification of the core oligosaccharides of glycoproteins, and the sorting and packaging of proteins for transport to a variety of cellular locations. Three different regions of the Golgi are now recognized both in terms of structure and function: cis, in the vicinity of the cis face, trans, in the vicinity of the trans face, and medial, lying between the cis and trans regions [goid 5794] [evidence IEA]; Double layer of lipid molecules that encloses all cells, and, in eukaryotes, many organelles; may be a single or double lipid bilayer; also includes associated proteins [goid 16020] [evidence IEA]; Penetrating at least one phospholipid bilayer of a membrane. May also refer to the state of being buried in the bilayer with no exposure outside the bilayer. When used to describe a protein, indicates that all or part of the peptide sequence is embedded in the membrane [goid 16021] [evidence IEA]; The lipid bilayer surrounding any of the compartments of the ER-Golgi intermediate compartment system [goid 33116] [evidence IEA]"	"The directed movement of substances from the endoplasmic reticulum (ER) to the Golgi, mediated by COP II vesicles. Small COP II coated vesicles form from the ER and then fuse directly with the cis-Golgi. Larger structures are transported along microtubules to the cis-Golgi [goid 6888] [pmid 15308636] [evidence IDA]; The directed movement of substances, either within a vesicle or in the vesicle membrane, into, out of or within a cell [goid 16192] [evidence IEA]"	Interacting selectively with any protein or protein complex (a complex of two or more proteins that may include other nonprotein molecules) [goid 5515] [pmid 15308636] [evidence IPI]	ERGIC32; MGC14345; KIAA1181; ERGIC-32	ERGIC32; MGC14345; KIAA1181; ERGIC-32	NM_020462.1
ILMN_1651501	Homo sapiens	RefSeq	NM_020323.1	ILMN_2251	ABCD4	NM_020323.1	NM_020323.1		5826	10947126	NM_020323.1	ABCD4	NP_064719.1	ILMN_1651501	7200102	A	2306	GCTGTTCTGGAATCTTATGCCCAGGGTTTTTCACTTCTCCCCACATCTCC	14	-	73822306-73822355	14q24.3a	"Homo sapiens ATP-binding cassette, sub-family D (ALD), member 4 (ABCD4), transcript variant 2, mRNA."	"All of the contents of a cell excluding the plasma membrane and nucleus, but including other subcellular structures [goid 5737] [pmid 18029348] [evidence IDA]; A small, membrane-bounded organelle that uses dioxygen (O2) to oxidize organic molecules; contains some enzymes that produce and others that degrade hydrogen peroxide (H2O2) [goid 5777] [evidence IEA]; The lipid bilayer surrounding a peroxisome [goid 5778] [evidence IEA]; The membrane surrounding a cell that separates the cell from its external environment. It consists of a phospholipid bilayer and associated proteins [goid 5886] [pmid 18029348] [evidence IDA]; Penetrating at least one phospholipid bilayer of a membrane. May also refer to the state of being buried in the bilayer with no exposure outside the bilayer. When used to describe a protein, indicates that all or part of the peptide sequence is embedded in the membrane [goid 16021] [pmid 9266848] [evidence TAS]; A complex for the transport of metabolites into and out of the cell, typically comprised of four domains; two membrane-associated domains and two ATP-binding domains at the intracellular face of the membrane, that form a central pore through the plasma membrane. Each of the four core domains may be encoded as a separate polypeptide or the domains can be fused in any one of a number of ways into multidomain polypeptides. In Bacteria and Archaebacteria, ABC transporters also include substrate binding proteins to bind substrate external to the cytoplasm and deliver it to the transporter [goid 43190] [pmid 9266848] [evidence TAS]"	"The directed movement of substances (such as macromolecules, small molecules, ions) into, out of, within or between cells, or within a multicellular organism [goid 6810] [pmid 9266848] [evidence TAS]"	"Interacting selectively with a nucleotide, any compound consisting of a nucleoside that is esterified with (ortho)phosphate or an oligophosphate at any hydroxyl group on the ribose or deoxyribose moiety [goid 166] [evidence IEA]; Enables the directed movement of substances (such as macromolecules, small molecules, ions) into, out of, within or between cells [goid 5215] [pmid 9266848] [evidence TAS]; Interacting selectively with ATP, adenosine 5'-triphosphate, a universally important coenzyme and enzyme regulator [goid 5524] [pmid 9266848] [evidence TAS]; Catalysis of the reaction: ATP + H2O = ADP + phosphate. May or may not be coupled to another reaction [goid 16887] [evidence IEA]; Catalysis of the reaction: ATP + H2O = ADP + phosphate to directly drive the active transport of a substance across a membrane [goid 42626] [pmid 9266848] [evidence TAS]"	P79R; PMP69; P70R; ABC41; EST352188; PXMP1L	P79R; PMP69; P70R; ABC41; EST352188; PXMP1L	NM_020323.1
ILMN_1651504	Homo sapiens	RefSeq	NM_003704.3	ILMN_22362	FAM193A	NM_003704.3	NM_003704.3		8603	51873048	NM_003704.3	FAM193A	NP_003695.3	ILMN_1651504	610091	S	4446	TGGGCGGGGCAGGCCTCCTTTGTTCTCCACAATCTACTGTCTCCGAGTGT	4	+	2668022-2668071	4p16.3a	"Homo sapiens family with sequence similarity 193, member A (FAM193A), mRNA."				RES4-22	RES4-22	NM_003704.3
ILMN_1651506	Homo sapiens	RefSeq	NM_024831.5	ILMN_8359	NCOA6IP	NM_024831.5	NM_024831.5		96764	19923660	NM_024831.5	NCOA6IP	NP_079107.5	ILMN_1651506	2100279	S	3526	GGAATTACAGGCGTGAGCTACTGTGCCCAGCCTTACGGACATCCTTTTGA	8	+	56900303-56900352	8q12.1a	"Homo sapiens nuclear receptor coactivator 6 interacting protein (NCOA6IP), mRNA."				PIMT; FLJ22995; PIPMT	PIMT; FLJ22995; PIPMT	NM_024831.5
ILMN_1651507	Homo sapiens	RefSeq	NM_024854.2	ILMN_162990	LOC642732	XR_015408.1	XR_015408.1		642732	113423096	XR_015408.1	LOC642732		ILMN_1651507	7150692	S	1182	TCTATGCTGCCGGTGACATCTGTACTACATCCTGGCAGCTGAGCCCAGTC				11q22.3b-q22.3c	"PREDICTED: Homo sapiens misc_RNA (LOC642732), miscRNA."					FLJ22028	XR_015408.1
ILMN_1651508	Homo sapiens	RefSeq	XM_943739.1	ILMN_34767	LOC649500	XM_943739.1	XM_943739.1		649500	88981259	XM_943739.1	LOC649500	XP_948832.1	ILMN_1651508	5220468	S	1	ATGATCTATTTAAGAAGTAATGGGGCAAGCAAAGAAAGCAGAGCTCGGTC					"PREDICTED: Homo sapiens hypothetical protein LOC649500 (LOC649500), mRNA."						XM_943739.1
ILMN_1651513	Homo sapiens	RefSeq	NM_015360.2	ILMN_8825	SKIV2L2	NM_015360.3	NM_015360.3		23517	141802656	NM_015360.3	SKIV2L2	NP_056175.2	ILMN_1651513	1450463	S	3193	GAAGGCAGCATAATTCGTTGTATGAGGCGCCTGGAAGAATTGCTTCGACA	5	+	54747713-54747717:54754463-54754507	5q11.2d-q11.2e	"Homo sapiens superkiller viralicidic activity 2-like 2 (S. cerevisiae) (SKIV2L2), mRNA."	"A membrane-bounded organelle of eukaryotic cells in which chromosomes are housed and replicated. In most cells, the nucleus contains all of the cell's chromosomes except the organellar chromosomes, and is the site of RNA synthesis and processing. In some species, or in specialized cell types, RNA metabolism or DNA replication may be absent [goid 5634] [evidence IEA]; A ribonucleoprotein complex, containing RNA and small nuclear ribonucleoproteins (snRNPs) that is assembled during the splicing of messenger RNA primary transcript to excise an intron [goid 5681] [evidence IEA]"	Any process involved in the conversion of a primary mRNA transcript into one or more mature mRNA(s) prior to translation into polypeptide [goid 6397] [evidence IEA]; The process of removing sections of the primary RNA transcript to remove sequences not present in the mature form of the RNA and joining the remaining sections to form the mature form of the RNA [goid 8380] [evidence IEA]	"Interacting selectively with a nucleotide, any compound consisting of a nucleoside that is esterified with (ortho)phosphate or an oligophosphate at any hydroxyl group on the ribose or deoxyribose moiety [goid 166] [evidence IEA]; Interacting selectively with any nucleic acid [goid 3676] [evidence IEA]; Interacting selectively with any protein or protein complex (a complex of two or more proteins that may include other nonprotein molecules) [goid 5515] [pmid 15231747] [evidence IPI]; Interacting selectively with any protein or protein complex (a complex of two or more proteins that may include other nonprotein molecules) [goid 5515] [pmid 14667819] [evidence IPI]; Interacting selectively with any protein or protein complex (a complex of two or more proteins that may include other nonprotein molecules) [goid 5515] [pmid 15231747] [evidence IPI]; Interacting selectively with ATP, adenosine 5'-triphosphate, a universally important coenzyme and enzyme regulator [goid 5524] [evidence IEA]; Catalysis of the reaction: ATP + H2O = ADP + phosphate to drive the unwinding of a DNA or RNA helix [goid 8026] [evidence IEA]; Catalysis of the hydrolysis of various bonds, e.g. C-O, C-N, C-C, phosphoric anhydride bonds, etc. Hydrolase is the systematic name for any enzyme of EC class 3 [goid 16787] [evidence IEA]; Catalysis of the hydrolysis of any acid anhydride which contains phosphorus [goid 16818] [evidence IEA]"	MGC142069; Dob1; KIAA0052; Mtr4	MGC142069; Dob1; KIAA0052; Mtr4	NM_015360.3
ILMN_1651520	Homo sapiens	RefSeq	XM_937215.1	ILMN_40612	LOC648170	XM_937215.1	XM_937215.1		648170	88956619	XM_937215.1	LOC648170	XP_942308.1	ILMN_1651520	630372	S	240	TGAGGAGCTTGTCAGAGAACAATGGCTCCGGGTCCGGCCAGCCTGTGACA					"PREDICTED: Homo sapiens hypothetical LOC648170 (LOC648170), mRNA."						XM_937215.1
ILMN_1651532	Homo sapiens	RefSeq	XM_927648.1	ILMN_38066	LOC644519	XM_927648.1	XM_927648.1		644519	89060476	XM_927648.1	LOC644519	XP_932741.1	ILMN_1651532	3190341	S	827	AATCCCTGCTGGCGCACAAGGAAGAAACGCTCGAGTACAAGCGGCAGCTG	X	+	33249-33298		"PREDICTED: Homo sapiens hypothetical protein LOC644519 (LOC644519), mRNA."						XM_927648.1
ILMN_1651535	Homo sapiens	RefSeq	XM_929843.1	ILMN_27860	TMEM217	NM_145316.2	NM_145316.2		221468	31543075	NM_145316.2	TMEM217	NP_660359.2	ILMN_1651535	6040553	S	782	ATGGTGGGCATCTTCTCTGTCCTTAATACCACCCAGTTCTTCATCTTTGA	6	-	37288649-37288698	6p21.2c	"Homo sapiens transmembrane protein 217 (TMEM217), mRNA."	"Double layer of lipid molecules that encloses all cells, and, in eukaryotes, many organelles; may be a single or double lipid bilayer; also includes associated proteins [goid 16020] [evidence IEA]; Penetrating at least one phospholipid bilayer of a membrane. May also refer to the state of being buried in the bilayer with no exposure outside the bilayer. When used to describe a protein, indicates that all or part of the peptide sequence is embedded in the membrane [goid 16021] [evidence IEA]"			dJ355M6.2		NM_145316.2
ILMN_1651536	Homo sapiens	RefSeq	NM_133483.1	ILMN_16431	GEFT	NM_133483.2	NM_133483.2		115557	150417976	NM_133483.2	GEFT	NP_597840.1	ILMN_1651536	610075	I	591	CTCAAATGAGGATGGCAAGAGAGTGAGCCCTTGGAGAGAGAGGCTGAGCA				12q13.3b	"Homo sapiens RhoA/RAC/CDC42 exchange factor (GEFT), transcript variant 2, mRNA."	"The living contents of a cell; the matter contained within (but not including) the plasma membrane, usually taken to exclude large vacuoles and masses of secretory or ingested material. In eukaryotes it includes the nucleus and cytoplasm [goid 5622] [evidence IEA]; All of the contents of a cell excluding the plasma membrane and nucleus, but including other subcellular structures [goid 5737] [evidence IEA]"	"Any process that modulates the frequency, rate or extent of Rho protein signal transduction [goid 35023] [evidence IEA]"	"Stimulates the exchange of guanyl nucleotides by a GTPase. Under normal cellular physiological conditions, the concentration of GTP is higher than that of GDP, favoring the replacement of GDP by GTP in association with the GTPase [goid 5085] [evidence IEA]; Stimulates the exchange of guanyl nucleotides by a GTPase of the Rho family. Under normal cellular physiological conditions, the concentration of GTP is higher than that of GDP, favoring the replacement of GDP by GTP in association with the GTPase [goid 5089] [evidence IEA]"	p63RhoGEF	p63RhoGEF	NM_133483.2
ILMN_1651538	Homo sapiens	RefSeq	NM_004756.2	ILMN_36397	NUMBL	NM_004756.3	NM_004756.3		9253	87042273	NM_004756.3	NUMBL	NP_004747.1	ILMN_1651538	4200121	S	2651	GGGTCCGGGAAGAAGGGGAAGGGGTGCCTGGCGGGTACTTTTCTATCTTT	19	-	45864510-45864559	19q13.2b	"Homo sapiens numb homolog (Drosophila)-like (NUMBL), mRNA."	"All of the contents of a cell excluding the plasma membrane and nucleus, but including other subcellular structures [goid 5737] [evidence IEA]"	"The process whose specific outcome is the progression of nervous tissue over time, from its formation to its mature state [goid 7399] [pmid 9303539] [evidence TAS]; The expansion of a neuroblast population by cell division. A neuroblast is any cell that will divide and give rise to a neuron [goid 7405] [evidence IEA]; Generation of a long process of a neuron, that carries efferent (outgoing) action potentials from the cell body towards target cells [goid 7409] [evidence IEA]; The process whose specific outcome is the progression of the forebrain over time, from its formation to the mature structure. The forebrain is the anterior of the three primary divisions of the developing chordate brain or the corresponding part of the adult brain (in vertebrates, includes especially the cerebral hemispheres, the thalamus, and the hypothalamus and especially in higher vertebrates is the main control center for sensory and associative information processing, visceral functions, and voluntary motor functions) [goid 30900] [evidence IEA]"	Interacting selectively with any protein or protein complex (a complex of two or more proteins that may include other nonprotein molecules) [goid 5515] [pmid 16713569] [evidence IPI]	NUMB-R; TNRC23; CTG3a; CAG3A; NUMBR; NBL	NUMB-R; TNRC23; CTG3a; CAG3A; NUMBR; NBL	NM_004756.3
ILMN_1651543	Homo sapiens	RefSeq	XM_495873.2	ILMN_31450	LOC652451	XM_941897.2	XM_941897.2		652451	113422801	XM_941897.2	LOC652451	XP_946990.1	ILMN_1651543	6940575	S	123	TTCTGTTCATCACCAGCCTACTGTGGACGAAGTTCATGAGAGGAAGTGTG					"PREDICTED: Homo sapiens similar to Metabotropic glutamate receptor 5 precursor (mGluR5) (LOC652451), mRNA."						XM_941897.2
ILMN_1651544	Homo sapiens	RefSeq	NM_018486.1	ILMN_2001	HDAC8	NM_018486.1	NM_018486.1		55869	8923768	NM_018486.1	HDAC8	NP_060956.1	ILMN_1651544	4760241	S	1352	GGCACCCCAGAGTCCTCAACTGGACCTAGGGGAAGAAGGAGATATCCCAC	X	-	71684438-71684487	Xq13.1e	"Homo sapiens histone deacetylase 8 (HDAC8), mRNA."	"A protein complex that possesses histone deacetylase activity [goid 118] [pmid 12711221] [evidence TAS]; A chromosome found in the nucleus of a eukaryotic cell [goid 228] [pmid 10748112] [evidence TAS]; A membrane-bounded organelle of eukaryotic cells in which chromosomes are housed and replicated. In most cells, the nucleus contains all of the cell's chromosomes except the organellar chromosomes, and is the site of RNA synthesis and processing. In some species, or in specialized cell types, RNA metabolism or DNA replication may be absent [goid 5634] [pmid 12711221] [evidence TAS]; All of the contents of a cell excluding the plasma membrane and nucleus, but including other subcellular structures [goid 5737] [pmid 12711221] [evidence TAS]; A membrane-bounded organelle of eukaryotic cells in which chromosomes are housed and replicated. In most cells, the nucleus contains all of the cell's chromosomes except the organellar chromosomes, and is the site of RNA synthesis and processing. In some species, or in specialized cell types, RNA metabolism or DNA replication may be absent [goid 5634] [evidence IEA]; A membrane-bounded organelle of eukaryotic cells in which chromosomes are housed and replicated. In most cells, the nucleus contains all of the cell's chromosomes except the organellar chromosomes, and is the site of RNA synthesis and processing. In some species, or in specialized cell types, RNA metabolism or DNA replication may be absent [goid 5634] [evidence IEA]; A membrane-bounded organelle of eukaryotic cells in which chromosomes are housed and replicated. In most cells, the nucleus contains all of the cell's chromosomes except the organellar chromosomes, and is the site of RNA synthesis and processing. In some species, or in specialized cell types, RNA metabolism or DNA replication may be absent [goid 5634] [evidence IEA]; A membrane-bounded organelle of eukaryotic cells in which chromosomes are housed and replicated. In most cells, the nucleus contains all of the cell's chromosomes except the organellar chromosomes, and is the site of RNA synthesis and processing. In some species, or in specialized cell types, RNA metabolism or DNA replication may be absent [goid 5634] [evidence IEA]"	"Any process that stops, prevents or reduces the frequency, rate or extent of transcription from an RNA polymerase II promoter [goid 122] [pmid 10748112] [evidence TAS]; The formation or destruction of chromatin structures [goid 6333] [pmid 10748112] [evidence TAS]; The synthesis of either RNA on a template of DNA or DNA on a template of RNA [goid 6350] [evidence IEA]; Any process that modulates the frequency, rate or extent of DNA-dependent transcription [goid 6355] [evidence IEA]; The alteration of DNA or protein in chromatin, which may result in changing the chromatin structure [goid 16568] [pmid 12711221] [evidence TAS]; The modification of histones by removal of acetyl groups [goid 16575] [evidence IEA]; The modification of histones by removal of acetyl groups [goid 16575] [evidence IEA]; The modification of histones by removal of acetyl groups [goid 16575] [evidence IEA]; The modification of histones by removal of acetyl groups [goid 16575] [evidence IEA]; The modification of histones by removal of acetyl groups [goid 16575] [evidence IEA]"	"Catalysis of the hydrolysis of acetyl groups from histones, proteins complexed to DNA in chromatin and chromosomes [goid 4407] [pmid 12711221] [evidence TAS]; Interacting selectively with a transcription factor, any protein required to initiate or regulate transcription [goid 8134] [pmid 12711221] [evidence TAS]; Catalysis of the hydrolysis of various bonds, e.g. C-O, C-N, C-C, phosphoric anhydride bonds, etc. Hydrolase is the systematic name for any enzyme of EC class 3 [goid 16787] [evidence IEA]; Catalysis of the hydrolysis of acetyl groups from histones, proteins complexed to DNA in chromatin and chromosomes [goid 4407] [evidence IEA]; Catalysis of the hydrolysis of various bonds, e.g. C-O, C-N, C-C, phosphoric anhydride bonds, etc. Hydrolase is the systematic name for any enzyme of EC class 3 [goid 16787] [evidence IEA]; Catalysis of the hydrolysis of various bonds, e.g. C-O, C-N, C-C, phosphoric anhydride bonds, etc. Hydrolase is the systematic name for any enzyme of EC class 3 [goid 16787] [evidence IEA]; Catalysis of the hydrolysis of acetyl groups from histones, proteins complexed to DNA in chromatin and chromosomes [goid 4407] [evidence IEA]; Catalysis of the hydrolysis of various bonds, e.g. C-O, C-N, C-C, phosphoric anhydride bonds, etc. Hydrolase is the systematic name for any enzyme of EC class 3 [goid 16787] [evidence IEA]; Catalysis of the hydrolysis of acetyl groups from histones, proteins complexed to DNA in chromatin and chromosomes [goid 4407] [evidence IEA]; Catalysis of the hydrolysis of various bonds, e.g. C-O, C-N, C-C, phosphoric anhydride bonds, etc. Hydrolase is the systematic name for any enzyme of EC class 3 [goid 16787] [evidence IEA]; Catalysis of the hydrolysis of acetyl groups from histones, proteins complexed to DNA in chromatin and chromosomes [goid 4407] [evidence IEA]; Catalysis of the hydrolysis of various bonds, e.g. C-O, C-N, C-C, phosphoric anhydride bonds, etc. Hydrolase is the systematic name for any enzyme of EC class 3 [goid 16787] [evidence IEA]"	RPD3; HDACL1	RPD3; HDACL1	NM_018486.1
ILMN_1651547	Homo sapiens	RefSeq	NM_012431.1	ILMN_15628	SEMA3E	NM_012431.1	NM_012431.1		9723	6912649	NM_012431.1	SEMA3E	NP_036563.1	ILMN_1651547	2190243	S	5610	TCTAAGAGGCACCTCCATCGAGGGCCGGTCTCCTGCTTCTTTAGACCTCT	7	-	82994617-82994666	7q21.11e	"Homo sapiens sema domain, immunoglobulin domain (Ig), short basic domain, secreted, (semaphorin) 3E (SEMA3E), mRNA."	"The space external to the outermost structure of a cell. For cells without external protective or external encapsulating structures this refers to space outside of the plasma membrane. This term covers the host cell environment outside an intracellular parasite [goid 5576] [evidence IEA]; That part of a multicellular organism outside the cells proper, usually taken to be outside the plasma membranes, and occupied by fluid [goid 5615] [pmid 9515811] [evidence TAS]; Double layer of lipid molecules that encloses all cells, and, in eukaryotes, many organelles; may be a single or double lipid bilayer; also includes associated proteins [goid 16020] [evidence IEA]"	"The biological process whose specific outcome is the progression of a multicellular organism over time from an initial condition (e.g. a zygote or a young adult) to a later condition (e.g. a multicellular animal or an aged adult) [goid 7275] [evidence IEA]; The process whose specific outcome is the progression of nervous tissue over time, from its formation to its mature state [goid 7399] [evidence IEA]; The process whereby relatively unspecialized cells, e.g. embryonic or regenerative cells, acquire specialized structural and/or functional features that characterize the cells, tissues, or organs of the mature organism or some other relatively stable phase of the organism's life history. Differentiation includes the processes involved in commitment of a cell to a specific fate [goid 30154] [evidence IEA]"	Combining with an extracellular or intracellular messenger to initiate a change in cell activity [goid 4872] [evidence IEA]	SEMAH; coll-5; M-SEMAH; M-sema H; M-SemaK; KIAA0331	SEMAH; coll-5; M-SEMAH; M-sema H; M-SemaK; KIAA0331	NM_012431.1
ILMN_1651554	Homo sapiens	RefSeq	NM_003617.2	ILMN_7090	RGS5	NM_003617.2	NM_003617.2		8490	41387215	NM_003617.2	RGS5	NP_003608.1	ILMN_1651554	160445	S	5097	CCTGGCTTTGAATGGAAACTTACAGCAGAGAGTCACAGGCCACGGCAACA	1	-	163112778-163112827	1q23.3c	"Homo sapiens regulator of G-protein signaling 5 (RGS5), mRNA."	"All of the contents of a cell excluding the plasma membrane and nucleus, but including other subcellular structures [goid 5737] [pmid 18029348] [evidence IDA]; All of the contents of a cell excluding the plasma membrane and nucleus, but including other subcellular structures [goid 5737] [pmid 18029348] [evidence IDA]"	"Any process that modulates the frequency, rate or extent of G-protein coupled receptor protein signaling pathway activity [goid 8277] [pmid 10471929] [evidence TAS]; Any process that stops, prevents or reduces the frequency, rate or extent of signal transduction [goid 9968] [evidence IEA]"	"Mediates the transfer of a signal from the outside to the inside of a cell by means other than the introduction of the signal molecule itself into the cell [goid 4871] [evidence IEA]; Increases the activity of a GTPase, an enzyme that catalyzes the hydrolysis of GTP [goid 5096] [pmid 10471929] [evidence TAS]; Mediates the transfer of a signal from the outside to the inside of a cell by means other than the introduction of the signal molecule itself into the cell [goid 4871] [evidence IEA]"	MSTP092; MST129; MST092; MSTP129; MST106; MSTP032; MSTP106	MSTP092; MST129; MST092; MSTP129; MST106; MSTP032; MSTP106	NM_003617.2
ILMN_1651557	Homo sapiens	RefSeq	NM_153705.2	ILMN_23677	KDELC2	NM_153705.4	NM_153705.4		143888	153218486	NM_153705.4	KDELC2	NP_714916.3	ILMN_1651557	6110301	S	3889	CAGCAGCCTTAATCTACATAATTCTTCATCTCGCCAATTCAGCCGCAGCC	11	-	108343205-108343254	11q22.3c	"Homo sapiens KDEL (Lys-Asp-Glu-Leu) containing 2 (KDELC2), mRNA."	"The irregular network of unit membranes, visible only by electron microscopy, that occurs in the cytoplasm of many eukaryotic cells. The membranes form a complex meshwork of tubular channels, which are often expanded into slitlike cavities called cisternae. The ER takes two forms, rough (or granular), with ribosomes adhering to the outer surface, and smooth (with no ribosomes attached) [goid 5783] [evidence IEA]; The volume enclosed by the membranes of the endoplasmic reticulum [goid 5788] [evidence IEA]"			MGC33424	MGC33424	NM_153705.4
ILMN_1651563	Homo sapiens	RefSeq	XM_944869.1	ILMN_306720	MYO15B	NR_003587.1	NR_003587.1		80022	149944587	NR_003587.1	MYO15B		ILMN_1651563	610343	S	258	GAAAGCCCAGGAGAGGCAAAGCAACGCGCAGCGTCAGGGACGCGGGCCCA	17	+	71095991-71096040	17q25.1c	Homo sapiens myosin XVB pseudogene (MYO15B) on chromosome 17. XM_944869 XR_015465 XR_017826 XR_017827 XR_017828 XR_017903	"All of the contents of a cell excluding the plasma membrane and nucleus, but including other subcellular structures [goid 5737] [evidence IEA]; Any of the various filamentous elements that form the internal framework of cells, and typically remain after treatment of the cells with mild detergent to remove membrane constituents and soluble components of the cytoplasm. The term embraces intermediate filaments, microfilaments, microtubules, the microtrabecular lattice, and other structures characterized by a polymeric filamentous nature and long-range order within the cell. The various elements of the cytoskeleton not only serve in the maintenance of cellular shape but also have roles in other cellular functions, including cellular movement, cell division, endocytosis, and movement of organelles [goid 5856] [evidence IEA]; A protein complex, formed of one or more myosin heavy chains plus associated light chains and other proteins, that functions as a molecular motor; uses the energy of ATP hydrolysis to move actin filaments or to move vesicles or other cargo on fixed actin filaments; has magnesium-ATPase activity and binds actin. Myosin classes are distinguished based on sequence features of the motor, or head, domain, but also have distinct tail regions that are believed to bind specific cargoes [goid 16459] [evidence IEA]; Any of the various filamentous elements that form the internal framework of cells, and typically remain after treatment of the cells with mild detergent to remove membrane constituents and soluble components of the cytoplasm. The term embraces intermediate filaments, microfilaments, microtubules, the microtrabecular lattice, and other structures characterized by a polymeric filamentous nature and long-range order within the cell. The various elements of the cytoskeleton not only serve in the maintenance of cellular shape but also have roles in other cellular functions, including cellular movement, cell division, endocytosis, and movement of organelles [goid 5856] [evidence IEA]"		"Catalysis of movement along a polymeric molecule such as a microfilament or microtubule, coupled to the hydrolysis of a nucleoside triphosphate [goid 3774] [evidence IEA]; Interacting selectively with ATP, adenosine 5'-triphosphate, a universally important coenzyme and enzyme regulator [goid 5524] [evidence IEA]; The selective, often stoichiometric, interaction of a molecule with one or more specific sites on another molecule [goid 5488] [evidence IEA]"	MYO15BP; FLJ22686; FLJ21606; FLJ44494; FLJ40577		NR_003587.1
ILMN_1651565	Homo sapiens	RefSeq	XM_942092.1	ILMN_137772	LOC650677	XM_942092.1	XM_942092.1		650677	89037215	XM_942092.1	LOC650677	XP_947185.1	ILMN_1651565	1050164	I	1246	ACTCTCTCAGATCCAGTGTGCAGCTCTCCTCCTGGGACTTCCCTCCACAA					"PREDICTED: Homo sapiens hypothetical protein LOC650676, transcript variant 1 (LOC650677), mRNA."						XM_942092.1
ILMN_1651567	Homo sapiens	RefSeq	NM_133336.1	ILMN_10371	WHSC1	NM_133336.1	NM_133336.1		7468	19913360	NM_133336.1	WHSC1	NP_579891.1	ILMN_1651567	2230739	I	79	GGGATTTGCTTCAGAATAATCTGGCAGGGGGACGTGGAACCAGGTATGGA	4	+	1910884-1910933	4p16.3b	"Homo sapiens Wolf-Hirschhorn syndrome candidate 1 (WHSC1), transcript variant 9, mRNA."	"A membrane-bounded organelle of eukaryotic cells in which chromosomes are housed and replicated. In most cells, the nucleus contains all of the cell's chromosomes except the organellar chromosomes, and is the site of RNA synthesis and processing. In some species, or in specialized cell types, RNA metabolism or DNA replication may be absent [goid 5634] [evidence IEA]; A membrane-bounded organelle of eukaryotic cells in which chromosomes are housed and replicated. In most cells, the nucleus contains all of the cell's chromosomes except the organellar chromosomes, and is the site of RNA synthesis and processing. In some species, or in specialized cell types, RNA metabolism or DNA replication may be absent [goid 5634] [evidence IEA]; All of the contents of a cell excluding the plasma membrane and nucleus, but including other subcellular structures [goid 5737] [evidence IEA]"	"The synthesis of either RNA on a template of DNA or DNA on a template of RNA [goid 6350] [evidence IEA]; Any process that modulates the frequency, rate or extent of DNA-dependent transcription [goid 6355] [evidence IEA]; The process by which anatomical structures are generated and organized. Morphogenesis pertains to the creation of form [goid 9653] [pmid 9618163] [evidence TAS]; The alteration of DNA or protein in chromatin, which may result in changing the chromatin structure [goid 16568] [evidence IEA]"	"Interacting selectively with any protein or protein complex (a complex of two or more proteins that may include other nonprotein molecules) [goid 5515] [evidence IEA]; Interacting selectively with zinc (Zn) ions [goid 8270] [evidence IEA]; Catalysis of the reaction: S-adenosyl-L-methionine + histone L-lysine = S-adenosyl-L-homocysteine + histone N6-methyl-L-lysine. The methylation of peptidyl-lysine in histones forms N6-methyl-L-lysine, N6,N6-dimethyl-L-lysine and N6,N6,N6-trimethyl-L-lysine derivatives [goid 18024] [evidence IEA]; Interacting selectively with DNA (deoxyribonucleic acid) [goid 3677] [evidence IEA]; Interacting selectively with any protein or protein complex (a complex of two or more proteins that may include other nonprotein molecules) [goid 5515] [evidence IEA]; Catalysis of the transfer of a methyl group to an acceptor molecule [goid 8168] [evidence IEA]; Interacting selectively with zinc (Zn) ions [goid 8270] [evidence IEA]; Catalysis of the transfer of a group, e.g. a methyl group, glycosyl group, acyl group, phosphorus-containing, or other groups, from one compound (generally regarded as the donor) to another compound (generally regarded as the acceptor). Transferase is the systematic name for any enzyme of EC class 2 [goid 16740] [evidence IEA]; Catalysis of the reaction: S-adenosyl-L-methionine + histone L-lysine = S-adenosyl-L-homocysteine + histone N6-methyl-L-lysine. The methylation of peptidyl-lysine in histones forms N6-methyl-L-lysine, N6,N6-dimethyl-L-lysine and N6,N6,N6-trimethyl-L-lysine derivatives [goid 18024] [evidence IEA]; Interacting selectively with any metal ion [goid 46872] [evidence IEA]"	TRX5; REIIBP; NSD2; KIAA1090; MMSET	TRX5; REIIBP; NSD2; KIAA1090; MMSET	NM_133336.1
ILMN_1651568	Homo sapiens	RefSeq	NM_033049.2	ILMN_26607	MUC13	NM_033049.2	NM_033049.2		56667	51593089	NM_033049.2	MUC13	NP_149038.2	ILMN_1651568	6940270	S	2530	AAACTGTCTGGCAAAGGGTGCGAGAGGGAGCTTGTGCTCAGGAGTCCAGC	3	-	126107260-126107309	3q21.2a	"Homo sapiens mucin 13, cell surface associated (MUC13), mRNA."	"The space external to the outermost structure of a cell. For cells without external protective or external encapsulating structures this refers to space outside of the plasma membrane. This term covers the host cell environment outside an intracellular parasite [goid 5576] [evidence IEA]; The membrane surrounding a cell that separates the cell from its external environment. It consists of a phospholipid bilayer and associated proteins [goid 5886] [evidence IEA]; Penetrating at least one phospholipid bilayer of a membrane. May also refer to the state of being buried in the bilayer with no exposure outside the bilayer. When used to describe a protein, indicates that all or part of the peptide sequence is embedded in the membrane [goid 16021] [evidence IEA]"			DRCC1; FLJ20063	DRCC1; FLJ20063	NM_033049.2
ILMN_1651569	Homo sapiens	RefSeq	NM_005431.1	ILMN_23276	XRCC2	NM_005431.1	NM_005431.1		7516	4885656	NM_005431.1	XRCC2	NP_005422.1	ILMN_1651569	7320243	S	2575	CAGCCATTGTGGAAGACAGTGTGGGGATAAAGACAGAGATACCATTCAAC	7	-	152344031-152344080	7q36.1e	"Homo sapiens X-ray repair complementing defective repair in Chinese hamster cells 2 (XRCC2), mRNA."	"A membrane-bounded organelle of eukaryotic cells in which chromosomes are housed and replicated. In most cells, the nucleus contains all of the cell's chromosomes except the organellar chromosomes, and is the site of RNA synthesis and processing. In some species, or in specialized cell types, RNA metabolism or DNA replication may be absent [goid 5634] [evidence IEA]"	"The process of restoring DNA after damage. Genomes are subject to damage by chemical and physical agents in the environment (e.g. UV and ionizing radiations, chemical mutagens, fungal and bacterial toxins, etc.) and by free radicals or alkylating agents endogenously generated in metabolism. DNA is also damaged because of errors during its replication. A variety of different DNA repair pathways have been reported that include direct reversal, base excision repair, nucleotide excision repair, photoreactivation, bypass, double-strand break repair pathway, and mismatch repair pathway [goid 6281] [pmid 9628903] [evidence TAS]; Any process by which a new genotype is formed by reassortment of genes resulting in gene combinations different from those that were present in the parents. In eukaryotes genetic recombination can occur by chromosome assortment, intrachromosomal recombination, or nonreciprocal interchromosomal recombination. Intrachromosomal recombination occurs by crossing over. In bacteria it may occur by genetic transformation, conjugation, transduction, or F-duction [goid 6310] [evidence IEA]; Progression through the nuclear division phase of a meiotic cell cycle, the specialized nuclear and cell division in which a single diploid cell undergoes two nuclear divisions following a single round of DNA replication in order to produce four daughter cells that contain half the number of chromosomes as the diploid cell. Meiotic division occurs during the formation of gametes from diploid organisms and at the beginning of haplophase in those organisms that alternate between diploid and haploid generations [goid 7126] [pmid 9628903] [evidence TAS]"	"Interacting selectively with DNA (deoxyribonucleic acid) [goid 3677] [evidence IEA]; Interacting selectively with ATP, adenosine 5'-triphosphate, a universally important coenzyme and enzyme regulator [goid 5524] [evidence IEA]; Catalysis of the reaction: ATP + H2O = ADP + phosphate in the presence of single- or double-stranded DNA; drives another reaction [goid 8094] [evidence IEA]"	DKFZp781P0919	DKFZp781P0919	NM_005431.1
ILMN_1651574	Homo sapiens	RefSeq	NM_004925.3	ILMN_22744	AQP3	NM_004925.3	NM_004925.3		360	22165421	NM_004925.3	AQP3	NP_004916.1	ILMN_1651574	1050040	S	1485	GCTTCTACAGGCTTTTGGGAAGTAGGGTGGATGTGGGTAGGGCTGGGAGG	9	-	33441447-33441496	9p13.3e	"Homo sapiens aquaporin 3 (Gill blood group) (AQP3), mRNA."	"The membrane surrounding a cell that separates the cell from its external environment. It consists of a phospholipid bilayer and associated proteins [goid 5886] [evidence IEA]; Penetrating at least one phospholipid bilayer of a membrane. May also refer to the state of being buried in the bilayer with no exposure outside the bilayer. When used to describe a protein, indicates that all or part of the peptide sequence is embedded in the membrane [goid 16021] [evidence IEA]; The region of the plasma membrane that includes the basal end and sides of the cell. Often used in reference to animal polarized epithelial membranes, where the basal membrane is the part attached to the extracellular matrix, or in plant cells, where the basal membrane is defined with respect to the zygotic axis [goid 16323] [evidence IEA]; Double layer of lipid molecules that encloses all cells, and, in eukaryotes, many organelles; may be a single or double lipid bilayer; also includes associated proteins [goid 16020] [evidence IEA]; Penetrating at least one phospholipid bilayer of a membrane. May also refer to the state of being buried in the bilayer with no exposure outside the bilayer. When used to describe a protein, indicates that all or part of the peptide sequence is embedded in the membrane [goid 16021] [evidence IEA]; The region of the plasma membrane that includes the basal end and sides of the cell. Often used in reference to animal polarized epithelial membranes, where the basal membrane is the part attached to the extracellular matrix, or in plant cells, where the basal membrane is defined with respect to the zygotic axis [goid 16323] [evidence IEA]"	"Any process that activates or increases the frequency, rate, or extent of an immune system process [goid 2684] [pmid 17943189] [evidence IDA]; The directed movement of substances (such as macromolecules, small molecules, ions) into, out of, within or between cells, or within a multicellular organism [goid 6810] [pmid 7543093] [evidence NAS]; The directed movement of water (H2O) into, out of, within or between cells [goid 6833] [pmid 17943189] [evidence TAS]; The elimination by an organism of the waste products that arise as a result of metabolic activity. These products include water, carbon dioxide (CO2), and nitrogenous compounds [goid 7588] [pmid 7543093] [evidence TAS]; A change in state or activity of a cell or an organism (in terms of movement, secretion, enzyme production, gene expression, etc.) as a result of a retinoic acid stimulus [goid 32526] [pmid 17943189] [evidence IDA]; A change in state or activity of a cell or an organism (in terms of movement, secretion, enzyme production, gene expression, etc.) as a result of a vitamin D stimulus [goid 33280] [pmid 17943189] [evidence TAS]; Any process that modulates the frequency, rate or extent of keratinocyte differentiation [goid 45616] [pmid 17943189] [evidence TAS]; A change in state or activity of a cell or an organism (in terms of movement, secretion, enzyme production, gene expression, etc.) as a result of a calcium ion stimulus [goid 51592] [pmid 17943189] [evidence TAS]; The directed movement of substances (such as macromolecules, small molecules, ions) into, out of, within or between cells, or within a multicellular organism [goid 6810] [evidence IEA]"	"Enables the directed movement of substances (such as macromolecules, small molecules, ions) into, out of, within or between cells [goid 5215] [pmid 7543093] [evidence NAS]; Transport systems of this type catalyze facilitated diffusion of water (by an energy-independent process) by passage through a transmembrane aqueous pore or channel without evidence for a carrier-mediated mechanism [goid 15250] [pmid 17943189] [evidence TAS]; Catalysis of facilitated diffusion of glycerol (by an energy-independent process) involving passage through a transmembrane aqueous pore or channel without evidence for a carrier-mediated mechanism [goid 15254] [pmid 17943189] [evidence IDA]; Enables the directed movement of substances (such as macromolecules, small molecules, ions) into, out of, within or between cells [goid 5215] [evidence IEA]"	GIL	GIL	NM_004925.3
ILMN_1651576	Homo sapiens	RefSeq	XM_937275.1	ILMN_45364	LOC645947	XM_937275.1	XM_937275.1		645947	89041055	XM_937275.1	LOC645947	XP_942368.1	ILMN_1651576	1240364	S	42	GGAGGACCCCCTGGATCTTAGGCTCAGCCCAGAGGAGCGAATTTGTGTGA				16q23.1d	"PREDICTED: Homo sapiens similar to Lsm3 protein (LOC645947), mRNA."						XM_937275.1
ILMN_1651582	Homo sapiens	RefSeq	XM_929245.1	ILMN_35739	LOC646307	XM_929245.1	XM_929245.1		646307	88942862	XM_929245.1	LOC646307	XP_934338.1	ILMN_1651582	5420543	S	2	TGAGGAGACAAGCAGATAAACGGCAGAACGACATGACAAAGAGAGAAGAG	1	-	70945053-70945102		"PREDICTED: Homo sapiens hypothetical protein LOC646307 (LOC646307), mRNA."						XM_929245.1
ILMN_1651584	Homo sapiens	RefSeq	XM_932852.1	ILMN_32015	LOC643576	XM_932852.1	XM_932852.1		643576	89035673	XM_932852.1	LOC643576	XP_937945.1	ILMN_1651584	5360538	A	435	TCCTTTCTACAGCAACATCAGTAAGGTCTCTCTGAAGAGGCTATCATGGA	12	+	102949076-102949099:102949281-102949306	12q23.3a	"PREDICTED: Homo sapiens similar to Phosphoglycerate mutase 1 (Phosphoglycerate mutase isozyme B) (PGAM-B) (BPG-dependent PGAM 1), transcript variant 3 (LOC643576), mRNA."						XM_932852.1
ILMN_1651597	Homo sapiens	RefSeq	NM_001014765.1	ILMN_23703	FBXO44	NM_001014765.1	NM_001014765.1		93611	62388867	NM_001014765.1	FBXO44	NP_001014765.1	ILMN_1651597	6980440	I	414	ATTAAAGTACCTGATGTGTCCCAAGCTCCTTGGACCGCCCCAGTGACCCC	1	+	11638289-11638338	1p36.22b	"Homo sapiens F-box protein 44 (FBXO44), transcript variant 4, mRNA."	"A membrane-bounded organelle of eukaryotic cells in which chromosomes are housed and replicated. In most cells, the nucleus contains all of the cell's chromosomes except the organellar chromosomes, and is the site of RNA synthesis and processing. In some species, or in specialized cell types, RNA metabolism or DNA replication may be absent [goid 5634] [pmid 18029348] [evidence IDA]; A small, dense body one or more of which are present in the nucleus of eukaryotic cells. It is rich in RNA and protein, is not bounded by a limiting membrane, and is not seen during mitosis. Its prime function is the transcription of the nucleolar DNA into 45S ribosomal-precursor RNA, the processing of this RNA into 5.8S, 18S, and 28S components of ribosomal RNA, and the association of these components with 5S RNA and proteins synthesized outside the nucleolus. This association results in the formation of ribonucleoprotein precursors; these pass into the cytoplasm and mature into the 40S and 60S subunits of the ribosome [goid 5730] [pmid 18029348] [evidence IDA]"	"The chemical reactions and pathways resulting in the breakdown of a protein or peptide by hydrolysis of its peptide bonds, initiated by the covalent attachment of a ubiquitin moiety, or multiple ubiquitin moieties, to the protein [goid 6511] [evidence IEA]; The chemical reactions and pathways resulting in the breakdown of a protein by the destruction of the native, active configuration, with or without the hydrolysis of peptide bonds [goid 30163] [evidence IEA]"	Interacting selectively with any protein or protein complex (a complex of two or more proteins that may include other nonprotein molecules) [goid 5515] [evidence IEA]	Fbx44; FBG3; DKFZp781J0852; FBX30; Fbxo6a; MGC14140	Fbx44; FBG3; DKFZp781J0852; FBX30; Fbxo6a; MGC14140	NM_001014765.1
ILMN_1651599	Homo sapiens	RefSeq	NM_203468.1	ILMN_21052	ENTPD2	NM_203468.1	NM_203468.1		954	45827717	NM_203468.1	ENTPD2	NP_982293.1	ILMN_1651599	6580138	I	1221	CCAGGGCAACGGGCCCGCCTGGCCGACTACTGCGCCGGGGCCATGTTCGT	9	-	139943462-139943511	9q34.3e	"Homo sapiens ectonucleoside triphosphate diphosphohydrolase 2 (ENTPD2), transcript variant 1, mRNA."	"Double layer of lipid molecules that encloses all cells, and, in eukaryotes, many organelles; may be a single or double lipid bilayer; also includes associated proteins [goid 16020] [evidence IEA]; Penetrating at least one phospholipid bilayer of a membrane. May also refer to the state of being buried in the bilayer with no exposure outside the bilayer. When used to describe a protein, indicates that all or part of the peptide sequence is embedded in the membrane [goid 16021] [evidence IEA]"		"Interacting selectively with magnesium (Mg) ions [goid 287] [evidence IEA]; Interacting selectively with calcium ions (Ca2+) [goid 5509] [evidence IEA]; Catalysis of the hydrolysis of various bonds, e.g. C-O, C-N, C-C, phosphoric anhydride bonds, etc. Hydrolase is the systematic name for any enzyme of EC class 3 [goid 16787] [evidence IEA]"	NTPDase-2; CD39L1	NTPDase-2; CD39L1	NM_203468.1
ILMN_1651604	Homo sapiens	RefSeq	NM_031417.2	ILMN_10515	MARK4	NM_031417.2	NM_031417.2		57787	33636755	NM_031417.2	MARK4	NP_113605.2	ILMN_1651604	3520309	S	4641	GGTAGAGATGGGCGGGTTTGTGCTATGTGCAGGGTGGAAGGGAGGGAAGT	19	+	45808265-45808314	19q13.32a	"Homo sapiens MAP/microtubule affinity-regulating kinase 4 (MARK4), mRNA."	"A structure comprised of a core structure (in most organisms, a pair of centrioles) and peripheral material from which a microtubule-based structure, such as a spindle apparatus, is organized. Centrosomes occur close to the nucleus during interphase in many eukaryotic cells, though in animal cells it changes continually during the cell-division cycle [goid 5813] [evidence ISS]; A structure comprised of a core structure (in most organisms, a pair of centrioles) and peripheral material from which a microtubule-based structure, such as a spindle apparatus, is organized. Centrosomes occur close to the nucleus during interphase in many eukaryotic cells, though in animal cells it changes continually during the cell-division cycle [goid 5813] [pmid 14594945] [evidence IDA]; A prolongation or process extending from a nerve cell, e.g. an axon or dendrite [goid 43005] [pmid 14594945] [evidence IDA]; A prolongation or process extending from a nerve cell, e.g. an axon or dendrite [goid 43005] [evidence ISS]"	"A process that results in a parallel arrangement of microtubules [goid 1578] [evidence ISS]; A process that results in a parallel arrangement of microtubules [goid 1578] [pmid 14594945] [evidence IEP]; The process of introducing a phosphate group on to a protein [goid 6468] [pmid 14594945] [evidence TAS]; The process whose specific outcome is the progression of nervous tissue over time, from its formation to its mature state [goid 7399] [pmid 14594945] [evidence IDA]; The process whose specific outcome is the progression of nervous tissue over time, from its formation to its mature state [goid 7399] [evidence ISS]; Any process that activates or increases the frequency, rate or extent of programmed cell death, cell death resulting from activation of endogenous cellular processes [goid 43068] [pmid 15009667] [evidence NAS]"	"Interacting selectively with a nucleotide, any compound consisting of a nucleoside that is esterified with (ortho)phosphate or an oligophosphate at any hydroxyl group on the ribose or deoxyribose moiety [goid 166] [evidence IEA]; Catalysis of the reaction: ATP + a protein serine/threonine = ADP + protein serine/threonine phosphate [goid 4674] [evidence ISS]; Catalysis of the reaction: ATP + a protein serine/threonine = ADP + protein serine/threonine phosphate [goid 4674] [pmid 15009667] [evidence IDA]; Interacting selectively with any protein or protein complex (a complex of two or more proteins that may include other nonprotein molecules) [goid 5515] [pmid 14676191] [evidence IPI]; Interacting selectively with any protein or protein complex (a complex of two or more proteins that may include other nonprotein molecules) [goid 5515] [pmid 14594945] [evidence IPI]; Interacting selectively with any protein or protein complex (a complex of two or more proteins that may include other nonprotein molecules) [goid 5515] [pmid 14676191] [evidence IPI]; Interacting selectively with ATP, adenosine 5'-triphosphate, a universally important coenzyme and enzyme regulator [goid 5524] [pmid 15009667] [evidence NAS]; Interacting selectively with microtubules, filaments composed of tubulin monomers [goid 8017] [pmid 14594945] [evidence IDA]; Interacting selectively with microtubules, filaments composed of tubulin monomers [goid 8017] [evidence ISS]; Catalysis of the transfer of a group, e.g. a methyl group, glycosyl group, acyl group, phosphorus-containing, or other groups, from one compound (generally regarded as the donor) to another compound (generally regarded as the acceptor). Transferase is the systematic name for any enzyme of EC class 2 [goid 16740] [evidence IEA]; Interacting selectively with the microtubule constituent protein gamma-tubulin [goid 43015] [pmid 14594945] [evidence IDA]; Interacting selectively with the microtubule constituent protein gamma-tubulin [goid 43015] [evidence ISS]; Interacting selectively and non-covalently with ubiquitin, a protein that when covalently bound to other cellular proteins marks them for proteolytic degradation [goid 43130] [pmid 14594945] [evidence NAS]; Catalysis of the reaction: ATP + tau-protein = ADP + O-phospho-tau-protein [goid 50321] [pmid 14594945] [evidence IDA]; Catalysis of the reaction: ATP + tau-protein = ADP + O-phospho-tau-protein [goid 50321] [evidence ISS]"	Nbla00650; FLJ90097; MARKL1; KIAA1860	Nbla00650; FLJ90097; KIAA1860; MARKL1	NM_031417.2
ILMN_1651606	Homo sapiens	RefSeq	XM_931897.1	ILMN_32741	LOC653210	XM_931897.1	XM_931897.1		653210	89059670	XM_931897.1	LOC653210	XP_936990.1	ILMN_1651606	520270	I	41	ATGATTGGCCTCTCCAGCTCCTCCCCTCGGTGCTATCCTCTGGCCAAAGA	X	+	51949433-51949482		"PREDICTED: Homo sapiens similar to melanoma antigen family D, 4 isoform 1, transcript variant 5 (LOC653210), mRNA."						XM_931897.1
ILMN_1651608	Homo sapiens	RefSeq	XM_938756.1	ILMN_34898	LOC649683	XM_938756.1	XM_938756.1		649683	88988405	XM_938756.1	LOC649683	XP_943849.1	ILMN_1651608	2710333	S	121	GTCGAATTCTTATCGCAGCTCATAAAATCCTTTATGAAACTGGAAAAAGG					"PREDICTED: Homo sapiens similar to CG14085-PB, isoform B (LOC649683), mRNA."						XM_938756.1
ILMN_1651609	Homo sapiens	RefSeq	XM_946006.1	ILMN_181115	SPRED3	NM_001042522.1	NM_001042522.1		399473	110225352	NM_001042522.1	SPRED3	NP_001035987.1	ILMN_1651609	1740603	A	560	TCCTCCGCTCAGAGCTACCCTCCGCTTCTACCGTTCACGGGGATTCCGGA	19	+	38885415-38885426:38886120-38886157	19q13.2a	"Homo sapiens sprouty-related, EVH1 domain containing 3 (SPRED3), transcript variant 1, mRNA."	The membrane surrounding a cell that separates the cell from its external environment. It consists of a phospholipid bilayer and associated proteins [goid 5886] [evidence IEA]	"Any process that terminates the activity of the active enzyme MAP kinase [goid 188] [evidence IEA]; The biological process whose specific outcome is the progression of a multicellular organism over time from an initial condition (e.g. a zygote or a young adult) to a later condition (e.g. a multicellular animal or an aged adult) [goid 7275] [evidence IEA]; Any process that modulates the frequency, rate or extent of signal transduction [goid 9966] [evidence IEA]"		Eve-3		NM_001042522.1
ILMN_1651610	Homo sapiens	RefSeq	NM_199327.1	ILMN_166735	LOC730525	XM_001126202.1	XM_001126202.1		730525	113416236	XM_001126202.1	LOC730525	XP_001126202.1	ILMN_1651610	730709	I	58	GCCCTGGATAAGGAACAGCTACAGTCGCTGTTAAATGTGCCTGAAAAGCA					"PREDICTED: Homo sapiens hypothetical protein LOC730525 (LOC730525), mRNA."					hSPRY1	XM_001126202.1
ILMN_1651617	Homo sapiens	RefSeq	NM_001904.2	ILMN_307737	CTNNB1	NM_001098209.1	NM_001098209.1		1499	148233337	NM_001098209.1	CTNNB1	NP_001091679.1	ILMN_1651617	7210095	I	2996	AGTCTCTCGTAGTGTTAAGTTATAGTGAATACTGCTACAGCAATTTCTAA	3	+	41256304-41256353	3p22.1b	"Homo sapiens catenin (cadherin-associated protein), beta 1, 88kDa (CTNNB1), transcript variant 2, mRNA."	"That fraction of cells, prepared by disruptive biochemical methods, that includes the plasma and other membranes [goid 5624] [evidence IEA]; A membrane-bounded organelle of eukaryotic cells in which chromosomes are housed and replicated. In most cells, the nucleus contains all of the cell's chromosomes except the organellar chromosomes, and is the site of RNA synthesis and processing. In some species, or in specialized cell types, RNA metabolism or DNA replication may be absent [goid 5634] [evidence IEA]; A membrane-bounded organelle of eukaryotic cells in which chromosomes are housed and replicated. In most cells, the nucleus contains all of the cell's chromosomes except the organellar chromosomes, and is the site of RNA synthesis and processing. In some species, or in specialized cell types, RNA metabolism or DNA replication may be absent [goid 5634] [pmid 9065401] [evidence TAS]; Any complex, distinct from RNA polymerase, including one or more polypeptides capable of binding DNA at promoters or at cis-acting regulatory sequences, and regulating transcription [goid 5667] [evidence IEA]; All of the contents of a cell excluding the plasma membrane and nucleus, but including other subcellular structures [goid 5737] [evidence IEA]; That part of the cytoplasm that does not contain membranous or particulate subcellular components [goid 5829] [pmid 16753179] [evidence EXP]; That part of the cytoplasm that does not contain membranous or particulate subcellular components [goid 5829] [pmid 11955436] [evidence EXP]; That part of the cytoplasm that does not contain membranous or particulate subcellular components [goid 5829] [pmid 12000790] [evidence EXP]; That part of the cytoplasm that does not contain membranous or particulate subcellular components [goid 5829] [pmid 15327769] [evidence EXP]; That part of the cytoplasm that does not contain membranous or particulate subcellular components [goid 5829] [pmid 12820959] [evidence EXP]; Any of the various filamentous elements that form the internal framework of cells, and typically remain after treatment of the cells with mild detergent to remove membrane constituents and soluble components of the cytoplasm. The term embraces intermediate filaments, microfilaments, microtubules, the microtrabecular lattice, and other structures characterized by a polymeric filamentous nature and long-range order within the cell. The various elements of the cytoskeleton not only serve in the maintenance of cellular shape but also have roles in other cellular functions, including cellular movement, cell division, endocytosis, and movement of organelles [goid 5856] [pmid 7806582] [evidence TAS]; The membrane surrounding a cell that separates the cell from its external environment. It consists of a phospholipid bilayer and associated proteins [goid 5886] [evidence IEA]; The membrane surrounding a cell that separates the cell from its external environment. It consists of a phospholipid bilayer and associated proteins [goid 5886] [pmid 10837025] [evidence TAS]; An electron dense junctional complex, at the end to end contacts of cardiac muscle cells, that contains gap junctions and desmosomes. Most of the disc is formed of a convoluted fascia adherens type of junction into which the actin filaments of the terminal sarcomeres insert (or in the case of muscle cells, myofibrils), desmosomes are also present. The lateral portion of the stepped disc contains gap junctions that couple the cells electrically and thus coordinate the contraction [goid 5916] [evidence IEA]; The region of the plasma membrane that includes the basal end and sides of the cell. Often used in reference to animal polarized epithelial membranes, where the basal membrane is the part attached to the extracellular matrix, or in plant cells, where the basal membrane is defined with respect to the zygotic axis [goid 16323] [evidence IEA]; The membranes on the sides of epithelial cells which lie at the interface of adjacent cells [goid 16328] [evidence IEA]; The membranes on the sides of epithelial cells which lie at the interface of adjacent cells [goid 16328] [pmid 12072559] [evidence IDA]; Platelike region of a muscle sarcomere to which the plus ends of actin filaments are attached [goid 30018] [evidence IEA]; A thin sheetlike process extended by the leading edge of a crawling fibroblast; contains a dense meshwork of actin filaments [goid 30027] [evidence IEA]; A cytoplasmic protein complex containing glycogen synthase kinase-3-beta (GSK-3-beta), the adenomatous polyposis coli protein (APC), and the scaffolding protein axin, among others; phosphorylates beta-catenin, targets it for degradation by the proteasome [goid 30877] [pmid 16188939] [evidence IDA]; A cytoplasmic protein complex containing glycogen synthase kinase-3-beta (GSK-3-beta), the adenomatous polyposis coli protein (APC), and the scaffolding protein axin, among others; phosphorylates beta-catenin, targets it for degradation by the proteasome [goid 30877] [pmid 9601641] [evidence IDA]; The portion of the plasma membrane surrounding a microvillus [goid 31528] [evidence IEA]; A functional unit located near the cell apex at the points of contact between epithelial cells, which in vertebrates is composed of the tight junction, the zonula adherens, and desmosomes and in invertebrates is composed of the subapical complex (SAC), the zonula adherens and the septate junction. Functions in the regulation of cell polarity, tissue integrity and intercellular adhesion and permeability [goid 43296] [evidence IEA]; The region of a polarized cell that forms a tip or is distal to a base. For example, in a polarized epithelial cell, the apical region has an exposed surface and lies opposite to the basal lamina that separates the epithelium from other tissue [goid 45177] [evidence IEA]"	"Any process that stops, prevents or reduces the frequency, rate or extent of transcription from an RNA polymerase II promoter [goid 122] [evidence IEA]; The change in form (cell shape and size) that occurs when relatively unspecialized cells, e.g. embryonic or regenerative cells, acquire specialized structural and/or functional features that characterize the cells, tissues, or organs of the mature organism or some other relatively stable phase of the organism's life history [goid 904] [evidence IEA]; The process whose specific outcome is the progression of the skeleton over time, from its formation to the mature structure. The skeleton is the bony framework of the body in vertebrates (endoskeleton) or the hard outer envelope of insects (exoskeleton or dermoskeleton) [goid 1501] [evidence IEA]; The process that regulates the coordinated growth and sprouting of blood vessels giving rise to the organized vascular system [goid 1569] [evidence IEA]; A complex and coordinated series of cellular movements that occurs at the end of cleavage during embryonic development of most animals. In Deuterostomes the initial blastopore becomes the anus and the mouth forms second [goid 1702] [evidence IEA]; The formation of the endoderm during gastrulation [goid 1706] [evidence IEA]; The process involved in the specification of cell identity. Once specification has taken place, a cell will be committed to differentiate down a specific pathway if left in its normal environment [goid 1708] [evidence IEA]; Process involved in cell fate commitment. Once determination has taken place, a cell becomes committed to differentiate down a particular pathway regardless of its environment [goid 1709] [evidence IEA]; The process by which a cell becomes committed to become part of the endoderm [goid 1711] [evidence IEA]; A transition where an epithelial cell loses apical/basolateral polarity, severs intercellular adhesive junctions, degrades basement membrane components and becomes a migratory mesenchymal cell [goid 1837] [pmid 14679171] [evidence TAS]; The synthesis of either RNA on a template of DNA or DNA on a template of RNA [goid 6350] [evidence IEA]; A form of programmed cell death induced by external or internal signals that trigger the activity of proteolytic caspases, whose actions dismantle the cell and result in cell death. Apoptosis begins internally with condensation and subsequent fragmentation of the cell nucleus (blebbing) while the plasma membrane remains intact. Other characteristics of apoptosis include DNA fragmentation and the exposure of phosphatidyl serine on the cell surface [goid 6915] [evidence IEA]; The attachment of a cell, either to another cell or to an underlying substrate such as the extracellular matrix, via cell adhesion molecules [goid 7155] [evidence IEA]; The binding of a cell to the extracellular matrix via adhesion molecules [goid 7160] [evidence IEA]; The process of communication from a neuron to a target (neuron, muscle, or secretory cell) across a synapse [goid 7268] [evidence IEA]; The process whose specific outcome is the progression of the ectoderm over time, from its formation to the mature structure. In animal embryos, the ectoderm is the outer germ layer of the embryo, formed during gastrulation [goid 7398] [evidence IEA]; The process whose specific outcome is the progression of the heart over time, from its formation to the mature structure. The heart is a hollow, muscular organ, which, by contracting rhythmically, keeps up the circulation of the blood [goid 7507] [evidence IEA]; The establishment, maintenance and elaboration of the dorsal/ventral axis [goid 9950] [evidence IEA]; The regionalization process by which specific areas of cell differentiation are determined along a proximal/distal axis [goid 9954] [evidence IEA]; The process by which the anatomical structures of embryonic epithelia are generated and organized. Morphogenesis pertains to the creation of form [goid 16331] [evidence IEA]; The attachment of one cell to another cell via adhesion molecules [goid 16337] [evidence IEA]; The process whose specific outcome is the progression of the myeloid and lymphoid derived organ/tissue systems of the blood and other parts of the body over time, from formation to the mature structure. The site of hemopoiesis is variable during development, but occurs primarily in bone marrow or kidney in many adult vertebrates [goid 30097] [evidence IEA]; The process whose specific outcome is the progression of the lung over time, from its formation to the mature structure. In all air-breathing vertebrates the lungs are developed from the ventral wall of the oesophagus as a pouch which divides into two sacs. In amphibians and many reptiles the lungs retain very nearly this primitive sac-like character, but in the higher forms the connection with the oesophagus becomes elongated into the windpipe and the inner walls of the sacs become more and more divided, until, in the mammals, the air spaces become minutely divided into tubes ending in small air cells, in the walls of which the blood circulates in a fine network of capillaries. In mammals the lungs are more or less divided into lobes, and each lung occupies a separate cavity in the thorax [goid 30324] [evidence IEA]; Any series of molecular signals generated as a consequence of an androgen binding to its receptor [goid 30521] [pmid 15572661] [evidence NAS]; Any process that activates or increases the frequency, rate or extent of epithelial cell differentiation [goid 30858] [evidence IEA]; The process whose specific outcome is the progression of the forebrain over time, from its formation to the mature structure. The forebrain is the anterior of the three primary divisions of the developing chordate brain or the corresponding part of the adult brain (in vertebrates, includes especially the cerebral hemispheres, the thalamus, and the hypothalamus and especially in higher vertebrates is the main control center for sensory and associative information processing, visceral functions, and voluntary motor functions) [goid 30900] [evidence IEA]; The process whose specific outcome is the progression of the pancreas over time, from its formation to the mature structure. The pancreas is an endoderm derived structure that produces precursors of digestive enzymes and blood glucose regulating enzymes [goid 31016] [evidence IEA]; Any process that stops, prevents or reduces the frequency, rate or extent of chondrocyte differentiation [goid 32331] [evidence IEA]; The process, occurring in the embryo, by which the anatomical structures of the hindlimbs are generated and organized. Morphogenesis pertains to the creation of form. The hindlimbs are the posterior limbs of an animal [goid 35116] [evidence IEA]; The process, occurring in the embryo, by which the anatomical structures of the arm are generated and organized. Morphogenesis pertains to the creation of form. In humans, the arms are the two upper limbs of the body from the shoulder to the hand [goid 35117] [evidence IEA]; Any process that modulates the frequency, rate or extent of cell proliferation [goid 42127] [evidence IEA]; The process whose specific outcome is the progression of a dentine-containing tooth over time, from its formation to the mature structure. A dentine-containing tooth is a hard, bony organ borne on the jaw or other bone of a vertebrate, and are composed mainly of dentine, a dense calcified substance, covered by a layer of enamel [goid 42475] [evidence IEA]; The process, occurring in the embryo, by which the anatomical structures of the digit are generated and organized. Morphogenesis pertains to the creation of form. A digit is one of the terminal divisions of an appendage. For example a finger or toe [goid 42733] [evidence IEA]; The process by which specialized cells known as osteoclasts degrade the organic and inorganic portions of bone, and endocytose and transport the degradation products [goid 45453] [evidence IEA]; Any process that activates or increases the frequency, rate or extent of osteoblast differentiation [goid 45669] [evidence IEA]; Any process that stops, prevents or reduces the frequency, rate or extent of osteoclast differentiation [goid 45671] [evidence IEA]; Any process that activates or increases the frequency, rate or extent of DNA-dependent transcription [goid 45893] [pmid 15572661] [evidence NAS]; Any process that activates or increases the frequency, rate or extent of transcription from the RNA polymerase II promoter [goid 45944] [evidence IEA]; A developmental process, independent of morphogenetic (shape) change, that is required for a cell to attain its fully functional state [goid 48469] [evidence IEA]; The directed movement of substances in synaptic membrane-bounded vesicles within the neuron along the cytoskeleton either toward or away from the neuronal cell body [goid 48489] [evidence IEA]; The process by which the anatomical structures of the eye are generated and organized. Morphogenesis pertains to the creation of form. The camera-type eye is an organ of sight that receives light through an aperture and focuses it through a lens, projecting it on a photoreceptor field [goid 48593] [evidence IEA]; A process that is carried out at the cellular level which results in the formation, arrangement of constituent parts, or disassembly of a synapse, the junction between a neuron and a target (neuron, muscle, or secretory cell) [goid 50808] [evidence IEA]; The series of molecular signals initiated by binding of Wnt protein to a frizzled family receptor on the surface of the target cell and ending with a change in transcription of target genes [goid 60070] [evidence IEA]; The series of molecular signals initiated by binding of Wnt protein to a frizzled family receptor on the surface of the target cell and ending with a change in transcription of target genes [goid 60070] [pmid 9601641] [evidence IC ]"	"Interacting selectively with chromatin, the network of fibers of DNA and protein that make up the chromosomes of the eukaryotic nucleus during interphase [goid 3682] [evidence IEA]; Interacting selectively with double-stranded DNA [goid 3690] [evidence IEA]; The function of binding to a specific DNA sequence in order to modulate transcription. The transcription factor may or may not also interact selectively with a protein or macromolecular complex [goid 3700] [evidence IEA]; The function of a transcription cofactor that activates transcription from a RNA polymerase II promoter; does not bind DNA itself [goid 3713] [evidence IEA]; The function of a transcription cofactor that activates transcription from a RNA polymerase II promoter; does not bind DNA itself [goid 3713] [pmid 15572661] [evidence NAS]; Mediates the transfer of a signal from the outside to the inside of a cell by means other than the introduction of the signal molecule itself into the cell [goid 4871] [pmid 10192393] [evidence NAS]; The action of a molecule that contributes to the structural integrity of a complex or assembly within or outside a cell [goid 5198] [evidence IEA]; Interacting selectively with a protein C-terminus, the end of any peptide chain at which the 1-carboxy function of a constituent amino acid is not attached in peptide linkage to another amino-acid residue [goid 8022] [pmid 10773885] [evidence IPI]; Interacting selectively with a transcription factor, any protein required to initiate or regulate transcription [goid 8134] [evidence IEA]; Interacting selectively with the alpha subunit of the catenin complex [goid 45294] [evidence IEA]; Interacting selectively with cadherin, a type I membrane protein involved in cell adhesion [goid 45296] [evidence IEA]; Interacting selectively with an androgen receptor [goid 50681] [pmid 15572661] [evidence NAS]"	FLJ25606; CTNNB; FLJ37923; DKFZp686D02253	FLJ25606; CTNNB	NM_001098209.1
ILMN_1651624	Homo sapiens	RefSeq	NM_206834.1	ILMN_308795	C6ORF201	NM_001085401.1	NM_001085401.1		404220	145966783	NM_001085401.1	C6orf201	NP_001078870.1	ILMN_1651624	70187	S	1435	CCTGGCAGCTTCCTGAACGGACGATGACAAACAACCTCAGCCCATGGTCA	6	+	4075782-4075831	6p25.2a	"Homo sapiens chromosome 6 open reading frame 201 (C6orf201), mRNA."				dJ1013A10.5; MGC87625	MGC87625; dJ1013A10.5	NM_001085401.1
ILMN_1651628	Homo sapiens	RefSeq	NM_001013848.1	ILMN_6683	EXOC6	NM_019053.3	NM_019053.3		54536	65507402	NM_019053.3	EXOC6	NP_061926.3	ILMN_1651628	7330196	A	3242	GTGCGAGGGTAGATGGTTCCTGCACACAGAAGTTACCACAGGGGTCAGGT	10	+	94808880-94808929	10q23.33a	"Homo sapiens exocyst complex component 6 (EXOC6), transcript variant 1, mRNA."				SEC15L1; SEC15L3; EXOC6A; Sec15p; DKFZp761I2124; FLJ1125; FLJ11251; SEC15L; MGC33397	SEC15L1; SEC15L3; EXOC6A; Sec15p; DKFZp761I2124; FLJ1125; FLJ11251; SEC15L; MGC33397	NM_019053.3
ILMN_1651636	Homo sapiens	RefSeq	NM_000766.3	ILMN_23975	CYP2A13	NM_000766.3	NM_000766.3		1553	19743563	NM_000766.3	CYP2A13	NP_000757.2	ILMN_1651636	7210086	S	412	CTAAGGGGTTTTGGCGTGGGCAAGCGCGGCATCGAGGAACGCATCCAGGA	19	+	41596011-41596060	19q13.2b	"Homo sapiens cytochrome P450, family 2, subfamily A, polypeptide 13 (CYP2A13), mRNA."	"The irregular network of unit membranes, visible only by electron microscopy, that occurs in the cytoplasm of many eukaryotic cells. The membranes form a complex meshwork of tubular channels, which are often expanded into slitlike cavities called cisternae. The ER takes two forms, rough (or granular), with ribosomes adhering to the outer surface, and smooth (with no ribosomes attached) [goid 5783] [evidence IEA]; The lipid bilayer surrounding the endoplasmic reticulum [goid 5789] [evidence IEA]; Any of the small, heterogeneous, artifactual, vesicular particles, 50-150 nm in diameter, that are formed when some eukaryotic cells are homogenized and that sediment on centrifugation at 100000 g [goid 5792] [evidence IEA]; Double layer of lipid molecules that encloses all cells, and, in eukaryotes, many organelles; may be a single or double lipid bilayer; also includes associated proteins [goid 16020] [evidence IEA]"	The process of removal or addition of one or more electrons with or without the concomitant removal or addition of a proton or protons [goid 55114] [evidence IEA]	"Interacting selectively with iron (Fe) ions [goid 5506] [evidence IEA]; Any molecular entity that serves as an electron acceptor and electron donor in an electron transport system [goid 9055] [evidence IEA]; Interacting selectively with heme, any compound of iron complexed in a porphyrin (tetrapyrrole) ring [goid 20037] [evidence IEA]; Interacting selectively with any metal ion [goid 46872] [evidence IEA]; Catalysis of the reaction: RH + reduced flavoprotein + O2 = ROH + oxidized flavoprotein + H2O [goid 50381] [evidence IEA]"	CPAD; CYP2A	CPAD; CYP2A	NM_000766.3
ILMN_1651637	Homo sapiens	RefSeq	XM_942908.1	ILMN_137788	CRSP2	XM_942908.1	XM_942908.1		9282	89060689	XM_942908.1	CRSP2	XP_948001.1	ILMN_1651637	60435	I	1124	TGCCCCCATCTCCCCCACCCTTTTTGAGGTGCAGATAGGGCTGGAGAATA				Xp11.4b	"PREDICTED: Homo sapiens cofactor required for Sp1 transcriptional activation, subunit 2, 150kDa, transcript variant 3 (CRSP2), mRNA."						XM_942908.1
ILMN_1651641	Homo sapiens	RefSeq	XM_927800.1	ILMN_34135	LOC643069	XM_927800.2	XM_927800.2		643069	113429311	XM_927800.2	LOC643069	XP_932893.1	ILMN_1651641	2070497	S	738	GTACAAGGCATTGCTAACGAGGACGCTGTACACAACATCGCTAATGACAC	22	-	18969129-18969178	22q11.21d	"PREDICTED: Homo sapiens hypothetical LOC643069 (LOC643069), mRNA."						XM_927800.2
ILMN_1651642	Homo sapiens	RefSeq	NM_152742.1	ILMN_6771	GPC2	NM_152742.1	NM_152742.1		221914	22749458	NM_152742.1	GPC2	NP_689955.1	ILMN_1651642	3390328	S	2321	CAGGGGACTGAGGGTGCTTGAGTAGGATGTGAGACTTCATGGGCCTGGGT	7	-	99767390-99767439	7q22.1c	"Homo sapiens glypican 2 (GPC2), mRNA."	"The space external to the outermost structure of a cell. For cells without external protective or external encapsulating structures this refers to space outside of the plasma membrane. This term covers the host cell environment outside an intracellular parasite [goid 5576] [evidence IEA]; A layer consisting mainly of proteins (especially collagen) and glycosaminoglycans (mostly as proteoglycans) that forms a sheet underlying or overlying cells such as endothelial and epithelial cells. The proteins are secreted by cells in the vicinity [goid 5578] [evidence IEA]; The irregular network of unit membranes, visible only by electron microscopy, that occurs in the cytoplasm of many eukaryotic cells. The membranes form a complex meshwork of tubular channels, which are often expanded into slitlike cavities called cisternae. The ER takes two forms, rough (or granular), with ribosomes adhering to the outer surface, and smooth (with no ribosomes attached) [goid 5783] [pmid 11256614] [evidence IDA]; The membrane surrounding a cell that separates the cell from its external environment. It consists of a phospholipid bilayer and associated proteins [goid 5886] [evidence IEA]; Tethered to a membrane by a covalently attached anchor, such as a lipid moiety, that is embedded in the membrane. When used to describe a protein, indicates that none of the peptide sequence is embedded in the membrane [goid 31225] [evidence IEA]"			FLJ38962; DKFZp547M109	FLJ38962; DKFZp547M109	NM_152742.1
ILMN_1651643	Homo sapiens	RefSeq	NM_001012428.1	ILMN_21119	ASB11	NM_001012428.1	NM_001012428.1		140456	60218886	NM_001012428.1	ASB11	NP_001012428.1	ILMN_1651643	4640152	I	105	CAGAACGTATCAGAAGGTCCGGACCATGGAAAGAGATTTCTTTTGGGGAT	X	-	15332515-15332564	Xp22.2	"Homo sapiens ankyrin repeat and SOCS box-containing 11 (ASB11), transcript variant 2, mRNA."	"A membrane-bounded organelle of eukaryotic cells in which chromosomes are housed and replicated. In most cells, the nucleus contains all of the cell's chromosomes except the organellar chromosomes, and is the site of RNA synthesis and processing. In some species, or in specialized cell types, RNA metabolism or DNA replication may be absent [goid 5634] [pmid 18029348] [evidence IDA]"	"The chemical reactions and pathways resulting in the breakdown of a protein or peptide by hydrolysis of its peptide bonds, initiated by the covalent attachment of a ubiquitin moiety, or multiple ubiquitin moieties, to the protein [goid 6511] [evidence IEA]; A series of reactions within the cell that occur as a result of a single trigger reaction or compound [goid 7242] [evidence IEA]"		MGC119169; DKFZp779E2460; MGC119168	MGC119169; DKFZp779E2460; MGC119168	NM_001012428.1
ILMN_1651652	Homo sapiens	RefSeq	NM_201428.1	ILMN_163355	RTN3	NM_201428.1	NM_201428.1		10313	41393607	NM_201428.1	RTN3	NP_958831.1	ILMN_1651652	2640170	I	2285	GGAAGTGAGCCTCTAGGTGTTTTCCCTACCCAAGGTACTCCAGTAGCATC	11	+	63244705-63244754	11q13.1a	"Homo sapiens reticulon 3 (RTN3), transcript variant 2, mRNA."	"The lipid bilayer surrounding any of the compartments of the Golgi apparatus [goid 139] [evidence IEA]; That part of a multicellular organism outside the cells proper, usually taken to be outside the plasma membranes, and occupied by fluid [goid 5615] [pmid 10331947] [evidence TAS]; The irregular network of unit membranes, visible only by electron microscopy, that occurs in the cytoplasm of many eukaryotic cells. The membranes form a complex meshwork of tubular channels, which are often expanded into slitlike cavities called cisternae. The ER takes two forms, rough (or granular), with ribosomes adhering to the outer surface, and smooth (with no ribosomes attached) [goid 5783] [evidence IEA]; The lipid bilayer surrounding the endoplasmic reticulum [goid 5789] [evidence IEA]; A compound membranous cytoplasmic organelle of eukaryotic cells, consisting of flattened, ribosome-free vesicles arranged in a more or less regular stack. The Golgi apparatus differs from the endoplasmic reticulum in often having slightly thicker membranes, appearing in sections as a characteristic shallow semicircle so that the convex side (cis or entry face) abuts the endoplasmic reticulum, secretory vesicles emerging from the concave side (trans or exit face). In vertebrate cells there is usually one such organelle, while in invertebrates and plants, where they are known usually as dictyosomes, there may be several scattered in the cytoplasm. The Golgi apparatus processes proteins produced on the ribosomes of the rough endoplasmic reticulum; such processing includes modification of the core oligosaccharides of glycoproteins, and the sorting and packaging of proteins for transport to a variety of cellular locations. Three different regions of the Golgi are now recognized both in terms of structure and function: cis, in the vicinity of the cis face, trans, in the vicinity of the trans face, and medial, lying between the cis and trans regions [goid 5794] [evidence IEA]; Double layer of lipid molecules that encloses all cells, and, in eukaryotes, many organelles; may be a single or double lipid bilayer; also includes associated proteins [goid 16020] [evidence IEA]; Penetrating at least one phospholipid bilayer of a membrane. May also refer to the state of being buried in the bilayer with no exposure outside the bilayer. When used to describe a protein, indicates that all or part of the peptide sequence is embedded in the membrane [goid 16021] [evidence IEA]; The irregular network of unit membranes, visible only by electron microscopy, that occurs in the cytoplasm of many eukaryotic cells. The membranes form a complex meshwork of tubular channels, which are often expanded into slitlike cavities called cisternae. The ER takes two forms, rough (or granular), with ribosomes adhering to the outer surface, and smooth (with no ribosomes attached) [goid 5783] [evidence IEA]"	"A form of programmed cell death induced by external or internal signals that trigger the activity of proteolytic caspases, whose actions dismantle the cell and result in cell death. Apoptosis begins internally with condensation and subsequent fragmentation of the cell nucleus (blebbing) while the plasma membrane remains intact. Other characteristics of apoptosis include DNA fragmentation and the exposure of phosphatidyl serine on the cell surface [goid 6915] [evidence IEA]; A change in state or activity of a cell or an organism (in terms of movement, secretion, enzyme production, gene expression, etc.) as a result of a disturbance in organismal or cellular homeostasis, usually, but not necessarily, exogenous (e.g. temperature, humidity, ionizing radiation) [goid 6950] [evidence IEA]; The directed movement of substances, either within a vesicle or in the vesicle membrane, into, out of or within a cell [goid 16192] [evidence IEA]; Any process by which an organism has an effect on an organism of a different species [goid 44419] [evidence IEA]"		NSPLII; NSPL2; ASYIP; HAP; RTN3-A1	NSPLII; NSPL2; ASYIP; HAP; RTN3-A1	NM_201428.1
ILMN_1651656	Homo sapiens	RefSeq	NM_002783.1	ILMN_28896	PSG7	NM_002783.1	NM_002783.1		5676	4506176	NM_002783.1	PSG7	NP_002774.1	ILMN_1651656	6760253	S	1674	ATAGGAGCTTCTGAGGGTAACAACAGAGTGTCAGATATGTCATCTCAACC	19	-	48120390-48120439	19q13.31a	"Homo sapiens pregnancy specific beta-1-glycoprotein 7 (PSG7), mRNA."	The space external to the outermost structure of a cell. For cells without external protective or external encapsulating structures this refers to space outside of the plasma membrane. This term covers the host cell environment outside an intracellular parasite [goid 5576] [evidence IEA]	The set of physiological processes that allow an embryo or foetus to develop within the body of a female animal. It covers the time from fertilization of a female ovum by a male spermatozoon until birth [goid 7565] [pmid 1690992] [evidence TAS]				NM_002783.1
ILMN_1651657	Homo sapiens	RefSeq	NM_025220.2	ILMN_22414	ADAM33	NM_025220.2	NM_025220.2		80332	24041037	NM_025220.2	ADAM33	NP_079496.1	ILMN_1651657	1440224	I	2014	AGGAAGAATGCCTTCCAGGAGCTTCAGCGCTGCCTGACTGCCTGCCACAG	20	-	3652072-3652121	20p13b	"Homo sapiens ADAM metallopeptidase domain 33 (ADAM33), transcript variant 1, mRNA."	"Double layer of lipid molecules that encloses all cells, and, in eukaryotes, many organelles; may be a single or double lipid bilayer; also includes associated proteins [goid 16020] [evidence IEA]; Penetrating at least one phospholipid bilayer of a membrane. May also refer to the state of being buried in the bilayer with no exposure outside the bilayer. When used to describe a protein, indicates that all or part of the peptide sequence is embedded in the membrane [goid 16021] [pmid 11814695] [evidence NAS]; Double layer of lipid molecules that encloses all cells, and, in eukaryotes, many organelles; may be a single or double lipid bilayer; also includes associated proteins [goid 16020] [evidence IEA]; Penetrating at least one phospholipid bilayer of a membrane. May also refer to the state of being buried in the bilayer with no exposure outside the bilayer. When used to describe a protein, indicates that all or part of the peptide sequence is embedded in the membrane [goid 16021] [evidence IEA]; Double layer of lipid molecules that encloses all cells, and, in eukaryotes, many organelles; may be a single or double lipid bilayer; also includes associated proteins [goid 16020] [evidence IEA]; Penetrating at least one phospholipid bilayer of a membrane. May also refer to the state of being buried in the bilayer with no exposure outside the bilayer. When used to describe a protein, indicates that all or part of the peptide sequence is embedded in the membrane [goid 16021] [evidence IEA]"	The hydrolysis of a peptide bond or bonds within a protein [goid 6508] [pmid 11814695] [evidence NAS]; The hydrolysis of a peptide bond or bonds within a protein [goid 6508] [evidence IEA]; The hydrolysis of a peptide bond or bonds within a protein [goid 6508] [evidence IEA]; The hydrolysis of a peptide bond or bonds within a protein [goid 6508] [evidence IEA]; The hydrolysis of a peptide bond or bonds within a protein [goid 6508] [evidence IEA]	"Catalysis of the hydrolysis of internal, alpha-peptide bonds in a polypeptide chain by a mechanism in which water acts as a nucleophile, one or two metal ions hold the water molecule in place, and charged amino acid side chains are ligands for the metal ions [goid 4222] [pmid 11814695] [evidence NAS]; Catalysis of the hydrolysis of a peptide bond. A peptide bond is a covalent bond formed when the carbon atom from the carboxyl group of one amino acid shares electrons with the nitrogen atom from the amino group of a second amino acid [goid 8233] [evidence IEA]; Interacting selectively with zinc (Zn) ions [goid 8270] [pmid 11814695] [evidence NAS]; Interacting selectively with any metal ion [goid 46872] [evidence IEA]; Catalysis of the hydrolysis of internal, alpha-peptide bonds in a polypeptide chain by a mechanism in which water acts as a nucleophile, one or two metal ions hold the water molecule in place, and charged amino acid side chains are ligands for the metal ions [goid 4222] [evidence IEA]; Catalysis of the hydrolysis of a peptide bond. A peptide bond is a covalent bond formed when the carbon atom from the carboxyl group of one amino acid shares electrons with the nitrogen atom from the amino group of a second amino acid [goid 8233] [evidence IEA]; Interacting selectively with zinc (Zn) ions [goid 8270] [evidence IEA]; Catalysis of the hydrolysis of internal, alpha-peptide bonds in a polypeptide chain by a mechanism in which water acts as a nucleophile, one or two metal ions hold the water molecule in place, and charged amino acid side chains are ligands for the metal ions [goid 4222] [evidence IEA]; Interacting selectively with zinc (Zn) ions [goid 8270] [evidence IEA]; Catalysis of the hydrolysis of internal, alpha-peptide bonds in a polypeptide chain by a mechanism in which water acts as a nucleophile, one or two metal ions hold the water molecule in place, and charged amino acid side chains are ligands for the metal ions [goid 4222] [evidence IEA]; Interacting selectively with zinc (Zn) ions [goid 8270] [evidence IEA]; Catalysis of the hydrolysis of internal, alpha-peptide bonds in a polypeptide chain by a mechanism in which water acts as a nucleophile, one or two metal ions hold the water molecule in place, and charged amino acid side chains are ligands for the metal ions [goid 4222] [evidence IEA]; Interacting selectively with zinc (Zn) ions [goid 8270] [evidence IEA]"	FLJ36751; DKFZp434K0521; MGC149823; DJ964F7.1; MGC71889; FLJ35308	DKFZp434K0521; FLJ36751; MGC149823; DJ964F7.1; MGC71889; FLJ35308	NM_025220.2
ILMN_1651660	Homo sapiens	RefSeq	XM_938147.1	ILMN_162759	TMEM191B	XM_001128423.1	XM_001128423.1		728229	113429280	XM_001128423.1	TMEM191B	XP_001128423.2	ILMN_1651660	4040288	S	1152	GTGACGCCTGCCAGCCGCAGGCTGGGTCCCCGAGGCGGGCGGCATTTAGG	22	+	18757923-18757972	22q11.21d	"PREDICTED: Homo sapiens transmembrane protein 191B, transcript variant 2 (TMEM191B), mRNA."	"Double layer of lipid molecules that encloses all cells, and, in eukaryotes, many organelles; may be a single or double lipid bilayer; also includes associated proteins [goid 16020] [evidence IEA]; Penetrating at least one phospholipid bilayer of a membrane. May also refer to the state of being buried in the bilayer with no exposure outside the bilayer. When used to describe a protein, indicates that all or part of the peptide sequence is embedded in the membrane [goid 16021] [evidence IEA]"					XM_001128423.1
ILMN_1651662	Homo sapiens	RefSeq	XM_931899.1	ILMN_36249	LOC643899	XM_931899.1	XM_931899.1		643899	89035785	XM_931899.1	LOC643899	XP_936992.1	ILMN_1651662	5270240	S	74	CTGCGACGGCGGCAATCAGCAGTGGTGGATGGCTTGTTCTCTGTCGCTGA	12	+	123151332-123151362:123153908-123153926		"PREDICTED: Homo sapiens hypothetical protein LOC643899 (LOC643899), mRNA."						XM_931899.1
ILMN_1651664	Homo sapiens	RefSeq	XM_931058.1	ILMN_175200	SDHALP1	NR_003264.1	NR_003264.1		255812	118130953	NR_003264.1	SDHALP1		ILMN_1651664	6620672	A	6047	AAAATTATGGCATGCCGTTTAGCAGAACTGAAGATGGGAAGATTTATCAG				3q29f	"Homo sapiens succinate dehydrogenase complex, subunit A, flavoprotein pseudogene 1 (SDHALP1) on chromosome 3."				SDHAL1		NR_003264.1
ILMN_1651672	Homo sapiens	RefSeq	XM_929666.1	ILMN_41470	LOC646717	XM_929666.1	XM_929666.1		646717	89058978	XM_929666.1	LOC646717	XP_934759.1	ILMN_1651672	5260152	S	462	GAATGTACAGCCACCCGGAACAATATCACAGAAGGTGTGTACAACCCCTG	22	+	34422591-34422607:34423866-34423898		"PREDICTED: Homo sapiens hypothetical protein LOC646717 (LOC646717), mRNA."						XM_929666.1
ILMN_1651680	Homo sapiens	RefSeq	XM_940793.1	ILMN_165519	LOC649150	XR_019269.1	XR_019269.1		649150	113413951	XR_019269.1	LOC649150		ILMN_1651680	4060446	I	674	TCGTCCAACTGACAAGCCCTTGCACCTGCCTCTCCAGGATGTCTACAAAA					"PREDICTED: Homo sapiens similar to eukaryotic translation elongation factor 1 alpha 2 (LOC649150), mRNA."						XR_019269.1
ILMN_1651681	Homo sapiens	RefSeq	NM_178585.1	ILMN_3704	WDFY3	NM_178585.1	NM_178585.1		23001	31317269	NM_178585.1	WDFY3	NP_848700.1	ILMN_1651681	2140072	I	269	TCTTTTTCCCTGTACTTTGAAACAGCCATTGTGTGCAGGCAGCCCGCTGC	4	-	85822798-85822847	4q21.23b	"Homo sapiens WD repeat and FYVE domain containing 3 (WDFY3), transcript variant 3, mRNA."	"Double layer of lipid molecules that encloses all cells, and, in eukaryotes, many organelles; may be a single or double lipid bilayer; also includes associated proteins [goid 16020] [evidence IEA]"		"The selective, often stoichiometric, interaction of a molecule with one or more specific sites on another molecule [goid 5488] [evidence IEA]; Interacting selectively with zinc (Zn) ions [goid 8270] [evidence IEA]; Interacting selectively with any metal ion [goid 46872] [evidence IEA]"	ALFY; KIAA0993; ZFYVE25; MGC16461	ALFY; KIAA0993; ZFYVE25; MGC16461	NM_178585.1
ILMN_1651684	Homo sapiens	RefSeq	NM_014749.2	ILMN_3921	KIAA0586	NM_014749.2	NM_014749.2		9786	41281468	NM_014749.2	KIAA0586	NP_055564.2	ILMN_1651684	990129	S	4719	GAGTCTCAGCACAATGCAGGAGGACATGGAGTCTTCGGGGGCAGATACCT	14	+	58084349-58084398	14q23.1b	"Homo sapiens KIAA0586 (KIAA0586), mRNA."	"A membrane-bounded organelle of eukaryotic cells in which chromosomes are housed and replicated. In most cells, the nucleus contains all of the cell's chromosomes except the organellar chromosomes, and is the site of RNA synthesis and processing. In some species, or in specialized cell types, RNA metabolism or DNA replication may be absent [goid 5634] [pmid 18029348] [evidence IDA]"			Talpid3	Talpid3	NM_014749.2
ILMN_1651685	Homo sapiens	RefSeq	NM_015912.2	ILMN_7805	C8ORFK32	NM_015912.2	NM_015912.2		51059	24475966	NM_015912.2	C8ORFK32	NP_056996.1	ILMN_1651685	1470075	S	1030	TCTGTGTCTTGCACTGCCACCTGTCTCCCTTTCTCATCTGTGCCCAAGGA	8	-	139232750-139232799	8q24.23c	"Homo sapiens C8orfK32 protein (C8ORFK32), mRNA."				MGC126010; MGC33221; MGC126009	MGC126010; MGC33221; MGC126009	NM_015912.2
ILMN_1651690	Homo sapiens	RefSeq	NM_152595.3	ILMN_6577	PGBD4	NM_152595.3	NM_152595.3		161779	57242790	NM_152595.3	PGBD4	NP_689808.2	ILMN_1651690	1690289	S	3527	GCTGAGATACCCAATCAAGAGCCAATCCTTGCTTCCCTAGACTCTCCTCA	15	+	32185553-32185602	15q14a	"Homo sapiens piggyBac transposable element derived 4 (PGBD4), mRNA."				FLJ32638; FLJ37497	FLJ32638; FLJ37497	NM_152595.3
ILMN_1651692	Homo sapiens	RefSeq	NM_005990.2	ILMN_168427	STK10	NM_005990.3	NM_005990.3		6793	126362970	NM_005990.3	STK10	NP_005981.3	ILMN_1651692	5270241	S	4209	TCTGCCCCATCCCCCCGACTGTGTTCAGGAGTCCCACCTTGCATTTCAGA	5	-	171471654-171471703	5q35.1e	"Homo sapiens serine/threonine kinase 10 (STK10), mRNA."		The process of introducing a phosphate group on to a protein [goid 6468] [pmid 9278426] [evidence TAS]	"Interacting selectively with a nucleotide, any compound consisting of a nucleoside that is esterified with (ortho)phosphate or an oligophosphate at any hydroxyl group on the ribose or deoxyribose moiety [goid 166] [evidence IEA]; Catalysis of the reaction: ATP + a protein serine/threonine = ADP + protein serine/threonine phosphate [goid 4674] [pmid 9278426] [evidence TAS]; Interacting selectively with ATP, adenosine 5'-triphosphate, a universally important coenzyme and enzyme regulator [goid 5524] [evidence IEA]; Catalysis of the transfer of a group, e.g. a methyl group, glycosyl group, acyl group, phosphorus-containing, or other groups, from one compound (generally regarded as the donor) to another compound (generally regarded as the acceptor). Transferase is the systematic name for any enzyme of EC class 2 [goid 16740] [evidence IEA]"	PRO2729; LOK	PRO2729; LOK	NM_005990.3
ILMN_1651693	Homo sapiens	RefSeq	NM_153823.1	ILMN_180482	GSG1	NM_001080554.1	NM_001080554.1		83445	123317871	NM_001080554.1	GSG1	NP_001074023.1	ILMN_1651693	4280646	I	2076	GACTTCCCAGTGAACAAGGGGGCATAGGCTCCTCTCTGGATCCCACCTTT	12	-	13237095-13237144	12p13.1b	"Homo sapiens germ cell associated 1 (GSG1), transcript variant 3, mRNA."	"The irregular network of unit membranes, visible only by electron microscopy, that occurs in the cytoplasm of many eukaryotic cells. The membranes form a complex meshwork of tubular channels, which are often expanded into slitlike cavities called cisternae. The ER takes two forms, rough (or granular), with ribosomes adhering to the outer surface, and smooth (with no ribosomes attached) [goid 5783] [evidence IEA]; The lipid bilayer surrounding the endoplasmic reticulum [goid 5789] [evidence IEA]; Double layer of lipid molecules that encloses all cells, and, in eukaryotes, many organelles; may be a single or double lipid bilayer; also includes associated proteins [goid 16020] [evidence IEA]; Penetrating at least one phospholipid bilayer of a membrane. May also refer to the state of being buried in the bilayer with no exposure outside the bilayer. When used to describe a protein, indicates that all or part of the peptide sequence is embedded in the membrane [goid 16021] [evidence IEA]"			MGC111023; MGC3146	MGC3146	NM_001080554.1
ILMN_1651699	Homo sapiens	RefSeq	NM_004447.4	ILMN_17717	EPS8	NM_004447.4	NM_004447.4		2059	56682952	NM_004447.4	EPS8	NP_004438.3	ILMN_1651699	6650241	S	3450	GGTCATGTCTTCTCAAAATCTAGCAAAGGAAGTAGTCTGCATTGGTGTGC	12	-	15664748-15664797	12p12.3e-p12.3d	"Homo sapiens epidermal growth factor receptor pathway substrate 8 (EPS8), mRNA."	"All of the contents of a cell excluding the plasma membrane and nucleus, but including other subcellular structures [goid 5737] [pmid 18029348] [evidence IDA]; A compound membranous cytoplasmic organelle of eukaryotic cells, consisting of flattened, ribosome-free vesicles arranged in a more or less regular stack. The Golgi apparatus differs from the endoplasmic reticulum in often having slightly thicker membranes, appearing in sections as a characteristic shallow semicircle so that the convex side (cis or entry face) abuts the endoplasmic reticulum, secretory vesicles emerging from the concave side (trans or exit face). In vertebrate cells there is usually one such organelle, while in invertebrates and plants, where they are known usually as dictyosomes, there may be several scattered in the cytoplasm. The Golgi apparatus processes proteins produced on the ribosomes of the rough endoplasmic reticulum; such processing includes modification of the core oligosaccharides of glycoproteins, and the sorting and packaging of proteins for transport to a variety of cellular locations. Three different regions of the Golgi are now recognized both in terms of structure and function: cis, in the vicinity of the cis face, trans, in the vicinity of the trans face, and medial, lying between the cis and trans regions [goid 5794] [pmid 18029348] [evidence IDA]"	"The cascade of processes by which a signal interacts with a receptor, causing a change in the level or activity of a second messenger or other downstream target, and ultimately effecting a change in the functioning of the cell [goid 7165] [pmid 8084614] [evidence TAS]; The series of molecular signals generated as a consequence of an epidermal growth factor receptor binding to one of its physiological ligands [goid 7173] [pmid 8084614] [evidence TAS]; The multiplication or reproduction of cells, resulting in the expansion of a cell population [goid 8283] [pmid 8084614] [evidence TAS]"	"Interacting selectively and simultaneously with one or more signal transduction molecules, usually acting as a scaffold to bring these molecules into close proximity either using their own SH2/SH3 domains (e.g. Grb2) or those of their target molecules (e.g. SAM68) [goid 5070] [pmid 8084614] [evidence TAS]; Interacting selectively with any protein or protein complex (a complex of two or more proteins that may include other nonprotein molecules) [goid 5515] [pmid 9010225] [evidence IPI]; Interacting selectively with any protein or protein complex (a complex of two or more proteins that may include other nonprotein molecules) [goid 5515] [pmid 15289329] [evidence IPI]"			NM_004447.4
ILMN_1651705	Homo sapiens	RefSeq	NM_001752.2	ILMN_13962	CAT	NM_001752.2	NM_001752.2		847	60302919	NM_001752.2	CAT	NP_001743.1	ILMN_1651705	1770500	S	1601	GAATGCGATTCACACCTTTGTGCAGTCCGGATCTCACTTGGCGGCAAGGG	11	+	34449164-34449164:34449491-34449539	11p13c	"Homo sapiens catalase (CAT), mRNA."	"A semiautonomous, self replicating organelle that occurs in varying numbers, shapes, and sizes in the cytoplasm of virtually all eukaryotic cells. It is notably the site of tissue respiration [goid 5739] [evidence IEA]; A small, membrane-bounded organelle that uses dioxygen (O2) to oxidize organic molecules; contains some enzymes that produce and others that degrade hydrogen peroxide (H2O2) [goid 5777] [pmid 18379038] [evidence IDA]; The lipid bilayer surrounding a peroxisome [goid 5778] [evidence ISS]"	"A change in state or activity of a cell or an organism (in terms of movement, secretion, enzyme production, gene expression, etc.) as a result of a reactive oxygen species stimulus. Reactive oxygen species include singlet oxygen, superoxide, and oxygen free radicals [goid 302] [pmid 16644728] [evidence IMP]; Any process by which an organism or cell protects itself from ultraviolet radiation (UV), which may also result in resistance to repeated exposure to UV [goid 9650] [pmid 17053817] [evidence IMP]; Any process by which an organism or cell protects itself from ultraviolet radiation (UV), which may also result in resistance to repeated exposure to UV [goid 9650] [pmid 16644728] [evidence IMP]; The chemical reactions and pathways resulting in the breakdown of hydrogen peroxide (H2O2) [goid 42744] [pmid 18379038] [evidence IDA]; Any process that stops, prevents or reduces the frequency, rate or extent of cell death by apoptosis [goid 43066] [pmid 16644728] [evidence IMP]; The formation of a protein tetramer, a macromolecular structure consisting of four noncovalently associated identical or nonidentical subunits [goid 51262] [pmid 11134921] [evidence IDA]; The formation of a protein tetramer, a macromolecular structure consisting of four noncovalently associated identical or nonidentical subunits [goid 51262] [pmid 10656833] [evidence IDA]; The process of removal or addition of one or more electrons with or without the concomitant removal or addition of a proton or protons [goid 55114] [evidence IEA]"	"Catalysis of the reaction: 2 H2O2 = O2 + 2 H2O [goid 4096] [pmid 18379038] [evidence IDA]; Catalysis of the reaction: 2 H2O2 = O2 + 2 H2O [goid 4096] [pmid 16644728] [evidence IDA]; Catalysis of the reaction: 2 H2O2 = O2 + 2 H2O [goid 4096] [pmid 18312938] [evidence IDA]; Interacting selectively with iron (Fe) ions [goid 5506] [evidence IEA]; Interacting selectively with heme, any compound of iron complexed in a porphyrin (tetrapyrrole) ring [goid 20037] [pmid 10656833] [evidence IDA]; Interacting selectively with heme, any compound of iron complexed in a porphyrin (tetrapyrrole) ring [goid 20037] [pmid 11134921] [evidence IDA]; Interacting selectively with an identical protein to form a homodimer [goid 42803] [pmid 10656833] [evidence IDA]; Interacting selectively with any metal ion [goid 46872] [evidence IEA]; Interacting selectively with nicotinamide-adenine dinucleotide phosphate, a coenzyme involved in many redox and biosynthetic reactions; binding may be to either the oxidized form, NADP, or the reduced form, NADPH [goid 50661] [pmid 10656833] [evidence IDA]"	MGC138424; MGC138422	MGC138424; MGC138422	NM_001752.2
ILMN_1651708	Homo sapiens	RefSeq	NM_001007089.1	ILMN_27080	RESP18	NM_001007089.2	NM_001007089.2		389075	125858109	NM_001007089.2	RESP18	NP_001007090.2	ILMN_1651708	6560440	S	626	TTCTCTGGGCCACTTCCTACTGTGGGCCGCAACCCTGTGGCTGATTGAGA				2q35f	"Homo sapiens regulated endocrine-specific protein 18 (RESP18), mRNA."	"The space external to the outermost structure of a cell. For cells without external protective or external encapsulating structures this refers to space outside of the plasma membrane. This term covers the host cell environment outside an intracellular parasite [goid 5576] [evidence IEA]; The irregular network of unit membranes, visible only by electron microscopy, that occurs in the cytoplasm of many eukaryotic cells. The membranes form a complex meshwork of tubular channels, which are often expanded into slitlike cavities called cisternae. The ER takes two forms, rough (or granular), with ribosomes adhering to the outer surface, and smooth (with no ribosomes attached) [goid 5783] [evidence IEA]; A compound membranous cytoplasmic organelle of eukaryotic cells, consisting of flattened, ribosome-free vesicles arranged in a more or less regular stack. The Golgi apparatus differs from the endoplasmic reticulum in often having slightly thicker membranes, appearing in sections as a characteristic shallow semicircle so that the convex side (cis or entry face) abuts the endoplasmic reticulum, secretory vesicles emerging from the concave side (trans or exit face). In vertebrate cells there is usually one such organelle, while in invertebrates and plants, where they are known usually as dictyosomes, there may be several scattered in the cytoplasm. The Golgi apparatus processes proteins produced on the ribosomes of the rough endoplasmic reticulum; such processing includes modification of the core oligosaccharides of glycoproteins, and the sorting and packaging of proteins for transport to a variety of cellular locations. Three different regions of the Golgi are now recognized both in terms of structure and function: cis, in the vicinity of the cis face, trans, in the vicinity of the trans face, and medial, lying between the cis and trans regions [goid 5794] [evidence IEA]"					NM_001007089.2
ILMN_1651710	Homo sapiens	RefSeq	NM_138451.1	ILMN_13421	IQCD	NM_138451.1	NM_138451.1		115811	19923980	NM_138451.1	IQCD	NP_612460.1	ILMN_1651710	7210255	S	1085	ATCCAGGCCCTATGGAAGGGCTATCTGGTGCGCTCCCTGCTCAGATCCAA	12	-	113633461-113633510	12q24.13b	"Homo sapiens IQ motif containing D (IQCD), mRNA."				4933433C09Rik	4933433C09Rik	NM_138451.1
ILMN_1651711	Homo sapiens	RefSeq	XM_378228.3	ILMN_166297	LOC728005	XM_001127140.1	XM_001127140.1		728005	113421491	XM_001127140.1	LOC728005	XP_001127140.1	ILMN_1651711	1500053	S	4800	CTGGACCCACTGGACTCCTCTGGAGCGTCAGCCTCGAGTTTGACCAGCAG	10	-	48542792-48542817:48549151-48549174	10q11.22c	"PREDICTED: Homo sapiens similar to centaurin, gamma-like family, member 1, transcript variant 1 (LOC728005), mRNA."						XM_001127140.1
ILMN_1651712	Homo sapiens	RefSeq	NM_144770.2	ILMN_28213	RBM11	NM_144770.2	NM_144770.2		54033	48762928	NM_144770.2	RBM11	NP_658983.2	ILMN_1651712	1740521	S	1258	GGCTGGGATTCAATGTGGAGTGGTGGATTTCCTGAAAGAAAGTAGTGCAG	21	+	14521858-14521907	21q11.2c	"Homo sapiens RNA binding motif protein 11 (RBM11), mRNA."			"Interacting selectively with a nucleotide, any compound consisting of a nucleoside that is esterified with (ortho)phosphate or an oligophosphate at any hydroxyl group on the ribose or deoxyribose moiety [goid 166] [evidence IEA]; Interacting selectively with an RNA molecule or a portion thereof [goid 3723] [evidence IEA]"			NM_144770.2
ILMN_1651715	Homo sapiens	RefSeq	NM_007212.3	ILMN_179995	RNF2	NM_007212.3	NM_007212.3		6045	54792140	NM_007212.3	RNF2	NP_009143.1	ILMN_1651715	4640072	S	3421	TTCAGTGGGGTTAGGTACATTCACAATGTTGTGTAATGATCACCGCTGTC	1	+	183338233-183338282	1q25.3g	"Homo sapiens ring finger protein 2 (RNF2), mRNA."	"A membrane-bounded organelle of eukaryotic cells in which chromosomes are housed and replicated. In most cells, the nucleus contains all of the cell's chromosomes except the organellar chromosomes, and is the site of RNA synthesis and processing. In some species, or in specialized cell types, RNA metabolism or DNA replication may be absent [goid 5634] [evidence IEA]; A structure composed of a very long molecule of DNA and associated proteins (e.g. histones) that carries hereditary information [goid 5694] [evidence IEA]"	"The synthesis of either RNA on a template of DNA or DNA on a template of RNA [goid 6350] [evidence IEA]; Any process that modulates the frequency, rate or extent of DNA-dependent transcription [goid 6355] [evidence IEA]; The chemical reactions and pathways resulting in the breakdown of a protein or peptide by hydrolysis of its peptide bonds, initiated by the covalent attachment of a ubiquitin moiety, or multiple ubiquitin moieties, to the protein [goid 6511] [evidence IEA]"	"Interacting selectively with any protein or protein complex (a complex of two or more proteins that may include other nonprotein molecules) [goid 5515] [pmid 17088979] [evidence IPI]; Interacting selectively with zinc (Zn) ions [goid 8270] [evidence IEA]; Catalysis of the ligation of two substances with concomitant breaking of a diphosphate linkage, usually in a nucleoside triphosphate. Ligase is the systematic name for any enzyme of EC class 6 [goid 16874] [evidence IEA]; Interacting selectively with any metal ion [goid 46872] [evidence IEA]; Interacting selectively with any protein or protein complex (a complex of two or more proteins that may include other nonprotein molecules) [goid 5515] [evidence IEA]; Interacting selectively with zinc (Zn) ions [goid 8270] [evidence IEA]; Catalysis of the ligation of two substances with concomitant breaking of a diphosphate linkage, usually in a nucleoside triphosphate. Ligase is the systematic name for any enzyme of EC class 6 [goid 16874] [evidence IEA]"	BAP-1; RING2; HIPI3; DING; BAP1; RING1B	HIPI3; DING; BAP1; BAP-1; RING2; RING1B	NM_007212.3
ILMN_1651717	Homo sapiens	RefSeq	NM_025003.2	ILMN_4957	ADAMTS20	NM_025003.3	NM_025003.3		80070	124430556	NM_025003.3	ADAMTS20	NP_079279.3	ILMN_1651717	4060747	I	5669	GTGGAGGGTACTGTGGAAAGTGTCTTCCTCACATGACTACTGGTCTCCCA	12	-	43748026-43748075	12q12f	"Homo sapiens ADAM metallopeptidase with thrombospondin type 1 motif, 20 (ADAMTS20), mRNA."	The space external to the outermost structure of a cell. For cells without external protective or external encapsulating structures this refers to space outside of the plasma membrane. This term covers the host cell environment outside an intracellular parasite [goid 5576] [evidence IEA]; A layer consisting mainly of proteins (especially collagen) and glycosaminoglycans (mostly as proteoglycans) that forms a sheet underlying or overlying cells such as endothelial and epithelial cells. The proteins are secreted by cells in the vicinity [goid 5578] [evidence IEA]	The hydrolysis of a peptide bond or bonds within a protein [goid 6508] [evidence IEA]	"Catalysis of the hydrolysis of internal, alpha-peptide bonds in a polypeptide chain by a mechanism in which water acts as a nucleophile, one or two metal ions hold the water molecule in place, and charged amino acid side chains are ligands for the metal ions [goid 4222] [evidence IEA]; Catalysis of the hydrolysis of a peptide bond. A peptide bond is a covalent bond formed when the carbon atom from the carboxyl group of one amino acid shares electrons with the nitrogen atom from the amino group of a second amino acid [goid 8233] [evidence IEA]; Interacting selectively with zinc (Zn) ions [goid 8270] [evidence IEA]; Interacting selectively with any metal ion [goid 46872] [evidence IEA]"	GON-1	GON-1	NM_025003.3
ILMN_1651719	Homo sapiens	RefSeq	NM_201268.1	ILMN_12720	MBTPS1	NM_003791.2	NM_003791.2		8720	41350325	NM_003791.2	MBTPS1	NP_003782.1	ILMN_1651719	3390020	A	3916	CACCAAAGACTCGGGAGAACTGGAAAGGCTGTCTGGGGTCTTCTGACTGC	16	-	84087749-84087798	16q23.3b-q24.1a	"Homo sapiens membrane-bound transcription factor peptidase, site 1 (MBTPS1), mRNA."	"The set of thin, flattened membrane-bounded compartments, called cisternae, that form the central portion of the Golgi complex. The stack usually comprises cis, medial, and trans cisternae; the cis- and trans-Golgi networks are not considered part of the stack [goid 5795] [evidence IEA]; The lipid bilayer surrounding any of the compartments of the Golgi apparatus [goid 139] [evidence IEA]; A membrane-bounded organelle of eukaryotic cells in which chromosomes are housed and replicated. In most cells, the nucleus contains all of the cell's chromosomes except the organellar chromosomes, and is the site of RNA synthesis and processing. In some species, or in specialized cell types, RNA metabolism or DNA replication may be absent [goid 5634] [pmid 18029348] [evidence IDA]; All of the contents of a cell excluding the plasma membrane and nucleus, but including other subcellular structures [goid 5737] [pmid 18029348] [evidence IDA]; The irregular network of unit membranes, visible only by electron microscopy, that occurs in the cytoplasm of many eukaryotic cells. The membranes form a complex meshwork of tubular channels, which are often expanded into slitlike cavities called cisternae. The ER takes two forms, rough (or granular), with ribosomes adhering to the outer surface, and smooth (with no ribosomes attached) [goid 5783] [evidence IEA]; The volume enclosed by the membranes of the endoplasmic reticulum [goid 5788] [pmid 9809072] [evidence TAS]; The lipid bilayer surrounding the endoplasmic reticulum [goid 5789] [evidence IEA]; A compound membranous cytoplasmic organelle of eukaryotic cells, consisting of flattened, ribosome-free vesicles arranged in a more or less regular stack. The Golgi apparatus differs from the endoplasmic reticulum in often having slightly thicker membranes, appearing in sections as a characteristic shallow semicircle so that the convex side (cis or entry face) abuts the endoplasmic reticulum, secretory vesicles emerging from the concave side (trans or exit face). In vertebrate cells there is usually one such organelle, while in invertebrates and plants, where they are known usually as dictyosomes, there may be several scattered in the cytoplasm. The Golgi apparatus processes proteins produced on the ribosomes of the rough endoplasmic reticulum; such processing includes modification of the core oligosaccharides of glycoproteins, and the sorting and packaging of proteins for transport to a variety of cellular locations. Three different regions of the Golgi are now recognized both in terms of structure and function: cis, in the vicinity of the cis face, trans, in the vicinity of the trans face, and medial, lying between the cis and trans regions [goid 5794] [evidence IEA]; Double layer of lipid molecules that encloses all cells, and, in eukaryotes, many organelles; may be a single or double lipid bilayer; also includes associated proteins [goid 16020] [evidence IEA]; Penetrating at least one phospholipid bilayer of a membrane. May also refer to the state of being buried in the bilayer with no exposure outside the bilayer. When used to describe a protein, indicates that all or part of the peptide sequence is embedded in the membrane [goid 16021] [evidence IEA]"	"The hydrolysis of a peptide bond or bonds within a protein [goid 6508] [evidence IEA]; The chemical reactions and pathways involving lipids, compounds soluble in an organic solvent but not, or sparingly, in an aqueous solvent. Includes fatty acids; neutral fats, other fatty-acid esters, and soaps; long-chain (fatty) alcohols and waxes; sphingoids and other long-chain bases; glycolipids, phospholipids and sphingolipids; and carotenes, polyprenols, sterols, terpenes and other isoprenoids [goid 6629] [evidence IEA]; Any process that modulates the frequency, rate or extent of the movement of a transcription factor from the cytoplasm to the nucleus [goid 42990] [evidence IEA]; The hydrolysis of a peptide bond or bonds within a protein [goid 6508] [pmid 9809072] [evidence TAS]; The chemical reactions and pathways involving lipids, compounds soluble in an organic solvent but not, or sparingly, in an aqueous solvent. Includes fatty acids; neutral fats, other fatty-acid esters, and soaps; long-chain (fatty) alcohols and waxes; sphingoids and other long-chain bases; glycolipids, phospholipids and sphingolipids; and carotenes, polyprenols, sterols, terpenes and other isoprenoids [goid 6629] [evidence IEA]; The chemical reactions and pathways involving steroids, compounds with a 1,2,cyclopentanoperhydrophenanthrene nucleus [goid 8202] [evidence IEA]; The chemical reactions and pathways involving cholesterol, cholest-5-en-3 beta-ol, the principal sterol of vertebrates and the precursor of many steroids, including bile acids and steroid hormones. It is a component of the plasma membrane lipid bilayer and of plasma lipoproteins and can be found in all animal tissues [goid 8203] [evidence IEA]"	"Catalysis of the hydrolysis of internal, alpha-peptide bonds in a polypeptide chain by a catalytic mechanism that involves a catalytic triad consisting of a serine nucleophile that is activated by a proton relay involving an acidic residue (e.g. aspartate or glutamate) and a basic residue (usually histidine) [goid 4252] [evidence IEA]; Catalysis of the hydrolysis of internal, alpha-peptide bonds in a polypeptide chain by a catalytic mechanism that involves a catalytic triad consisting of a serine nucleophile that is activated by a proton relay involving an acidic residue (e.g. aspartate or glutamate) and a basic residue (usually histidine) [goid 4252] [pmid 9809072] [evidence TAS]; Interacting selectively with calcium ions (Ca2+) [goid 5509] [evidence IEA]; Catalysis of the hydrolysis of a peptide bond. A peptide bond is a covalent bond formed when the carbon atom from the carboxyl group of one amino acid shares electrons with the nitrogen atom from the amino group of a second amino acid [goid 8233] [evidence IEA]"	MGC138712; KIAA0091; SKI-1; S1P; MGC138711; PCSK8	KIAA0091; SKI-1; S1P; PCSK8	NM_003791.2
ILMN_1651727	Homo sapiens	RefSeq	XM_496818.1	ILMN_39235	LOC648473	XM_937518.2	XM_937518.2		648473	113418184	XM_937518.2	LOC648473	XP_942611.1	ILMN_1651727	1260220	S	163	GAGGCATGGCTGGCAGACGAGCTCTTTGGCCCAGACCGAGCCATAATTCC					"PREDICTED: Homo sapiens hypothetical LOC648473 (LOC648473), mRNA."						XM_937518.2
ILMN_1651735	Homo sapiens	RefSeq	NM_006464.2	ILMN_179291	TGOLN2	NM_006464.2	NM_006464.2		10618	42518067	NM_006464.2	TGOLN2	NP_006455.2	ILMN_1651735	5700672	S	5975	GTATGTCAAACTGCCAGTAAGCCAGCCCCTCACCCTCTGATAGATATTCC	2	-	85545437-85545486	2p11.2g	"Homo sapiens trans-golgi network protein 2 (TGOLN2), mRNA."	"A compound membranous cytoplasmic organelle of eukaryotic cells, consisting of flattened, ribosome-free vesicles arranged in a more or less regular stack. The Golgi apparatus differs from the endoplasmic reticulum in often having slightly thicker membranes, appearing in sections as a characteristic shallow semicircle so that the convex side (cis or entry face) abuts the endoplasmic reticulum, secretory vesicles emerging from the concave side (trans or exit face). In vertebrate cells there is usually one such organelle, while in invertebrates and plants, where they are known usually as dictyosomes, there may be several scattered in the cytoplasm. The Golgi apparatus processes proteins produced on the ribosomes of the rough endoplasmic reticulum; such processing includes modification of the core oligosaccharides of glycoproteins, and the sorting and packaging of proteins for transport to a variety of cellular locations. Three different regions of the Golgi are now recognized both in terms of structure and function: cis, in the vicinity of the cis face, trans, in the vicinity of the trans face, and medial, lying between the cis and trans regions [goid 5794] [evidence IEA]; The network of interconnected tubular and cisternal structures located at the side of the Golgi apparatus distal to the endoplasmic reticulum, from which secretory vesicles emerge. The trans-Golgi network is important in the later stages of protein secretion where it is thought to play a key role in the sorting and targeting of secreted proteins to the correct destination [goid 5802] [pmid 9422759] [evidence TAS]; The membrane surrounding a cell that separates the cell from its external environment. It consists of a phospholipid bilayer and associated proteins [goid 5886] [evidence IEA]; Penetrating at least one phospholipid bilayer of a membrane. May also refer to the state of being buried in the bilayer with no exposure outside the bilayer. When used to describe a protein, indicates that all or part of the peptide sequence is embedded in the membrane [goid 16021] [evidence IEA]; Any of the vesicles of the constitutive secretory pathway, which carry cargo from the endoplasmic reticulum to the Golgi, between Golgi cisternae, and to destinations within or outside the cell [goid 30133] [pmid 9422759] [evidence TAS]"			TGN51; MGC14722; TGN48; TGN38; TGN46; TTGN2	TGN51; MGC14722; TGN48; TGN38; TGN46; TTGN2	NM_006464.2
ILMN_1651737	Homo sapiens	RefSeq	XM_927788.1	ILMN_39051	LOC644689	XM_927788.1	XM_927788.1		644689	89029587	XM_927788.1	LOC644689	XP_932881.1	ILMN_1651737	2760097	S	441	GAGGAGACACCTAGAGCCTGCAACACCACGGCTCACCTCGCTGCAGATTT	9	+	69382805-69382850:69427166-69427169		"PREDICTED: Homo sapiens similar to N-acetylated-alpha-linked acidic dipeptidase II (NAALADase II) (LOC644689), mRNA."						XM_927788.1
ILMN_1651741	Homo sapiens	RefSeq	NM_177948.2	ILMN_15637	ARMCX3	NM_177948.2	NM_177948.2		51566	47578121	NM_177948.2	ARMCX3	NP_808817.1	ILMN_1651741	3780753	I	5	TCCCACTCGCCGCCCGCTTTCCAAGACATATGTCCCGCTTGCAGCCCATT	X	+	100765011-100765060	Xq22.1c	"Homo sapiens armadillo repeat containing, X-linked 3 (ARMCX3), transcript variant 3, mRNA."	"A membrane-bounded organelle of eukaryotic cells in which chromosomes are housed and replicated. In most cells, the nucleus contains all of the cell's chromosomes except the organellar chromosomes, and is the site of RNA synthesis and processing. In some species, or in specialized cell types, RNA metabolism or DNA replication may be absent [goid 5634] [pmid 18029348] [evidence IDA]; All of the contents of a cell excluding the plasma membrane and nucleus, but including other subcellular structures [goid 5737] [pmid 18029348] [evidence IDA]; Any of the various filamentous elements that form the internal framework of cells, and typically remain after treatment of the cells with mild detergent to remove membrane constituents and soluble components of the cytoplasm. The term embraces intermediate filaments, microfilaments, microtubules, the microtrabecular lattice, and other structures characterized by a polymeric filamentous nature and long-range order within the cell. The various elements of the cytoskeleton not only serve in the maintenance of cellular shape but also have roles in other cellular functions, including cellular movement, cell division, endocytosis, and movement of organelles [goid 5856] [pmid 18029348] [evidence IDA]; Double layer of lipid molecules that encloses all cells, and, in eukaryotes, many organelles; may be a single or double lipid bilayer; also includes associated proteins [goid 16020] [evidence IEA]; Penetrating at least one phospholipid bilayer of a membrane. May also refer to the state of being buried in the bilayer with no exposure outside the bilayer. When used to describe a protein, indicates that all or part of the peptide sequence is embedded in the membrane [goid 16021] [evidence IEA]"		"The selective, often stoichiometric, interaction of a molecule with one or more specific sites on another molecule [goid 5488] [evidence IEA]"	ALEX3; KIAA0443; dJ545K15.2; DKFZp781N1954; MGC12199	ALEX3; KIAA0443; dJ545K15.2; DKFZp781N1954; MGC12199	NM_177948.2
ILMN_1651745	Homo sapiens	RefSeq	NM_032780.2	ILMN_1263	TMEM25	NM_032780.2	NM_032780.2		84866	31377649	NM_032780.2	TMEM25	NP_116169.2	ILMN_1651745	5820008	S	2153	CCTGGAGGATGGTCGCCACAGGCACATAATTCAACAGCTTTAGGGGAACA	11	+	117911504-117911553	11q23.3d	"Homo sapiens transmembrane protein 25 (TMEM25), mRNA."	"The space external to the outermost structure of a cell. For cells without external protective or external encapsulating structures this refers to space outside of the plasma membrane. This term covers the host cell environment outside an intracellular parasite [goid 5576] [evidence IEA]; The membrane surrounding a cell that separates the cell from its external environment. It consists of a phospholipid bilayer and associated proteins [goid 5886] [evidence IEA]; Penetrating at least one phospholipid bilayer of a membrane. May also refer to the state of being buried in the bilayer with no exposure outside the bilayer. When used to describe a protein, indicates that all or part of the peptide sequence is embedded in the membrane [goid 16021] [evidence IEA]"			FLJ14399	FLJ14399	NM_032780.2
ILMN_1651752	Homo sapiens	RefSeq	NM_025159.1	ILMN_13782	CXORF21	NM_025159.1	NM_025159.1		80231	13376758	NM_025159.1	CXorf21	NP_079435.1	ILMN_1651752	2640397	S	1247	CTGAGAATGTGCAGGAGGGGTTAGTGAAGGGGAATTAAGGGCTAGAGAAG	X	-	30577452-30577501	Xp21.2a	"Homo sapiens chromosome X open reading frame 21 (CXorf21), mRNA."	"A membrane-bounded organelle of eukaryotic cells in which chromosomes are housed and replicated. In most cells, the nucleus contains all of the cell's chromosomes except the organellar chromosomes, and is the site of RNA synthesis and processing. In some species, or in specialized cell types, RNA metabolism or DNA replication may be absent [goid 5634] [pmid 18029348] [evidence IDA]; A small, dense body one or more of which are present in the nucleus of eukaryotic cells. It is rich in RNA and protein, is not bounded by a limiting membrane, and is not seen during mitosis. Its prime function is the transcription of the nucleolar DNA into 45S ribosomal-precursor RNA, the processing of this RNA into 5.8S, 18S, and 28S components of ribosomal RNA, and the association of these components with 5S RNA and proteins synthesized outside the nucleolus. This association results in the formation of ribonucleoprotein precursors; these pass into the cytoplasm and mature into the 40S and 60S subunits of the ribosome [goid 5730] [pmid 18029348] [evidence IDA]; All of the contents of a cell excluding the plasma membrane and nucleus, but including other subcellular structures [goid 5737] [pmid 18029348] [evidence IDA]"	"The chemical reactions and pathways, including anabolism and catabolism, by which living organisms transform chemical substances. Metabolic processes typically transform small molecules, but also include macromolecular processes such as DNA repair and replication, and protein synthesis and degradation [goid 8152] [evidence IEA]"	"Catalysis of an oxidation-reduction (redox) reaction, a reversible chemical reaction in which the oxidation state of an atom or atoms within a molecule is altered. One substrate acts as a hydrogen or electron donor and becomes oxidized, while the other acts as hydrogen or electron acceptor and becomes reduced [goid 16491] [evidence IEA]"	FLJ11577	FLJ11577	NM_025159.1
ILMN_1651758	Homo sapiens	RefSeq	XM_933022.1	ILMN_42352	LOC645643	XM_933022.1	XM_933022.1		645643	89059477	XM_933022.1	LOC645643	XP_938115.1	ILMN_1651758	4180300	S	205	GGAGAGGGTCCCCGCGGCCTCCAGGCTGCGCCCACGTGCGCGCAGGGTCG	X	-	11685941-11685990		"PREDICTED: Homo sapiens hypothetical protein LOC645643 (LOC645643), mRNA."						XM_933022.1
ILMN_1651760	Homo sapiens	RefSeq	XM_933685.1	ILMN_38575	LOC646537	XM_933685.1	XM_933685.1		646537	89028172	XM_933685.1	LOC646537	XP_938778.1	ILMN_1651760	6620202	S	121	TTCCAGTGGGACAAGATGTGGAGGTGGAAGACAATGATATTCACGATCCT	8	+	85119337-85119386		"PREDICTED: Homo sapiens hypothetical protein LOC646537 (LOC646537), mRNA."						XM_933685.1
ILMN_1651763	Homo sapiens	RefSeq	NM_016521.2	ILMN_22989	TFDP3	NM_016521.2	NM_016521.2		51270	26024208	NM_016521.2	TFDP3	NP_057605.3	ILMN_1651763	730255	S	1262	GGACAACAACGATGACGACCTCAGTGAGAATGACGAGGATGACTGACGTC	X	-	132351065-132351069:132351070-132351114	Xq26.2b	"Homo sapiens transcription factor Dp family, member 3 (TFDP3), mRNA."	"A membrane-bounded organelle of eukaryotic cells in which chromosomes are housed and replicated. In most cells, the nucleus contains all of the cell's chromosomes except the organellar chromosomes, and is the site of RNA synthesis and processing. In some species, or in specialized cell types, RNA metabolism or DNA replication may be absent [goid 5634] [evidence IEA]; Any complex, distinct from RNA polymerase, including one or more polypeptides capable of binding DNA at promoters or at cis-acting regulatory sequences, and regulating transcription [goid 5667] [evidence IEA]"	"The synthesis of either RNA on a template of DNA or DNA on a template of RNA [goid 6350] [evidence IEA]; Any process that modulates the frequency, rate or extent of DNA-dependent transcription [goid 6355] [evidence IEA]"	The function of binding to a specific DNA sequence in order to modulate transcription. The transcription factor may or may not also interact selectively with a protein or macromolecular complex [goid 3700] [evidence IEA]	E2F-like; MGC161639; HCA661; CT30	E2F-like; MGC161639; HCA661; CT30	NM_016521.2
ILMN_1651767	Homo sapiens	RefSeq	NM_020831.3	ILMN_25866	MKL1	NM_020831.3	NM_020831.3		57591	51317360	NM_020831.3	MKL1	NP_065882.1	ILMN_1651767	7210685	S	4128	TCACGTGTGATTGACATGTAGGTACCCTGCCACGGCCTATGCCCCACCTG	22	-	40806604-40806653	22q13.1e-q13.2a	"Homo sapiens megakaryoblastic leukemia (translocation) 1 (MKL1), mRNA."	"A membrane-bounded organelle of eukaryotic cells in which chromosomes are housed and replicated. In most cells, the nucleus contains all of the cell's chromosomes except the organellar chromosomes, and is the site of RNA synthesis and processing. In some species, or in specialized cell types, RNA metabolism or DNA replication may be absent [goid 5634] [evidence IEA]; All of the contents of a cell excluding the plasma membrane and nucleus, but including other subcellular structures [goid 5737] [evidence IEA]"	"Any process that modulates the frequency, rate or extent of DNA-dependent transcription [goid 6355] [evidence IEA]; A process which directly inhibits any of the steps required for cell death by apoptosis [goid 6916] [evidence IEA]; Any process that activates or increases the frequency, rate or extent of transcription [goid 45941] [evidence IEA]"	"Interacting selectively with any nucleic acid [goid 3676] [evidence IEA]; The function of a transcription cofactor that activates transcription from a RNA polymerase II promoter; does not bind DNA itself [goid 3713] [evidence IEA]; Interacting selectively with monomeric or multimeric forms of actin, including actin filaments [goid 3779] [evidence IEA]; Interacting selectively with any protein or protein complex (a complex of two or more proteins that may include other nonprotein molecules) [goid 5515] [pmid 14565952] [evidence IPI]; Interacting selectively with any nucleic acid [goid 3676] [evidence IEA]"	MAL; BSAC; MRTF-A	MAL; BSAC; MRTF-A	NM_020831.3
ILMN_1651769	Homo sapiens	RefSeq	NM_014733.2	ILMN_25838	ZFYVE16	NM_014733.2	NM_014733.2		9765	41281465	NM_014733.2	ZFYVE16	NP_055548.2	ILMN_1651769	1230112	S	5570	CCACTGTATTTACCACTTCTAAGAGTGACTGACGACGGGCCAGATGACCC	5	+	79809770-79809819	5q14.1e	"Homo sapiens zinc finger, FYVE domain containing 16 (ZFYVE16), mRNA."	"All of the contents of a cell excluding the plasma membrane and nucleus, but including other subcellular structures [goid 5737] [evidence IEA]; Double layer of lipid molecules that encloses all cells, and, in eukaryotes, many organelles; may be a single or double lipid bilayer; also includes associated proteins [goid 16020] [evidence IEA]; The lipid bilayer surrounding an early endosome [goid 31901] [evidence IEA]; The lipid bilayer surrounding an early endosome [goid 31901] [pmid 17356069] [evidence EXP]"	"The process of directing proteins towards the lysosome using signals contained within the protein [goid 6622] [pmid 11546807] [evidence IMP]; The cascade of processes by which a signal interacts with a receptor, causing a change in the level or activity of a second messenger or other downstream target, and ultimately effecting a change in the functioning of the cell [goid 7165] [pmid 11546807] [evidence NAS]; A process that is carried out at the cellular level which results in the formation, arrangement of constituent parts, or disassembly of a vesicle [goid 16050] [pmid 11546807] [evidence NAS]; The directed movement of substances into, out of or mediated by an endosome, a membrane-bounded organelle that carries materials newly ingested by endocytosis. It passes many of the materials to lysosomes for degradation [goid 16197] [pmid 11546807] [evidence IMP]; Any process that modulates the frequency, rate or extent of endocytosis [goid 30100] [pmid 11546807] [evidence TAS]; A series of molecular signals generated as a consequence of any member of the BMP (bone morphogenetic protein) family binding to a cell surface receptor [goid 30509] [pmid 15621726] [evidence EXP]"	"Interacting selectively with any protein or protein complex (a complex of two or more proteins that may include other nonprotein molecules) [goid 5515] [pmid 14613930] [evidence IPI]; Interacting selectively with phosphatidylinositol, any glycophospholipid with its sn-glycerol 3-phosphate residue is esterified to the 1-hydroxyl group of 1D-myo-inositol [goid 5545] [pmid 11546807] [evidence IDA]; Interacting selectively with zinc (Zn) ions [goid 8270] [evidence IEA]; Enables the directed movement of proteins into, out of, within or between cells [goid 8565] [pmid 11546807] [evidence IMP]; Interacting selectively with any metal ion [goid 46872] [evidence IEA]"	KIAA0305; DKFZp686E13162; ENDOFIN	KIAA0305; DKFZp686E13162; ENDOFIN	NM_014733.2
ILMN_1651771	Homo sapiens	RefSeq	NM_016656.2	ILMN_28350	RRAGB	NM_016656.2	NM_016656.2		10325	46249396	NM_016656.2	RRAGB	NP_057740.2	ILMN_1651771	2750753	I	841	AGCAGTTTGAGCACCTACTCTCTCGTAGACTCTGTTGGAAATACAAAGAC	X	+	55770497-55770546	Xp11.21a	"Homo sapiens Ras-related GTP binding B (RRAGB), transcript variant RAGBl, mRNA."	"A membrane-bounded organelle of eukaryotic cells in which chromosomes are housed and replicated. In most cells, the nucleus contains all of the cell's chromosomes except the organellar chromosomes, and is the site of RNA synthesis and processing. In some species, or in specialized cell types, RNA metabolism or DNA replication may be absent [goid 5634] [evidence IEA]; All of the contents of a cell excluding the plasma membrane and nucleus, but including other subcellular structures [goid 5737] [evidence IEA]; A membrane-bounded organelle of eukaryotic cells in which chromosomes are housed and replicated. In most cells, the nucleus contains all of the cell's chromosomes except the organellar chromosomes, and is the site of RNA synthesis and processing. In some species, or in specialized cell types, RNA metabolism or DNA replication may be absent [goid 5634] [evidence IEA]; All of the contents of a cell excluding the plasma membrane and nucleus, but including other subcellular structures [goid 5737] [pmid 9394008] [evidence IDA]; A compound membranous cytoplasmic organelle of eukaryotic cells, consisting of flattened, ribosome-free vesicles arranged in a more or less regular stack. The Golgi apparatus differs from the endoplasmic reticulum in often having slightly thicker membranes, appearing in sections as a characteristic shallow semicircle so that the convex side (cis or entry face) abuts the endoplasmic reticulum, secretory vesicles emerging from the concave side (trans or exit face). In vertebrate cells there is usually one such organelle, while in invertebrates and plants, where they are known usually as dictyosomes, there may be several scattered in the cytoplasm. The Golgi apparatus processes proteins produced on the ribosomes of the rough endoplasmic reticulum; such processing includes modification of the core oligosaccharides of glycoproteins, and the sorting and packaging of proteins for transport to a variety of cellular locations. Three different regions of the Golgi are now recognized both in terms of structure and function: cis, in the vicinity of the cis face, trans, in the vicinity of the trans face, and medial, lying between the cis and trans regions [goid 5794] [pmid 18029348] [evidence IDA]"	"The cascade of processes by which a signal interacts with a receptor, causing a change in the level or activity of a second messenger or other downstream target, and ultimately effecting a change in the functioning of the cell [goid 7165] [pmid 7499430] [evidence TAS]"	"Interacting selectively with GTP, guanosine triphosphate [goid 5525] [evidence IEA]; Interacting selectively with a nucleotide, any compound consisting of a nucleoside that is esterified with (ortho)phosphate or an oligophosphate at any hydroxyl group on the ribose or deoxyribose moiety [goid 166] [evidence IEA]; Interacting selectively with any protein or protein complex (a complex of two or more proteins that may include other nonprotein molecules) [goid 5515] [pmid 11073942] [evidence IPI]; Interacting selectively with GTP, guanosine triphosphate [goid 5525] [pmid 7499430] [evidence IDA]"	RAGB; bA465E19.1	RAGB; bA465E19.1	NM_016656.2
ILMN_1651776	Homo sapiens	RefSeq	NM_013241.1	ILMN_14837	FHOD1	NM_013241.2	NM_013241.2		29109	118572598	NM_013241.2	FHOD1	NP_037373.2	ILMN_1651776	50129	S	3594	GCCTGGAGGTGTGAAGGTGCTGTATCCCGGAAATCTATCTGGACCCTGGA	16	-	67263502-67263538:67263539-67263551	16q22.1a	"Homo sapiens formin homology 2 domain containing 1 (FHOD1), mRNA."	"A membrane-bounded organelle of eukaryotic cells in which chromosomes are housed and replicated. In most cells, the nucleus contains all of the cell's chromosomes except the organellar chromosomes, and is the site of RNA synthesis and processing. In some species, or in specialized cell types, RNA metabolism or DNA replication may be absent [goid 5634] [pmid 10352228] [evidence TAS]; All of the contents of a cell excluding the plasma membrane and nucleus, but including other subcellular structures [goid 5737] [pmid 10352228] [evidence TAS]; Any of the various filamentous elements that form the internal framework of cells, and typically remain after treatment of the cells with mild detergent to remove membrane constituents and soluble components of the cytoplasm. The term embraces intermediate filaments, microfilaments, microtubules, the microtrabecular lattice, and other structures characterized by a polymeric filamentous nature and long-range order within the cell. The various elements of the cytoskeleton not only serve in the maintenance of cellular shape but also have roles in other cellular functions, including cellular movement, cell division, endocytosis, and movement of organelles [goid 5856] [evidence IEA]"	"A process that is carried out at the cellular level which results in the formation, arrangement of constituent parts, or disassembly of a cellular component [goid 16043] [evidence IEA]; A process that is carried out at the cellular level which results in the formation, arrangement of constituent parts, or disassembly of cytoskeletal structures comprising actin filaments and their associated proteins [goid 30036] [evidence IEA]"	"Interacting selectively with monomeric or multimeric forms of actin, including actin filaments [goid 3779] [evidence IEA]; Interacting selectively with any protein or protein complex (a complex of two or more proteins that may include other nonprotein molecules) [goid 5515] [pmid 15231747] [evidence IPI]; Interacting selectively with any protein or protein complex (a complex of two or more proteins that may include other nonprotein molecules) [goid 5515] [pmid 14667819] [evidence IPI]"	FHOS	FHOS	NM_013241.2
ILMN_1651787	Homo sapiens	RefSeq	NM_002441.2	ILMN_42682	MSH5	NM_002441.3	NM_002441.3		4439	88999574	NM_002441.3	MSH5	NP_002432.1	ILMN_1651787	3120762	I	130	TGAGGCTGGGGTCCTGGCGCGTGGTTGGCAGAGGCAGAGACATAAGACGT	6	+	31707903-31707952	6p21.33a	"Homo sapiens mutS homolog 5 (E. coli) (MSH5), transcript variant 3, mRNA."	A proteinaceous scaffold found between homologous chromosomes during meiosis [goid 795] [evidence IEA]; A proteinaceous scaffold found between homologous chromosomes during meiosis [goid 795] [evidence IEA]; A proteinaceous scaffold found between homologous chromosomes during meiosis [goid 795] [evidence IEA]; A proteinaceous scaffold found between homologous chromosomes during meiosis [goid 795] [evidence IEA]; A proteinaceous scaffold found between homologous chromosomes during meiosis [goid 795] [evidence IEA]; A proteinaceous scaffold found between homologous chromosomes during meiosis [goid 795] [evidence IEA]; A proteinaceous scaffold found between homologous chromosomes during meiosis [goid 795] [evidence IEA]; A proteinaceous scaffold found between homologous chromosomes during meiosis [goid 795] [evidence IEA]; A proteinaceous scaffold found between homologous chromosomes during meiosis [goid 795] [evidence IEA]; A proteinaceous scaffold found between homologous chromosomes during meiosis [goid 795] [evidence IEA]; A proteinaceous scaffold found between homologous chromosomes during meiosis [goid 795] [evidence IEA]; A proteinaceous scaffold found between homologous chromosomes during meiosis [goid 795] [evidence IEA]	"A system for the correction of errors introduced during DNA replication when an incorrect base, which cannot form hydrogen bonds with the corresponding base in the parent strand, is incorporated into the daughter strand. The mismatch repair system promotes genomic fidelity by repairing base-base mismatches, insertion-deletion loops and heterologies generated during DNA replication and recombination [goid 6298] [pmid 9740671] [evidence TAS]; The cell cycle process whereby the side by side pairing and physical juxtaposition of homologous chromosomes is created at the metaphase plate [goid 7129] [evidence IEA]; The cell cycle process whereby double strand breaks are formed and repaired through a double Holliday junction intermediate. This results in the equal exchange of genetic material between non-sister chromatids in a pair of homologous chromosomes. These reciprocal recombinant products ensure the proper segregation of homologous chromosomes during meiosis I and create genetic diversity [goid 7131] [pmid 9787078] [evidence TAS]; Progression through prophase of meiosis II; analogous to mitotic prophase [goid 7136] [pmid 9916805] [evidence TAS]; Generation of the female gamete; specialised haploid cells produced by meiosis and along with a male gamete takes part in sexual reproduction [goid 7292] [evidence IEA]; A system for the correction of errors introduced during DNA replication when an incorrect base, which cannot form hydrogen bonds with the corresponding base in the parent strand, is incorporated into the daughter strand. The mismatch repair system promotes genomic fidelity by repairing base-base mismatches, insertion-deletion loops and heterologies generated during DNA replication and recombination [goid 6298] [evidence IEA]; The cell cycle process whereby the side by side pairing and physical juxtaposition of homologous chromosomes is created at the metaphase plate [goid 7129] [evidence IEA]; Generation of the female gamete; specialised haploid cells produced by meiosis and along with a male gamete takes part in sexual reproduction [goid 7292] [evidence IEA]; A system for the correction of errors introduced during DNA replication when an incorrect base, which cannot form hydrogen bonds with the corresponding base in the parent strand, is incorporated into the daughter strand. The mismatch repair system promotes genomic fidelity by repairing base-base mismatches, insertion-deletion loops and heterologies generated during DNA replication and recombination [goid 6298] [evidence IEA]; A system for the correction of errors introduced during DNA replication when an incorrect base, which cannot form hydrogen bonds with the corresponding base in the parent strand, is incorporated into the daughter strand. The mismatch repair system promotes genomic fidelity by repairing base-base mismatches, insertion-deletion loops and heterologies generated during DNA replication and recombination [goid 6298] [evidence IEA]; The cell cycle process whereby the side by side pairing and physical juxtaposition of homologous chromosomes is created at the metaphase plate [goid 7129] [evidence IEA]; Generation of the female gamete; specialised haploid cells produced by meiosis and along with a male gamete takes part in sexual reproduction [goid 7292] [evidence IEA]; A system for the correction of errors introduced during DNA replication when an incorrect base, which cannot form hydrogen bonds with the corresponding base in the parent strand, is incorporated into the daughter strand. The mismatch repair system promotes genomic fidelity by repairing base-base mismatches, insertion-deletion loops and heterologies generated during DNA replication and recombination [goid 6298] [evidence IEA]; The cell cycle process whereby the side by side pairing and physical juxtaposition of homologous chromosomes is created at the metaphase plate [goid 7129] [evidence IEA]; Generation of the female gamete; specialised haploid cells produced by meiosis and along with a male gamete takes part in sexual reproduction [goid 7292] [evidence IEA]; A system for the correction of errors introduced during DNA replication when an incorrect base, which cannot form hydrogen bonds with the corresponding base in the parent strand, is incorporated into the daughter strand. The mismatch repair system promotes genomic fidelity by repairing base-base mismatches, insertion-deletion loops and heterologies generated during DNA replication and recombination [goid 6298] [evidence IEA]; A system for the correction of errors introduced during DNA replication when an incorrect base, which cannot form hydrogen bonds with the corresponding base in the parent strand, is incorporated into the daughter strand. The mismatch repair system promotes genomic fidelity by repairing base-base mismatches, insertion-deletion loops and heterologies generated during DNA replication and recombination [goid 6298] [evidence IEA]; A system for the correction of errors introduced during DNA replication when an incorrect base, which cannot form hydrogen bonds with the corresponding base in the parent strand, is incorporated into the daughter strand. The mismatch repair system promotes genomic fidelity by repairing base-base mismatches, insertion-deletion loops and heterologies generated during DNA replication and recombination [goid 6298] [evidence IEA]; The cell cycle process whereby the side by side pairing and physical juxtaposition of homologous chromosomes is created at the metaphase plate [goid 7129] [evidence IEA]; Generation of the female gamete; specialised haploid cells produced by meiosis and along with a male gamete takes part in sexual reproduction [goid 7292] [evidence IEA]; The cell cycle process whereby the side by side pairing and physical juxtaposition of homologous chromosomes is created at the metaphase plate [goid 7129] [evidence IEA]; Generation of the female gamete; specialised haploid cells produced by meiosis and along with a male gamete takes part in sexual reproduction [goid 7292] [evidence IEA]; A system for the correction of errors introduced during DNA replication when an incorrect base, which cannot form hydrogen bonds with the corresponding base in the parent strand, is incorporated into the daughter strand. The mismatch repair system promotes genomic fidelity by repairing base-base mismatches, insertion-deletion loops and heterologies generated during DNA replication and recombination [goid 6298] [evidence IEA]; A system for the correction of errors introduced during DNA replication when an incorrect base, which cannot form hydrogen bonds with the corresponding base in the parent strand, is incorporated into the daughter strand. The mismatch repair system promotes genomic fidelity by repairing base-base mismatches, insertion-deletion loops and heterologies generated during DNA replication and recombination [goid 6298] [evidence IEA]; A system for the correction of errors introduced during DNA replication when an incorrect base, which cannot form hydrogen bonds with the corresponding base in the parent strand, is incorporated into the daughter strand. The mismatch repair system promotes genomic fidelity by repairing base-base mismatches, insertion-deletion loops and heterologies generated during DNA replication and recombination [goid 6298] [evidence IEA]; The cell cycle process whereby the side by side pairing and physical juxtaposition of homologous chromosomes is created at the metaphase plate [goid 7129] [evidence IEA]; Generation of the female gamete; specialised haploid cells produced by meiosis and along with a male gamete takes part in sexual reproduction [goid 7292] [evidence IEA]; A system for the correction of errors introduced during DNA replication when an incorrect base, which cannot form hydrogen bonds with the corresponding base in the parent strand, is incorporated into the daughter strand. The mismatch repair system promotes genomic fidelity by repairing base-base mismatches, insertion-deletion loops and heterologies generated during DNA replication and recombination [goid 6298] [evidence IEA]; A system for the correction of errors introduced during DNA replication when an incorrect base, which cannot form hydrogen bonds with the corresponding base in the parent strand, is incorporated into the daughter strand. The mismatch repair system promotes genomic fidelity by repairing base-base mismatches, insertion-deletion loops and heterologies generated during DNA replication and recombination [goid 6298] [evidence IEA]; The cell cycle process whereby the side by side pairing and physical juxtaposition of homologous chromosomes is created at the metaphase plate [goid 7129] [evidence IEA]; Generation of the female gamete; specialised haploid cells produced by meiosis and along with a male gamete takes part in sexual reproduction [goid 7292] [evidence IEA]; A system for the correction of errors introduced during DNA replication when an incorrect base, which cannot form hydrogen bonds with the corresponding base in the parent strand, is incorporated into the daughter strand. The mismatch repair system promotes genomic fidelity by repairing base-base mismatches, insertion-deletion loops and heterologies generated during DNA replication and recombination [goid 6298] [evidence IEA]; A system for the correction of errors introduced during DNA replication when an incorrect base, which cannot form hydrogen bonds with the corresponding base in the parent strand, is incorporated into the daughter strand. The mismatch repair system promotes genomic fidelity by repairing base-base mismatches, insertion-deletion loops and heterologies generated during DNA replication and recombination [goid 6298] [evidence IEA]; The cell cycle process whereby the side by side pairing and physical juxtaposition of homologous chromosomes is created at the metaphase plate [goid 7129] [evidence IEA]; Generation of the female gamete; specialised haploid cells produced by meiosis and along with a male gamete takes part in sexual reproduction [goid 7292] [evidence IEA]; A system for the correction of errors introduced during DNA replication when an incorrect base, which cannot form hydrogen bonds with the corresponding base in the parent strand, is incorporated into the daughter strand. The mismatch repair system promotes genomic fidelity by repairing base-base mismatches, insertion-deletion loops and heterologies generated during DNA replication and recombination [goid 6298] [evidence IEA]; The cell cycle process whereby the side by side pairing and physical juxtaposition of homologous chromosomes is created at the metaphase plate [goid 7129] [evidence IEA]; Generation of the female gamete; specialised haploid cells produced by meiosis and along with a male gamete takes part in sexual reproduction [goid 7292] [evidence IEA]; The cell cycle process whereby the side by side pairing and physical juxtaposition of homologous chromosomes is created at the metaphase plate [goid 7129] [evidence IEA]; Generation of the female gamete; specialised haploid cells produced by meiosis and along with a male gamete takes part in sexual reproduction [goid 7292] [evidence IEA]; A system for the correction of errors introduced during DNA replication when an incorrect base, which cannot form hydrogen bonds with the corresponding base in the parent strand, is incorporated into the daughter strand. The mismatch repair system promotes genomic fidelity by repairing base-base mismatches, insertion-deletion loops and heterologies generated during DNA replication and recombination [goid 6298] [evidence IEA]; A system for the correction of errors introduced during DNA replication when an incorrect base, which cannot form hydrogen bonds with the corresponding base in the parent strand, is incorporated into the daughter strand. The mismatch repair system promotes genomic fidelity by repairing base-base mismatches, insertion-deletion loops and heterologies generated during DNA replication and recombination [goid 6298] [evidence IEA]; A system for the correction of errors introduced during DNA replication when an incorrect base, which cannot form hydrogen bonds with the corresponding base in the parent strand, is incorporated into the daughter strand. The mismatch repair system promotes genomic fidelity by repairing base-base mismatches, insertion-deletion loops and heterologies generated during DNA replication and recombination [goid 6298] [evidence IEA]; The cell cycle process whereby the side by side pairing and physical juxtaposition of homologous chromosomes is created at the metaphase plate [goid 7129] [evidence IEA]; Generation of the female gamete; specialised haploid cells produced by meiosis and along with a male gamete takes part in sexual reproduction [goid 7292] [evidence IEA]"	"Interacting selectively with a nucleotide, any compound consisting of a nucleoside that is esterified with (ortho)phosphate or an oligophosphate at any hydroxyl group on the ribose or deoxyribose moiety [goid 166] [evidence IEA]; Interacting selectively with DNA (deoxyribonucleic acid) [goid 3677] [evidence IEA]; Interacting selectively with ATP, adenosine 5'-triphosphate, a universally important coenzyme and enzyme regulator [goid 5524] [evidence IEA]; Interacting selectively with double-stranded DNA containing one or more mismatches [goid 30983] [evidence IEA]; Interacting selectively with ATP, adenosine 5'-triphosphate, a universally important coenzyme and enzyme regulator [goid 5524] [evidence IEA]; Interacting selectively with double-stranded DNA containing one or more mismatches [goid 30983] [evidence IEA]; Interacting selectively with DNA (deoxyribonucleic acid) [goid 3677] [evidence IEA]; Interacting selectively with ATP, adenosine 5'-triphosphate, a universally important coenzyme and enzyme regulator [goid 5524] [evidence IEA]; Interacting selectively with double-stranded DNA containing one or more mismatches [goid 30983] [evidence IEA]; Interacting selectively with ATP, adenosine 5'-triphosphate, a universally important coenzyme and enzyme regulator [goid 5524] [evidence IEA]; Interacting selectively with double-stranded DNA containing one or more mismatches [goid 30983] [evidence IEA]; Interacting selectively with ATP, adenosine 5'-triphosphate, a universally important coenzyme and enzyme regulator [goid 5524] [evidence IEA]; Interacting selectively with double-stranded DNA containing one or more mismatches [goid 30983] [evidence IEA]; Interacting selectively with DNA (deoxyribonucleic acid) [goid 3677] [evidence IEA]; Interacting selectively with ATP, adenosine 5'-triphosphate, a universally important coenzyme and enzyme regulator [goid 5524] [evidence IEA]; Interacting selectively with double-stranded DNA containing one or more mismatches [goid 30983] [evidence IEA]; Interacting selectively with DNA (deoxyribonucleic acid) [goid 3677] [evidence IEA]; Interacting selectively with ATP, adenosine 5'-triphosphate, a universally important coenzyme and enzyme regulator [goid 5524] [evidence IEA]; Interacting selectively with double-stranded DNA containing one or more mismatches [goid 30983] [evidence IEA]; Interacting selectively with DNA (deoxyribonucleic acid) [goid 3677] [evidence IEA]; Interacting selectively with ATP, adenosine 5'-triphosphate, a universally important coenzyme and enzyme regulator [goid 5524] [evidence IEA]; Interacting selectively with double-stranded DNA containing one or more mismatches [goid 30983] [evidence IEA]; Interacting selectively with DNA (deoxyribonucleic acid) [goid 3677] [evidence IEA]; Interacting selectively with ATP, adenosine 5'-triphosphate, a universally important coenzyme and enzyme regulator [goid 5524] [evidence IEA]; Interacting selectively with double-stranded DNA containing one or more mismatches [goid 30983] [evidence IEA]; Interacting selectively with DNA (deoxyribonucleic acid) [goid 3677] [evidence IEA]; Interacting selectively with ATP, adenosine 5'-triphosphate, a universally important coenzyme and enzyme regulator [goid 5524] [evidence IEA]; Interacting selectively with double-stranded DNA containing one or more mismatches [goid 30983] [evidence IEA]; Interacting selectively with ATP, adenosine 5'-triphosphate, a universally important coenzyme and enzyme regulator [goid 5524] [evidence IEA]; Interacting selectively with double-stranded DNA containing one or more mismatches [goid 30983] [evidence IEA]; Interacting selectively with DNA (deoxyribonucleic acid) [goid 3677] [evidence IEA]; Interacting selectively with ATP, adenosine 5'-triphosphate, a universally important coenzyme and enzyme regulator [goid 5524] [evidence IEA]; Interacting selectively with double-stranded DNA containing one or more mismatches [goid 30983] [evidence IEA]; Interacting selectively with ATP, adenosine 5'-triphosphate, a universally important coenzyme and enzyme regulator [goid 5524] [evidence IEA]; Interacting selectively with double-stranded DNA containing one or more mismatches [goid 30983] [evidence IEA]; Interacting selectively with ATP, adenosine 5'-triphosphate, a universally important coenzyme and enzyme regulator [goid 5524] [evidence IEA]; Interacting selectively with double-stranded DNA containing one or more mismatches [goid 30983] [evidence IEA]; Interacting selectively with ATP, adenosine 5'-triphosphate, a universally important coenzyme and enzyme regulator [goid 5524] [evidence IEA]; Interacting selectively with double-stranded DNA containing one or more mismatches [goid 30983] [evidence IEA]; Interacting selectively with ATP, adenosine 5'-triphosphate, a universally important coenzyme and enzyme regulator [goid 5524] [evidence IEA]; Interacting selectively with double-stranded DNA containing one or more mismatches [goid 30983] [evidence IEA]; Interacting selectively with DNA (deoxyribonucleic acid) [goid 3677] [evidence IEA]; Interacting selectively with ATP, adenosine 5'-triphosphate, a universally important coenzyme and enzyme regulator [goid 5524] [evidence IEA]; Interacting selectively with double-stranded DNA containing one or more mismatches [goid 30983] [evidence IEA]; Interacting selectively with DNA (deoxyribonucleic acid) [goid 3677] [evidence IEA]; Interacting selectively with ATP, adenosine 5'-triphosphate, a universally important coenzyme and enzyme regulator [goid 5524] [evidence IEA]; Interacting selectively with double-stranded DNA containing one or more mismatches [goid 30983] [evidence IEA]; Interacting selectively with ATP, adenosine 5'-triphosphate, a universally important coenzyme and enzyme regulator [goid 5524] [evidence IEA]; Interacting selectively with double-stranded DNA containing one or more mismatches [goid 30983] [evidence IEA]"	DKFZp434C1615; MGC2939; G7; MutSH5; NG23	MGC2939; MutSH5; NG23	NM_002441.3
ILMN_1651788	Homo sapiens	RefSeq	NM_002419.3	ILMN_23190	MAP3K11	NM_002419.3	NM_002419.3		4296	56237030	NM_002419.3	MAP3K11	NP_002410.1	ILMN_1651788	4890068	S	3376	CTGTCACCAGCACTTTTGACCAAGTCCTGCTACTGCGGCCCCTGCCCTAG	11	-	65365373-65365422	11q13.1d	"Homo sapiens mitogen-activated protein kinase kinase kinase 11 (MAP3K11), mRNA."	"A structure comprised of a core structure (in most organisms, a pair of centrioles) and peripheral material from which a microtubule-based structure, such as a spindle apparatus, is organized. Centrosomes occur close to the nucleus during interphase in many eukaryotic cells, though in animal cells it changes continually during the cell-division cycle [goid 5813] [pmid 12529434] [evidence IDA]; Any of the long, generally straight, hollow tubes of internal diameter 12-15 nm and external diameter 24 nm found in a wide variety of eukaryotic cells; each consists (usually) of 13 protofilaments of polymeric tubulin, staggered in such a manner that the tubulin monomers are arranged in a helical pattern on the microtubular surface, and with the alpha/beta axes of the tubulin subunits parallel to the long axis of the tubule; exist in equilibrium with pool of tubulin monomers and can be rapidly assembled or disassembled in response to physiological stimuli; concerned with force generation, e.g. in the spindle [goid 5874] [pmid 12529434] [evidence IDA]"	"Progression through G1 phase, one of two 'gap' phases in the mitotic cell cycle; G1 is the interval between the completion of mitosis and the beginning of DNA synthesis [goid 80] [pmid 15258589] [evidence IMP]; Any cellular process that depends upon or alters the microtubule cytoskeleton, that part of the cytoskeleton comprising microtubules and their associated proteins [goid 7017] [pmid 12529434] [evidence IMP]; The initiation of the activity of the inactive enzyme JUN kinase by phosphorylation by a JUN kinase kinase (JNKK) [goid 7257] [pmid 15258589] [evidence IMP]; The multiplication or reproduction of cells, resulting in the expansion of a cell population [goid 8283] [pmid 15258589] [evidence IMP]; Any process that modulates the frequency, rate or extent of signal transduction mediated by the JNK cascade [goid 46328] [evidence IEA]; The phosphorylation by a protein of one or more of its own amino acid residues, or residues on an identical protein [goid 46777] [pmid 8195146] [evidence IDA]; The process of creating protein oligomers, compounds composed of a small number, usually between three and ten, of component monomers; protein oligomers may be composed of different or identical monomers. Oligomers may be formed by the polymerization of a number of monomers or the depolymerization of a large protein polymer [goid 51259] [pmid 9829970] [evidence IPI]"	"Interacting selectively with a nucleotide, any compound consisting of a nucleoside that is esterified with (ortho)phosphate or an oligophosphate at any hydroxyl group on the ribose or deoxyribose moiety [goid 166] [evidence IEA]; Catalysis of the reaction: ATP + a protein serine/threonine = ADP + protein serine/threonine phosphate [goid 4674] [pmid 8195146] [evidence IDA]; Catalysis of the phosphorylation and activation of JUN kinase kinases (JNKKs) [goid 4706] [evidence ISS]; Catalysis of the reaction: ATP + a protein tyrosine = ADP + protein tyrosine phosphate [goid 4713] [evidence IEA]; Interacting selectively with any protein or protein complex (a complex of two or more proteins that may include other nonprotein molecules) [goid 5515] [pmid 11784851] [evidence IPI]; Interacting selectively with ATP, adenosine 5'-triphosphate, a universally important coenzyme and enzyme regulator [goid 5524] [evidence IEA]; Catalysis of the transfer of a group, e.g. a methyl group, glycosyl group, acyl group, phosphorus-containing, or other groups, from one compound (generally regarded as the donor) to another compound (generally regarded as the acceptor). Transferase is the systematic name for any enzyme of EC class 2 [goid 16740] [evidence IEA]; Interacting selectively with an identical protein to form a homodimer [goid 42803] [pmid 9829970] [evidence IPI]"	SPRK; MLK-3; MGC17114; MLK3; PTK1	SPRK; MLK-3; MGC17114; MLK3; PTK1	NM_002419.3
[truncated: 71,648,016 more chars]
