# Supplementary material for: Integrating single-cell analysis and machine learning to create glycosylation-based gene signature for prognostic prediction of uveal melanoma
Source: Front Endocrinol (Lausanne). 2023 Mar 23;14:1163046. doi: 10.3389/fendo.2023.1163046 (PMC10076776; doi:10.3389/fendo.2023.1163046)
Supplement: Supplementary file 2 [file DataSheet_2.zip › GEO-GSE84976/UVM_GEOexp.txt]

"GSM2254877" "GSM2254878" "GSM2254879" "GSM2254880" "GSM2254881" "GSM2254882" "GSM2254883" "GSM2254884" "GSM2254885" "GSM2254886" "GSM2254887" "GSM2254888" "GSM2254889" "GSM2254890" "GSM2254891" "GSM2254892" "GSM2254893" "GSM2254894" "GSM2254895" "GSM2254896" "GSM2254897" "GSM2254898" "GSM2254899" "GSM2254900" "GSM2254901" "GSM2254902" "GSM2254903" "GSM2254904"
"EEF1A1" 13.76167083 14.48575333 14.57003873 14.09589891 13.88029709 14.08229192 14.21139494 13.72859095 13.78163663 13.80886091 14.50595255 14.35737048 13.95327711 14.30514439 14.07668716 14.1597568 14.6131314 14.53012083 14.33804675 13.96458638 14.66017519 14.39258703 14.16326803 14.91518142 14.11097045 14.51387354 13.87543828 13.72585876
"GAPDH" 12.35888142 11.59413714 12.28543789 12.49175754 11.77036909 12.61992146 11.75654388 11.8896795 11.80955505 11.90247001 11.7794564 12.30785017 12.12186524 11.72536987 11.0809188 12.14073259 12.44761535 12.67082045 12.33339892 12.69924107 12.28906902 12.51237209 11.72041739 12.44905454 11.21635173 11.45114021 11.96298226 11.91834789
"SLC35E2" 5.707595302 6.028881656 5.853270453 6.058555503 6.210567191 5.956914309 5.873835304 5.551234656 5.827477146 5.627866865 6.023320991 5.8701808 5.844706374 5.86284088 6.322115523 5.820742457 6.432540567 6.108570483 6.198303014 5.932619488 5.934666102 5.834808028 5.970604459 6.076849323 5.697692129 5.917281335 5.655673525 5.806967512
"LOC642820" 5.717641978 5.904561919 5.884076596 5.930405844 5.762008666 5.978403111 5.901403172 5.808789483 5.892368223 6.325990025 5.934063207 6.097622594 6.033635975 5.462471045 5.979413625 5.752818805 5.919046416 6.063566448 6.140720443 6.311322736 5.84416301 5.571135703 6.052188424 5.846760028 6.01411904 5.80266208 6.032747112 5.883869651
"RPS28" 11.92680539 11.09692476 10.88931449 11.28961356 11.7714197 11.525519 11.90511941 12.54482969 12.40278467 12.26778501 11.46866574 11.84257238 12.40650125 11.64554352 12.13377231 11.71498513 11.88971383 11.55330249 11.9232077 12.04642912 11.89462099 11.51789289 11.90514002 11.47828415 12.60369219 11.8136671 12.5505673 12.78715441
"IPO13" 7.892359262 7.865614737 8.087691322 8.185853135 8.1344133 7.403577953 8.260831158 8.136699149 8.094887181 7.925429768 8.068469765 8.485152378 7.827241585 7.639406994 7.675868731 7.671976187 8.912519687 8.634751705 8.374344916 8.136548522 8.522785426 7.328741345 7.176841994 8.534537798 7.353957796 7.293541096 7.420140973 7.730263521
"TESSP1" 5.593310834 5.865676911 5.722513195 5.750997931 5.664553986 5.627235937 5.957582704 5.868159054 5.781736153 5.900359928 5.826262423 5.772605737 5.860515114 5.37272004 5.621446087 5.546500417 5.752426734 5.61021223 6.006444961 5.742738101 5.691667535 5.514762347 5.82028214 5.732765765 6.228765507 5.779858571 5.980780918 5.815972496
"LOC653113" 6.173614092 6.167282012 6.467374146 5.944400199 6.352049238 6.008125815 6.081879239 7.067051132 6.166116606 6.030140992 6.133563741 6.289550068 6.847254832 6.565802118 6.164768601 5.915884089 6.028928141 6.03975376 6.014911578 5.823391915 5.878868472 6.130157592 6.283938131 6.096391403 5.963055556 6.396449087 6.437650644 6.075235822
"AFAP1" 5.774427957 5.606617941 5.667233069 6.029616615 5.836632869 5.792157034 5.816216037 5.677405808 5.737205326 5.877337939 5.980149545 5.999474589 5.853714109 5.825761648 5.860590774 5.861635373 5.830651241 5.959476556 6.013753724 5.970152057 6.013681489 5.410043405 5.825649723 5.801034824 5.604250964 5.63787833 5.575099143 5.638145268
"CDT1" 5.699588323 5.599486727 5.976575351 6.068576093 6.194580349 6.151896092 5.858820321 5.803922222 5.895149174 6.253233152 5.863704994 6.524085577 6.262592235 5.955421301 5.463059833 5.829401162 6.993934727 6.154946455 6.460450273 5.659382353 5.793350172 6.438704683 6.027990514 5.53259224 5.981071633 6.355931068 6.367474245 6.208130058
"TRPV1" 5.581854346 5.760596757 5.758755447 5.415919819 5.464909342 5.449442895 5.735479603 5.637306318 5.723808554 5.385344146 5.537557661 5.227981905 5.492772445 5.377733997 5.586871671 5.800531596 5.571772486 5.640033036 5.537026785 5.488481016 5.70453282 5.887948249 5.726883082 5.574489077 5.620482233 5.649750154 5.479459577 5.685011556
"LOC652879" 5.684484113 5.939205274 5.680381173 5.764286461 5.829162786 5.522361927 5.971502651 5.997745775 5.679459301 5.167333369 5.762198495 5.672493688 5.532363099 5.686666012 5.961454589 5.886596777 5.754081434 5.777492163 5.62337653 5.754745141 5.967675939 5.815355147 5.685125009 5.82813476 5.905262393 5.778535026 5.635194047 5.52903618
"LOC644150" 5.744353387 6.06961322 5.991479506 5.630834656 6.712499668 6.067540894 5.843913987 5.845143146 5.961869079 6.01804433 5.974548974 5.963180422 5.740562087 6.115247722 5.886821151 5.559867762 5.977031668 6.054099788 6.261208122 5.873305006 6.053506826 5.876177947 5.867200269 5.749883612 5.757470113 5.82623104 5.959045289 5.907408144
"LPP" 10.06851655 9.930980562 9.210934543 9.622345072 10.63721974 9.811477952 10.58256675 9.485692273 10.27488603 9.878714606 10.76079574 8.845630448 10.03121413 9.063696612 10.67546144 8.669077173 10.09632102 10.33210432 10.32357641 9.167542881 10.00545236 8.283589105 9.402612556 9.966373738 8.673404807 9.071936211 8.752851254 10.09366041
"FLJ36848" 5.87123687 6.528702412 6.634078612 6.435777595 6.730046181 6.476422423 6.261239954 6.534090156 5.970593765 6.759865213 6.747689997 6.552611778 6.497623239 6.772435897 6.922070809 6.898805617 6.341428894 6.126310324 6.405206293 6.344478066 6.541146094 6.45318624 6.327582398 6.225476593 6.699775994 6.262872451 7.11984267 6.655100112
"CCNE2" 5.690447361 5.45653595 5.559645781 5.412697731 5.381106227 5.345644601 5.584699495 5.604901145 5.549441074 6.052490141 5.383433099 5.486535729 5.249731122 5.22725843 5.553333979 5.28240213 5.677113148 5.39266091 5.37714064 5.758631363 5.651696688 5.23549071 5.501002796 5.498350938 5.366776914 5.530364157 5.523299465 5.186027664
"HNRNPAB" 10.38980508 11.14889611 11.28782671 11.49673322 11.24960997 10.92641294 10.33060382 11.01142144 11.26750912 11.55649895 11.28297207 11.33501813 11.53659352 11.11477223 11.05422236 11.27953427 11.11170008 11.24941246 11.09316117 11.46770977 11.22648001 11.3006807 10.824295 10.62982468 11.58460336 10.78269765 11.39414348 11.25257126
"LOH12CR1" 6.148111536 5.846733062 5.914024013 5.916752091 5.884288109 6.047550527 5.970401813 6.127115568 6.057789259 5.896086328 6.035101667 5.648733219 5.777025321 5.828377203 5.754966983 5.741610398 5.809834298 5.658394522 5.771936759 5.919450854 5.907470763 6.321729654 6.01622295 5.950490048 5.649854685 5.928523253 5.657466413 5.903730495
"SNIP1" 7.243635814 7.36791014 7.053242211 7.29695753 7.101473515 6.931364817 7.075591544 7.176979817 6.891176333 7.35476514 7.223578304 7.282137196 7.023307396 7.08214686 7.380692287 7.217606605 7.211029684 7.113438561 7.174774455 7.096314495 7.238211134 6.706362847 7.216807532 7.01654956 7.3342178 7.795678834 6.937500076 7.492296645
"LOC389669" 5.938151733 5.481804356 5.781693236 5.674708325 6.039767955 5.745854165 5.644016439 5.715690199 5.754415461 5.741801482 5.852928378 5.63961553 5.65715147 5.323714906 5.49022627 5.667825502 5.770554076 5.716639026 5.536239204 5.923863376 5.582056262 5.771588658 5.798527933 5.664912842 5.761916561 5.969328163 5.67981705 5.340649865
"COL17A1" 6.042002419 5.970269659 5.87624658 5.978889235 6.112833373 5.851839337 6.03901448 5.863081876 5.914873985 6.202125044 5.921072505 5.93696632 6.033078203 6.023078842 6.053739229 5.682261055 6.164825972 5.955839626 5.814695422 5.920803031 5.785699884 5.977478985 5.89747493 6.073323782 5.926232417 6.150314595 6.215764387 6.150197497
"BCL6B" 6.411182964 6.36332877 6.544916926 6.292291404 6.369384525 6.200514673 5.971275041 6.195218761 6.175290644 6.756014217 6.259966406 6.403323025 6.460003288 5.971797289 6.326294755 6.028839104 6.305237566 6.266549087 6.318067372 6.720290863 6.464878559 6.241129801 6.051925806 7.011440706 6.139062642 5.985919462 6.104421455 6.068786333
"GRHL1" 5.898104751 5.716706577 5.688165028 5.543406046 5.911786239 5.489964689 5.652460219 5.725130469 5.863016232 5.842886294 5.37496743 5.783953372 5.575221501 5.230523951 5.471696118 5.783707384 5.387081428 5.517039831 5.675400435 5.767410128 5.70987256 5.569316254 5.710164454 5.744164499 5.225568266 5.404377847 5.260988764 5.653011464
"ATP13A4" 5.623815943 5.785371149 5.759498118 5.962408917 5.663331119 5.687343959 5.97821921 5.624023102 5.909902267 5.883623932 6.01543509 5.719055494 5.799548994 5.896631904 5.925016996 5.477406961 5.711760695 5.621697778 5.93866646 5.674260022 5.744482019 5.999552725 5.739528814 5.83834724 5.769599535 6.103127074 5.936533939 5.917009507
"MLLT4" 5.687640677 5.782128813 5.763358022 5.798161494 5.846055602 5.754575093 5.863328973 5.97681546 5.654785769 5.755101754 5.70914753 5.998866194 5.513648444 5.748277763 5.816882955 5.919061664 5.799856279 5.930300585 5.883790112 5.844364179 5.64799848 5.825116159 5.657274019 5.85764702 5.649228806 5.590334445 6.06503668 5.760418449
"HMG20B" 8.467308752 9.255653899 10.23115575 9.469790559 9.32098382 9.291864045 8.454966449 8.797885328 9.629015598 10.20278927 9.140627581 9.041828487 9.748783754 9.775553242 9.115697149 8.276686242 10.03825929 9.533784563 10.34657444 9.466577295 9.573864863 8.959592104 8.65341408 10.32617323 9.105192585 9.201066446 9.066443846 8.982273479
"CD69" 6.103675372 5.783490252 5.84598583 5.962276087 6.134678033 5.843885292 5.981914056 5.796159704 5.918609148 5.763406124 6.21726564 5.909300441 6.059257101 5.840273733 5.760581423 5.806962628 5.626226755 5.850864417 5.829407571 5.746508102 5.651999757 5.819981712 5.95646858 5.673824795 5.978534866 6.618646482 6.170851888 6.081639885
"KCNG4" 5.562686525 5.615356292 5.436600592 5.384325206 5.435149542 5.485883401 5.625669823 5.655297003 5.530620263 5.625479007 5.788898591 5.678779107 5.218874994 5.268477346 5.845521403 5.702261052 5.367022176 5.67047754 5.69790187 5.62219591 5.548740097 5.57406129 5.575446084 5.708973516 5.388848242 5.515280109 5.462831647 5.561903517
"MLYCD" 6.498889138 6.5010555 6.362387117 6.376241549 6.743308247 6.734976204 6.767043161 6.529625717 6.590753108 6.971591632 6.841374022 6.76059044 6.608615634 6.688531116 6.518417752 6.720367959 6.463198438 6.497865941 6.797406907 6.070082528 6.37070851 6.890284388 6.327454801 6.102199245 7.197868291 6.691427205 7.183819469 6.386473372
"UHRF1BP1L" 5.843678952 5.731111518 5.9269074 5.985975665 5.784251236 6.031377247 5.945532122 5.83283386 5.655617746 5.799993756 5.868638302 6.151438502 5.786272031 5.738532748 5.884720746 5.973269512 6.086792237 5.782754088 6.237814689 6.080059901 5.933620966 6.202415596 5.944462274 5.970529006 6.056757231 5.739198042 6.099217367 5.985271476
"LOC401010" 6.214222109 5.926496094 6.204329433 6.417612544 5.934025929 6.252778945 6.298828093 6.102497588 6.010356399 6.39344155 6.283940234 6.468928697 6.368492741 6.457749137 6.081892453 6.048931857 6.733001038 6.253092987 6.075023784 6.740198448 6.53792923 6.228627532 6.846075074 6.235172831 6.279260932 5.780767967 5.957593868 6.710293815
"ITGA11" 5.901598591 6.266614622 6.071112129 6.132104453 6.104676414 6.397523028 6.189755751 6.160168609 6.15340188 6.369728907 6.172749264 6.230319523 6.228700601 5.841214984 6.191950399 6.423675868 6.529010069 6.314123283 6.10458036 6.098639973 6.034901047 6.015798795 6.015032289 6.09196872 6.187621823 6.158963299 6.038892377 6.492245308
"SERTAD2" 9.036989999 8.37304445 9.094730984 8.862933062 8.989652424 10.39251755 9.578939179 9.029612342 9.129464542 9.31138267 8.933809226 8.57628938 10.01077404 8.388733795 9.221574738 8.405338615 9.719824579 9.502741811 9.298825976 8.823574989 9.094949279 8.210420266 9.10969248 9.358970606 7.931549754 9.381579845 9.55220149 9.902962002
"SPP1" 12.4368791 13.29024568 7.133332493 7.183634731 8.09509457 12.51766838 12.31025709 12.95039617 11.6781545 12.05974471 6.622265988 6.446278923 13.0341098 13.29092065 9.686338437 9.817076586 7.002490324 10.69858428 13.65500776 6.718301636 7.326693955 9.386311523 12.81527804 10.30746467 8.405043034 6.563853452 9.024720444 12.85682256
"HBE1" 5.515739628 5.751132828 5.600037699 5.666474993 5.335454147 5.636156682 5.547051176 5.655868248 5.660974686 5.243191413 5.390639213 5.679068271 5.291260481 5.122881329 5.433726286 5.39944197 5.484625479 5.528345406 5.691630551 5.852461479 5.649725258 5.459114678 5.763141754 5.559187922 5.614345025 5.37826334 5.450221787 5.466356025
"ZBED2" 5.624234029 5.414826938 5.554726125 5.320476981 5.339238232 5.718376075 5.599326188 5.564633303 5.582244588 6.262204168 5.42635707 5.534098404 5.329064783 5.741412878 5.314718144 5.419437374 5.566482822 5.62469353 5.566731307 5.445563814 5.336385525 5.338873084 5.431682898 5.659735014 5.173875665 6.399816625 5.521049375 5.440542554
"LOC652300" 6.144524557 6.122130118 6.083865937 6.079772241 6.326123447 5.780525829 5.944647011 6.249265168 6.227034169 6.047725051 6.085682992 5.898137181 6.109954659 6.510969676 6.058277252 5.927604489 5.879803209 6.025781222 6.158211601 5.801793916 5.798314825 6.180520738 6.052276925 5.707332116 6.229905064 5.766024646 5.733520558 5.918001921
"USP21" 5.864248429 5.912127869 5.708757256 5.820366069 5.893227872 5.858784672 5.816598731 6.005640659 5.870808818 5.692528578 6.066640005 5.858386814 6.100719185 5.551916798 5.607659455 6.304020587 5.86263257 5.935470485 5.804266277 5.754892293 5.752403539 6.034752269 5.953197389 5.832795534 6.348188785 6.056091661 6.031079265 6.122201837
"RHD" 5.726819356 5.676904753 5.513988093 5.590224837 5.736287085 5.638490109 5.694897984 5.765124126 5.658606678 5.447373166 5.519231082 5.592525935 5.519273627 5.574020159 5.535604416 5.618026034 5.476268859 5.565994576 5.698524122 5.66308875 5.421997693 5.739544989 5.815230739 5.598604096 5.658120456 5.385257411 5.613048795 5.676397197
"AUP1" 7.648214046 7.846286719 8.475435749 8.222622577 8.441820551 8.375529176 7.797675942 7.692267035 7.871232459 7.770692287 7.947733783 8.558953637 7.943111948 8.126175314 7.590606681 8.496939415 8.555072029 8.434776132 8.017286738 8.921178398 8.644290507 9.046998404 7.81080327 9.040866259 8.22844652 8.01697673 8.794979484 7.758461803
"MFN2" 7.733955286 7.233278305 8.047866411 8.132257438 7.824778647 7.438132025 8.511157685 7.997722053 8.610486179 7.850254575 7.673931837 7.58124989 8.268241829 7.327004171 7.646759384 7.389492787 8.593452015 8.151074037 8.206662291 7.733619641 8.488467919 7.119010969 7.374024749 8.561223139 7.561788772 7.79258349 7.279484855 7.976262121
"LOC645448" 5.756390769 5.929439333 5.793705079 5.983548121 5.883384979 5.530285823 5.959556595 5.802659731 5.736928044 5.83753888 6.022093625 5.826183299 5.870898766 5.665960201 5.717331573 5.773793108 5.625403797 5.526348462 5.727591796 5.92969024 5.825880863 5.470453012 5.860771117 5.813406835 5.83987186 5.993035899 5.849400615 6.052833533
"LOC644897" 6.197146008 5.633957761 6.077706955 5.914022953 5.798758382 5.98841414 5.873968671 5.868386249 5.977245135 5.786645031 6.427002373 5.946946905 5.93493881 5.880922733 5.843118096 6.085750374 5.833813389 5.892072381 5.952414313 5.829702984 5.976675439 5.586930822 5.828177433 5.976922481 5.692220931 5.879864651 5.82775642 5.799752587
"LOC643038" 5.783693891 5.627491516 5.751251348 5.945560202 5.93836096 5.669155012 5.646298722 5.701225541 5.640961716 5.662700047 5.700869998 5.892757718 5.967696133 5.714098138 5.84397879 5.727927826 5.891158073 5.804878362 6.021023971 5.880192668 5.591332427 5.739289254 5.676074973 5.838701099 6.076014444 5.40187665 5.919892061 5.709055453
"LILRA6" 5.910461259 5.812208078 5.876315043 5.564770327 5.54514962 5.707733431 5.813993687 5.987627376 6.018060809 5.911807667 5.476310929 5.622747376 5.727787743 5.890077464 5.785483899 5.733410568 5.749798357 5.587603458 5.726257064 6.194940342 5.949192159 5.686320442 5.973419804 5.488578543 5.677364795 5.674991819 5.753534873 5.689110835
"BRD9" 9.240846399 9.074522063 9.337291612 9.235796752 8.295554995 7.944846908 9.320169312 8.914814014 9.182931281 9.332925518 9.157085986 9.179782123 9.481934471 8.560603897 8.911872105 9.325895069 10.01001499 9.636679924 8.485253206 9.692665669 9.585272497 9.183504207 9.479662949 10.12822847 9.581401948 9.27346974 9.125414078 9.458973672
"DERL3" 5.719482965 5.846361165 5.899336605 5.85113143 6.139319306 5.803628332 5.798532699 6.020042945 5.780753879 5.690771983 5.854920121 6.236541294 6.133450215 6.117858932 6.210357581 6.279475939 6.083397655 5.917307526 5.955296025 5.76960915 5.96634439 5.649978382 5.789842364 5.822057512 5.888345594 7.086330642 5.893319125 5.885472036
"SYTL2" 5.749555532 5.821767163 5.401236327 5.794917081 5.618581407 5.800583071 5.819789423 5.71445641 5.810347139 5.76056894 5.492676733 5.647533075 5.680286993 5.372093743 5.775556834 5.367010877 6.083504431 5.528960476 5.663427905 5.610113678 5.927059176 5.750314374 5.810266665 5.782478479 5.33468974 5.660523571 5.847884926 5.869819668
"SELM" 8.464006521 8.894118048 8.284109204 6.955344598 7.12548772 7.49297593 8.976509114 7.859135702 5.978409067 6.067619142 7.521059745 7.36480956 7.211220581 9.522572509 7.690192252 7.495982306 7.199363906 8.43635798 6.499249707 7.256149755 7.589194314 8.39076436 6.870050237 8.771123147 7.686199557 9.385699636 7.026551575 7.721075416
"CTRB2" 5.586675844 5.620768216 5.395015281 5.446049156 5.464755389 5.402362692 5.490648718 5.693616404 5.713475517 4.94470403 5.499952635 5.483891834 5.747905049 5.374272749 5.441729274 5.332221693 5.634359806 5.670664542 5.556470334 5.564867349 5.275177084 5.759173181 5.502838422 5.68792591 5.572903505 5.499184457 5.491932585 5.448483732
"DCK" 7.708650251 7.608680611 7.381677021 7.203288358 7.203204691 7.297136185 6.546554079 7.270592147 6.90285506 7.504229157 7.201729811 7.105612002 7.56101694 7.68457408 7.71000728 7.840200991 7.006873996 7.204774353 7.273524743 7.447887601 7.1033701 7.607544944 7.593086118 6.377681756 7.743750862 7.967863712 7.284857541 7.895690792
"FOXI1" 5.876911579 5.851197701 5.762697723 5.829222249 5.811634093 5.846326886 5.848083429 5.717983509 5.678793558 5.639549072 5.749422865 5.794709173 5.948488041 5.873773654 5.937819283 5.741492079 5.806777231 5.779138695 5.747699692 5.919318237 5.912994251 5.682661509 5.779139566 5.939548728 5.576689669 5.660246821 5.472339665 5.775227947
"ZFPM1" 8.922767478 8.404470726 8.207766712 7.923581936 7.748980111 9.007746909 8.907029237 8.948273405 8.869461645 8.740727012 8.566783404 8.858595097 9.082530089 7.939225894 8.637849222 8.726084993 8.882764904 8.723293962 8.761426369 7.936430393 9.064393017 8.541824464 8.187141991 8.394676058 8.759444441 7.50892416 7.816675045 7.975757752
"LOC652663" 5.860737589 5.675261969 5.981711989 5.64682157 5.844956143 5.797095684 5.965717785 5.649326778 5.917108907 5.188145435 5.887513561 5.639563742 5.827386108 6.140000745 5.599635568 5.928472678 5.629718451 5.757369304 5.691120253 5.604093337 5.871756796 5.765577334 5.819395867 6.044272332 5.746165812 5.902203003 5.682648704 5.842656941
"UTY" 5.569527828 5.58385184 5.651051955 5.576600397 5.475180804 5.59879051 5.719552682 5.896446922 5.710896794 5.443547323 5.574946098 5.369672128 5.450514649 5.547878812 5.623274727 5.545956813 5.703652371 5.478329552 5.610275226 5.487262467 5.664039031 5.445317215 5.692383704 5.520674297 5.690202318 5.598117609 5.579701114 5.685477631
"GPR32" 5.882018526 5.738510266 5.833529523 5.803239062 5.727507893 5.806374033 5.94096893 5.914445485 5.698169422 5.662092096 5.438938213 5.801216734 6.053756994 5.714389816 5.533933313 6.100581616 5.893886778 5.704416278 5.776874323 5.701438135 5.87420506 5.794421396 5.804440431 5.714614385 5.350121173 6.051732015 5.609128024 5.78314363
"KDM2B" 5.796615625 6.18461581 6.200995464 5.896277631 6.169315161 6.26681126 6.02556441 5.753121643 6.106568811 6.228536724 5.985556843 5.99044977 6.013807753 5.74961339 6.215214212 6.04533649 6.155472493 6.129989281 6.122128733 5.967533059 6.130422448 6.112502628 6.024233408 6.382670068 6.460600906 6.049948374 6.41065468 5.985204512
"LOC652224" 5.803304943 5.758041965 5.877298854 5.803013135 5.776271092 5.880553508 5.731335515 5.884403377 5.88122635 5.921283211 5.584373465 6.036722988 5.536643271 5.713067564 5.603722845 5.585328709 5.702396085 5.474050822 5.653987064 5.811579108 6.072730605 5.68933069 5.860662972 5.902366545 5.797562718 5.825148634 6.003725963 6.118345326
"COX11P" 5.878218203 5.77257942 6.037740759 5.666931913 5.84909911 5.826230225 5.792855787 5.587877793 6.07913301 5.651685561 5.909141717 5.87696037 5.843557965 6.276683903 5.87303307 6.658077129 5.672290031 5.717855652 5.957165667 5.775875877 5.997370656 5.917214573 5.980520623 5.852974804 6.01278085 5.916648775 6.179765434 5.906765374
"CYP26A1" 5.915616043 5.904132641 5.827275936 5.748586501 5.66607027 5.867620657 5.898545835 5.915223779 5.92734577 5.984659889 5.824060873 5.737747682 6.374949192 6.036851338 5.782875721 5.836022873 6.01220133 6.01321123 5.948790071 5.829193525 5.741952925 5.552876674 5.769224961 5.746702792 5.848348228 5.885404785 5.80814253 5.846070961
"WNT2B" 5.779663795 6.11300001 6.053606682 5.867607745 5.861112641 5.643738186 5.768078468 5.711873185 5.813957822 5.937519825 6.038674097 6.005097135 5.942096646 5.875802739 6.065442994 5.898438606 6.081709638 5.833954351 5.853385694 5.996431956 6.079590016 5.8071544 5.950816728 5.86380764 5.995291915 6.010929183 6.089180683 5.768447673
"HIST1H2BD" 7.652643079 9.175660901 7.976219371 8.845335802 9.27984381 6.934516902 8.130365963 9.258512556 7.86835467 8.080181237 9.774193055 8.355671604 9.092122965 8.211064129 8.672124889 7.849993634 8.352235219 8.657217938 8.751220332 10.09660212 8.844471581 7.328965471 7.573399712 7.506970204 9.991293946 8.434959934 8.909436661 8.895272593
"GADD45G" 5.706186808 6.356262286 5.798979691 5.851056939 5.606242946 5.931132265 5.815444179 5.544850862 5.703022497 5.700613261 5.487024521 5.582564119 5.409647558 5.82696563 5.750007702 6.260501232 5.877907492 6.223788966 5.624112825 5.86192901 5.798770857 6.119428492 5.581806977 5.98927418 5.975911702 6.802356038 6.003549179 5.721531548
"ABCD4" 5.904707253 5.787436645 5.787477424 5.863934424 5.505092363 5.820790622 5.90762577 5.931185598 5.752699075 5.6978512 5.723693642 5.992865411 6.147939238 5.987546052 6.00895914 5.936801185 5.855553048 5.9163822 6.018611704 5.884464746 5.882238949 5.689982645 5.672290085 5.994818966 5.714924963 6.157487408 6.169864646 5.949255012
"FAM193A" 6.980026965 6.826501348 7.138798538 7.426204017 7.201941406 7.403503636 7.466108536 7.087116158 7.371927359 7.241053977 7.170986292 6.998037144 7.264190032 6.577163805 7.11731415 6.833857123 7.400688221 7.324339912 7.335866975 7.122511651 7.239784562 7.353103938 6.99120804 7.579375297 6.759768109 7.149486152 7.112634219 6.887843221
"NCOA6IP" 6.436722971 6.568049218 7.42337313 7.821786166 6.976093931 6.631554578 6.211290582 6.410173376 6.222358169 6.745220741 6.635335346 6.940010243 6.719707787 6.946090008 6.404693197 7.068996011 7.464213597 7.192385925 6.904697458 8.222228379 7.052355368 7.663338172 6.797548192 8.11744182 7.500585795 7.213386276 7.349373165 6.730834407
"LOC642732" 5.864182273 6.017267865 5.848536173 5.999711022 5.938715649 5.78932423 6.044748396 5.783342105 5.880563817 5.962186653 6.048581236 5.960668401 6.424898571 5.940347031 6.052289152 6.044369819 5.687598962 6.114540847 5.876409346 5.975267819 5.778163676 5.958040506 5.937524156 5.604491705 6.058395359 5.8471445 6.034022968 6.298365406
"SKIV2L2" 7.599972236 6.52895377 7.867528836 7.597846583 7.362529926 7.633745952 7.21240824 7.230478611 7.447865194 7.12772207 7.79717826 7.433783409 7.452613379 7.363683476 7.311485305 7.573497708 7.706107204 7.800389396 7.769480116 8.220029987 7.646933185 8.159240781 7.87174511 7.595277474 8.715641571 8.595599588 8.528076454 7.812179826
"TMEM217" 5.756690373 5.672905697 6.009822374 5.987966085 6.077525354 5.774953272 5.737073946 5.730125553 5.853174711 5.835087705 6.147579464 5.822274304 5.846815158 6.068455404 6.07212843 6.133234439 5.775464505 5.808726763 5.879210644 5.928805033 5.785746985 5.657908547 5.776019698 5.702683185 5.693010494 5.889915455 5.8514194 5.922249562
"NUMBL" 5.837867975 6.132126905 6.341267916 6.262092852 6.205091431 6.177620987 6.010626872 5.710306871 5.985131763 6.349345596 6.333012471 6.470014802 6.114865079 6.359148909 6.292631868 5.786307609 6.593994171 6.172384675 5.994507632 6.566171284 6.229844275 5.97903115 5.941323769 6.607456642 6.260476576 5.885712563 6.012094315 6.231496307
"LOC652451" 5.820245692 5.865560551 5.490877218 5.698376827 5.1187741 5.3487588 5.787857941 5.642350273 5.935985784 5.406711321 5.953792872 5.369785302 5.64237871 5.351270479 5.732684937 5.733237798 5.710823004 5.731907288 5.681908493 5.701146947 5.702892714 5.90212943 5.636524897 5.882820486 5.690428173 5.756636567 5.89403267 5.922006549
"HDAC8" 5.949928661 6.322784136 6.870361382 7.205458401 6.497541328 6.368497957 6.139330415 6.28383631 6.177100317 6.222398152 6.089235597 6.615987289 6.588558932 6.052543183 6.115339944 6.497259494 6.927161342 6.446799844 6.351869171 6.594954329 6.827270234 6.237203599 5.939277033 7.331160631 6.185697518 6.276682847 6.502310934 6.252893748
"SEMA3E" 5.815471136 5.932906426 5.730284009 5.972812272 5.730394666 6.729932755 6.02826795 5.844515822 5.741415554 5.890977503 5.76283995 5.619475612 5.85590506 5.787787626 5.754744668 5.811864167 5.726705313 5.945328925 5.674357404 5.83628361 5.641836406 5.727879228 5.979794769 5.590461568 5.789694343 5.905622285 5.635505786 5.874385957
"RGS5" 6.526153463 7.323678657 7.288853962 7.049883213 6.553004182 6.765179261 6.990508548 6.70579984 6.856183407 6.907866758 7.425419614 7.958478808 7.522157887 7.09590139 7.22820165 6.700778513 7.964012582 8.415242743 6.948882261 7.955174139 7.897600421 7.147186667 7.207153495 7.206124041 7.390047808 7.7702473 6.909013752 7.442882518
"KDELC2" 7.582602877 7.054393161 6.878204683 6.886433139 7.519913903 7.48142013 7.977401232 7.45906728 7.286333539 6.996014595 7.074345926 7.075219267 6.912740319 7.041812693 7.553751691 6.790452832 6.970465048 7.111800956 7.200594052 6.712670927 7.336278817 6.912049 7.053125694 7.320436857 7.424516017 7.298351062 7.523301798 7.334834472
"MYO15B" 6.073934614 6.030176763 5.691884187 5.920669303 5.605328382 5.973481308 5.780574278 5.765262443 5.848540995 5.614964443 5.714915248 5.366170019 5.56571139 5.759028267 5.667208511 5.853381245 5.752877159 5.545135645 5.69500827 5.305113057 5.662914966 5.725747139 5.864419098 5.875425978 5.709334641 5.552676361 5.589380345 5.908181439
"LOC650677" 5.834242869 5.831200124 5.924613463 5.727042033 6.052268119 5.977469895 5.843659196 5.87742343 5.859133849 5.551231631 5.692004539 6.00402552 6.051013671 5.921047691 5.941781071 6.169870952 5.718702031 5.984415468 5.984034425 5.70061973 5.804819509 5.875471339 5.964481322 5.80038337 5.857031846 6.038761153 6.055717742 5.744618551
"MUC13" 5.993435874 5.958500053 5.846400273 6.006699555 6.000792182 5.677366254 5.899977453 5.825271818 5.93274489 5.426094293 5.746199171 5.763225847 5.700346795 5.762150401 5.84219214 5.853852436 5.701106411 5.615275087 5.755093403 5.573487418 5.765338759 5.900023999 5.909156735 5.645552821 5.924165569 5.967881419 6.005827551 5.735831503
"XRCC2" 5.915505841 6.117265419 5.916216931 5.970437895 6.013667704 6.265797763 5.997608031 5.90678418 6.025193131 5.931612049 6.03559068 5.858913556 6.391231998 6.040656083 5.924783376 5.94765067 6.156572718 6.075084271 6.134180472 6.165546729 6.279342751 5.938893083 5.912701154 6.112218384 6.057747135 5.91998566 5.894394471 6.079111
"AQP3" 5.98993754 5.96183981 5.812775309 5.608823125 5.641400018 5.468892319 5.915755102 5.877820158 5.631096121 5.776922227 5.962140371 5.400312196 5.751859784 5.877313811 5.869947994 5.719915398 5.864867087 5.786280391 5.548949682 6.246178241 5.801433447 6.078174628 5.879066097 6.221709404 5.875157116 5.762664134 5.674834172 5.608358224
"LOC643576" 5.928333636 5.919742427 5.885391591 5.651407848 5.867400424 6.025474032 5.779567162 5.675995561 5.761491138 5.582959731 6.107439525 5.79761702 5.895762363 6.266573116 5.664678188 5.730541358 5.964134821 5.884469083 5.783061098 5.787382054 5.989909393 5.829232988 5.971170941 5.768220405 5.648887749 6.057695071 5.863059285 5.895583845
"FBXO44" 5.696223366 5.712220763 5.602450909 5.779559552 5.690622314 5.468681013 5.823816302 5.603329449 5.665854639 5.408242829 5.624089217 5.611578305 5.439101025 5.340642049 5.73386487 5.645546644 5.595208393 5.477105767 5.553022891 5.767696292 5.755593786 5.5603775 5.645011367 5.59274886 5.473432907 5.56721476 5.507267209 5.382508726
"ENTPD2" 6.140695767 5.802725955 6.066300082 5.910572509 5.934534171 5.883984964 5.813547469 5.744327681 5.792586532 5.782385341 5.919772419 6.025975781 5.724683042 5.792987339 5.887542712 6.31882084 5.898041095 5.704139955 5.723907482 5.828185362 5.898465785 6.049278537 5.912781631 6.035882748 5.765230084 5.896610008 5.935609552 5.932261557
"MARK4" 6.637635409 6.144595707 5.919016677 6.226580509 5.959439885 5.893752254 5.927685058 5.830563899 5.893566181 5.891890025 6.081073803 6.006296031 5.531650582 5.548409807 5.50576473 5.809057026 6.117072627 5.934529305 5.668623549 5.800835744 5.776490098 5.821482369 5.784492188 5.913000044 5.789256076 5.909665886 6.051302303 5.941130087
"LOC649683" 5.77753947 5.80329931 5.797062893 5.981568343 5.861620687 5.833204314 5.732242106 5.640214964 5.745345107 5.861235849 5.851058402 5.78595115 5.782745748 5.488467678 5.857851692 5.897238797 5.758583303 5.80126078 5.812846014 5.990602594 5.752279608 5.699102134 5.721110594 6.020435012 5.509864137 5.998837846 5.900788849 6.087454446
"SPRED3" 5.772131252 5.979750274 6.122274106 5.872888681 5.757987296 5.88611065 5.787194637 5.882909679 5.93404463 5.870262955 5.895070354 5.752996547 5.864171097 5.981084698 6.007973724 5.754157787 5.85391526 5.944541461 6.175546772 5.87171639 5.910954406 5.810846488 5.694215329 5.954483887 6.083814587 5.943169034 6.1826093 6.283606581
"LOC730525" 10.47949476 10.00349886 9.913917791 8.56958783 9.405803897 9.383956392 9.181522844 9.837984156 10.37915425 10.6177585 9.774137855 7.85183286 10.25687128 9.394442524 10.5587686 9.444713103 9.752644566 8.871658122 9.437530193 9.079616929 8.761704785 7.494381377 9.526551473 10.31562812 7.133330488 8.276143531 8.940996165 9.456803742
"CTNNB1" 6.546379944 6.715539695 6.126566451 6.189275614 7.12445936 7.04420589 6.334237895 5.946970341 6.684373798 7.354870028 6.780802218 6.453686624 7.120782273 6.822909703 6.69511322 6.587042034 5.957539994 6.274703941 6.958210484 6.282344189 6.508458986 6.444766633 6.232042018 6.220508264 7.695602202 6.800385525 7.505052738 8.180839693
"C6ORF201" 5.797142884 5.527162828 5.934745716 5.696247924 5.802197074 5.626924996 5.874676325 5.99441486 5.69154188 5.927149003 5.874524459 5.65913367 5.902318358 5.869673435 5.801417355 5.846752616 6.157833243 5.810057353 5.941475385 5.856797935 5.48460149 5.404833248 5.607309649 5.606843293 5.658217027 5.6295003 5.585439267 5.540708807
"EXOC6" 6.772405029 6.853264835 6.7328072 6.744887998 6.781545439 7.333327881 7.168267426 6.964013218 6.814145894 6.826158875 6.825507767 7.030125353 6.886230296 6.547410779 6.786730718 6.950988563 6.443666673 6.787987308 7.322742699 6.641819023 6.951899365 6.920721687 6.754263231 7.033445902 6.874694058 7.280366211 6.801977717 6.68269109
"CYP2A13" 5.991936551 5.85619216 5.934403684 6.013007107 5.729093441 5.775751863 5.898220091 5.930630249 5.978075651 6.336463227 6.116012955 5.807170937 6.053669553 5.757739397 5.923571267 6.092500209 6.015354282 5.87315582 6.11917484 6.115818185 5.910689908 6.11671285 5.955222163 5.934460121 6.000405384 5.900772448 5.873158659 6.313048008
"LOC643069" 5.618240038 5.768618924 6.111145872 5.956292902 5.92977075 5.688542038 5.681070645 5.868450897 5.637707227 5.56577596 5.343761132 5.736335879 5.798792511 5.636193068 5.54994393 5.721561759 5.545421639 5.647156397 5.565233645 5.611517065 5.608742438 5.781747419 5.615065216 5.626535477 5.698365283 5.698545458 5.724279867 5.636697342
"GPC2" 6.424042878 6.154324197 5.983996553 6.463597529 6.531087175 6.67837945 6.28061165 6.750780635 6.425631756 6.928650787 6.302741967 6.324394092 6.592962165 6.545056515 6.660446968 6.040741175 6.182651644 6.275219457 6.374119268 6.383437444 6.271001333 6.513699097 6.431615408 6.261647129 6.144602071 5.997858935 6.283696931 6.432202781
"ASB11" 5.810582883 5.80874044 5.77478047 5.948113725 6.032190803 5.972146365 5.817407954 5.86262725 5.831463794 5.545857066 6.171129074 5.753065561 6.038956224 5.929014307 5.801745257 5.887023644 6.152851744 5.90181871 6.187225965 5.76203037 6.183582014 5.989809719 5.828407035 6.340961125 6.090504554 5.893816428 6.280120744 5.84231014
"RTN3" 5.827081168 5.492963866 5.506977878 5.930407465 5.419689156 5.521881857 5.691529819 5.68966207 5.684176027 5.712295121 5.378024583 5.45422944 5.395166413 5.02504102 5.34272233 5.568117172 5.65228406 5.66173332 5.597693251 5.803344727 5.614865891 5.660999079 5.768809414 5.840932112 5.231550037 5.513533479 5.424449962 5.294945413
"PSG7" 5.547591426 5.487772487 5.442935192 5.498871795 5.529895123 5.604210712 5.577745221 5.640132857 5.76607682 5.765862115 5.401918508 5.605124099 5.358075684 5.560988258 5.430643247 5.620981463 5.328733884 5.563913893 5.54739148 5.592503565 5.159444113 5.587779412 5.613466322 5.680787302 5.577610299 6.448606958 5.401322222 5.39619634
"ADAM33" 5.880817151 5.883725957 5.807368305 5.970044901 5.638701134 6.052722205 5.85273809 5.829765864 5.824746629 5.707427743 5.88266483 6.062250676 5.911837984 5.933917411 5.920576079 5.563127521 5.965122047 5.79436108 5.986157109 5.861761048 5.655400077 5.719949184 5.746087439 5.68459494 5.957863901 5.702298524 5.40552131 5.625410662
"LOC649150" 14.01173975 14.2049091 14.28610578 14.13977491 13.97662791 14.20909383 14.08624036 14.01138185 14.09405403 13.91767743 14.25571607 14.14719695 14.01897283 14.22067588 13.84580047 14.05830458 13.74179203 13.90064502 14.24470361 13.72759886 14.03191636 14.01806692 14.24078486 12.99411616 14.04156119 14.18609856 14.0295405 13.84907582
"KIAA0586" 6.287806441 6.24828417 6.944731101 6.704258417 6.530769583 6.67123548 6.535659544 6.649743579 6.340601634 6.620828101 6.38043932 6.737284916 6.39208684 6.078637314 6.660208266 6.718007492 6.994259735 6.654397617 6.490378913 6.728146352 6.649624032 6.240583431 6.145304565 6.969823312 6.924742805 6.742523296 6.465670202 6.548165005
"C8ORFK32" 5.851875768 5.942806338 5.739097126 5.744624194 5.810981386 5.866658214 5.771705969 5.669948584 5.620610512 5.623603023 5.951103857 5.491469437 5.946101876 5.569011521 5.690788999 5.635765389 5.885094969 5.494656728 5.726665801 5.39689416 5.679172779 5.745148175 5.755028252 5.706178457 5.609748795 5.555950537 5.702612145 5.518108233
"STK10" 6.910124398 6.165699583 7.094862888 7.172572448 7.207316739 7.44619342 7.141479186 7.522218679 7.188186867 7.120474671 6.730303705 7.085750112 7.1841106 6.351389373 7.115782494 6.995808814 7.077276637 7.626493074 7.294987999 7.544110388 7.204352328 6.98786764 6.717074036 7.484699728 6.713457503 7.413299315 6.962406937 7.058733442
"GSG1" 5.971841441 6.202680117 5.904309531 5.902266558 5.950233339 5.884568482 6.055479928 5.777365797 5.748695384 6.104645468 6.181455719 5.857410541 5.599105094 5.967209614 5.897524295 5.932090497 5.960406988 6.124188219 6.17528088 5.867878601 5.882664082 5.736202033 5.981246799 6.346238583 5.756549518 5.836540978 5.977690405 5.674087043
"EPS8" 6.980557554 6.366857698 7.24346159 6.833133742 6.485017998 6.782845424 6.514213267 6.652158529 6.37843984 6.72439571 6.934363316 6.801563911 6.387453831 7.056312898 6.818184471 6.463395735 6.894000593 6.615399971 7.114056966 7.755714241 6.849979919 7.126483592 6.304540414 7.263125994 8.331426963 7.73932483 8.240498968 7.399997038
"CAT" 8.199703552 7.995410969 8.148341161 8.075611022 8.886057317 8.934805043 8.123310813 8.840325726 9.00407692 9.347629495 8.706893923 8.303365325 8.876801186 9.077391415 8.374667604 8.53463957 7.679265253 7.836036769 9.146663438 7.404034552 7.908299867 8.52836567 8.951794472 7.579517921 7.763087957 8.895912975 9.21293719 8.760424438
"RESP18" 5.739219628 5.993154826 5.870880023 5.933931454 5.576583097 5.877089451 5.89566266 5.838989317 5.634034823 5.597933009 5.535464753 5.739306958 5.693256765 5.890203682 5.674250916 5.837250435 5.843118099 5.777487761 5.834015661 5.619731816 5.799174485 5.816568295 5.754325933 5.76777253 5.450974404 5.855013005 5.954461104 5.631613982
"IQCD" 5.816715947 5.652540726 5.716654298 5.683065473 5.657268132 5.690191245 5.668475561 5.913343312 5.662951521 5.131838685 5.429294434 5.423525693 5.73734132 5.519552534 5.665839605 5.718415451 5.601225168 5.533685168 5.679815762 5.436449755 5.723008041 5.855441491 5.569895215 5.622192808 5.536942772 5.915599295 5.644427743 5.578091061
"RBM11" 6.110521317 6.078590358 6.030663836 6.056357208 5.878926546 6.320385062 6.205278965 6.156187679 5.936855954 5.821114352 6.101518452 6.189932934 5.626784 5.824719447 6.017342278 5.904015493 5.912084583 5.847294343 6.037897148 5.576658023 5.721033616 6.321506249 6.474172913 5.694086758 5.835467819 5.922265857 5.786472445 6.289356918
"RNF2" 5.77533118 5.947822866 5.592859292 6.214317389 6.000709139 5.672270103 5.901608024 5.909596573 6.009763781 5.609301833 5.721845618 5.767581104 5.790292664 5.654437608 5.772692192 5.784983891 5.654544985 5.81121316 5.855408056 5.899037161 5.979280169 5.660610865 5.626039627 5.766300872 5.763739013 5.851328777 5.738049386 5.854427062
"ADAMTS20" 5.743534892 5.77776486 5.627485512 5.748019724 5.649030913 5.730926428 5.729759069 5.834144667 5.830970973 5.441833201 5.63045033 5.497235185 5.761680578 5.644140368 5.789260863 5.743774424 5.840046881 5.699595028 5.588617719 5.797831814 5.681655723 5.525399927 5.630575694 5.69537126 5.454044519 5.988386493 5.57248788 5.721343604
"LOC648473" 5.452752317 5.639469437 5.706986679 5.535199913 5.645971929 5.54903497 5.516289595 5.593207133 5.823923855 5.757569972 5.400615428 5.696437781 5.520416526 5.628516835 5.615722944 6.521566158 5.628468321 5.915624592 5.680898021 5.718164261 5.937144505 5.726272059 5.648944639 5.735651926 5.933822629 5.975395738 5.70292618 5.67488254
"TGOLN2" 9.111456685 9.126194066 9.158349895 9.476999383 9.637580023 9.277247092 9.61819612 9.294431758 9.809261421 10.34555881 9.856695535 8.982949843 9.857879236 9.222710754 10.23274595 9.333527776 9.25600238 9.487852717 9.842256361 9.342636467 9.433247947 8.83482586 9.501213647 9.075355633 9.011259647 9.918282388 9.803852986 9.998529956
"ARMCX3" 6.003159591 5.942035739 6.199647351 6.055183614 6.15981491 6.210099462 5.859381951 6.237707423 6.060335929 6.095982225 6.26433607 6.079718963 5.884862956 6.253111648 6.289946576 6.410382131 6.240252073 5.918327545 6.171524064 5.904787656 6.07423296 6.28000149 6.132105697 6.23414668 6.090248218 5.740134533 5.737423521 6.027676628
"TMEM25" 5.820349701 6.046838139 5.996671691 5.906837217 5.914061071 5.892018672 5.971362531 6.405107112 6.132196243 5.885126943 6.008067036 6.085668129 6.01826609 5.918708737 6.476504149 6.363887273 6.146215782 6.227281779 5.952758302 6.051362005 5.918079988 5.969555094 6.084590251 5.802867074 5.853423203 5.95958398 5.88926982 6.139723386
"CXORF21" 5.93298725 5.95934674 6.02237123 5.906741508 5.768852794 6.14405362 5.94370926 6.112157194 6.152334509 5.796948063 5.883631304 6.366953617 5.974013913 6.411867321 6.215032459 6.194138557 6.030475198 6.113595277 5.931166848 5.837354022 6.346669215 6.242536031 5.984466336 6.100288769 5.773965295 6.135255505 5.618341428 5.982605819
"LOC646537" 5.983149298 5.582409139 5.720382678 5.862189613 5.568831694 6.09229389 5.95227668 5.581173463 5.925377271 5.726245327 5.812190648 5.584446146 6.099350914 5.625175452 5.733739522 5.671180001 5.713429244 5.658664218 5.629416984 5.584134522 5.384489663 5.972994098 5.702623998 5.785989373 5.559074491 5.614220596 5.853072103 5.900417232
"TFDP3" 5.55156276 5.566216974 5.677628599 5.667023731 5.356017511 5.879609033 5.669098125 5.632457398 5.584099875 5.541457768 5.250771476 5.641707337 5.599848746 5.455416788 5.705367171 5.648701288 5.538850605 5.407209953 5.833477901 5.469997016 5.331389147 5.416782438 5.465134849 5.634181485 5.076209816 5.326283111 5.645673321 5.383917518
"MKL1" 6.362372207 6.494036284 7.077188224 6.979966403 6.533825446 6.96311695 7.077568176 6.33099636 6.735918382 6.439840512 6.60963003 6.894539461 6.729722302 6.273134191 6.49512601 6.659621616 7.272638362 6.674196933 6.554505394 6.731039295 6.896299348 6.886508188 6.00468628 7.097488881 6.568397242 6.430246537 6.702175747 6.263311866
"ZFYVE16" 7.552601352 6.766279555 6.998730706 6.851849322 6.594035363 7.308961836 7.15506853 6.848225096 8.498528294 8.145211771 6.59204304 7.152496526 7.909151377 7.193642485 7.486527661 6.781871181 6.857682211 6.643705807 7.961136658 6.785224099 6.94829256 7.152483817 6.95390617 6.639979789 7.414074413 6.992329327 7.483177147 7.801747069
"RRAGB" 6.070616805 5.856324111 5.755452986 5.674917747 5.768998948 5.923923426 5.975475812 5.821894166 5.84292966 5.622921032 5.910275909 6.158539598 5.815391499 6.126843484 5.877422237 5.690587665 5.896620289 5.91834124 5.883369949 5.84389665 5.943188309 5.766423442 5.669175266 5.842597915 6.180764646 5.98532706 5.907893894 5.840227877
"FHOD1" 6.595843887 6.438858002 6.664488789 6.680108345 6.30933012 6.528104175 6.41732101 6.588129999 6.943672768 6.570147653 6.743866688 6.910116867 6.555804109 6.358522845 6.622744257 6.549364376 7.021122217 6.9670496 6.335295601 6.519554214 7.025476106 6.854330115 6.260415612 7.090711108 6.361986514 6.400969031 6.529120173 6.231979649
"MSH5" 5.69964036 5.829349545 5.878557651 6.050722939 5.817647793 5.88351369 5.859322684 5.752334093 5.675774464 5.74771127 5.546234737 5.579436865 5.417777859 5.793450121 5.874845394 5.556445708 5.599533054 5.595932287 5.637983201 5.769935058 5.571303958 5.251151364 5.997980805 5.750543813 5.631966046 5.794455488 5.566253776 5.346850416
"MAP3K11" 9.115416112 8.541820345 7.672066789 8.298063135 8.849454601 9.414590929 9.551768349 9.157312482 8.891347323 8.517167337 8.267493911 8.472674764 8.716552679 8.096405892 8.722192208 7.812892408 8.870390359 8.094012188 8.79883204 7.822665305 8.59379924 8.25958757 8.66968944 8.86234485 7.858971231 7.853974004 8.413942283 8.430974831
"RORC" 5.971757451 5.818995769 5.934675667 5.702596638 5.651371779 5.736074835 5.662987044 5.805479136 5.98647954 5.692115597 5.715615913 5.891951843 5.988001985 5.868514653 5.800568797 5.902892538 5.945265232 5.714597515 5.826757526 5.847520931 5.900866061 5.748181353 5.730721834 5.877893058 5.800593949 6.100889633 6.114706532 5.708760948
"SLC38A2" 8.331139805 8.356645943 9.139810446 8.772188128 8.249348384 8.816288572 8.378869789 8.578685785 8.316003766 7.700398756 8.332227201 8.83978033 8.410265169 8.452685795 7.782994422 8.658677747 9.780275189 9.201806911 8.80744187 9.45726633 9.140431763 9.033347431 8.007052953 9.749189088 8.703965713 9.804825266 9.236826564 9.058210131
"GSTM4" 6.682991349 6.245759572 7.282635197 7.019435156 6.901532231 6.202899996 7.207870558 7.710092793 7.214445415 7.419440651 6.503475923 7.308792346 7.069070896 7.123581616 6.920791251 7.085282619 7.035415961 6.786280502 6.922874309 6.942445847 7.228399237 6.891205386 6.910155524 6.890099634 6.605729515 6.790465678 6.669234064 7.022096239
"LOC653801" 5.958947149 5.86459669 5.930873865 5.806625476 5.501800796 5.857579877 5.648000311 5.684408705 5.871209187 5.783905812 5.664777739 5.753018944 5.636739083 5.840770678 5.767722806 5.734343709 5.664057252 5.653820921 5.769814704 5.720210943 6.008910774 5.543332589 5.653735476 5.63187169 5.80791429 5.777746809 6.049690891 5.841469779
"GRIK1" 5.748806548 7.089076215 5.997860713 5.504068434 5.419965414 6.681996041 7.39408023 5.970980389 5.86080608 5.834036304 5.86492984 5.830856017 5.718905011 5.992126592 5.767796781 5.918655723 5.836315157 6.873240294 5.833500879 5.918636138 5.919044205 5.701600439 6.208091031 5.859465297 5.685374912 5.828463952 5.610729342 5.879723802
"GALNT11" 9.261877601 9.441962434 9.28239146 9.624406908 9.591340859 9.997129913 9.516594692 9.40998806 9.282882417 9.115189 9.643127327 9.730961058 9.719535506 8.85607344 9.438798347 8.789538266 9.895528694 10.04136023 9.557716196 9.299829149 9.870823741 8.825523923 9.223517271 9.582971663 9.359525134 8.941084389 9.373801557 9.721335156
"BASP1" 8.396559355 10.23422029 8.665400138 8.386528147 7.997201032 8.633800226 10.445133 8.235335269 8.874949571 8.840149561 9.174818919 8.820178844 8.379270711 8.517894117 8.925415976 8.487018865 9.596904851 10.41378449 7.741378101 9.396695449 8.760445004 8.726286208 8.904366575 8.746211454 8.830143477 9.958568164 7.717202206 8.207730363
"CCT3" 9.713097721 9.010258325 9.555482434 10.16142361 10.1862652 10.05480098 9.844302264 10.30963276 10.00217649 10.15907459 9.765441578 9.937734429 10.22707861 9.797124963 9.554561908 9.930480964 10.27740537 9.965194732 10.01096959 10.12758143 10.34124482 10.6762512 9.378289521 10.04886339 9.962391974 9.328267343 10.51267557 10.92388023
"EHD1" 7.647380608 8.073000958 8.506582296 8.332997699 8.545850783 8.479511218 8.307709974 7.925725338 8.244241731 8.267340853 8.387983996 8.150717158 8.628005214 8.236940425 8.104267829 8.281180181 8.702780741 8.893075888 8.759014186 8.954511262 8.87823437 7.809204823 7.809576861 8.812109548 8.157937839 9.436149137 8.586391069 8.587040365
"RND1" 5.451989604 5.598122593 5.471499969 5.256673646 5.499350106 5.729641872 5.781597961 5.690427363 5.620520277 4.936159651 5.863848382 5.684836776 5.491627285 5.522172711 5.480917217 5.379947099 5.680009996 5.497678607 5.56393562 5.713708503 5.539841682 5.345654782 5.506677521 5.545453528 5.446805176 5.64474177 5.216313116 5.404814999
"LOC400954" 5.794514097 5.820065016 5.82559699 5.721832025 5.508572921 5.787119127 5.544758671 5.639702499 5.680818203 5.624353045 5.508567382 5.2461336 5.926627853 5.424696835 5.681687055 5.771170795 5.309292851 5.71241862 5.600044004 5.659102428 5.46519672 5.775431046 5.691035163 5.916077337 5.582555877 5.679330823 5.550928712 5.705805304
"ITSN1" 5.992520281 5.759513878 5.87815811 5.608655174 5.825521275 5.971131634 5.931436434 5.983806563 5.839252608 6.013073551 6.055397346 5.818357476 5.788400242 5.953864314 6.046871416 5.970190504 5.769378208 5.788522855 5.8773141 5.597494257 5.681898432 5.839381925 5.896442755 6.006640066 5.660468117 5.883461065 5.66003482 5.827344861
"RPS16" 13.7325118 14.10516774 14.17500283 13.88222172 13.82525995 14.14264552 14.14739825 13.75742535 13.74118079 13.47806083 13.94000764 14.14031677 13.78648462 13.79549669 13.81427252 13.86288697 14.35764145 14.04507681 13.99737404 14.03543083 14.11116367 14.03290977 13.84472342 14.51523608 13.81204075 14.0998799 13.75720883 13.46529442
"UBIAD1" 7.597311309 7.10801689 8.398666653 8.181624278 8.487619575 6.915759487 7.461944462 7.657599596 7.614594239 7.701289488 7.869278352 7.995806505 7.981245422 7.70825731 8.065947411 7.509088369 8.372924694 7.63529393 8.055972474 8.43250844 7.88103383 6.782170143 8.059690832 8.260028464 7.882774496 7.914088453 7.441396129 8.073964018
"EVC" 5.847342562 5.723689322 6.258068838 6.027441101 6.220208615 6.105734796 5.677097107 5.742937317 5.847345161 5.86960774 5.923721397 5.664453309 5.930345876 5.545968043 6.137372411 5.726786103 6.051949771 6.151072282 6.085958473 5.589649815 6.382549346 5.758009381 5.921957266 6.001577729 5.832511061 5.488717027 5.949640677 5.55852902
"CWF19L1" 9.124820642 9.184099797 9.213141037 9.117045427 9.240072639 9.067287324 9.017127782 8.52898971 8.680758366 8.42512572 8.359776444 8.765821357 8.727065949 9.22021532 8.537452585 9.201057725 9.779242872 9.100538474 9.02858958 9.566493534 9.268819869 9.558693596 8.995429057 9.867234376 8.919314058 9.146851051 9.063116422 8.080088859
"LOC653314" 13.79554499 13.62431434 13.41671622 13.7677632 13.66695327 13.74324273 13.67499802 13.86065206 13.81344539 13.60416556 13.62167478 13.76625076 13.41365152 13.6721656 13.75838664 13.79465529 13.39893256 13.64133255 13.57888451 13.87113656 13.72579784 13.76486146 13.93976236 13.39078357 14.14692328 13.82880479 13.64738361 13.76172818
"KCNA4" 5.893808037 5.614765765 5.815244857 5.353499225 5.815547668 5.819024968 5.998823077 5.754328967 5.597996252 5.551416442 5.656087075 5.827359681 5.805552272 5.735136574 5.590235832 5.504195307 5.707628895 5.872450039 5.662181163 5.721493713 5.658284748 5.441143248 5.864734275 5.586145093 5.828615366 6.02825056 5.814088487 5.830003471
"RASL11A" 5.674357667 6.041937319 6.139023576 6.492305591 5.905954992 5.981576492 5.948452966 5.887148633 5.769498555 5.802806289 5.901375315 6.199040791 5.883839088 5.859809531 5.650560049 6.08832355 6.073514921 5.978006534 5.942843961 6.295255893 6.225556037 6.233203853 5.984357688 5.954912836 6.025425271 5.92040869 6.156091739 6.061734701
"OCLN" 6.433126162 5.880233572 5.816846079 6.075864503 5.919790521 5.90747351 5.910003735 5.921248689 5.921631395 5.756926292 5.851625051 5.84141655 5.786316375 5.933538763 5.684507716 6.510315638 5.995025564 5.891607254 5.770748599 5.729894713 6.149466961 5.643605992 5.877658731 5.971807808 5.840614983 5.871663417 6.054719632 5.619455997
"SETD8" 7.236058229 7.225559125 7.126413584 7.381445892 7.400894245 7.275195154 7.308059116 7.400568857 7.335176413 7.264307896 7.595466093 7.13452713 7.171450422 6.914092912 6.98731533 7.053263444 7.522716761 7.309068269 7.315251012 7.284675979 7.684711662 7.313366327 7.065052414 7.664141767 6.841152363 6.82055907 7.538625007 7.275985842
"OR6C76" 5.67177888 5.78097623 5.480953639 5.564920889 5.645206288 5.704930172 5.569448506 5.744893492 5.606242978 5.461458016 5.485866804 5.74609533 5.496823039 5.598358803 5.548989532 5.701658018 5.496465814 5.543705259 5.749272673 5.245997984 5.796236454 5.318142009 5.525660656 5.65160093 5.760883647 5.501214996 5.714657312 5.564265359
"ANK3" 5.913989797 6.148291619 6.149251079 6.000310774 6.083117794 6.188788491 5.819889773 5.771561709 6.069620083 6.110710489 5.781219314 6.120480423 5.905107899 6.238107677 5.627788984 5.778942511 5.846677466 5.882810209 5.903046238 6.223414007 5.86115807 5.80705523 5.78088803 5.765364379 5.787217095 5.995395374 6.267029452 5.939740382
"SCYL3" 6.463664067 6.401696751 6.78271215 6.292211796 6.335473385 6.581000852 6.265075181 6.454485635 6.492993569 6.036190979 6.239147359 6.246050929 6.035668425 6.364829588 6.21650672 6.564179837 6.432311989 6.429322802 6.291649977 6.352298949 6.426881761 6.69299066 6.323231899 6.438846128 6.566078639 6.438295463 6.410791525 6.27450477
"TPST1" 7.125027531 7.748779354 7.729885127 8.990603482 8.85692791 7.321695543 6.59708941 6.933399802 7.111297366 7.372143852 8.928748075 7.715366674 7.577963048 7.808443401 7.446192207 7.309663197 7.403408364 7.683107148 6.714087852 8.382031388 7.807937736 7.887831523 7.51197301 6.904510345 7.958137526 7.004156015 8.728961257 7.91804281
"MGP" 7.757960869 12.82799256 10.80290083 10.55388563 10.89235852 11.00694151 10.36799678 10.00083416 7.698310342 8.394000451 12.71879601 11.15482177 12.01171238 13.15713959 12.09333414 10.6695218 12.26284663 12.83554722 10.34170814 9.301528816 10.19173212 10.51184492 8.944873129 10.92639703 11.85547382 11.86338538 10.6493641 12.44476124
"ABCC5" 9.54222134 8.474616581 8.470607563 7.888576759 9.936235693 8.983490457 9.015103666 8.524582597 8.928248259 8.893995397 8.590713829 8.852681968 8.485795589 9.64606879 8.758070929 7.685977287 8.936946064 8.480772291 10.15494379 7.678721557 8.000175577 7.33779387 8.970119816 8.239575404 6.979239394 7.049394451 8.109110805 8.57418143
"FGFR3" 5.932222387 6.111205115 5.921470619 6.184622403 6.068888583 6.303424021 5.936026876 6.56715661 6.180927043 6.482763842 6.300612199 6.512600692 6.219497579 5.960431767 5.975238016 6.142888602 6.154454673 6.149338825 6.138432373 6.320588614 5.976138562 6.33818063 6.216936315 5.992668115 6.088304691 5.773855575 5.868128674 6.002003978
"TP53I3" 6.092758803 5.922326348 6.073343055 6.243812075 5.857964163 6.133835349 6.018000221 6.250893846 6.035103582 5.952646469 5.882962343 5.936938004 5.997339359 5.837603263 6.239447899 5.861844587 6.088575844 5.856041352 5.985678369 5.736234596 5.995067621 6.354550952 6.025717644 6.255426197 5.791578614 5.764407057 5.727889192 5.703736614
"LOC283767" 6.046885126 5.891516859 5.956014537 6.078551819 5.901900359 5.841690318 5.942561751 5.941263566 5.893670156 5.685173251 5.998697898 5.660459598 5.885546445 5.970482938 5.869668844 5.990004216 6.016275228 5.99178513 6.013870496 6.026266524 6.107854436 5.707575077 5.941065327 5.93880843 5.793045515 5.780388419 6.127902172 5.898511075
"C6ORF129" 8.47700396 8.960300331 8.344318684 8.497863045 9.576030389 7.894833738 7.813878985 8.541328298 8.703748641 8.930696442 7.832476962 8.744494815 8.178710865 9.60582567 8.863610577 9.374460985 7.980918596 8.308152181 8.99551227 8.74791941 7.908387261 9.201514964 7.966283499 7.859940551 8.941624337 8.567252453 7.847598104 8.527852507
"SMC1A" 5.731329408 5.932516999 5.967334079 6.030879101 6.037338573 5.852493656 6.055704306 6.107577305 6.031039617 6.017855745 6.302413465 6.07837936 5.764695952 5.94092097 6.083166116 6.040266622 6.054184593 6.029251754 5.828987863 5.934877339 6.475432958 5.744231267 5.836128893 6.576870379 5.595774532 5.772615135 6.423857436 6.120202292
"C15ORF23" 6.103250408 6.148697605 6.202004902 6.24844594 6.407843852 6.382752534 6.115771782 6.244063662 6.301177222 6.670208861 6.384263788 6.293842949 6.477056632 6.494466263 6.444027642 7.051201693 6.097662188 5.901562383 6.66579748 6.260911735 6.255336311 6.395838832 6.665831932 5.983481626 6.355096421 6.131596387 6.782693136 6.495518766
"LOC647451" 5.855874968 5.863280265 5.873981344 6.098638841 6.006957385 5.802306862 5.879312291 5.975119843 6.07362319 6.016033853 5.967391217 6.089953568 5.679186795 5.832850044 5.882254282 6.535493911 5.801276553 5.904171346 6.066371304 6.055853592 6.107494373 5.844642014 6.109937067 6.032514517 5.638516208 5.913966437 5.634513206 5.919428661
"PPEF1" 5.85712259 6.081887712 6.023182663 5.852860302 5.883799539 5.467860737 5.939887011 5.937977976 5.761031722 5.219170806 5.66361212 6.016211456 5.510769063 5.900758162 5.713573888 5.874720496 6.462127743 6.166636095 5.856180502 6.659068577 6.250847313 5.9372661 6.229540086 6.085591317 5.838136189 5.634497881 5.799397696 5.564220133
"DHX57" 5.889111281 5.746771014 5.793317 5.507173856 5.796285035 6.079257598 5.792710923 5.829038176 5.585679962 5.750867522 6.150798933 5.908063812 5.659995311 5.723193752 5.95192787 5.702934486 5.765312137 5.831155355 6.086272501 5.994241515 5.923972264 5.888059346 5.789890453 5.622935549 5.60069985 5.749084132 5.882320916 5.949014459
"AGFG2" 5.990524246 5.64701328 5.908162398 5.999324889 5.77765628 5.876269062 5.899506069 5.812146432 5.755555349 5.962405403 6.122975506 6.496548568 5.772137419 5.816614091 6.167980403 6.021795362 6.143277143 6.051952858 6.223654178 6.131042795 6.199851972 6.035765026 6.1766645 5.852369008 5.749444634 5.753494772 6.025879698 5.852770504
"CSNK1G3" 7.54906581 6.878976651 7.11756325 7.240942162 7.254281634 7.446195122 7.044428625 7.512337769 7.579529706 7.605349766 7.383715514 6.965480267 7.492056834 7.425345892 7.302100809 7.293647674 6.977806906 7.148826015 7.416115061 7.223575168 7.225027375 7.282236103 7.830591682 6.553825757 7.64807989 7.361770985 7.646494386 7.551541803
"UPP2" 5.768871788 5.781237907 5.724564669 5.807563917 5.779599516 5.704566723 5.696192738 5.896645857 5.728418374 5.874908015 5.901032439 6.373057618 5.827527051 5.926274393 5.911735015 5.631385956 6.17062029 5.717208846 5.760446136 6.028191762 5.963185649 5.711897775 5.951273081 5.774747332 5.989887368 5.801559922 5.731515913 5.743990108
"TTN" 5.531094507 5.500595902 5.450390878 5.550657907 5.332435718 5.63234263 5.588647704 5.717154417 5.733604019 5.613762903 5.728328529 5.614763018 5.856828572 5.586899951 5.321470416 5.674170389 5.683021253 5.598111851 5.623141727 5.459154261 5.520071463 5.628042494 5.584796784 5.690355281 5.365667156 5.487567872 5.611068754 5.607212383
"KCNMB1" 6.114416811 5.817170682 6.120155368 5.899821607 5.811445986 5.570977235 5.927275424 5.735276472 5.741710704 5.814374413 5.849681164 6.185691796 6.053485923 6.630396014 6.364276263 6.160569978 5.886106186 6.132334494 5.98169162 6.295142916 6.185519777 5.739521097 5.838465403 5.835457825 6.153506484 6.604742466 5.853634006 6.184709925
"SNED1" 6.086529293 5.69096859 5.817243905 5.825027527 5.855648762 5.933718004 5.92755601 6.027368136 5.804191363 5.714110009 6.095521067 5.7140728 5.912183992 5.95744213 6.325244323 6.323758587 5.956969623 5.95264264 6.072443826 5.838277516 6.082288178 5.918910961 5.88914575 5.730786765 5.81459498 5.91172179 5.919762435 6.024820578
"MGC42105" 5.856359476 6.256254946 5.865352659 6.025138383 6.148091873 6.057951386 6.157727921 5.806856552 6.281433945 5.93860945 6.299620352 5.806670255 5.840125105 6.129243902 5.671264404 6.453629718 6.087189072 6.283383647 5.957055821 5.89598867 5.987336555 5.915718174 6.032395048 6.135166266 6.263607404 6.384440929 6.206528656 6.248870598
"LOC653658" 12.33890508 11.48238152 11.32954761 11.22539449 11.77489539 11.61518894 11.7481115 12.62641506 12.40572836 12.13672067 11.44200039 11.67101194 12.33315327 11.9362066 12.18421384 11.94114544 11.2612384 11.06649988 11.6444959 11.85616141 11.69814328 11.65789009 12.00371022 10.8041575 12.70613645 12.33387026 12.47182784 12.88576709
"ELF4" 6.252043988 6.196361828 6.937448077 6.455387482 6.120374242 5.991763114 6.029489151 6.16407785 6.022941367 6.250740434 6.159060424 7.114015062 6.541130494 6.390662511 6.361256955 6.696588148 6.831866269 6.811628565 6.560431131 6.607707499 6.892144362 6.80668608 6.415436413 6.736418372 6.567175269 7.29693693 6.604760649 6.031043734
"MPHOSPH10" 8.907770185 8.691508443 8.922180836 9.012576787 8.91033204 9.155638616 8.856536222 8.637821675 8.627817016 8.100247208 8.703094258 8.676554931 8.794049219 8.436896369 8.557886174 8.64726301 9.472279917 8.972812223 8.970071952 9.153683613 9.008472463 8.89096976 8.68270227 9.260610685 8.456031604 8.471644105 8.855276933 8.504201086
"PAPOLB" 5.463857449 5.629049636 5.816806068 5.648752367 5.9020759 5.554365962 5.626526831 5.880312687 5.595745171 5.362591769 5.635339631 5.838548312 5.448378804 5.511752373 5.813043529 5.475069656 5.815808471 5.812901748 5.678816503 5.52024246 5.744115915 5.659316658 5.668179489 5.563291013 5.329493904 5.801596726 5.489477906 5.412658716
"KRAS" 5.749302091 5.53486923 5.776140831 5.665444622 5.689608033 5.612840839 5.91613277 5.645738628 5.569260318 5.072629386 5.688644947 5.603709202 5.67157226 5.266813732 5.53832511 5.492645606 5.706814811 5.670365775 5.688817783 5.665321337 5.529401651 5.951341305 5.615408187 5.696828114 5.271815641 5.608221519 5.554162583 5.455573922
"LMBRD1" 10.42091261 10.50092694 10.7217427 10.4213562 9.464422885 10.55213214 10.14362443 9.997582148 10.06228551 10.33726418 10.11287883 10.4833791 9.776888284 10.41959655 10.64538535 10.79947893 9.804270293 10.44276294 9.942472667 9.607451123 10.29974813 11.13591266 9.863872933 9.781387355 9.81071849 11.03592565 10.92001613 9.672337659
"PPYR1" 5.524182155 5.621944113 5.779101683 5.452233564 5.951629452 5.722818118 5.781053462 5.615685333 5.626401348 5.463707384 5.744406812 5.750249875 5.518714861 5.370076422 5.560089221 5.522457264 5.585394504 5.741880333 5.592774376 5.349910135 5.726144538 5.355485796 5.470727074 5.669468418 5.477275073 5.484614878 5.602811479 5.639156816
"LOC653751" 5.849140148 5.891256757 5.667303002 6.059421208 6.026184712 5.916528389 5.96779345 5.977619157 5.840897764 6.068682127 5.831100936 5.721587895 5.653320977 5.677595682 5.920208239 5.974244175 5.994819684 6.019352452 5.95726331 5.777730622 5.986745667 6.226232726 5.682261029 5.907403188 5.966085585 5.723145773 5.827041994 5.733046528
"MRPL43" 6.198446669 6.329360085 5.803586566 5.755647736 6.16327282 6.403453181 6.082438335 6.055951247 5.79197505 6.277405325 5.837864692 6.050044194 6.230365316 5.928975842 6.449534572 5.897715348 6.272511475 5.857302544 6.146061856 5.799339666 5.627997043 5.914423277 5.89806852 6.104622329 5.860126703 5.924588269 6.561835042 6.072398744
"LOC644829" 5.846796527 5.931946044 6.191068135 5.799250868 6.099785699 5.702948258 5.98665326 5.643312349 5.680638674 5.96537441 5.897175082 6.106399763 5.583700107 5.657525336 5.709301179 6.303300107 5.962896354 5.824061929 5.895039598 5.911295499 5.83633762 5.756642124 6.081096709 5.779681427 6.212213057 5.982932146 5.69494008 5.6737386
"LRBA" 7.304629466 6.851954908 6.874452702 7.111925338 7.344054235 6.927535673 6.691039598 7.329557087 7.080126428 7.206686992 7.153209868 7.4208561 7.085482578 7.023761618 6.900668511 6.83335288 6.766896729 6.709719132 6.766479578 7.107658706 6.815145275 7.122005545 6.823709004 6.697046158 7.265356835 8.013374865 6.654213307 7.139235683
"PNKD" 5.791299959 5.865894539 5.821817164 6.02714555 5.841914212 5.848543594 5.951668245 5.719256676 5.815842343 5.700510124 5.878164884 5.95092725 6.147547549 6.070924646 5.91289899 5.782370831 5.94359482 5.908651014 5.759210932 5.945926548 5.8030749 5.953819038 5.87272558 5.750749653 5.690117602 6.264917823 5.697612141 5.703290984
"DVL2" 7.396849761 6.960243979 6.818760524 7.262127552 7.153486142 6.834017815 7.225571533 7.405929141 7.395071921 7.123971173 6.858102514 6.873706083 6.683280947 7.314564094 6.964896075 7.189802024 7.531611711 7.035479739 7.469195063 7.312551304 7.187941517 7.321477428 7.240799635 7.384818061 7.515154503 6.690848201 6.858014943 6.762103067
"LOC729196" 5.985342733 5.87835062 6.555400852 6.366780222 5.905178059 6.088651713 5.903118496 6.131401791 5.980207467 5.996981746 5.95165309 6.23416414 6.012571065 6.241981989 6.02000973 6.483341014 6.417768127 6.208650666 6.477552006 6.285152782 6.456354199 5.835381652 5.994403588 6.162953468 5.904948299 6.282817539 5.957613596 5.759686128
"GUCY1B2" 5.779209757 5.809218811 6.117708144 5.651703901 5.826800589 5.578427353 5.791766181 6.012078006 5.737472048 5.828763248 5.812066982 5.815217238 5.648968249 5.789778577 5.821180422 5.928919887 5.511739166 5.577165502 5.865781109 5.725390758 5.887818792 5.738537595 5.96332658 6.031248145 5.704536458 5.651689165 5.921617724 5.675908608
"LOC649159" 5.844423642 5.861157892 5.739244294 5.718489882 5.493477358 5.69947945 5.849129361 5.734543154 5.771673148 5.810427871 5.633192301 5.747228493 5.620666541 5.559874143 5.477203952 5.683838767 5.496730755 5.568619653 5.713420176 5.652844069 5.699492846 5.551369282 5.949670444 5.723477283 5.329466133 5.635310573 5.517195977 5.359367094
"CDKN2C" 5.805463017 5.948596203 5.790496021 5.967788452 5.658534475 5.642334265 5.6880397 5.676015079 5.67831472 5.839635817 5.682601931 5.62300571 5.688537916 5.958910466 6.057485789 6.10218436 5.622812464 5.665287811 5.76356683 5.747565289 5.714095635 5.982117296 5.933924638 5.655639902 5.612002929 5.505642822 6.023529663 5.592181807
"KRTAP9-8" 5.785272326 5.885042927 5.716855475 5.665852713 5.965011957 5.730419765 5.619609993 5.681140969 5.70506251 5.687356649 5.572291311 5.566846424 5.708904936 5.665136724 5.56675645 5.685134584 5.973263372 5.974771666 6.105664723 5.696664768 5.739542621 5.466551901 5.897831959 5.748406257 5.982008145 5.853665384 5.989347174 5.862297246
"KIF2B" 5.749812205 5.81729916 5.920803449 5.933086114 5.619769163 5.685346042 5.553674224 5.86070875 5.860559715 5.666407638 5.649605038 5.491915684 5.688890532 5.482369382 5.513237779 5.629543335 5.738915537 5.782807141 5.682137575 5.771645808 5.836267728 5.82996616 5.710747596 5.719411622 5.794696323 5.815433046 5.722298246 5.790365186
"IL4R" 6.709074109 6.979361363 6.960621597 6.840771915 7.072642519 6.117747751 6.856985062 6.506031347 7.381669905 7.192646579 6.943258645 6.565281439 6.662067039 6.830358483 6.915458049 6.739678295 7.113908907 7.069365927 6.921909048 7.126838761 7.381062114 6.711522839 6.582437123 7.330167261 6.68632876 7.246687308 7.156571287 6.837732772
"KIAA1632" 5.817946369 5.765210762 5.772982341 6.119005989 5.629630848 5.824743843 5.871432312 5.830521313 5.931099996 5.885601598 5.537515457 6.027124725 5.903266135 5.781299893 5.860345145 6.170704962 5.729133483 6.089422122 5.6741865 5.941794831 5.782540403 6.030993864 5.953599886 6.637024657 5.647282182 5.758900089 6.066983929 6.234739899
"CCM2" 5.630547729 5.610053235 5.740950894 5.247567965 5.775042624 5.103808608 5.73531238 5.644850199 5.622374107 4.999527483 5.429424954 5.654455264 5.231547181 4.936555717 5.490143989 5.546799492 5.511072305 5.708649597 5.553096741 5.432990451 5.597657709 5.482735971 5.499574334 5.397630942 5.851872944 5.996434938 5.295264531 5.261494359
"LOC642628" 5.567605156 5.823770286 5.67696431 5.609804699 5.656670092 5.743609083 5.770089214 5.608478911 5.77415929 5.654703615 5.625290866 5.760940394 5.494925625 5.746215765 5.752330985 5.594404072 5.882915284 5.833212622 5.830791076 5.647913567 5.576783628 5.938628234 5.697410494 5.95316217 5.934966543 5.919651804 5.828659484 5.970238261
"COX4I1" 13.08084457 13.18357321 12.5497129 12.60727147 12.37204019 13.19944655 13.3531671 13.27980891 13.10754071 13.14353376 12.94239213 13.2567191 13.16781821 13.11798123 12.97311138 13.1672877 13.54376826 13.23012568 13.03329591 12.38988551 13.46062435 13.35862185 11.97150835 12.91187527 13.18188451 13.10257675 13.12092752 12.79949252
"LOC731432" 5.684558474 5.663371483 5.961653303 5.746403895 5.730030335 5.825134686 5.800976702 5.970478384 5.755686257 5.844715068 5.780676838 5.757212306 5.599133396 5.704030623 5.62524937 5.633977664 5.776476642 5.866254192 5.800612576 5.917651228 5.740910289 6.022659337 5.944343754 5.693875281 5.910241061 5.847313427 6.055325101 5.891052866
"LOC644310" 6.48556684 6.592526536 6.709848017 6.654715504 6.724759441 6.315623428 6.170201416 6.626204264 6.391469543 6.942171786 6.757906766 7.298238107 6.828224466 6.918715584 6.675141478 7.316623436 6.554915188 6.79287231 6.526475768 7.071736802 6.849193893 7.100981918 6.324083602 6.267762618 7.958975035 7.276842188 7.255105304 7.221577226
"C20ORF112" 6.281553855 5.717234191 5.95108915 5.857643897 5.799175217 6.093333959 5.855986373 5.750200235 5.928774158 6.040406182 5.891179191 6.016661688 5.887946995 6.128688599 5.890637138 5.743982851 6.308505954 6.040643872 5.928894504 5.612730917 6.051660052 5.554493707 5.821445904 5.820888377 5.857536095 5.824963275 5.803207727 6.257321206
"WDR91" 7.612922603 7.30653217 7.946289237 7.941614495 7.564045696 8.232549541 7.90189865 8.080091042 7.501389205 7.487382857 7.369101254 8.258692107 7.560340828 7.543469581 7.671447835 7.421906192 8.071637928 7.42365438 7.684485332 7.482085819 7.920002575 6.972921316 7.765174901 6.926561843 7.336197363 7.240502773 7.430499831 7.541543025
"LOC647361" 13.88637108 14.15677562 14.28139399 14.14621844 13.92871614 14.24215857 14.21770966 13.97971977 13.92622836 13.80476486 14.25800303 13.98557065 13.86320776 13.97740874 13.8694784 13.86822964 13.92658257 14.22191798 14.02820006 14.17004934 13.94537308 13.99734154 14.1400911 13.98059283 13.95133727 14.09444795 13.79088442 13.79529255
"LOC732313" 5.637525937 5.685944654 5.947523721 5.798086807 5.80300729 5.420262613 6.047402088 5.867512536 5.747983707 5.648909879 5.741177557 5.933065388 5.512192392 5.749159944 6.019941373 5.796049846 5.947681928 5.773093606 5.71188485 5.69470044 5.796088461 5.698976691 5.861587229 5.933380286 6.079582432 5.911715526 6.259387372 5.902061559
"CBR3" 8.622286705 8.581492562 8.739132097 8.455011245 7.751619497 8.105470887 8.266043709 8.686560241 7.508918944 7.320386874 9.078315252 8.870979867 7.868084046 8.831103823 8.433881935 9.678139688 8.710134849 8.340408263 8.265301846 8.920679267 9.237285282 9.218712332 7.782897869 9.180838611 8.083953795 8.390868602 9.341566691 7.961007661
"FLJ32784" 5.865707453 5.826063586 5.81351948 6.048132308 5.660292454 5.785435614 5.886028088 6.215370256 5.669555189 5.820080741 5.696530104 5.692171282 5.813276477 5.961628029 5.853889746 5.809899488 6.18334295 5.847242519 5.761633267 5.904638505 5.840227286 6.072376079 5.865295517 5.711282727 5.77788011 5.649004222 5.721682843 6.081540471
"POPDC3" 6.860046895 7.086857156 6.299673553 7.067502109 6.606959396 7.051725897 6.557617112 7.769462408 8.264541615 8.269395011 6.890064179 6.558589956 7.832352029 6.902689785 6.760810193 6.680522075 6.4539558 6.375817312 6.866388191 6.835935699 6.594684872 7.016334108 6.525264864 6.879765517 6.161469596 6.48649288 7.276789939 7.002543224
"KIAA0363" 7.134339658 7.600272342 6.936015691 6.985911707 6.90678597 7.064649007 8.334116618 6.470114478 5.859309839 6.047387792 7.501204511 6.945954404 6.716271309 6.834372583 6.925076039 6.168461333 7.666618345 7.397864854 6.547056506 6.439388155 7.941879233 7.181451861 6.927060335 7.45099774 6.730961011 6.4139505 7.225248039 6.377370857
"PPP2R4" 5.890438621 5.606213933 5.838522263 5.975368818 5.817389565 5.622617591 5.861256043 5.913174025 6.00560194 5.905962452 5.599416941 5.775964154 5.659782364 5.871074669 5.553835275 5.696031289 6.067393048 5.440305563 5.916840246 6.128647425 6.238583996 6.013270984 5.95398982 5.959086558 6.07391152 5.824131497 6.041866747 5.871163756
"MAGEA3" 5.769560615 5.607948796 5.804256707 6.110647435 5.68503759 6.031673783 5.805304325 5.69416384 5.742869006 6.05501855 5.946727107 5.687579642 5.751724113 6.170851563 5.366232459 5.683925846 5.694779154 5.629319455 5.885849942 5.889468721 5.715685089 5.729555323 5.909706067 5.750925031 5.834710251 5.615564655 6.199186967 5.924532926
"SECTM1" 5.798424774 6.255864893 6.147962257 6.061670803 5.980084722 6.103286431 6.022484713 6.129431018 6.212743346 5.870942371 6.030895794 5.663926505 6.206288632 6.058389909 5.894907938 6.073746313 5.856950288 6.03116086 5.847352285 5.950609447 5.942550464 6.425332613 6.094372651 5.904756671 5.647326159 5.920829036 6.256711538 6.045822377
"FBXO32" 6.986045907 8.151308021 8.442722793 8.108903175 7.418811484 6.81208027 6.705171746 7.281981779 7.266077418 7.644241169 8.360311046 7.513541778 7.601158267 8.088327437 7.181949318 7.849594612 6.75517261 7.671049168 7.955352089 7.945248264 6.767442539 8.891674714 7.69773395 6.61193677 8.455805118 7.593895377 7.408250252 7.248848079
"NOG" 5.92712402 5.694741142 5.698796604 5.706742525 5.695408472 5.63001187 5.841144323 5.773561163 5.768163938 5.61801938 5.650341894 6.011270056 5.643002647 5.825600075 5.573149365 5.635984661 5.784662632 5.822068348 5.784463824 5.959064 5.859438464 5.785259679 5.612206403 6.112343678 5.840768554 5.651056502 5.691738132 5.723289203
"EVX2" 5.708372738 5.795766937 5.758815427 5.722062295 5.616821287 5.565547357 5.761115235 5.978237113 5.888819348 5.826800903 5.661766412 5.924046665 6.272283377 5.782424243 5.888108583 5.916907124 5.758689778 5.727161549 5.74087842 5.827847425 5.598334294 5.555223858 5.828472073 5.491275166 5.935134766 5.871568749 5.955285881 5.690832802
"LOC642468" 5.843451074 5.974912262 6.043169249 5.903673386 5.842695243 5.952473831 5.922131022 5.909241368 6.109415679 5.92152983 5.781388924 5.610146993 5.943997255 5.78726308 5.805239488 5.820495425 5.910218055 5.918873186 5.762504736 5.950666346 5.657002503 5.918856072 5.950796385 5.86172626 5.921108185 5.657412268 6.228346686 6.086977417
"ZNF507" 6.197049462 6.08251622 6.281405055 6.109407642 6.053551802 6.386873319 6.313113672 5.979910798 6.240919682 6.221996663 6.291167088 5.909694733 6.226405219 5.910399488 6.224468158 6.007675822 6.138543938 6.242110946 6.265638976 6.198909009 6.354401428 6.193036755 6.417353479 6.548353152 5.966137071 6.187042256 6.1014262 6.168519409
"MEGF10" 6.033032439 6.230386457 5.969388231 6.042904143 6.376507768 6.348090098 6.861947246 6.454183689 6.775166591 6.818809864 6.018426526 6.27249553 6.723785605 6.254275656 6.632756275 6.441912585 5.905159744 5.98488717 6.956681317 5.836430754 6.231152258 6.071107561 7.042987035 6.100068106 5.901884679 5.90448324 6.111226463 6.758507333
"TTC8" 6.339931915 6.320606063 6.837738044 6.071114407 6.107129882 6.525222716 6.512467257 6.097174121 6.160007422 5.923192441 6.579005932 7.020536899 6.559219401 6.276845015 6.057094564 6.35271198 6.560374404 6.334438677 6.405971074 6.462012533 6.798224492 6.853858383 5.987703605 7.053959401 6.850401643 6.579889118 6.056770972 6.608567601
"RNF215" 6.360215447 6.293018331 7.132186543 6.766699047 6.524375997 6.531680864 6.99313821 6.857345394 6.836232124 6.805382235 6.388930413 7.000940675 6.428090703 6.56527215 6.666070978 6.832569251 7.249730367 6.780426303 6.444098472 6.859587529 6.585440617 6.89370608 5.985893985 6.775405097 6.838441305 6.313615391 6.703303312 6.492358714
"SPAG1" 5.874146426 5.873199467 6.144398448 5.73685429 5.940773798 5.686478338 5.753500729 5.724276244 5.658094767 5.923149579 6.144405702 5.778028895 5.470454559 5.912032878 5.638902701 6.071019337 5.777867682 5.706505902 6.024347143 5.950839902 5.657191314 5.881393448 5.567711159 5.855072312 5.840526202 6.001257516 5.96349705 5.822884193
"FN3KRP" 9.645121557 8.759765633 9.591879119 9.371344337 9.965214886 9.941964826 9.605307738 9.39462475 9.733646046 10.24818731 8.814809209 8.908360943 9.623944501 9.897673298 9.524558064 8.901566023 9.22449295 9.222016673 10.06865702 8.899294783 9.368802241 9.397314267 9.774221301 9.068824984 10.16089828 8.517475932 9.823281484 9.757607703
"C4ORF50" 5.818037571 5.838115911 5.968707177 6.090627435 5.994195654 5.998618621 5.789502948 5.760554063 5.832075916 6.11411327 5.811831963 6.075099837 5.906429926 5.772665187 5.75519714 5.77576371 5.790168079 6.071408652 6.117107268 6.049353707 5.995763163 5.841726862 5.836952265 5.937890916 5.956833969 5.840898309 6.20469373 5.781884014
"PDHX" 7.71556421 7.312022657 7.456173783 7.776005275 7.697787721 7.435514084 7.961225521 7.795701812 7.930088098 7.512704184 7.727499495 7.677245528 7.646928645 7.318028419 7.209174443 7.572797916 7.677040669 7.311165287 7.46220682 7.765327913 7.605997901 8.126505113 7.314687041 7.848249217 7.540734968 7.877732499 7.670940463 8.063320279
"LOC127602" 5.654323836 5.789938517 5.480127755 5.496227507 5.652029585 5.744403281 5.794916151 5.662823558 5.764766319 5.689974305 5.484382561 5.578806933 5.738592725 5.143293191 6.009532201 5.639924112 5.835852925 5.823778026 5.669423437 5.581558795 5.541114464 5.58462161 5.519789039 5.752759 5.53291206 5.681103614 5.856785959 5.743140606
"NLRP7" 5.779419075 5.647097111 5.456438477 5.362699242 5.571918189 5.345077736 5.576887039 5.733954751 5.731803464 5.091635323 5.527793645 5.511231465 5.40478064 5.440555032 5.304401088 5.714349714 5.611323416 5.540011863 5.750454912 5.533607757 5.520428178 5.578262142 5.723889168 5.699432592 5.63437869 6.349359574 5.464528986 5.481300483
"ERCC1" 6.142206802 5.963142132 6.233265358 6.086759758 6.116092877 5.817186807 5.954640909 5.884038271 5.881453679 6.273289224 6.222479325 6.114895704 6.043997536 5.833098893 6.207075795 6.205016807 5.777927218 5.891525977 5.718777167 6.271739258 6.118115002 6.263950794 5.94022927 6.004451973 5.90572504 6.213319405 6.218214581 5.883692227
"KIAA1324L" 5.696393167 5.786050958 5.648198721 5.423179553 6.532725249 5.755256306 6.92434197 5.766651312 5.781920544 6.062569685 6.86940885 5.584829588 5.661152713 5.637459091 6.602894231 6.781383327 5.620239926 6.418160632 5.593978177 6.099435031 5.745466874 5.665491413 5.589538138 5.572721963 6.679607879 5.774227155 5.464653458 5.819740213
"IPO7" 6.735536318 6.790025856 6.896518947 7.570956127 7.216357175 7.203517108 7.116564659 7.441973411 7.510817956 7.162266245 7.194021316 7.213852204 7.117793877 7.046165353 7.419190741 7.247154801 6.838385143 6.79573704 6.769530962 7.007782858 6.928397721 6.966135947 6.767144497 6.13625995 6.776745621 6.884941278 7.007582245 7.697395411
"SUCLG2" 9.436580025 8.771016759 8.882704881 8.762152879 8.98164631 8.40825897 8.629718923 9.17621289 8.878639087 8.876551498 9.388023379 8.928280644 8.983483573 8.915823923 8.743306494 8.178462686 8.725243397 8.888859775 9.191412914 9.271669411 9.071847445 8.922785297 8.393172258 8.608548229 9.68614802 9.211591176 8.879916966 9.513093458
"DCHS2" 5.696719283 5.492710031 5.692374487 5.868196892 5.861810094 5.827755278 5.858983537 5.857922848 5.745981866 5.692066682 5.565706029 5.561558351 6.03552826 5.6110909 5.41151078 5.585249659 5.975340449 5.6081559 5.705322509 5.813668688 5.754353817 5.710291769 5.91095833 6.020435012 5.957694679 5.906836653 5.780028722 5.689398561
"RAB2A" 6.732241471 7.043227554 8.281395903 8.195407721 7.433028823 7.138158024 6.969591782 7.117519887 7.178329122 7.228521114 8.204513187 8.010427674 7.573076777 7.471226377 7.113902289 8.508172576 7.749536435 7.860211445 7.124604937 9.098886755 7.621287688 8.898571997 7.094685356 7.933780187 9.044134293 8.505530491 8.436339299 7.655915329
"TRPT1" 5.693912083 5.414347178 5.616495896 5.901380288 5.667179896 5.39018796 5.535618114 5.667551029 5.546639833 5.141981358 5.423583863 5.637087237 5.562563125 5.194850482 5.597992621 5.166030966 5.508490754 5.798454745 5.752958818 5.303328442 5.777893494 5.307346992 5.56896997 5.590011091 5.36041233 5.660100469 5.488124904 5.276558366
"ZMYND8" 7.032245295 7.43931234 7.54768218 7.624121405 7.346033596 7.403680242 7.103365052 6.512297794 7.226925918 6.809629204 7.826403118 7.498052864 7.261967578 6.720070468 6.927045873 7.234326825 7.282484259 7.656507819 7.276256096 7.144958629 7.477837229 6.80368305 6.726152939 7.139914634 7.544031303 7.392096091 7.343596563 7.071891294
"SPATA7" 8.773462926 8.127313178 8.03109542 8.126362283 8.009594907 9.013314396 8.650485991 9.0952028 8.484489206 8.55898883 8.03919423 8.41952727 8.332762864 8.18085094 8.365032843 8.462050423 8.087415323 7.820129593 8.2956687 7.377562537 7.679424105 7.964514123 8.680683737 8.357198128 7.972757545 7.753569936 7.47970968 8.401367998
"PHKB" 5.969871716 6.127575045 6.191291266 5.924883849 5.991954297 6.038428951 6.018468609 6.191970848 5.962906949 5.96239759 6.404907066 6.129539557 6.028008559 6.190782947 6.106916543 6.166194307 5.851696164 6.170965277 6.041825257 5.95730803 5.969510138 6.451995246 5.587943111 5.679573652 6.132262897 6.390625034 6.56518374 6.23067595
"UCN2" 5.620192728 5.48710047 5.431476962 5.499547937 5.537270369 5.416556727 5.535867919 5.578933023 5.630066006 5.950084564 5.163341503 5.516746429 5.048898617 5.274892577 5.757646397 5.190335317 5.390383693 5.452777365 5.427677963 5.417549985 5.614158438 5.304343566 5.639979469 5.7973864 5.431192386 5.436710454 5.468058958 5.388453573
"OR1S1" 5.916236224 5.582283705 5.918485865 5.717449472 5.768950235 5.716491308 5.840684053 5.841795324 5.835648648 5.763143549 5.81563562 5.701471836 5.845136549 5.924663639 5.49938087 5.868433735 5.818388649 5.517627458 5.742429901 5.899074818 5.496628238 5.454145387 5.878021775 5.627277874 5.594870502 5.681821737 5.618584638 5.771987077
"LOC642268" 5.803937367 5.564274976 5.714059192 5.733149419 5.697582262 5.711107544 5.906901004 5.804151773 5.659532726 5.843863508 5.967175467 5.652905986 5.961121518 5.848238995 5.706997559 5.889314722 5.765685031 5.612605647 5.627265712 5.620514771 5.744203741 5.835338138 5.967434484 5.673423049 5.342929422 5.951403238 5.720349077 5.953559713
"CA1" 5.741670123 5.428022995 5.504004314 5.504867059 5.464399863 5.832101074 5.643176009 5.717621903 5.614654006 5.418501355 5.873182912 5.403715989 4.959164284 5.725238257 5.538958886 5.259686358 5.841355335 5.462526723 5.791964231 5.889943118 5.583184499 5.439711234 5.590966695 5.660622913 5.352612303 5.590282426 5.433370511 5.529198387
"MTHFD2L" 6.45246875 6.406938661 6.467869523 6.101857312 6.189463894 6.647574843 6.467650574 6.590587413 6.34500686 6.550693482 5.94788507 5.906673782 6.598851941 6.217127187 6.491303979 6.36324691 6.458072469 6.418499922 6.165649654 6.039036645 6.50298313 6.805039776 6.267615511 6.520686054 6.418537081 6.271050537 6.251192528 6.783439085
"KRTAP3-1" 5.808292849 5.847435293 5.902762332 5.972824823 5.721873646 5.778037249 5.954005426 5.840507123 5.942357949 5.598906704 5.70052739 6.133982152 6.049433041 5.991254293 6.014303132 5.970233768 5.837126965 5.967969696 5.966250137 5.607041061 6.041096502 5.762458757 5.894123735 5.960635114 5.679168099 5.733963359 5.656339517 5.647471775
"RAC1" 6.424918963 6.040926412 6.665147601 7.281665754 6.274957978 6.229932748 6.67614591 6.334253358 6.540926712 6.592889957 6.329018852 6.800661198 6.25542315 5.852365764 5.799565465 6.463165016 7.069159628 6.737773877 6.148917951 7.650808311 6.885705193 6.772566254 7.680389001 6.170736821 7.320595322 6.608816298 7.044495858 6.630588926
"TMEM98" 8.402550511 8.839481593 8.639717577 8.878812642 8.126647851 8.35261318 7.64378857 8.935574428 8.252812574 8.793627303 8.263123154 8.626367327 8.197010714 9.256442961 8.862848444 9.006307624 7.818982744 8.292844505 7.476866834 8.416493479 8.223640359 9.208285423 8.026974069 6.700992048 8.79158598 7.675623008 8.554757717 8.193394618
"PARD3B" 5.914121306 5.786876261 5.880412995 5.583894334 5.789643757 5.640961666 5.840159168 5.766573837 5.679316397 5.784180444 5.929385232 5.468505743 5.658371855 5.719289885 5.94826983 6.098660901 5.690140967 5.724403907 5.876222803 5.771773329 5.965830305 5.857428903 5.8435294 5.815029517 6.079527274 5.604574405 5.799985918 5.974487023
"TUBA3E" 5.9050791 6.241001717 6.12993615 5.87383761 5.674858765 5.534351311 6.144588334 5.998765385 5.844748088 5.808992372 5.80248642 6.52649991 5.884457974 6.040248962 5.462292343 5.993594645 5.811764665 6.032265295 5.986650489 5.853371426 5.840854151 6.092632897 5.780234827 5.931434224 6.047413136 5.907636444 5.847440712 5.961030206
"SLC26A4" 5.689007345 5.691054143 5.664326136 5.661084392 5.807588493 5.609193015 5.837847063 5.829799193 5.667427098 4.975091837 5.512186229 5.565268266 5.535974826 5.504507676 5.304572804 5.273344441 5.45051201 5.456163666 5.467552858 5.642882462 5.611994447 5.75288129 5.522759733 5.506600204 5.7134422 5.477742639 5.673464294 5.946279403
"LOC644366" 5.70737623 5.769831676 5.880127046 5.514841609 5.778519022 5.674716192 5.806618135 5.878037889 5.641845491 5.386775564 5.519408716 6.022662879 5.874577921 5.868416826 5.506890657 5.871761366 5.826456821 5.749201475 5.796854341 5.66674062 5.794131222 5.911501076 5.797520958 5.798913468 5.871248757 5.726936154 5.897882376 5.872240906
"LOC648302" 6.054751891 5.967225662 5.958759416 6.004569166 5.923629451 5.950335893 5.754562084 5.88901589 5.892971782 6.157875436 5.775566172 5.93894389 5.998778785 6.20722854 6.076804328 5.781339766 6.110638209 6.090766206 6.04542482 5.949312807 5.908307181 5.9258895 5.937632612 5.951254898 5.813880004 5.902564057 5.770243424 5.881158397
"BRAF" 5.679443217 5.831805153 5.989333293 5.751742307 5.995045169 5.926696894 5.984907551 5.819851619 5.881770829 5.701499107 6.048277229 5.422956756 5.924021094 5.761560889 5.45401703 5.489247773 6.009856372 5.641667272 5.640780341 6.005243455 5.631168834 5.729680885 5.923315616 6.248182314 5.804601251 5.774283753 5.417888639 5.774392047
"THAP7" 7.391415383 6.814882232 7.769399924 7.356394926 7.318317774 7.549383511 7.308198652 7.486939095 6.695727212 7.044301938 7.051151243 7.559116216 6.9482879 7.340069057 6.71929873 7.570923466 7.514336733 7.180050782 7.049529026 7.348587641 7.517788941 7.656842957 6.805165638 7.995086193 7.469035879 7.048207275 6.938660448 6.518634376
"RIOK1" 5.911007968 6.268128983 6.621530964 6.478174154 6.751816331 6.018186133 6.004643074 6.37721344 6.477133882 6.514469119 6.517256404 6.176008975 6.924327631 6.578870069 6.162310196 6.628206631 5.880084713 5.933439364 6.097724268 6.261277792 6.05428689 6.511585785 7.266418973 6.272881718 6.831770443 5.987374185 6.54849035 6.474974853
"MANSC1" 6.747413263 6.472748986 6.335576442 6.062615566 7.297797185 7.343247261 6.732725142 6.877908664 7.088210845 7.185640511 6.752197415 6.467742011 7.149146655 7.038500015 6.959501372 5.978113591 5.981249115 6.148029763 6.820510432 6.288636676 6.321086734 6.447641194 7.067838048 5.787753424 6.178782137 6.294836053 6.435320946 7.501692379
"APEX2" 7.808340587 7.441314118 7.911753511 8.135117577 8.519445205 7.537731555 7.452243562 7.942428466 7.810532554 8.265846448 7.786049089 8.240984601 7.863776323 7.68695943 7.709468619 7.779253336 7.737186794 7.773084065 7.858609701 8.175579008 7.734524964 7.883450793 7.999316949 7.27817975 7.518832581 7.782469648 7.722903678 7.585345161
"C2CD2" 7.775084096 8.322933758 8.769847274 8.742281747 8.518205653 8.308224063 8.825978623 7.497429923 7.615402105 7.249456524 9.38906923 8.604825306 7.723274549 7.991569944 8.002834222 8.1239518 8.600561573 9.16805855 7.742054811 8.938673984 8.787115536 7.836372726 8.188223396 9.363646845 9.155302868 8.448161271 9.268113088 8.22116358
"MTMR9" 7.388753975 7.616136285 7.60855162 7.043083879 7.065232218 7.379239396 8.115798165 7.563790205 7.69666272 7.733575151 7.747630989 6.916030703 7.39744751 6.950897019 7.436183975 7.219226243 7.486568777 7.692519098 7.558644231 7.573352231 7.33966149 7.124770634 7.484922886 8.10238962 7.329027197 7.556543287 8.034648671 7.453595076
"FAM125B" 8.019173474 8.025573549 7.675173416 7.546926366 6.982082189 8.053414038 7.990311099 7.98828987 7.786516171 7.788507356 7.603619911 7.306439848 7.222329058 7.670546515 8.12194298 7.310785587 8.239606979 7.749785217 7.602812899 7.128612891 7.930048386 6.87887164 8.401889472 8.204284289 6.576390818 7.424943908 7.115643456 6.994345053
"RELL2" 6.539803861 6.194905824 6.282273886 5.951381594 6.09594329 6.111852301 6.270049587 6.087786133 5.848356944 5.434362317 5.978733072 6.436030612 5.799162289 6.173000378 5.843825896 6.014800116 5.956380256 6.261369776 6.241839078 5.765325691 5.873616132 6.402702006 6.183972598 6.060113264 6.150587981 6.00229756 6.316173857 5.992049098
"DTNA" 6.364268865 7.252194486 6.095952455 6.244468218 6.430533935 6.632488521 5.981597946 6.250791843 6.293166828 6.317802468 6.426769244 6.520215612 6.146699893 7.115344257 6.381549434 6.524097209 6.4873441 6.375122024 6.652137866 6.448658425 6.202258062 6.854886647 6.106599997 6.027684509 6.679312579 5.685777439 6.501857143 6.674392298
"LOC647681" 5.634823074 5.794844623 5.859373045 6.039593904 5.680197892 5.678980179 5.651160378 5.738065966 5.694637785 5.76087633 5.966396672 6.067821731 5.94492877 5.8783611 5.891822428 5.958703081 5.71873913 6.019380245 5.961140501 5.680486429 5.856766206 5.814160477 5.797706104 5.962888965 5.599627252 5.886348444 5.967171417 5.862836778
"TSHB" 5.795912002 5.617116746 5.824922693 5.739911166 5.624053964 5.746320595 5.808818945 5.770048174 5.770887349 5.439709851 5.370902166 5.498247001 5.527942612 4.959803878 5.525419861 5.637329227 5.572107313 5.525376212 5.402981841 5.659931401 5.762931097 5.542002849 5.692520474 5.709362029 5.695787786 5.403661465 5.481597463 5.322593573
"POLD1" 6.355988785 5.988639348 6.799298053 6.724187212 6.57140396 6.725058999 6.297897387 6.457358277 6.860542532 6.01465842 6.350126389 6.744263552 6.113371327 6.823671432 6.561101624 6.456314898 6.913797538 6.56759743 7.18117433 6.442228425 6.592454103 6.401091038 6.304609845 7.08901377 6.118735365 6.13537473 6.732106891 6.19589024
"ACTR5" 6.645583335 6.608853793 6.719116207 6.313568802 6.596396958 6.651172078 6.676244584 6.248097036 6.080661852 6.541812471 6.316056216 6.575730932 6.620828179 6.754822479 6.813854038 6.728522697 6.586469005 6.563773824 6.318081339 6.573162356 6.228869292 6.307903212 6.621578435 6.420751482 6.737675544 6.641123569 6.447585948 6.588496507
"C11ORF35" 5.94706403 5.879850005 6.188508503 5.936685108 5.907178024 5.886024289 5.900750666 5.899926021 5.900014762 5.831097165 6.051877261 6.248171856 6.11509826 6.087546564 5.998735159 6.008858941 6.385435489 5.863778415 6.233124309 5.902596918 5.971308561 5.871243989 5.91164753 6.027431684 6.015238697 5.844455078 6.13265816 5.876142134
"RGNEF" 5.828741364 5.884437134 5.692106851 5.674982887 5.456028034 5.734164603 5.795007931 5.700693503 5.753858417 5.689310247 5.747589136 5.68628987 5.451897001 5.430381126 5.32457282 5.678434532 5.66968338 5.767854701 5.85067233 5.490600832 6.008480686 5.79680756 5.749608618 5.463714048 5.630283649 5.766061184 5.409450962 5.759388304
"LOC642538" 5.89495009 5.724735305 5.901080945 5.696445858 6.073618055 5.900699877 5.703972313 5.85576135 5.767055718 5.818756115 5.931686664 5.686697614 5.759932771 5.7066949 5.679830845 5.765515252 5.974405949 5.716739924 5.853701662 5.612938418 5.574714424 5.747655253 5.860144793 5.822305657 5.724700416 5.96549002 5.710232505 5.747948084
"GLIPR2" 7.204519045 8.952553092 8.842417513 8.589826733 7.713459697 6.801916037 7.564263699 8.026285824 6.659979644 7.013753138 8.208724583 8.184717598 7.391928851 8.404942326 8.181213165 8.547991039 8.842574628 9.205540937 7.806918204 9.516690013 8.219350931 9.141245254 8.612626327 8.986465056 8.479689741 9.488309696 8.219580501 7.829957794
"LOC441196" 5.859617559 5.857687542 5.852825257 5.69620743 5.789166305 5.941582663 5.872064517 5.908952413 5.815763087 5.715969125 5.592859182 5.86136175 5.477841196 5.777215519 5.652489147 5.828139869 5.678522277 5.832558154 6.037481562 5.908774482 5.753722072 5.667228087 5.652244926 5.938723529 5.971512604 5.833881305 5.72802314 6.032439125
"INPP4A" 5.869178685 5.588023604 6.026501771 6.140914546 5.95081393 5.899937339 5.998189974 6.07024309 5.972173413 5.966953558 5.891971991 5.852766413 5.959026985 5.921218945 5.897409287 6.125086172 6.016593144 6.084096716 5.820862035 6.203549963 5.97412502 6.030610522 5.922066613 5.832916893 6.259692755 6.073444144 6.31627929 6.060414093
"LOC643722" 5.693450881 5.637407447 5.504575362 6.007732168 5.38726434 5.667308362 5.821810274 5.639821083 5.771586295 5.519064761 5.365814628 5.458293221 5.372482422 5.716924682 5.900949002 5.378346552 5.7496344 5.538044922 5.840860231 5.708203502 5.774878491 5.801253624 5.709826249 5.51859761 5.530238513 5.705291413 5.532996571 6.273024977
"SH3KBP1" 5.794358572 5.851973293 5.640847235 5.589147992 5.606672318 5.760836054 5.95548004 5.855822373 5.886761461 5.388806118 5.764294539 5.582487719 5.52770618 5.872014194 5.573523652 5.753059988 5.834734975 5.810534228 5.926470953 6.003736294 5.932166873 5.881236135 5.902818845 5.732657854 5.776333041 6.495745957 5.615508475 5.539644087
"GRB10" 6.613952364 6.071477355 6.344445325 6.697725201 6.384726517 6.265632274 5.975747139 6.272594078 6.30588863 6.543481977 6.503615796 6.437121934 6.37902875 6.528583057 6.325673875 6.073073285 6.234963046 6.164609373 6.28657248 6.311489982 6.735669148 6.322109517 6.032589067 5.968403371 6.673955641 6.947425084 6.303438837 6.268376159
"FAM89A" 7.99940102 8.75367072 7.718599178 7.587131265 8.184089665 7.622662562 7.566770225 7.261070935 7.781886364 7.895134673 8.038022921 7.462555966 7.279761869 8.671864144 7.775925232 8.114554608 7.096424807 7.155095922 7.291830122 7.652468258 7.783075429 8.150724807 7.697866195 6.818914321 8.12988095 6.486696667 7.447467724 7.081205037
"LOC440104" 6.323101094 5.903733896 5.757146656 5.882020276 6.181278236 5.841980957 5.855480801 6.221593531 5.854815294 5.789244007 5.980974872 5.837353441 5.889907872 5.677832916 5.928638917 5.573330142 5.581681644 5.861273185 5.746012447 5.964599094 5.797204316 5.899653705 5.888782595 5.626462046 5.30660526 5.952452817 5.901809224 5.903837229
"SHH" 5.781638499 5.604349157 5.38883815 5.484002582 5.430025099 5.494729052 5.778937347 5.560520244 5.542274387 5.742550138 5.63482174 5.7791621 5.653546385 5.412210645 5.597423536 5.748053669 5.404118283 5.592996822 5.566529398 5.530988116 5.72448597 5.785918457 5.645068415 5.549782182 5.27333605 5.489625156 5.460919335 5.568657846
"FAM131B" 5.726256281 5.657044568 5.723565338 5.683517934 5.704576244 5.673329195 5.986678124 5.735131632 6.298192526 5.457112121 5.626338351 5.457773268 6.006044534 5.604518627 5.640182505 5.629998879 6.075699375 5.650620771 5.65059469 5.896208243 5.687625714 5.804451483 5.655391498 5.567059719 5.743179105 5.962095031 6.208187926 5.966838566
"C10ORF111" 5.833733397 5.295238891 5.905857286 5.433696457 5.710844141 5.63746766 5.576481235 5.530542401 5.782577366 5.579605237 5.651685446 5.229100718 5.372169866 5.09980612 5.716375471 5.580565218 5.419526264 5.523447664 5.626984634 5.510611092 5.720989086 5.224813613 5.545394816 5.575938976 5.423525113 5.504262309 5.540284765 5.570453205
"THEX1" 5.538972082 6.023694818 5.630684635 5.405165251 5.747894277 5.447328798 5.592413793 5.585813794 5.624312509 5.661434029 5.409652028 5.454832071 5.616966204 5.036038676 5.685615523 5.528860438 5.574730413 5.614889232 5.7243722 5.350720591 5.598068015 5.489625601 5.505852079 5.721343761 5.962273376 5.635210028 6.009766753 5.450474094
"TMCO5A" 5.84703581 5.811466481 6.297872326 5.931906893 6.074901742 6.280746881 5.98171279 5.983964758 5.85108232 6.084471341 6.037331986 5.783238442 5.758056829 5.889616664 5.897526742 5.853555877 5.988146941 6.014348135 5.871774994 5.75840849 5.779788664 6.126042711 5.963493625 5.83878789 5.886961846 5.831454747 6.032295658 6.154658396
"C14ORF2" 9.697749709 9.41082985 8.833040998 9.060251608 9.738637503 9.216098282 9.294235524 9.994247911 9.64040525 9.974091763 9.12008766 9.338331226 9.791027199 9.463415125 9.575540339 9.848521176 9.042369551 8.558695588 9.287013097 9.545507701 8.875437172 9.056273012 9.386845211 8.884319396 8.94542299 8.512935563 8.04638137 9.412050026
"GLT8D1" 5.672379196 5.655647496 5.796468478 5.999251034 5.929391356 5.564662511 5.831247044 5.776342433 5.837205772 5.877732929 5.468926763 5.768719279 5.762500179 5.560160514 6.001767829 5.820146697 5.52362247 5.80406849 5.627540587 5.65254794 5.67459102 5.848012491 5.603615705 5.801098519 5.830114204 5.674464923 5.661807103 5.819615087
"ANK2" 5.633803818 5.641813972 5.581699069 5.635729534 5.425862838 5.5685199 5.690446296 5.985877873 5.596645752 5.919413077 5.510391239 5.726046658 5.224519973 5.71496985 5.743908015 5.321985461 5.548909923 5.602731839 5.579476973 5.995780213 5.747187647 5.662843452 5.658798867 5.651001012 5.795191408 5.694366212 5.406154664 5.415787969
"HTR7" 5.830619633 5.6834001 5.603299734 5.598587897 5.593108968 5.897398925 5.673028881 5.845827811 5.657981393 5.040378596 5.47320904 5.606545707 5.372865224 5.257923995 5.950610644 5.407736507 5.512485868 5.648232029 5.659600856 5.430860953 5.787516654 5.49268182 5.837482867 5.674624283 5.491691182 5.422189173 5.57730389 5.544075334
"RFXAP" 6.341910535 6.421591537 6.129972441 6.557619327 6.537194696 6.544817269 6.276065578 6.803682503 6.181021054 6.37493462 6.522489691 6.322218235 6.244021001 6.689901222 6.554705211 7.025511932 6.371758547 6.297617008 6.275720036 5.900590926 6.403685867 6.429322187 6.964152319 6.258930948 6.81761867 6.413692892 6.789217282 6.480744017
"RPS6KA3" 8.369743687 7.359316591 7.217749777 7.431332801 6.330719461 8.226628582 7.990468875 7.041361949 7.450944614 7.120603609 7.257332115 7.727806966 7.160002852 7.63431314 7.302868381 7.184895111 9.166917242 7.692801191 7.43863229 6.193625356 7.22751034 6.493896854 6.612548004 8.110864881 6.467592344 6.270837019 6.419648425 7.523133096
"LOC646871" 5.850930468 5.867280531 5.504247874 5.820897778 6.063825279 5.661860469 5.808312129 5.900971976 5.648298838 5.723853199 5.483339982 5.610873636 5.742104071 5.847785062 5.741171429 5.712644157 5.908500402 5.86889805 5.783689931 5.815844936 5.75921071 5.869922307 5.625580601 5.650038756 5.801265873 6.066203915 5.882732149 5.56407637
"LOC389786" 5.885130026 5.594402286 5.788801889 5.920380333 5.909892985 6.185125577 5.7611011 5.880915886 5.754160022 5.835847049 6.020220165 5.694755856 5.892035 5.708030993 5.747200911 5.708565393 5.952639358 5.768159982 5.824371223 5.754139809 5.802183542 5.882286758 5.922469572 5.953857588 5.770211722 5.956089942 6.00543224 5.711565867
"LOC642257" 5.70922841 5.822813967 5.697069483 6.006629156 5.388516997 5.919699006 5.781877374 5.834903725 5.831733716 5.955436013 5.755944909 5.641193134 5.589515242 5.727122817 5.506015298 5.742959148 5.732923092 5.841543614 5.636299445 5.652020973 5.440519456 5.81767603 5.861047518 5.717824793 5.861509118 5.860509853 5.5518465 5.505262511
"ERF" 7.568634498 6.972862678 7.233967215 7.21700129 7.307873486 7.962449934 7.694046114 7.758432496 7.504316791 7.473052955 7.278416508 7.234260775 7.953947366 6.998238426 7.114917621 7.376280797 7.825244524 7.338784186 7.371494034 7.578852715 7.818953791 7.687448436 8.261182867 7.762497367 7.565841029 7.164319675 7.863513211 6.825951276
"PAAF1" 8.317951129 8.502558638 8.662711228 8.6434096 8.123152329 8.270822147 8.629741938 8.566947969 8.267136515 8.164204834 8.597263453 8.900976094 8.061088213 8.638800943 9.008079933 8.676980482 8.366620081 8.503563735 8.32446793 8.665279864 9.022230977 8.590943231 9.112906068 7.866359176 8.939692061 8.907778148 9.6496414 8.462834136
"ZNF428" 11.15396365 10.98113926 11.646885 11.62141045 11.26544317 11.37340908 11.27640248 11.18224471 10.71002467 10.67381482 11.59266368 11.40619843 11.04675922 10.73921734 11.36833725 11.20977345 12.01184753 11.79556511 10.99387292 11.24677649 11.38727137 10.80669533 10.99101356 11.74244801 11.2587133 10.63783544 11.24754592 11.15622461
"HIC2" 6.390441055 6.552303437 6.749173932 6.98736969 7.055895904 6.878136495 6.663814251 6.416724376 6.328912111 7.167383367 6.964528703 6.611301994 6.933446451 6.412712786 6.783885701 6.77077228 7.143438182 6.524045061 6.738820697 6.67359237 6.500114838 6.156213048 6.814820402 6.906997005 6.729066767 6.523139903 6.802440551 6.721644656
"LOC389203" 7.423066808 6.714959686 6.930354535 6.96762412 7.008951773 6.539355609 6.176050441 7.327199046 7.145357386 7.094985554 6.293600522 7.141353469 6.626828242 6.967889676 6.807058801 7.311254305 6.174039612 6.293834953 6.725829957 6.7644496 6.250250231 6.962185499 6.711709379 5.894033384 6.630377678 6.161224194 6.724295425 6.835050899
"LOC440589" 13.88454638 13.77035725 14.15771686 14.0310242 13.96760321 14.13652324 14.17304348 14.02251295 14.06050812 13.83499137 14.1574526 13.98595516 14.09117389 13.95486731 14.03893578 13.8699327 13.99283611 13.93046907 14.0803433 14.14131186 14.29490164 13.7653691 14.23251276 13.51734221 14.06048505 13.95258283 13.85585867 13.66826335
"CDC42EP2" 5.749243222 5.825854145 5.88588921 5.885495272 5.863000065 6.06348186 5.988411255 5.92250684 6.134309643 6.158867715 6.040296738 6.102801566 6.237353872 5.935181744 5.596846772 5.792165268 6.073404822 6.181020487 6.242039563 6.13265216 6.298779562 5.985300355 5.905986308 6.01237284 6.37604881 5.924867188 5.755151586 6.158815688
"TMOD2" 5.716067363 5.784983385 5.578822665 5.453491704 5.502343327 5.804916379 5.935134681 5.652029475 5.8212645 5.821896271 5.775881832 5.828667982 5.68108801 5.715750045 5.927778109 6.13012679 5.929046876 5.725728951 5.683249628 5.673613957 5.808099729 5.871397483 5.937512219 5.715482903 5.989701912 5.96857795 5.68860651 5.835846963
"PIK3AP1" 5.823273362 6.034890838 5.936903306 5.793004806 5.779060659 5.548554538 5.87693667 5.874695681 5.775447259 6.015205376 5.990770885 5.7297203 5.912348806 5.799489109 5.959017609 5.946441551 5.741948552 5.94826594 5.922784716 6.284340358 5.757816264 5.596790931 6.014644207 5.997064085 6.372777569 7.089301038 6.308607014 6.255450579
"CLK1" 5.969762607 6.056781534 6.771369536 6.597659301 5.901634808 6.278866884 5.960563193 5.905125609 5.91517873 6.079487079 6.297677463 6.364838497 6.249491385 6.216610027 5.878390604 6.334863331 5.962054534 6.161369098 6.064788136 5.856106689 6.126616037 6.18207788 5.786488029 6.4205327 6.359517025 6.535723392 5.986103912 6.287611258
"FAM174B" 9.747288782 9.727804033 9.389179535 10.22982622 10.73296926 9.315573118 9.259665313 9.034338483 9.869486619 10.230144 9.400999275 9.164158112 9.469906131 9.099554064 10.27981349 9.043816616 9.830978114 9.761482262 9.911128458 10.98542916 9.222935372 9.03619341 9.010889519 9.430361825 8.92452268 8.686162003 10.12729907 9.109831635
"ATP5J" 10.27359066 10.52425946 10.30336428 9.883799898 10.23843127 10.66587018 9.864917436 10.32606568 9.703078198 9.901271362 10.65700148 11.03392665 10.36729769 10.62100999 10.26680456 10.92384906 9.59715732 9.501471417 9.921277802 10.17379038 10.19763418 10.55620786 10.01666871 9.041381683 10.14952159 9.925116772 10.29227095 9.926217781
"HOXA3" 5.856512408 5.895180269 6.195719247 5.844237278 5.773661175 5.778656953 5.892906979 5.857750904 5.7752395 5.878277384 5.490189613 5.839141289 5.732020775 5.798787336 5.414148799 5.728017792 5.843670032 5.942147743 5.986159552 5.926608049 5.748885585 5.797911529 5.839577018 5.67745639 5.439733553 5.704440539 5.854023066 5.80857701
"OPA3" 6.416101458 6.105670938 6.192223533 6.652600237 6.560997518 6.867313144 6.493994516 6.824797264 6.727853912 7.025300771 6.721901259 5.78042505 6.899870964 6.180850678 7.057592894 6.362572899 6.583060271 6.362634361 6.632225016 6.381688863 6.637747021 6.316965494 6.17955802 6.262391725 6.242749827 6.430383377 6.275125657 6.429961394
"IL10RA" 6.007602324 6.49788435 6.414857979 6.377633373 5.808077945 5.866649482 5.797638079 5.931746455 6.21003124 5.926093861 6.370614615 6.255701569 6.260202699 6.222757718 6.257122298 6.819770262 6.231645688 6.334819222 5.807733126 6.735071394 6.061328843 6.128493018 5.963037448 6.34751775 6.021870207 9.090415316 5.893353604 5.969938602
"LRRC17" 5.794190216 6.370473335 5.997437439 6.494170219 6.219707339 6.245986231 6.124844524 5.894674792 5.911158426 6.030191498 6.056580938 6.263715756 6.702685116 6.564052793 6.304872639 5.6495211 6.800776064 7.300759089 6.144634976 6.464549184 6.501715589 6.264396058 5.951145624 6.55321605 6.621417723 5.9653482 6.26471103 6.338439909
"PCYT2" 7.146476113 7.063547012 7.047042881 7.060142395 6.953126874 6.647634768 7.636146411 6.99130043 6.935191882 7.326766089 6.846836352 6.765383409 7.044340843 7.047791235 7.093690581 7.297357096 7.645994926 6.940380087 6.744172432 6.736045649 7.03501837 6.84403052 6.627541031 7.264166627 7.411942141 6.847792144 7.505968515 7.174859108
"GAS2" 5.758142042 5.928468919 5.941695629 5.877517773 5.882641133 5.961503174 6.026517548 6.025659567 5.710881667 5.969083072 5.933284483 6.503857214 5.495044846 5.823570383 5.810239121 5.727382404 5.957209766 6.028638777 6.093833271 5.719793473 6.161353307 6.092895337 5.613205796 5.919008928 5.990523936 5.761576072 5.845696951 5.733467242
"SLC15A1" 5.723386952 5.638715454 5.681694965 5.607017139 5.745834535 5.488170642 5.81103058 5.713686386 5.734504107 5.214813905 5.664241645 5.286620875 5.244014451 5.405795022 5.620073593 5.383356398 5.601551164 5.561209466 5.526975701 5.891621084 5.618510583 5.79334132 5.668757791 5.75065221 5.798238793 5.445462443 5.528435724 5.637067482
"BAIAP2" 6.062048812 6.0008335 5.987166164 6.271669938 6.258960477 6.058994198 5.95942127 5.891089232 6.238813716 6.206748521 6.129614019 6.311921837 5.918017564 6.44875427 5.852516329 6.175516852 6.094247719 6.147344492 6.183470998 6.176219954 5.935925316 6.512623728 5.965257354 5.945960113 6.256857961 5.904829411 5.536802268 6.089900091
"LMX1B" 5.813544702 5.962222684 5.830097346 5.962563868 5.857121844 5.626802539 5.85811086 5.888938478 5.939674307 5.872871054 6.055011071 6.026785264 6.080125193 5.609523545 5.842627857 5.816318379 5.779308388 6.037031555 5.846725149 5.800313449 6.004864272 5.914501147 5.776179346 5.73021856 6.139957729 5.650526107 6.153864175 6.011997046
"UBOX5" 6.293476497 5.918186216 6.164483717 5.983261692 6.294530866 6.144708963 5.833413396 5.958163042 5.960267748 5.891243624 5.965204833 6.001619288 5.5479256 5.863460211 5.995151191 5.819480802 5.971055603 6.064581046 5.755367787 6.109811972 6.349337859 6.172456377 6.01179804 5.762301477 5.938567389 6.074687098 5.818022781 5.779184086
"LOC392215" 5.628434965 5.825092358 5.545648578 5.671371933 5.591622721 5.526646408 5.72880076 5.830939767 5.771374504 5.548635606 5.601149996 5.900048378 5.57118089 5.598710135 5.832992443 5.069866092 5.513601386 5.861133172 5.659132548 5.852291973 5.831826411 5.654946262 5.777886171 5.849666961 5.440541509 5.638902398 5.751175705 5.73948698
"GBGT1" 7.823142457 7.606824502 7.737538685 7.927523836 7.478661211 8.82194521 8.25675661 8.197501199 7.715700178 7.952948792 7.372382424 8.030693832 7.941567682 8.140351854 7.868759899 7.388295602 8.060330116 7.742011694 8.066191462 7.86399063 7.908599306 7.375986037 8.684283538 7.902676524 6.820121189 7.378076181 7.758891679 8.161708957
"CDC5L" 6.81530897 6.993586202 6.91969631 7.027551428 7.332164567 6.902401982 6.397619181 6.619737605 7.528070872 7.278782302 6.957752275 7.13818122 6.838352817 7.344277456 6.947047006 6.856122563 6.851237566 6.695637748 7.072128119 6.932563021 6.711736974 7.354612916 6.545877597 6.808049867 8.162079667 7.348586562 7.496175953 7.466897827
"EZH2" 5.72863991 5.736873214 5.908732379 5.932348619 6.182061669 5.604881258 5.884029436 5.801930407 5.969770758 6.123999134 5.980790434 6.237649098 6.076571954 6.314343277 5.628033717 6.457590013 5.938704845 5.939841643 5.826590275 5.937556459 5.633865416 6.051874153 6.009158881 5.722134332 6.383593309 6.253119355 6.267432724 5.944618304
"RHOF" 6.373658032 5.804963087 5.751492408 5.89436613 5.903156279 5.938056338 5.84883952 6.029574606 5.912604738 5.788173921 5.981290105 5.919251246 5.717974839 6.347268438 5.832488791 5.896349965 6.044438921 5.869032406 5.614456869 6.291485222 5.681274288 5.788604872 5.85164674 5.802009923 5.79762868 6.080634972 6.055237606 6.082989791
"ORAI2" 6.038939196 5.827841168 5.974406264 5.955148666 5.83592769 5.970839252 5.92058588 6.005780579 5.991628386 5.782490332 6.168865086 6.066926871 6.028072804 5.859835809 5.793290541 5.701842191 6.039553033 6.105188224 5.898989417 5.78668751 6.066706501 5.387664823 5.808674045 5.878100013 6.161284067 5.828122032 5.620380916 5.717365922
"POGZ" 6.064070236 6.344054842 6.131787684 5.984433489 5.999223091 6.215529432 6.232762569 5.758693148 6.102676385 5.928190063 6.04986262 6.262864793 6.020420144 5.833544198 6.367723048 5.750175301 6.101874722 5.939065696 5.986604083 5.689058605 5.891627338 6.078603289 5.941528217 5.853306356 6.075990719 5.691468358 5.811557122 5.747609176
"LOC644672" 6.204058275 5.94297743 6.025023826 6.078626033 6.64977181 6.131719115 5.962302474 6.37147502 5.898460281 6.025135969 5.914227689 6.061981132 6.023523452 6.152499808 6.129033357 5.611440696 6.218424321 5.932622315 6.10104408 5.806144835 6.00357831 6.043902316 5.996588562 6.009630224 5.854315548 5.911101404 6.216236923 5.785149201
"PRRG3" 5.720084606 5.735133243 5.950832274 5.831345142 5.635319958 5.802615642 5.832489002 5.7939134 6.129250608 5.826168128 5.780383598 5.862702374 6.089421187 6.007251768 5.801516303 5.850985524 5.895217172 5.467068625 5.777121715 5.873030025 5.687314466 5.855332155 5.520778074 6.006367072 5.825843769 5.715016969 5.634933997 5.911777161
"LOC647060" 6.176871086 6.010160115 5.927143439 6.11697598 6.167087257 5.943701817 5.917125352 6.041856765 5.880765854 6.174488542 6.046508534 5.998176572 6.010500696 6.021978837 5.938714319 5.94146455 5.831443364 5.962805613 6.048085693 5.924510581 5.63112553 6.309875594 5.810637838 6.019169218 6.049204941 5.797090017 5.747297481 5.89637805
"MGC16703" 6.188564581 5.892617429 5.955455625 6.063552366 5.928625823 5.89177334 6.029656825 6.174539087 5.695518551 6.008565401 6.169236508 5.903312765 5.751763634 5.834412421 6.237389987 5.861255357 5.749632198 6.087735651 5.816974793 5.650430139 5.740401705 6.106062733 5.821515549 6.000315541 6.135485037 5.973347835 6.286027293 5.829883753
"LOC387804" 5.97723888 5.720769335 5.579198042 5.765758325 6.216778879 5.833704275 6.111759466 5.784519699 5.776008929 6.097375385 6.044814459 5.835300428 6.072938964 5.759701967 5.903298619 6.191430858 5.921423822 5.845456892 5.842722298 5.817950307 5.649108059 5.896316134 5.963184295 5.962874633 5.706129703 5.943766232 5.868109945 5.758478442
"RASAL2" 5.776864291 5.690253881 5.569327184 6.016173716 5.818709592 5.906850439 5.746844413 5.683773911 5.656498992 5.467099821 5.819207795 5.682792354 5.709920669 5.052069337 5.795510975 5.365173918 5.673224326 5.741007026 5.844697179 5.781614708 5.713261706 5.670828305 5.997682701 5.487278522 6.027258302 5.846799793 5.790500235 5.806351033
"LOC648622" 12.08646904 11.72917944 10.92308958 11.24723714 11.6503201 11.26462125 11.52866446 12.15876534 12.18504213 12.32074566 11.06578707 11.58456975 11.89188894 11.72825998 12.17384162 11.77372256 10.96155551 10.75461912 11.71736522 11.77205246 11.31274575 11.74802018 12.15437604 10.92064222 12.32620264 11.88376989 11.98294725 12.17704485
"ABCD2" 5.661081463 5.792387491 5.769554003 5.966349828 5.695648893 5.819575447 5.780266406 5.845838914 5.743489471 5.608317367 5.893659394 5.660201563 5.656820237 5.717807555 5.882423759 6.171580586 5.962620282 5.95499729 5.393976865 5.922825467 5.744767515 5.678780553 5.871173596 5.767169468 5.659555907 5.963276533 5.751542308 5.705111224
"C1ORF194" 5.680922163 5.883029807 5.548085975 5.833330937 5.247907337 5.934027033 5.621592336 5.732805656 5.654621976 5.562142106 5.668627338 5.857025064 5.470856787 5.303115124 5.553039715 5.506474 5.69493237 5.622157503 5.610681688 5.704012578 5.478494271 5.749587911 5.772125833 5.755721179 5.473808641 5.614126658 5.364561909 5.723599726
"LOC390332" 5.89965245 5.574561758 5.887281272 5.741168257 5.951541349 5.710726026 5.701389467 5.674062 5.59237309 6.253151461 5.753928784 6.131907881 5.732329706 6.053935891 5.602059558 5.883502582 5.932680987 5.801537576 5.767559972 5.594893207 6.188334762 5.685952021 5.811617003 5.686710211 5.786376506 5.974246923 5.990296039 6.034081148
"DLK1" 5.777065735 5.810357876 5.486853625 5.489836615 5.417282819 5.677226965 5.783356272 5.757191978 5.605127543 5.727599495 5.382282177 5.668799733 5.585603394 5.550272507 5.608659448 5.546395141 5.760156604 5.672124558 5.692114602 5.634236057 5.6674684 5.680576211 5.832009142 5.668415161 5.580841105 5.580177597 5.518014654 5.540927242
"NUP160" 8.454908971 7.936322717 8.087558237 8.401183806 7.780707039 8.54041343 8.355333685 8.258527427 7.963410654 7.957969267 8.235066743 8.228641789 7.553392458 8.346415716 7.778330597 7.886056391 8.122769331 7.828398542 8.101828259 8.052155045 8.029583793 8.538462442 8.766183575 8.029935493 8.003630385 8.193084829 8.286904453 7.994804886
"PRDM2" 5.524786084 5.565815357 5.397666706 5.607154828 5.289804544 5.73598297 5.822282723 5.72678634 5.88084316 5.575376083 5.855878969 5.659276405 5.591578922 5.605873194 5.67971985 5.483403779 5.640337501 5.674390673 5.69003864 5.370862036 5.613923793 5.153626062 5.862986168 5.265347997 5.494147833 5.590727036 5.532710825 5.669565424
"HIST1H2BL" 5.651450907 5.750404867 5.517547297 5.338234387 5.407683167 5.821324574 5.690782221 5.724667668 5.805217419 5.371993996 5.597980371 5.563899783 5.382171863 5.392052031 5.654749834 5.453551406 5.34607686 5.7781666 5.791532213 5.257940698 5.427145091 5.796735531 5.662138395 5.750302153 5.477078277 5.487526982 5.571955632 5.52961872
"CABLES1" 11.28445217 10.78865408 10.94571083 11.4018554 11.84909155 11.29717929 11.20869488 11.19243768 10.92095616 11.03182086 11.40475059 11.30329789 11.16905336 10.86575294 11.10287613 10.98379627 11.90202732 11.5667658 11.63902785 11.32382211 11.24258954 10.57540827 11.5051903 11.18291589 10.35055414 9.842473866 10.55821607 10.93947333
"CSN1S1" 5.825523659 5.721974814 5.993249868 5.874523415 6.3938606 5.894130581 5.901010303 5.93757715 5.866094555 6.35167975 5.991652454 5.787379712 5.951498515 5.35885093 5.455432916 5.760783435 6.083264174 6.057909123 5.693503603 5.937094947 5.584857487 6.1843359 5.879023023 5.932493704 5.940556017 5.861719536 6.023165737 5.887006679
"PLAC8" 5.885477963 5.949775293 5.792951396 5.968981666 5.881617483 5.830044057 5.825203352 5.829528857 5.643907893 5.938458478 5.762866228 5.995221012 5.74992146 5.873037717 5.844211828 6.015757408 5.5553175 5.829166122 5.881183294 6.091830067 6.148726629 5.753376295 5.948919311 5.823315471 6.18403327 6.424577462 5.780818773 5.815996238
"COL4A1" 6.297859475 6.905907941 8.55719787 9.743176483 8.470353851 8.253652667 6.824634547 6.315776836 8.063128606 7.762010832 8.259796923 8.536538918 8.122349066 7.239838673 6.856428351 7.856705615 9.17752282 9.985779826 7.933279249 10.64752491 9.235190828 7.861093469 6.89483643 9.091964081 7.645979336 7.883641594 7.106556458 8.208791563
"LOC644679" 5.877123902 5.943123132 6.03768102 5.810667403 6.179175372 6.007474349 6.058736836 5.903610472 5.871476822 5.763616323 6.040088711 5.802256398 6.144769169 5.930196661 6.044232718 5.899292357 5.747459189 5.757759939 5.759011755 5.803286964 5.668715244 5.984960092 5.9940598 5.998227416 5.85268238 5.817513362 5.976171627 5.816391406
"PCDHGA12" 5.875895578 5.875327044 5.838375388 5.889422511 5.891965588 5.836361724 5.832991781 5.822107123 5.76607168 5.692183489 5.74667614 5.695886552 5.905189611 5.77066898 5.702659522 5.69933341 5.853227468 6.074457587 5.790192069 5.96698958 5.793986657 5.766529344 5.704217484 5.723120695 5.795741429 6.006541986 6.148588297 6.073770674
"HSD3B7" 6.060447056 6.256602739 6.820309764 6.439146041 6.627097738 6.344313424 6.291883364 6.07469548 6.063722215 5.937650218 6.401098551 6.49019535 6.12088505 6.313329409 6.075844482 6.621118301 6.624094818 6.282090182 6.248109759 6.853667687 7.004614002 6.649831208 6.530410515 6.779842646 7.102120633 6.61397559 6.298523308 6.346501869
"SOX3" 5.75432303 5.76465622 5.521146866 5.825704208 5.992822183 5.727563363 5.699017797 5.729726328 5.87303711 5.583013953 5.766029372 6.103059765 5.525949075 6.060120237 5.91254031 5.850930382 6.131887587 5.847892246 5.715905776 5.999837931 5.967246602 5.686507287 5.694890451 5.931562997 5.770986805 5.674933635 5.857440743 5.539400802
"OR10Q1" 5.571240188 5.581276445 5.550275141 5.962084726 5.090241657 5.773493733 5.761856494 5.899530085 5.500769585 6.045390511 5.597407707 5.826413131 5.728751315 5.362064706 5.663850839 5.230078713 5.941225754 5.621551928 5.458557516 5.883430946 5.710875283 5.747244962 5.752849699 5.538662827 5.797444578 5.752385097 5.677773861 5.943852435
"LOC643275" 5.628470112 5.842950156 5.795184308 5.794896431 5.617301557 5.780798177 5.869179012 5.901964458 5.727574364 5.93791105 5.706209029 6.056628369 6.237286327 5.858133694 5.481037568 5.72929303 5.887842699 5.675946862 5.618603545 5.644535495 5.74889154 5.599340611 5.913152494 5.862089779 5.753454704 5.674008629 5.583672164 5.834473417
"SLC30A4" 5.80969795 6.006877332 5.86734865 5.92790186 5.904491293 5.689455973 5.952689503 5.728534358 5.893139367 5.4748492 5.788307697 5.933708316 5.602170891 5.852086449 6.080229323 5.93995526 5.672912809 5.884641521 5.776500371 5.964754147 5.747909744 5.791136881 5.721571679 5.893676508 6.075203508 5.953445029 6.120940542 5.843867069
"C20ORF152" 5.786340804 5.732763306 5.867451933 5.666889531 5.939388888 5.754162075 5.8659366 5.634470755 5.68766495 6.435941995 5.719702827 5.641532693 5.690223995 5.672377478 5.749100467 5.669842208 5.889859258 5.803176453 5.784610048 5.959086893 5.685069847 6.127074237 5.874612822 5.881810425 5.790759515 5.886489253 6.087053637 5.532016065
"ECH1" 9.681917928 9.913075826 10.43114415 10.46306044 10.73338971 10.5292695 9.709380448 9.865227048 10.24567796 10.54352917 10.41737894 10.46666371 9.955436945 10.14555239 10.04687861 10.052548 10.02648751 10.35749813 10.35895343 10.96340054 10.68325824 10.67512685 10.03857202 10.42024261 10.61417876 10.49935057 10.53043771 9.822217362
"ST6GAL1" 5.730480168 5.54515884 5.60351486 5.743026364 5.621902511 5.6865167 5.655617159 5.653327927 5.80822758 5.810997963 5.606385185 5.617322942 5.205892701 5.867164525 5.77453016 5.491905757 5.78779957 5.686015393 5.895355258 5.782768488 5.727582719 5.485448759 5.752925049 5.587085787 5.93371065 6.210427037 5.871503873 5.722491063
"PER1" 5.86033788 6.315689167 5.780829104 5.777960523 5.91924448 6.280328895 5.976960371 5.688996121 5.792905748 6.273953189 6.113465538 5.82848774 5.804012559 5.890329933 6.129458624 5.659245155 6.083936801 6.174662816 6.19023437 6.245616051 6.392589856 5.662650074 5.861128976 6.111183301 5.909614052 5.869911687 5.992586763 5.877574127
"CSTF2" 7.700732772 7.209774079 7.846396638 7.580842184 7.70655846 7.227175544 7.718494324 7.509035988 7.523370214 7.283867005 7.28268161 7.78041307 7.385448838 7.777005342 7.402595278 7.442947524 8.059952473 7.379620025 7.718019422 7.876950731 7.811126854 7.673298699 8.226760739 8.003428642 7.551514625 7.210949899 7.249019211 7.29848322
"SH3D19" 8.250937168 7.485244633 7.681273191 6.734555389 8.880184167 7.93219595 7.376509814 7.621524285 8.721407541 8.504485126 7.278080962 7.132734302 7.860585526 8.024308409 8.115985951 6.294261898 7.079581485 7.222554638 8.323411216 6.353617827 7.303644808 6.884937967 6.857873139 7.045951496 6.682055517 6.627246133 7.106785303 8.413399507
"TMEM188" 7.115500142 7.276244149 7.196588715 6.665633011 6.701581442 7.416073847 6.943233709 7.054578233 7.195735925 7.200704196 7.103483868 7.248672527 6.971467468 7.227001636 7.322328491 7.024851717 7.340864665 6.950765527 7.270170201 6.875625441 7.244640932 7.534470865 6.753878813 7.015260337 7.856220837 8.077856451 7.790533351 7.105042528
"ECD" 6.376890374 6.696955541 7.137497061 6.901974397 7.60776507 6.791687851 6.287417242 6.739610854 6.557497895 7.129141875 7.099007826 7.263063986 7.006252822 7.1914853 7.238823062 7.415707287 6.713203027 6.52000668 6.705942165 7.051140055 6.837358743 7.363237617 7.429721938 6.047651374 7.730172142 7.388712237 7.742965483 6.944380144
"MSH4" 5.941046657 5.845593228 5.778183712 6.02038065 6.08491804 5.816219231 5.860232692 5.713004064 6.007846528 5.994076195 5.961322146 5.691648049 5.890001263 6.260515853 6.162914357 6.050920684 5.816298757 5.967220539 6.327816697 5.979227055 5.691373147 5.954158754 5.861640266 6.016947943 5.954373042 5.852870619 5.936084075 5.980431741
"DPRX" 5.673732188 5.796792929 5.630146514 5.731230009 5.328087097 5.641305902 5.696169531 5.82767165 5.74914379 5.63678702 5.506193223 5.731509138 5.247725273 5.553272848 5.324624519 5.664403764 5.565223776 5.535582049 5.799088492 5.793030077 5.781197495 5.576893104 5.582430122 5.686387345 5.388106752 5.668918576 5.469527668 5.432674669
"SNCG" 5.659293797 7.259810224 5.663862813 5.744444846 5.683523926 6.246035562 8.068927272 5.769481605 5.640971062 5.183729768 5.862232525 5.799213968 5.290839495 5.539202319 5.485359871 5.734628647 5.753567995 6.237523191 5.590145718 5.978240926 5.610902865 5.539005397 5.985820171 5.716105845 5.337487819 5.61718525 5.314042898 5.625861553
"ZSCAN2" 6.12557219 6.086437518 5.992112863 5.875366162 6.056848099 5.949475417 5.984920719 6.114004385 6.129238309 5.952372214 6.038167993 5.709949564 6.090798921 6.183105224 5.991056659 6.222435595 5.957065132 6.084770927 5.903613099 6.086809956 5.790940979 6.214063777 5.92723762 6.059889189 5.91682274 6.15064773 5.995491455 6.074013836
"AAMP" 8.332745769 7.763723183 8.206596566 8.23575363 8.279166373 8.426146644 8.185150854 8.224403272 8.099078135 7.508315937 8.246164919 8.37248114 7.778045111 8.148963067 7.577979824 7.805473636 7.99438546 7.896679032 8.759467372 7.657853595 8.106563516 7.866321796 8.362365212 7.996076946 8.065753942 7.468134457 8.04820948 7.738165899
"CLEC10A" 5.48712669 5.978599879 5.795033293 5.545570356 5.95017686 5.835287769 5.662095316 5.751870454 5.838960357 5.712359707 5.70638663 5.689756806 5.607588909 5.448407672 5.786944251 5.698782943 5.692221516 5.926276257 5.873736556 5.914747367 5.856098267 5.855900791 5.693118959 5.630530627 5.584158296 5.966679343 5.669470825 5.555617659
"GCNT2" 5.750492121 5.609703854 5.925782615 5.817554616 5.445899862 5.778264655 5.976652544 5.664595108 5.551107405 5.653381634 5.56157478 5.416945859 5.815558481 5.63726111 5.586675015 5.661144895 5.818563463 5.588339619 5.675916807 5.617579504 5.633305702 5.766315301 5.947729219 5.695349489 5.770481034 5.774778498 5.923183787 6.001045953
"TPM4" 6.914693192 6.739538863 7.015035542 7.291357594 7.428093291 6.277017736 6.426374276 6.943792397 6.612297295 6.68746766 7.015362634 6.941048728 6.673052209 6.987690591 6.808933256 6.885308955 6.654885468 6.943127692 7.104758256 6.976768871 7.011558883 7.608171503 7.165568853 6.540414013 6.83172136 6.877499951 7.070799575 6.51609729
"LOC732139" 5.918728302 6.00169609 6.035113894 5.958732225 6.176649717 5.58000818 5.81344851 5.833376333 6.099663291 6.28562541 5.778152568 5.744899566 5.809261026 5.785345334 6.052911078 5.792670477 5.75134091 5.93164299 5.939656926 6.051146348 6.066074164 6.053853979 5.925369291 5.879092108 5.817416738 5.818377152 6.005137264 6.041621505
"LOC731196" 5.811054939 6.12164734 6.348325215 6.063458272 5.791900448 5.902001441 6.048179882 5.945409458 5.813064211 6.036621574 6.042706346 5.739445255 6.101519039 5.745564308 5.806009715 6.283721035 5.948492552 6.009068542 6.128320298 6.202077176 5.991344236 5.722478156 5.738960993 5.996226291 5.937931413 6.160672751 5.952907916 6.035596395
"GTF2I" 5.720709317 5.628699676 5.652625594 5.903683311 5.505794473 5.594367531 5.685675674 5.711966197 5.812157439 5.679969939 5.735003202 5.66874427 5.307717087 5.490200167 5.347513611 5.42287279 5.72200252 5.270489451 5.700311863 6.118242752 5.888366884 5.9236855 5.896796116 5.691334081 6.010183819 5.83443767 6.051477824 5.816190885
"SLC22A17" 8.145089985 8.857992235 8.892709522 8.312783847 7.064583931 8.041975308 9.167862391 8.129461379 6.795899475 6.937547849 7.847045955 7.867354432 7.585458076 8.419242291 8.24057778 8.022814442 7.916853337 8.705619257 7.37400273 8.25565897 8.249598889 8.885633113 8.036515937 8.704141015 8.674272216 8.324425025 7.855263621 7.865815625
"EFEMP2" 8.423893143 9.086779365 6.350444331 6.703900852 7.395325185 7.595394388 8.235387544 7.721896403 6.964930831 7.133299624 7.09693699 6.371481759 7.066474941 7.46865277 8.466011753 6.064341084 7.129659977 7.880922329 6.836177517 7.085932446 7.140234333 6.305313943 8.820815395 7.45766023 7.214271671 6.610946934 6.227696219 7.760754588
"C8ORF59" 10.18182741 9.955019287 10.74675977 10.66912789 9.725956542 9.909988352 9.488658298 9.876587034 9.397901373 9.590324357 9.816145648 10.67231616 9.728150132 10.74209912 9.533411265 11.02825903 9.816616429 10.03199126 10.30779018 10.88930311 9.603014493 11.7387361 9.945864137 10.02900157 11.19131992 10.42254915 10.82537619 10.57332693
"LOC441662" 6.05339863 5.998501687 5.847686523 5.954523687 6.023645514 5.830399788 5.895533675 5.88413969 5.919677303 6.007321601 6.082908798 6.652938821 6.206262034 6.060830314 6.012903838 6.267162452 6.151071939 6.121572645 6.238153332 5.95959347 5.957814467 6.114290118 5.991473685 6.157525968 5.937571297 5.811802158 5.945917766 5.741893531
"ZWINT" 5.721481617 5.758529885 5.612077875 5.774242416 5.409184423 5.649714088 5.817162438 5.666686223 5.88257824 5.949082831 5.813828636 5.817029792 5.685978581 5.41156692 5.727532009 5.806170875 5.708768129 5.906128219 5.755104627 5.575588124 5.752801153 5.405602823 5.75083724 5.803171692 5.816246501 6.102572215 5.949478595 5.775006748
"ATP1B4" 5.5565363 5.585770273 5.607460123 5.479759953 5.505686021 5.628312671 5.807078839 5.712763271 5.783898367 5.775641146 5.603908218 5.571900095 5.620059186 5.283519969 5.621376563 5.99266756 5.818138356 5.766255498 5.546568959 5.57378855 5.698508416 5.395557523 5.643095075 5.466655673 5.579188151 5.570099602 5.524326286 5.496132683
"PITPNM1" 7.725220097 7.971719032 7.91597079 8.152316308 7.877685782 7.968923849 8.636032366 7.715558886 7.395241158 7.59681076 7.9623186 7.928190906 7.31307525 7.255809523 7.417505377 7.752094188 8.599364632 8.744609744 7.654585446 7.975747571 8.594579288 7.631571435 7.414120348 7.98995158 7.131871738 8.20189555 7.729026756 7.372051371
"C3ORF22" 6.380791237 6.124764658 6.101487901 6.196408494 6.098884078 6.192963249 5.821413693 6.367721814 6.089229474 6.426089956 6.091896773 6.137331544 5.978558838 6.300074774 5.964356785 6.453583673 5.918253911 6.086785376 6.203492242 5.854468095 6.233751604 6.152713284 5.956146158 6.477113357 6.137803536 5.826329131 6.181963583 6.115862075
"HIST1H1B" 5.726433502 5.775508828 5.698696415 5.805248394 5.899157741 5.894465849 5.859520816 5.883863089 5.866328953 6.037921288 5.77664461 5.657447334 5.768512889 5.813742902 6.046233603 6.131704907 5.824824694 5.735394802 5.909899944 5.697984277 5.738447607 5.695954786 5.93072536 5.847883562 5.88670578 5.916662477 5.753602007 5.869819668
"GPRIN1" 6.089689041 5.911376308 6.020846446 6.134313525 6.581064167 6.331522045 6.557371995 6.190047886 5.971019608 5.9327951 5.952247145 5.896375317 5.806507139 5.753422158 6.042040875 5.873432215 6.448933285 6.262874937 6.348496562 6.137821618 6.091011437 5.919590911 5.946315305 6.010035432 6.048565966 5.827217021 6.115519982 5.837769352
"DNAJB14" 7.812904 7.58254262 7.632889713 7.301605077 7.105740265 7.521806026 7.883804564 7.609286357 7.703020699 7.195411046 7.585875148 7.338264806 7.215731547 7.695307212 7.448743249 7.332920055 7.733327371 7.463547736 7.450971083 7.538297384 7.651694073 7.671842241 7.088769215 7.791011424 7.30100127 7.465525102 6.770270269 7.485973408
"GPR26" 5.535258805 5.797769646 5.531832316 5.500803751 5.670504943 5.712571086 5.77209615 5.809011666 5.686432618 5.544579276 5.553174536 5.769342399 5.418516694 5.566243518 5.834865539 5.438357171 5.458973957 5.620938196 5.579411359 5.31887513 5.643560613 5.494340203 5.741589316 5.37564565 5.696681045 5.462475504 5.583501384 5.559991302
"NUDT10" 6.089696015 6.025756608 6.034903474 6.008534779 6.036816908 5.803843104 6.014883726 5.992992455 5.76271055 5.768472714 5.753397421 5.510138037 6.203746101 6.290939491 5.832270778 5.807996092 5.874516633 5.78189569 6.06102949 5.815147268 5.90917954 5.65455356 5.97410029 5.749168004 6.037006762 5.779218666 5.932782342 6.440553432
"MUC20" 5.870483271 5.577582012 5.687598828 5.743224821 5.523342228 5.65742049 5.699753242 5.71694443 5.896436058 5.791387119 5.453980747 5.253175952 5.604745194 5.684230396 5.071189581 5.365775223 5.521182813 5.58858502 5.587705857 5.698574604 5.327069964 5.114526015 5.763403761 6.030214244 5.463948141 5.629708779 5.559237506 5.578393074
"LCE2A" 5.899560902 6.011966668 5.903004184 6.164576465 5.929989808 5.84119543 5.836314984 5.769872847 5.931712957 5.670234219 5.587157408 5.717582826 5.981003811 5.851052746 5.470660228 6.141861012 5.99943409 5.833153344 5.829208028 6.152655111 5.852453151 5.852811627 5.900813891 5.999117918 6.486292151 5.993382477 6.404033511 5.704460033
"PFKFB4" 6.858457251 6.676271436 6.473776801 6.053263011 6.142072832 6.161414956 6.981647788 6.343521539 6.333274089 6.696826591 6.470382477 6.02722591 6.016900337 6.516130131 6.629604869 6.166265924 6.186616438 7.200566078 7.270627214 6.43538932 6.339763565 6.266258442 6.632581527 7.347146816 6.768822583 6.279742179 5.909359995 6.591081135
"ZNF580" 5.912696431 5.821558422 6.432559585 5.857910466 6.30672203 5.812393599 5.871403939 5.730786731 6.021657756 5.910166596 6.116979053 6.369490899 5.901469322 6.034285625 5.852461464 5.948936431 6.136981839 6.200336642 5.80226417 6.172023052 5.599371729 5.821569999 6.03061209 6.563584511 6.493241474 6.285427978 6.244502645 6.035710661
"MC1R" 7.061454263 7.169873718 8.750862957 7.165390418 6.780193589 7.126064417 6.96654629 6.678937057 6.639839041 7.044651912 7.68127876 7.925085863 7.136513362 7.217559596 7.120295211 7.65441985 8.175663099 8.209934724 7.242601169 8.140199407 8.229334245 7.673314034 6.296917995 8.890031201 9.332149117 7.309609827 7.916949485 6.954984484
"IL22RA2" 5.760125474 5.742346921 5.540190272 5.84747388 5.427687328 5.894029558 5.594611347 5.845979544 5.818092789 6.110466773 6.150964056 5.548496695 5.614739576 5.439729104 5.559354053 5.613936238 5.830931551 5.597631876 5.725773296 5.774350079 5.587810899 5.75102311 5.84705641 5.906679024 5.565473764 5.788005093 5.639432567 5.800581963
"HAUS6" 5.687174811 5.701515103 5.665930665 5.521722687 5.678488531 5.680414247 5.943326598 5.950274087 5.688374333 5.716443792 5.615932317 6.015382816 5.621912943 5.691043118 5.977305001 5.328164671 5.742759345 5.571866182 5.731072818 5.677010498 5.540567112 5.544382391 5.836946617 5.86506749 5.742451104 5.805338371 5.467153296 5.593116804
"USP32" 5.945281845 5.687085704 6.04340734 5.876142393 5.824925235 6.21260825 5.957924587 5.961501853 5.950080103 5.729297301 5.963348919 5.881026746 5.926181786 5.771212374 6.002230963 5.906226275 6.003370022 5.782403419 6.108512732 5.754393824 6.131285058 5.831712981 5.973791788 5.837084919 6.451998526 6.088108468 6.152762556 6.219201252
"RECQL5" 5.76434327 5.69384698 5.875602459 5.787635046 5.516043489 5.825752161 5.817701688 5.688054703 5.791830944 5.725630653 5.59156801 6.29789893 5.533634236 5.531533305 5.688447333 5.39531316 5.512841439 5.856116099 5.553319302 5.908174818 5.690583191 5.557320248 5.794464614 5.421749286 5.803799055 5.684783815 5.740697214 5.675758777
"DUS1L" 7.038757789 7.398393601 7.780143463 7.655713408 7.66994507 7.370714208 7.651905326 7.968019626 8.119701238 7.579367716 7.457464829 7.538148131 7.650460072 7.395316484 7.848750137 7.363178198 7.817364833 7.466353859 7.130612457 7.86100256 7.509600277 7.283693313 6.926888302 7.842632077 7.270834572 7.359698713 6.90976045 7.220855219
"FUT3" 5.684203547 5.745745938 5.792935596 5.615212723 5.870720002 5.921935211 5.882293997 5.799616728 5.826523737 5.638475517 5.535369905 5.873007899 5.839663209 5.964975765 5.672990853 5.307264303 5.763989731 5.854358722 5.99557902 5.419021204 6.116429349 6.042629991 5.941813833 5.733039159 5.587227111 5.59333298 5.626437845 5.457268288
"TAF12" 7.943034898 7.044361456 8.687206242 8.1585051 8.125217308 7.929955579 7.787354871 8.489186747 8.281984297 8.252629199 7.662471154 8.204873106 8.690097874 8.071689993 7.878716245 8.363880905 7.997010253 7.633384595 7.883413038 8.564690957 8.060006773 7.290371452 8.557870633 7.207193687 8.180751907 8.247743196 7.453956733 8.304839388
"FLJ39739" 5.771916474 6.007470631 6.020704211 5.854611754 5.790638109 5.975883333 5.882396822 5.991360373 5.725352266 6.004580535 6.042252318 5.890256817 5.62563982 5.831002111 5.902711919 5.485478904 5.528340723 5.726512227 5.772070934 5.731409786 5.761084768 6.105502216 6.068742598 5.946535126 5.882587436 5.956001655 6.082180283 5.966162326
"ATP8B3" 5.591978921 5.619488254 5.630080426 5.663918611 5.171393733 5.742817621 5.855130211 5.794431464 5.644860036 5.620970763 5.767862473 5.609789195 5.53906287 5.575174205 5.532425414 5.613786809 5.764869175 5.666548764 5.814844428 6.469446767 5.78532435 5.729818705 5.633411994 5.747608196 5.901757856 5.485059203 5.57332257 5.509984309
"FAM171B" 5.788266467 5.896944389 5.558147982 5.819444059 5.508886504 5.652870275 5.655995133 5.792270523 5.671640411 5.728629157 5.618341373 5.553767085 5.318132214 5.338144786 5.405963785 5.544660398 5.730178812 5.814771109 5.743215154 5.435447244 5.669508919 5.95702006 5.814256097 5.59666028 5.792169935 5.614368905 5.503447006 5.797940586
"KIF3A" 5.554436383 5.763116487 5.361182565 5.557698235 5.842019411 5.610620932 5.696247976 5.783454868 5.806619833 5.735307866 5.812113977 5.570279044 5.531979234 5.566902061 5.557835485 5.537866082 5.460823781 5.654169138 5.638813573 5.6844331 5.74314808 5.823764792 5.58543372 5.69953907 5.892787046 5.486123488 5.493909269 5.768158979
"SULT6B1" 5.890335993 6.035510178 5.98507575 6.196272519 6.068779122 5.835804797 6.026681618 6.072360002 6.096057785 5.898381264 6.174802863 6.166487447 5.778726147 5.909085221 5.899285827 6.181727127 5.782158004 5.920304772 6.018888715 5.947339011 5.847870318 6.136037166 5.968925684 5.944330999 6.071018231 5.858630176 5.968148234 5.729645544
"CCR5" 5.838708045 5.90936205 5.951763757 5.673483041 5.773969113 5.578188767 6.009569069 5.643719712 5.804222756 5.940468791 5.938273511 5.633244495 6.161335949 5.521077469 5.664908429 5.467794604 5.680450168 5.754402091 5.678652255 5.687100831 5.439845287 5.930236181 5.796247983 5.612491502 5.488251699 5.742990402 6.146728787 5.911882746
"NKIRAS2" 7.853231209 7.408343201 7.75886507 8.105017394 8.339413428 8.309887447 8.150314573 8.75801353 8.763184907 8.36261576 7.696621366 7.704369388 7.387439005 7.863926568 8.248211895 7.209070931 8.28470247 8.201233797 8.190327512 8.158877705 8.090506217 7.703230323 8.260738459 8.302371745 7.604428722 7.441090748 7.145709995 8.180322342
"RAXL1" 7.765807216 8.124538853 7.936470192 7.587637518 7.101270649 8.007932649 8.54206417 6.953559458 7.493902497 6.805487288 7.229749413 7.592705135 7.16862274 6.877871439 7.609802148 7.113456196 8.199428892 8.431331993 7.860405897 7.135670994 7.675209804 7.002436641 7.865526609 8.769465169 7.003408478 7.432294292 7.019990312 6.830485255
"LOC648278" 5.667540587 5.611531719 5.630126738 5.758876776 5.960137647 5.661683094 5.978757432 5.714925427 5.820843585 5.610594763 5.742753334 5.955225169 5.813760461 5.709746611 5.407062214 5.709683383 6.043867416 5.855167349 5.775111792 5.725801561 5.519590294 5.672608705 6.035825766 5.840702129 5.509170358 5.673750514 5.99203795 5.739076775
"SPINK9" 5.639453646 5.744980529 5.581383397 5.775943538 5.588588903 5.464928753 5.652759332 5.809670818 5.594051895 5.184172401 5.630279818 5.974011629 5.469979295 5.796858846 5.778321001 5.701715867 5.574787001 5.8458312 5.703094606 5.565285721 5.841876283 5.256392732 5.835211608 5.790202888 5.915880259 5.732015678 5.701327895 5.821847272
"SLC35A3" 7.588700145 7.375374427 7.084801007 6.9500986 7.246798448 7.335129178 7.518137192 7.606159693 7.825137603 7.795433168 7.501562852 7.477748914 7.407402392 7.454369092 7.898628869 7.212252058 6.934711784 6.851747453 7.429576386 7.326733537 7.218651552 6.950676446 7.225486226 7.282751376 7.50261313 7.757072668 7.423674786 8.03213677
"HNRPDL" 8.363595579 7.258553678 8.267900565 8.558231598 9.029839397 8.293060752 8.403370315 8.719672579 8.715525028 8.739418576 7.970576377 9.002052011 9.098482777 8.093042983 8.289948024 8.147766298 8.488877198 7.849481372 8.339069246 8.060295881 8.325445138 7.576502863 8.316521687 8.324108605 7.477503823 8.269648824 6.904847989 8.801420512
"DMD" 6.925263765 6.491037795 6.249224565 6.145600521 5.939644179 6.949423824 6.59419145 6.068852956 6.535177321 6.165349927 6.087074935 6.990009478 6.74143787 6.869792777 6.694186587 6.222644345 6.727609744 6.070917124 6.221490037 5.973677495 6.497478446 5.952103928 6.406052533 6.419384585 5.903900151 5.868812241 6.123134846 6.389453165
"PHF14" 6.857976757 6.879139995 6.840780054 6.952155691 7.241815329 6.903297225 7.026828053 7.255180504 7.095577564 7.198098588 6.764385196 6.902044425 7.177056947 7.118220235 7.455990817 6.660227021 7.765543363 7.226432994 6.802270098 7.204573772 6.989482465 7.40702255 7.084037295 7.299423586 6.848545812 7.080897181 7.796032357 7.501179254
"CDK2" 8.236465577 9.719483776 8.864111443 8.931393425 10.09404306 9.279512938 7.849863081 9.326237551 9.321518877 9.747693323 9.021863006 9.163846998 9.666198985 10.48649381 9.570621576 8.781468179 7.319217138 7.597019429 9.763685888 7.831664425 7.828775021 8.422829186 9.077263367 6.642399127 8.599277236 8.282658046 8.977633714 9.936123139
"PSORS1C2" 5.69111984 5.87245844 5.796779223 5.835398026 5.923200577 6.347199474 5.844534921 5.72263228 5.698847922 6.187339142 5.8429618 6.196571599 5.903127563 5.78418682 5.857266698 6.010916297 5.841622158 5.876790459 6.138302617 6.23581658 5.969332998 5.640884045 5.86206424 5.893878837 5.710202921 5.995014922 5.669366696 5.585290815
"MID1" 5.681203119 5.764023705 5.742254689 5.926851148 5.804993137 5.949948418 5.759532878 5.758118418 5.81556927 5.900808825 5.836144524 6.084734618 6.148358582 5.879320514 5.761149595 6.117695356 5.875443245 5.61908691 5.806839553 5.980922665 5.897928441 5.759474775 5.882866653 5.878597393 5.847763182 5.837749951 5.711386058 5.757313969
"IL11RA" 5.821084179 5.503162745 5.762283456 5.604887711 5.688772711 5.699312453 5.693401491 5.774115122 5.634333096 5.350965365 5.565687381 5.525217681 5.535416243 5.712460677 5.650827686 5.759981191 5.696199865 5.82142586 5.763484634 5.865898319 5.956752317 5.712176851 5.752756019 5.774585791 5.699561041 5.696187731 5.598416343 5.55778431
"MGC48628" 5.90652768 5.856589824 5.554701976 5.925609334 6.092020459 6.205031385 5.732342241 5.903455821 5.86586449 5.844933662 5.885919602 5.789792643 5.982976591 5.782986097 5.507752448 5.853026979 5.590007707 5.67339164 5.888236417 5.89139248 5.943915421 5.80314374 5.706997509 5.716644239 5.754463364 5.803076328 5.672083976 5.515419198
"SULT1C3" 5.881021671 5.677562156 5.711688739 5.980866702 5.809497181 5.95161022 5.838932286 5.813335217 5.713697373 5.554597449 5.628805243 5.59056297 5.732420424 5.998907777 5.709287704 5.479523866 5.812041014 5.696318442 5.781149603 5.572305302 5.81783397 5.559229274 5.695960543 5.770054977 5.605169193 6.003790877 5.998252648 5.656120219
"HES4" 9.4790466 9.420086968 9.825884274 8.896254973 8.532750786 9.935078517 9.355821122 9.412815739 9.009687139 9.2075633 8.716563032 10.32786329 10.58261883 9.790690749 9.402770839 9.836612499 10.44421155 10.30256182 9.549535389 10.11636697 9.96908695 9.723061611 8.363942975 10.29446848 10.00006942 9.996372464 9.645162477 10.08237121
"KENAE" 5.885443817 6.025991206 6.341410047 6.253763171 6.272667175 6.18899965 6.031983703 5.886066472 6.139177907 6.154007224 6.234470341 5.774385511 6.281683607 6.258823995 6.454576804 6.65006589 6.011992915 6.084316524 6.031402982 6.194695549 6.050633991 6.36333329 6.174346233 5.818690171 6.228393219 6.120164839 5.624355826 6.062099669
"S100A1" 6.489651261 8.532282381 10.21581762 10.06665769 10.36507732 6.993543343 7.194334987 7.790604755 7.617826179 7.820186974 10.49250857 10.55039871 8.79206289 10.39269339 7.822691685 10.11070041 10.025626 10.14869949 9.728147169 10.39409827 10.4900621 10.20116986 7.030712325 10.15479456 10.19113716 8.46127877 9.631108147 9.468258511
"GLUL" 6.044646815 6.011286678 5.908860177 5.867386307 5.965075159 6.224511745 6.030659275 5.804895976 5.826922994 6.08111187 6.16280948 6.045974874 6.033116167 6.279213979 6.112025079 6.206607938 6.064076473 6.391158312 6.110384159 6.123784413 5.953442265 5.64319015 5.864781523 5.56094687 5.788633091 5.975494049 5.78282995 6.118457228
"IGSF6" 5.812803873 6.897731505 6.920276586 5.990295919 6.430709016 5.750513272 5.946245364 5.932340405 6.08074351 6.170264768 7.470309129 6.316341843 6.55150126 6.818658989 6.520202093 7.711273038 6.36139816 6.822720301 5.764954931 7.236700533 6.281726831 6.332705655 5.948212005 6.932444998 5.909259589 7.06004639 6.332928725 5.847808341
"SEMA3B" 5.742254717 6.346820032 6.010191249 5.839092163 6.632632476 5.930007598 5.844473252 5.767632738 5.91148672 6.330360362 6.748634504 5.730636433 6.064564695 6.288031554 6.324890136 5.805617134 5.988618999 7.056831503 5.77045601 5.688732948 5.813779471 5.781226965 5.916916746 6.050982896 5.936003992 5.750750525 5.802927159 6.348747538
"EDG1" 6.386303763 6.804830288 6.590837306 6.842115699 6.421771606 6.623194995 6.309011206 6.307302948 6.668644456 6.157707479 6.614474486 6.7550725 6.442658386 6.470219972 6.415365895 6.72155861 6.57597141 6.807838234 6.401366475 6.432598273 6.264063794 7.03414583 6.691403121 6.369262087 6.594835926 6.235585797 6.138248428 6.377929896
"RBBP4" 6.277205302 6.548351077 6.418570704 6.53775014 7.136171003 6.782742597 6.002028248 6.48313498 6.245795358 6.444451688 6.477337707 6.729448629 6.587261878 6.741337288 6.85820733 6.42635132 6.711599213 6.449999543 6.745818172 6.359869334 6.715633435 6.518303268 6.527936688 6.488733704 6.587667019 6.225791687 6.791456572 6.343450896
"SIKE" 5.813914312 5.846456597 5.886531202 5.858797348 6.057554756 5.84336235 5.890893912 5.664129442 5.762511228 6.152085389 6.002461369 5.992660793 6.21657393 6.26106146 5.963583928 5.974434525 6.001028853 6.188111846 6.228882293 5.913355504 5.817478666 5.528904541 5.873241983 5.842281477 5.859454646 5.968802954 5.644346479 5.931964272
"TEX10" 7.936517857 8.322701572 7.672046705 8.115494527 7.571784061 8.48973675 7.617965797 8.005628058 8.128350606 7.994632749 7.934968869 7.798889504 8.297081535 7.881522164 7.897883522 7.648280065 7.812711897 7.825844305 8.15213674 8.162672395 7.803116057 8.303111287 8.966904678 7.950595634 7.846191566 7.508197809 7.929459416 8.064305924
"C14ORF80" 6.284092346 6.207124183 6.814996825 6.535136614 6.626317025 6.368847596 6.202149291 5.970574003 6.321547494 6.430009122 6.426276333 6.724684637 6.391567572 6.245774931 6.368121152 6.611024162 6.919661138 6.638317125 6.8507281 6.535151284 6.670429555 6.880194322 6.311450794 7.012410881 6.747877315 6.538186112 6.533889164 6.421959671
"LOC644846" 6.003290365 5.728614045 5.832176489 5.893574379 5.779844191 5.604353921 5.912092621 5.872299447 5.92130252 5.932436229 5.751082091 5.705477853 5.676683587 5.863199821 5.885118665 5.684151727 5.517351489 5.675664907 5.856953336 5.676734745 5.698894867 5.761310257 5.748985038 5.713491226 5.713025115 5.894161991 5.772311464 5.971651521
"IL18BP" 6.019303157 5.970393601 6.034443924 5.877619092 6.047643636 5.939557395 5.853194778 5.807478632 5.836750478 6.002731127 5.964820644 5.927302764 6.066495146 5.836228661 6.1548776 5.823635178 5.967173823 5.898945696 6.241537239 5.921171161 5.991893863 5.999003691 6.01166009 6.011629607 6.029338672 5.928796023 6.086024041 5.815555695
"XYLT1" 5.874708299 5.606625116 5.553542896 5.763015335 6.115147743 5.863148515 5.873029968 5.838996721 5.724068272 5.900583115 5.953706736 5.843671319 5.824489581 5.823342846 5.966662187 5.727200962 5.736336406 5.844051181 6.013481244 6.050441025 5.745685179 5.536557116 5.854967074 5.760715945 6.099015334 5.417893407 5.715320887 5.559313853
"TRIM40" 5.733614126 5.695561904 5.843514332 5.881833484 5.703093928 6.006893273 5.910017479 5.891938734 5.680423148 5.839662795 5.9806496 5.522884066 5.534535341 5.730855778 6.083836801 5.721662106 5.913390882 5.881165841 5.595599235 5.782354736 5.799645147 5.870450723 5.889808646 5.654945931 5.706432441 5.540141368 5.777584991 6.028803579
"ATP5D" 11.43503722 11.06870427 11.17019907 11.72095456 11.5224252 11.69132298 11.29455245 11.74776696 11.49696195 11.49766007 11.1948485 11.51829398 11.70818826 11.29053997 11.30253883 11.2020515 11.63674784 11.43375939 11.22849918 11.88138566 11.48942661 11.6718177 11.21760051 11.13618102 11.01350783 10.87937265 11.17588226 11.20115113
"LOC646144" 5.952767995 6.063707632 5.987490731 6.059487552 5.988119024 6.045695607 5.992244482 6.077430917 5.936426055 5.73129799 6.218382633 5.883292969 6.256729113 5.95072611 6.060365394 6.119374483 6.026795201 6.044366046 5.988093891 6.160894123 6.061060905 6.231023292 6.07720078 6.196074944 6.107469494 5.897614689 5.960811155 5.973568442
"LOC645084" 6.03824685 6.019063646 5.92231612 5.959840104 6.261161813 5.915910579 5.993031331 5.751471243 5.972546284 6.229796662 6.058097406 5.731353328 5.953306654 5.980537228 6.027816973 5.935208327 5.986599127 6.002760339 5.898388003 6.085635057 6.208119392 6.195882985 5.838799348 6.165714089 6.013154598 5.748717963 5.830388167 5.773802093
"TXNDC2" 6.116530174 6.076726948 5.880206007 6.013873658 5.770504989 5.80744049 5.886406015 5.800790193 5.827708713 5.630011339 5.400448062 5.992235356 5.989100949 5.895128342 5.984178607 5.939072983 5.707441834 5.97446937 5.937228628 5.758731938 5.983837717 6.059925469 6.034238387 5.854892536 5.87246255 5.955893076 6.020097011 5.802902737
"KCTD9" 7.936986135 7.80028315 7.447176364 6.576274188 6.721027524 7.172098009 7.417943391 7.500431811 7.853412768 7.490370408 8.365419487 6.750196916 7.777561341 7.389142593 6.924122649 7.17190644 7.141717402 6.770817509 7.630696218 7.147674818 7.543853959 8.077129064 6.83869284 8.345120226 7.657227213 6.728298449 8.565884513 7.449100038
"PIGO" 7.391495032 7.473042267 7.814442125 7.927516583 7.205901669 7.568883752 7.447371018 7.318624718 7.48833578 7.291272629 7.104809158 7.382193163 7.204307845 7.140244996 7.168581073 7.414671028 7.334731426 7.240648354 6.718608506 7.78336934 7.547450651 7.89111068 7.095299505 7.108983615 7.380888234 6.87183701 7.162055678 6.885941661
"ZZZ3" 8.818375149 9.489713494 8.635100159 9.267885916 9.552473637 7.91604461 8.909970034 8.813231056 9.28997418 9.408979322 8.723888804 9.076220875 9.033712782 10.24177316 8.756341738 8.890435723 8.86748431 8.48447797 9.886629282 8.134663118 8.744871063 7.471862038 9.059747271 8.391992549 8.201573323 8.3846974 8.07482465 9.261796735
"LOC648716" 6.107471815 6.234134478 6.080091413 5.993301911 6.159249782 6.407052853 5.990141998 6.098552123 5.946728323 5.985418523 6.286225563 6.08846612 6.332725708 6.184325735 6.186199676 5.984573204 6.403163029 6.034237912 6.16991656 6.105471212 6.268589042 6.018970403 6.202862933 6.026273452 5.919029 5.879183381 6.078670606 5.858560013
"LOC644856" 5.844621068 5.67789566 5.849111057 5.856254809 5.600965054 5.891571024 5.782356696 5.870297803 5.850207724 5.846739967 5.757001443 5.736073288 5.854476133 5.605636698 5.956175791 5.824770491 5.83209261 5.493192399 5.73994623 5.694883439 5.672825215 5.773988585 5.810688886 5.708974886 5.332383104 5.89065603 5.679594133 5.715966904
"UBL7" 6.993307592 6.105103255 6.608767867 6.599289635 7.235545667 6.679209796 6.289341731 7.339777543 6.976860868 7.294078694 6.593459996 6.768698269 7.39230821 6.79585046 6.91122158 6.707752903 6.036029542 6.327586404 6.339985793 6.719890577 6.270513911 6.381681033 7.530752174 5.598767025 6.2364339 6.043405178 6.418519217 6.949213883
"GPR63" 5.718367272 5.473580393 5.800177619 5.743464518 5.756123379 5.80859248 5.649838207 5.857033517 5.798032744 5.12772938 5.668949987 5.475373042 5.538567061 5.362465156 5.671024247 5.344512935 5.37490777 5.563725767 5.699457557 5.437501031 5.831258404 5.648921879 5.702621964 5.834540186 5.374969053 5.597715515 5.731055804 5.19332702
"PTPRC" 5.724023851 6.080124552 5.632616859 5.838223496 5.430259427 5.639729085 5.705273296 5.858214964 5.674195639 5.6387264 6.068059582 5.73220237 5.996749208 5.681358964 5.899537781 6.424558772 5.737841694 5.955519195 5.62882497 5.7367278 5.740702262 5.687758247 5.872839481 5.811316108 5.927485273 7.013934827 5.491830118 5.698456837
"KLHL7" 5.556139655 5.612651479 5.797429787 5.83605817 5.846095817 6.029457516 5.822396791 5.625272045 5.900521762 5.868760244 5.40129032 5.657028545 5.835066616 5.712354273 5.601623655 6.131059841 5.704817814 5.611392122 5.649670547 5.640204621 5.421996465 5.901845986 5.667518092 5.848198591 6.152729649 5.488579989 5.62878392 5.4740348
"LOC643423" 5.913909251 5.832567108 5.948530712 5.771266766 5.942129365 6.013137953 5.819104741 5.954309542 5.947657908 5.978384029 5.975200211 5.836641456 5.932898003 6.31397203 5.61468052 5.840154637 6.440230003 5.897786731 6.110709365 6.305264701 5.765360264 5.638939599 5.802193423 5.890947124 5.893065011 5.899268204 5.837410084 5.940990631
"CUL3" 5.940042039 5.735656974 5.757202079 6.179481197 5.44021813 5.844757919 5.792339569 5.934370441 6.207024662 5.876664505 5.948130915 5.541588109 5.708162789 5.390605118 5.774561759 5.641418309 5.897235736 5.874346537 5.873262967 5.837252269 5.770116833 6.286449944 5.900616968 5.900318968 5.941913528 5.927467018 6.05577978 6.048274192
"DTX4" 5.727670273 5.857084565 5.669168299 5.887875859 5.524577326 5.518375117 5.748155227 5.788289983 5.838824703 5.61178247 5.755064774 5.657009559 5.730435612 5.621300005 5.530212853 5.833001781 5.862038892 5.642198516 5.733293513 5.45043056 5.835695634 5.572534968 5.924592767 5.744606616 5.337782316 5.845269361 5.733217651 5.568654626
"GALNT9" 5.916074995 6.569694347 6.13553647 6.24153228 6.174933452 6.043733992 7.114901218 5.98973391 5.910608414 6.259849383 5.884103938 5.937491873 5.780300657 5.834572424 6.273622078 5.969269042 5.835073935 6.416319319 6.077303495 5.85049488 5.807570993 6.285210995 6.259124196 5.931768982 5.955868641 5.903768965 5.987698144 6.312855518
"IL9" 5.785021627 5.770270028 5.709568243 6.04646411 5.798203413 5.806355795 5.870410605 5.720530217 5.923825097 5.658419232 6.120565684 5.942052326 5.948294952 5.868226139 6.142572908 5.604269408 6.126167754 5.895307402 5.619313191 6.084269269 5.875671377 5.818481084 5.905411078 5.675481568 5.765175973 5.996069762 6.120141224 6.100001087
"CORO1B" 9.446172202 9.166281411 9.436152504 9.63696109 10.01304933 9.79471177 9.459616126 9.632143492 9.406309298 9.648901651 9.342602426 10.01403377 9.513481227 9.456123114 9.461311571 9.159219774 10.03822356 9.383216367 9.321745474 9.791243865 9.669166927 9.250600956 8.937923891 9.318875665 9.017116936 9.034589848 9.318979361 9.233624209
"TIMM9" 10.2057514 8.961547091 9.170739474 9.211611606 9.700025934 9.633701372 9.28103163 10.179364 10.00432184 9.872114038 8.90647546 9.0518099 10.01798114 9.240172005 9.698049016 9.808673925 8.890780863 8.492730861 9.384616374 9.206566192 8.959337842 9.327752938 9.592085942 8.635102225 9.170755108 8.61326412 8.00903124 9.662927059
"FZD2" 5.876568008 6.362091027 6.223833442 6.025751401 5.870461111 5.812080503 5.935367544 5.68336194 5.609687506 5.188986756 5.921406266 6.102785627 5.648104122 6.463033766 5.983894037 5.956884166 6.271168678 6.584588578 5.815672176 5.8354222 5.888457108 5.593931243 5.771536616 6.211250472 6.577198772 6.077272439 5.499482905 5.923913836
"UAP1L1" 7.948604592 7.295722548 7.288142452 7.52207948 6.952957993 7.16856516 7.684669228 7.562863585 7.563166282 7.593250435 7.127559297 7.697091951 7.430158138 7.19449492 7.419097453 6.978205939 7.472566173 7.438717328 7.3022518 7.016101144 7.344023305 7.3526365 7.356605682 7.368739879 6.525705748 6.758622585 6.992402886 7.170861362
"ZFAND2B" 8.163071727 8.398466325 8.260863156 8.405034956 7.587661166 7.837901686 8.496867725 8.481335823 8.079997629 8.74222116 8.049324705 8.283429793 7.888110338 8.182753849 8.42481729 8.173193078 7.999607769 8.123451301 8.147656738 7.907706702 8.10704654 8.346262373 7.725282372 7.946590508 7.765160395 8.257896496 8.297709577 7.869383534
"ITGBL1" 5.675109732 5.928855035 5.893835835 6.028523251 6.011821734 6.042814664 5.789313141 5.723288695 5.802805752 5.641088168 5.854018629 5.912257723 5.832685771 6.045901225 5.824127201 5.479448589 5.804074977 5.91174757 5.98541701 5.525604922 5.567505518 5.634873206 5.818059455 5.768317688 6.108235568 5.731611342 5.589002097 6.253315896
"ERBB4" 5.563880577 5.604466762 5.73344293 5.624786697 5.770810805 5.640101691 5.720571021 5.704458921 5.712056517 5.865444136 5.606209163 5.703851706 5.073377701 5.628524147 5.632364615 5.87090668 5.450504769 5.512162822 5.603032231 5.612360111 5.642251872 5.604966039 5.70542633 5.546052619 5.602173739 5.61145239 5.52485248 5.558099117
"OXCT2" 5.915624267 6.15786463 6.017720102 6.55525559 6.193860367 6.102617411 6.009199501 6.074569727 6.039096482 6.46468517 7.003848846 7.221967391 7.053186407 6.546294052 6.380983939 6.348478953 7.108175212 6.531184415 6.192967132 6.924015195 7.216713579 6.223968825 5.876420523 6.739300335 6.222188394 6.879803504 5.880631837 7.002428724
"LOC727958" 5.887392435 5.852293236 5.98892955 5.945861251 5.580410583 5.757161237 5.766813576 5.869167538 5.956074331 5.573888834 5.753493091 5.916112427 5.823010174 5.649976563 5.986262965 5.729736222 5.98647015 5.738457838 5.807126764 5.665449757 5.748370435 5.780752698 5.889830649 5.916097115 5.556797298 5.701180708 6.135614473 5.608199279
"CST11" 5.825912617 5.877568804 5.91823809 5.67877775 5.611413729 5.845922082 5.769880118 5.723228352 5.761934867 5.685033986 5.806536761 5.767348952 5.530772131 5.826824504 5.635557119 6.064671184 5.879663784 5.692256629 5.961421334 5.913256765 5.64416809 5.861660876 5.789720131 5.756732335 5.754555566 5.815701174 5.8209798 5.852715442
"SOX10" 11.49848289 11.24977029 11.91365212 11.9447795 11.89160036 11.79354781 11.58915428 11.87954174 11.82327434 12.20722809 11.7115141 11.49857387 11.95434106 11.51152908 11.94689784 11.49806557 12.16738799 11.6827651 11.72797067 11.44566885 11.78267848 11.31649871 11.34741683 11.99856015 11.71455896 10.89492256 11.29119173 11.36999843
"LOC651430" 5.826408837 5.893625404 5.77551786 5.836999746 5.724746588 5.832476365 6.157074523 5.86378041 5.961963305 5.760910639 5.972359747 5.864716397 5.705784743 5.839492143 5.956142003 5.797384307 5.868801864 5.794562016 5.844685624 5.761777614 6.010927276 5.665772667 5.805724854 5.767889053 6.046061352 6.087329579 5.810042277 5.917857147
"MYCN" 5.718600108 5.808905428 5.517127855 5.812080253 5.9738406 5.636051783 5.807535352 5.678788739 5.917565349 6.121940046 5.546041893 5.652119543 5.870715189 5.348046367 5.691201845 5.6734184 6.116817447 5.883421195 5.834781168 6.244171088 5.746148832 5.706412908 5.864003611 5.824003718 5.828755212 5.989477592 5.770153226 5.877515557
"NRSN1" 5.631714199 6.294502891 5.668138785 5.623708352 5.508729536 6.437406046 6.054501987 5.658694041 5.606356892 5.242075287 5.700039755 5.827452291 5.546949862 5.764530962 5.754090946 6.112664731 5.65980142 6.299960228 5.646319839 6.003089255 5.743993252 5.589249051 5.889659269 5.707026891 5.572456406 5.67093936 5.434460545 5.626247876
"CCL24" 5.630542563 5.870261554 6.476339808 5.867776349 5.79689097 5.695624408 5.867808397 5.788243748 5.999890634 5.693946555 5.886594826 5.441589484 5.416646182 5.726062943 5.610335191 5.735316351 5.874793732 5.831546954 5.672998581 5.800561712 5.797666558 5.775941571 5.945864115 5.809358677 5.977612547 5.863795681 5.68250697 5.784146569
"WDR63" 5.995718502 5.717496819 5.983761064 6.4497461 6.488326948 6.222868232 6.129405601 5.962294286 6.01930959 6.011597872 6.100883911 6.069114913 5.983176268 5.854880095 6.093465761 5.992660795 6.331585696 5.960564288 6.081835258 5.866075451 6.338311116 6.257307473 5.803631324 5.968088444 6.11793016 6.073059351 5.903236241 6.245633017
"MLC1" 6.03468269 5.872883616 5.845313762 5.903416963 5.862832928 5.773480823 5.887078965 5.88937714 5.757342943 5.706422563 5.593845079 5.79214185 5.961138697 5.713331647 5.77765358 6.155072456 6.171667265 5.96178372 6.036976496 5.947699467 5.76479495 5.796552328 5.937606592 5.934019849 5.747421127 5.851116182 5.787203336 5.738088282
"RNF208" 5.78035759 5.593064632 5.604232332 5.495557133 5.50023937 5.70360873 5.881730011 5.66852317 5.679086316 5.405232541 5.415505271 5.252063739 5.400789986 5.345675545 5.879857653 5.793471372 5.50007551 5.929331714 5.722090991 5.409774916 5.836894711 5.723491821 5.596472833 5.864321777 5.593923123 5.869374004 5.612963349 5.584248008
"C6ORF160" 12.13665223 11.33784079 11.13417991 10.75401875 11.21674854 11.29276742 11.47599303 11.89338107 12.4027907 12.24993918 11.18251254 11.10821891 11.40450631 11.88993746 12.22780662 11.69858406 11.07078431 10.58822605 11.93975279 11.200774 11.52171844 11.09281091 11.17627696 11.28816599 10.89306244 10.63503398 11.42814805 11.14010572
"C6ORF62" 9.826690322 9.866687415 9.711630426 9.695358523 10.67402886 10.20159525 9.695888579 9.825805986 10.28254094 9.483816248 10.33266998 9.155423726 9.350464626 9.802426325 9.984501096 9.287577647 9.993168344 9.927681912 10.94488425 9.741158056 9.933818202 9.419978631 9.820517784 9.989122174 10.28783084 10.38302824 9.60787205 10.24435788
"LOC388282" 6.019576362 5.865440409 6.652651112 6.194890543 6.197372222 6.004849932 5.933622679 6.078390957 6.093871038 6.013203618 5.941463566 6.459977623 6.163468548 5.941991808 6.413196381 6.079991208 6.210924788 5.969923911 6.266648592 6.294717931 5.904469122 6.183277536 6.163656658 6.114907569 5.843145343 5.993715139 6.014708543 6.054937339
"HBBP1" 5.780021177 5.960047809 5.98627375 5.965447731 5.448077926 5.811049901 5.720861378 6.05747302 5.691230631 5.963530867 5.602681159 5.807828244 5.880737998 6.051685773 6.342796316 5.914050941 5.964793857 5.996256286 6.062711201 6.253786371 6.202724493 6.149761914 5.929828818 6.054239722 5.845064607 6.058334455 5.88140186 6.163977187
"ADRA1A" 5.671324898 5.619906969 5.766407426 5.36252336 5.448945331 5.343211847 5.766813576 5.71260275 5.68995737 5.749323093 5.35822499 5.622446149 5.532649568 5.63586441 5.729179179 5.624617229 5.514195372 5.531746975 5.617108788 5.569965223 5.779543227 5.448243356 5.710479246 5.72736451 5.366475888 5.42717734 5.294251786 5.30468197
"NEK2" 5.778433533 5.980297223 5.615987792 6.032977234 5.935390298 5.775351705 5.800555275 5.862133794 5.657013991 5.910402607 5.627418089 5.770951883 5.62824305 5.549704184 5.760382628 5.752842801 5.580293785 5.906989361 5.590512465 5.880476771 5.612544682 6.33065321 5.663881025 5.734016329 5.935537114 5.860681625 5.858649226 6.025177933
"LAMC2" 5.933040236 5.871723611 5.447904887 5.789421041 5.759764708 5.786777157 5.958513432 5.796102339 5.963931003 5.80929534 5.596229792 5.472250414 5.613276781 5.830265795 5.690228557 5.594136649 5.861289185 5.81871105 5.444591512 5.946680801 5.86436946 5.599253953 5.733413624 5.663889704 5.565613601 5.903651336 5.605326273 5.83046819
"FGF13" 5.644298776 5.599314656 5.552757531 5.650815375 5.496594232 5.437214096 5.671554965 5.546852328 5.682716959 6.037472111 5.69058292 5.479578544 5.478024953 5.564970574 5.690553929 5.811796316 5.894010035 5.781634819 5.815920059 5.865483599 5.618741284 5.244846889 5.88160439 5.779550292 5.487456262 5.512569421 5.56332946 5.547553424
"CHFR" 7.476915505 7.766660844 7.339464524 7.653402154 7.955199912 7.578545179 8.00401288 7.682766647 8.244043658 7.853962111 7.469655429 7.664212795 7.879580624 7.469779969 7.79400841 7.409092002 7.799138474 8.065866126 7.922104816 7.591154982 7.727998868 7.299898345 7.87185264 7.763124073 7.159094271 8.236194792 7.551092317 7.596932014
"LOC643338" 5.643805076 5.758276188 5.633289558 6.001664634 5.799353406 5.896890382 5.840703483 5.903323261 5.950477835 5.682534055 5.812781505 5.774288147 5.57023961 5.835759441 5.783522661 6.120092128 5.742725113 5.976168865 5.801416027 5.973365922 5.920073239 5.791172244 5.932880281 6.063352958 5.7676898 5.922458904 5.654207444 5.967735813
"LOC144776" 5.927727106 6.036655021 5.609214885 5.801551862 5.861524871 5.627268294 5.920001854 5.949871462 5.752920871 5.471381804 5.79359258 5.668137153 5.493648573 5.711122346 5.489574107 5.426172439 5.775549885 5.654938818 5.74462713 5.488986385 5.620498057 5.855745686 5.716238554 5.8318938 5.797165224 5.492024292 5.669250545 5.913456484
"OGFOD1" 5.594850789 5.689473371 5.785015691 5.664069947 5.877277693 5.543284799 5.727737486 5.672389249 5.748375871 5.586777552 5.792703599 5.751073353 6.021357194 5.679735459 5.854846387 5.556727925 5.488140738 5.404352577 5.495924562 5.519474221 5.815348223 5.934951809 5.645757514 5.652893384 6.167182128 5.728644697 6.061116082 5.593344125
"C11ORF41" 6.917384422 7.241911326 6.168381501 6.178542947 5.820608488 7.921694938 7.909912187 7.283149566 7.201290139 6.886345255 5.774843838 5.835750675 7.315883719 6.417685287 6.992127186 5.975085943 6.163687919 6.344078101 8.180468612 6.320906133 6.15408842 6.348172955 8.010882473 6.897787791 5.749845955 6.198186372 6.69491148 7.422342384
"WHDC1L2" 5.862091801 6.020862651 5.803268205 6.022450624 5.657254019 5.847003524 6.018892212 5.872469309 5.855187456 5.806311743 5.851796608 5.81746655 5.968354315 5.855723703 6.029176525 5.658159394 5.976543719 5.931093241 5.736581725 5.621813908 5.902492596 5.874412514 5.903509069 5.838187259 6.002557523 5.999575495 5.966768733 5.927519444
"STS-1" 5.796360792 6.134077042 6.247915142 5.906477447 6.176079225 6.049330609 7.02454034 5.938516698 6.809316685 6.616285762 6.228370017 6.269902879 6.913564804 6.040471561 6.34959057 6.382898675 6.289812679 6.428300771 6.943848487 6.083998313 6.291219126 6.001074023 6.041712918 6.717562502 6.038768127 6.574549236 6.22447689 6.898227613
"SCMH1" 8.959674649 8.017483735 8.99567453 8.953475861 8.394552054 8.671658293 8.972579947 8.734056906 9.111821509 9.031859907 8.624723762 8.606557146 8.882691631 8.02321834 8.397783451 8.472728615 9.268550757 8.757375366 8.913745417 8.508371113 8.866930179 7.407194451 8.823979656 9.425980717 7.824750847 7.870259327 8.195439974 8.454401593
"LOC642451" 5.928133647 5.928420022 6.010824802 6.126935546 6.130035965 5.855635765 5.878789561 5.842167333 5.874710667 6.234542691 6.126119355 5.993547561 5.902845061 5.878230671 6.239827913 6.33106124 6.030169114 5.994523112 5.913886437 5.923955012 5.990137992 5.810993478 5.982481504 6.102823901 5.949630263 5.846460367 5.862883056 5.816604912
"ZNF483" 5.956908139 5.990121783 6.112150366 5.890245282 6.002587295 5.669831773 5.981290231 5.664033073 5.691495313 5.64040446 5.694338236 5.75918977 5.821124624 5.731123305 5.789047924 5.946857396 5.62404339 5.690662511 5.806934529 6.038858544 6.02569594 5.9604574 5.940743031 5.849182788 6.156747122 5.941303652 5.937351994 5.598634401
"NAMPT" 7.181182828 6.881463958 7.246639997 6.929368677 6.92379415 6.629011741 6.571900914 7.320653793 6.753458864 7.123664599 6.74452692 6.721707556 7.485512117 7.291128938 6.953136058 7.417880551 6.317939865 6.352228566 6.871994899 7.274089813 6.500299643 7.056233339 8.030084779 6.469055067 7.756452968 7.928151537 7.168194315 7.365292643
"CACNB2" 5.676546542 5.925060422 5.428688052 5.732571586 5.76660811 5.590839655 5.867226776 5.70519975 5.553019662 5.703114291 5.697507487 5.817845796 5.406563391 5.692959078 5.581739965 5.658463668 5.751991295 5.899705222 5.505845472 5.565209407 5.602095632 5.606936706 6.325296246 5.70582423 5.371339734 5.486526777 5.534284093 5.371538316
"ATRIP" 6.735164535 6.754668336 6.914334219 6.815991306 7.116214258 6.603357374 6.889400996 6.646617179 6.647875105 7.004433467 6.858149198 6.555499966 6.860525721 6.996895442 6.519925915 6.145328422 7.139622459 6.718144569 6.674032977 6.986273495 6.647749731 6.616312595 6.891621772 7.067305701 6.84708825 6.414105968 6.555411584 6.781309751
"LOC650496" 6.442125639 6.123171987 6.15510787 6.13100855 6.523850094 6.3437806 6.138989639 6.404055161 6.466142701 6.092789633 6.488040022 6.472054029 6.463854876 6.234802016 5.903247285 6.420308615 6.34290941 6.153680891 6.260785678 6.796251429 6.414415278 6.864364878 6.098569323 6.510705993 6.854178053 6.173627389 6.414490905 6.627992191
"SNORD83A" 5.746899916 5.755469488 5.93369053 5.716102748 5.395865766 6.001375717 5.908115119 5.775036629 5.742578644 5.052103403 5.767318979 5.752792859 6.051599752 6.057480669 6.037514504 5.867648734 5.704257533 5.582908791 5.69691011 5.709438583 5.788919674 5.575355802 5.942783577 5.718405522 5.452124583 5.984964041 5.727585189 5.967005369
"LOC650517" 5.720812308 5.695709938 5.460673665 5.803583349 6.086835697 5.475580462 5.836463882 5.784003907 5.665163431 5.831468015 6.129088636 5.5823764 5.778085771 5.693992775 5.68418458 5.227933188 5.753730707 5.70738863 5.690277104 5.644557728 5.737073828 5.689704522 5.660629284 5.825446407 6.056574465 5.990987647 5.645482479 5.800736291
"USP2" 5.949478778 5.990873006 5.953358408 6.177405103 6.11029954 6.348865697 6.351882901 5.991257336 5.924561108 5.90124818 5.972369766 5.841037597 6.138468461 6.041420523 5.88244387 5.943429671 5.996288299 6.247899793 6.365955891 6.104197372 6.159028498 6.130981847 6.188304168 6.068487349 5.921815648 5.869878751 6.113612693 6.060305935
"LOC644624" 8.395457767 5.751073993 5.717895312 5.573489694 5.831842388 5.643229537 7.135446658 7.527982232 5.781945726 6.029234557 5.735258398 6.832179494 5.860786463 6.001976435 6.012073796 8.530344857 5.981419175 5.668941471 5.715986986 7.152209645 6.978876028 5.24738182 5.814326453 5.855522772 5.766721472 5.899242771 5.732389491 5.943591351
"ITGB4" 5.770582124 5.834237384 5.767912701 5.698641294 5.891044943 6.254117482 5.736771484 5.751618414 5.954696429 5.79275476 6.00336978 5.838071682 5.929392096 5.574311254 5.646837086 5.866346586 5.773803491 5.810884992 5.63444332 5.902899805 5.751145024 5.747815966 5.74204339 5.957109255 5.970072244 5.727907582 5.813020498 5.597868866
"METTL8" 5.847630061 5.715960494 5.893535423 5.708585336 5.805657178 5.661214405 5.5854608 5.708105178 5.782010601 5.940861012 5.697822894 5.474721423 5.534392955 5.476716673 5.858239316 5.510212373 5.822160104 5.599070344 5.870378022 5.843459461 5.85636761 5.541326682 5.845795384 5.763948135 5.673404442 5.567446581 5.567496252 5.612097836
"SMC6" 7.149620421 7.511021882 5.651598079 6.359587381 7.977288127 6.834578522 8.073611427 5.882920744 7.922008696 7.466537637 7.112627797 7.017357149 6.848616002 6.670327348 8.611921884 7.413810784 7.159187227 6.674448894 8.155059058 6.108698111 6.72761268 7.246417525 7.568349248 6.288451108 6.803472409 7.061236267 8.03155219 7.955165239
"AGPAT3" 6.01627051 6.617326351 6.977915656 6.949275953 6.387853127 6.420733327 6.033993915 6.162434854 6.499695772 6.443098054 7.014478178 6.562258455 6.498169271 6.519933832 6.419352744 7.126262868 6.55729429 6.466748281 6.613292892 6.492625886 6.835757567 6.51705426 6.441061168 6.043552028 6.517849935 6.604963013 6.683169681 6.297054182
"C17ORF28" 5.939266834 5.785756644 5.962252478 5.976430135 5.715743591 6.085254959 6.026977446 5.915715028 5.821149519 5.916007107 5.982128165 5.561538833 5.852237901 5.931551677 5.920096175 5.663505485 5.971570485 6.098062616 6.00843754 6.178472286 6.018873407 5.730111388 5.786785266 5.965466018 5.919460433 7.008954502 5.986273397 6.057144734
"MRLC2" 11.95048387 12.39729812 12.21854239 12.1141613 11.94290778 12.15374607 11.87870966 11.9852399 11.69679543 12.05184742 12.24920873 12.25340478 12.01512106 12.53831897 11.99462445 12.51847352 12.24802732 12.3291251 12.17544618 12.10683146 12.39475416 12.6928666 11.51154289 11.87287334 12.09086064 12.19680713 12.42036625 12.08853257
"TPTE2" 5.592922504 5.55721111 5.591255688 5.326224041 5.49624833 5.578927395 5.705898046 5.591233475 5.649989802 5.372868169 5.666026039 5.401679782 5.485283846 5.59543186 5.770823727 5.497060952 5.584655568 5.585849091 5.609195415 5.482327627 5.471859302 5.364903593 5.647953243 5.544991349 5.148371235 5.48001997 5.839850947 5.203688456
"ZER1" 6.700780274 6.593511478 6.449966526 6.775825086 6.795738782 6.828656592 7.362096431 6.544127483 6.692276871 6.648799165 6.511749723 6.583506975 6.485833261 6.674670471 6.463500455 6.637759373 7.308734931 6.891713453 7.101671765 6.843982797 6.916991729 6.879470297 6.771032715 7.472343951 6.376077027 6.246097099 6.340740011 6.396403011
"LOC653539" 5.726812733 5.723693756 5.755501534 5.479855495 5.552577789 5.463862702 5.725149772 5.634282721 5.809374788 5.164495353 5.479864617 5.833377267 5.708102799 5.492492868 5.211006808 5.898174381 5.696513336 5.484652476 5.687845807 5.63836269 5.618289069 5.455274768 5.6589076 5.80721925 5.733599848 5.803292577 5.733591142 5.565819868
"LOC442560" 5.575235398 5.830712489 5.913894552 5.719772552 5.779720289 5.638671154 5.999110381 5.716100933 5.691308173 5.593656524 6.032480739 5.863774866 5.739926656 5.682127417 5.681710477 5.923346853 5.703139636 5.829397654 5.702511951 5.551498899 5.76256044 5.804219821 5.71266427 5.630072234 5.741651493 5.726225203 5.813441462 5.918378613
"MKNK2" 6.692382856 6.348907386 6.901764701 7.171191321 6.792627313 7.10590439 6.730152102 6.383215574 6.611174304 6.422294164 6.538129801 6.729256057 6.871754987 6.54146928 6.535838645 6.889916435 7.402376771 7.166771721 6.876416925 7.064654325 6.953555512 6.637243514 6.833307799 6.721715572 6.464252542 7.006629377 6.796680822 6.567097753
"LOC644334" 5.981089017 5.773102472 5.917511193 5.841745019 6.014472918 5.812543312 5.903683675 5.822583036 5.726068679 5.968523668 5.702341339 5.862611935 6.336658811 6.218097626 5.775213086 6.004419457 5.92880433 5.776297565 5.655633748 5.911842848 5.747303877 5.777233316 5.950999662 5.939088526 5.982019312 6.024526647 5.797039984 5.973777865
"ATOH8" 6.102363867 7.295861705 6.610191794 7.371854003 7.483967412 6.051750466 6.124029136 6.201744719 6.391571708 6.120135533 6.839738327 6.364187926 6.554670017 6.34908036 6.716557179 6.501311544 6.758715641 7.307371197 6.460349745 7.378446637 6.375276844 5.879670609 6.179783589 7.053727268 6.414075151 6.213757537 6.114283098 6.758086557
"NUDT1" 6.210807987 6.527753372 6.603841821 6.568509716 6.929684717 6.824504231 6.177696575 6.70691692 6.646070344 6.914098191 6.528007429 6.798934437 6.70086771 7.047245744 6.919712936 7.133814449 6.632656484 6.19605574 6.898836042 6.658499888 6.713740948 7.047134716 7.611145827 6.350243425 6.556313304 6.15918762 6.440209179 6.510139647
"CX3CL1" 6.059530623 6.475107345 6.861327122 6.873159084 6.965935695 7.533859001 6.423158811 6.01352375 6.249607965 6.453800082 6.249499601 5.817861993 6.321802789 6.844569083 6.518670631 5.924940559 6.948423328 6.658818682 6.566934361 6.238171427 6.354562579 6.426001487 5.844586124 6.316145514 6.764557979 7.137733795 7.194135222 6.838381689
"ITGA3" 5.937622556 5.909199024 6.094040314 6.020907898 5.899396171 5.916863743 5.959363359 5.741147149 5.865394128 5.783436249 5.822998017 5.966296674 5.63306274 6.190494895 5.736792435 5.681870455 6.162568899 5.935604298 5.778747638 5.899545712 6.225515735 6.147084263 5.916347494 5.866946288 5.746373833 6.020854114 5.899215086 5.913065944
"LRIG2" 6.568922315 6.140943009 6.522971517 6.669118853 6.772762839 6.058133727 6.428598454 6.130592383 6.580258143 6.461916897 6.280013772 6.109795898 6.543767968 6.288547855 6.625587144 6.012135136 6.423746329 6.252591453 6.653024258 6.391597949 6.593065052 6.204710286 6.591450245 6.6810634 6.602808656 6.366936176 5.996573213 6.307497548
"EGFLAM" 5.809465908 7.862289817 5.953490712 6.339785808 6.163655356 6.8993109 7.203071751 5.828162344 5.869719155 6.067426078 6.296909057 6.347916889 6.006834081 6.518144082 6.150412645 6.242144349 6.418859923 7.730791856 5.901841003 7.186280668 6.42981124 6.164531718 8.260672338 6.097305992 5.981683085 6.004120569 6.172779523 7.122960635
"PARD6A" 6.129333161 5.933700499 6.265378387 5.877936506 5.79236986 6.691052428 6.361783836 6.390689126 5.812470798 5.998061058 6.131004312 5.946680486 5.682493193 6.097026765 6.062862086 6.340059893 5.940677948 6.128082734 5.833321654 5.79029929 6.162396109 6.304966011 6.106115915 6.031185561 6.463839273 7.397212125 6.474405329 6.348335237
"BCL2L1" 10.19288313 10.16931806 10.61084326 10.40493769 9.996319297 10.88836431 10.88527677 10.95238061 10.3357995 10.21189255 11.42692356 10.95923171 10.20377632 10.14062985 10.65855258 10.36457595 10.80835872 10.84936774 10.37265304 9.876015763 11.20402114 10.31037315 9.23323532 10.25121166 10.95838476 10.4044509 10.43753938 10.12545188
"MIA3" 5.841790447 5.762930645 5.990404786 5.780214823 5.888957417 5.592516462 6.005617373 5.983549039 5.862722103 5.699744773 5.869568273 6.297493389 5.997970314 5.895019069 5.906961605 6.163567843 5.838468937 5.774491912 5.922038827 5.930629363 5.854917209 5.765387078 5.657030328 5.935862312 5.627691282 6.013907534 5.877954285 6.106029927
"ZDHHC20" 5.885281227 5.813887833 5.791628187 5.874621597 5.837335476 5.79753218 5.68147865 6.008582877 5.748724175 5.941615056 6.006701647 6.234801369 5.948272238 5.947148402 5.77179374 6.446165437 5.775609458 5.953967398 6.025057991 5.824680396 6.1137199 6.295111324 5.991665358 5.934090398 5.907019097 5.994393972 6.020127326 5.854679235
"COX6C" 12.04404614 12.9080642 13.3402667 13.22011891 12.36366647 12.34181698 11.84293999 12.07982456 12.23819012 12.14068649 12.61460964 12.68318679 12.29304381 12.78082817 12.00236809 13.01796115 12.61926274 12.96724182 12.39732007 13.2966712 12.44198578 13.86130278 11.45192335 12.53860633 12.85106446 12.36983538 12.66063187 12.36250754
"SLC45A2" 7.639484044 9.103611008 10.65365591 9.88832411 9.779600319 7.953960059 8.407373323 9.351762993 8.747867114 9.103678245 9.299887448 9.605937766 9.401805576 9.277835511 9.449974346 9.480890938 8.493144779 9.883763078 7.557615057 9.57534016 8.77773232 10.70021199 6.40501966 7.839123699 10.67681906 9.141694992 9.153576753 8.796776222
"LOC652593" 5.740804372 5.801584296 5.598473503 5.791435733 5.826549377 5.691420489 5.584780053 5.858630939 5.742406572 5.856305325 5.677727306 5.799962599 5.441802676 5.807189505 6.03911552 5.493231657 5.434135699 5.925315693 5.712246528 5.64852414 5.772870456 5.428445219 5.723076436 5.608775296 5.783125979 5.802792169 5.763274714 5.614627842
"GCC2" 5.893963 5.869316547 5.76643727 6.034472282 5.809904801 5.959935498 5.822406796 5.681177706 5.8085248 5.823144922 6.019030486 5.75242469 5.860261642 5.640768513 5.740986703 6.003211481 5.814413941 5.679844172 5.890054321 6.090543206 5.855119505 5.640950149 5.864531199 5.668195146 6.136988396 5.691882744 6.073699881 5.783987001
"LOC653489" 6.101480976 6.190445412 5.946190952 6.132570675 6.091287544 6.158372452 5.958147188 5.925815664 6.0033718 6.338845821 5.806718568 5.968581898 6.139379919 6.165325764 5.981920376 6.015265046 6.128713713 5.931229754 6.383028553 6.25854366 6.254390812 6.185663491 6.018342632 5.948481015 6.146945906 6.018687086 6.201512902 6.094755465
"DNAJC5B" 5.861437195 5.750042941 5.872201952 5.820854536 5.710664405 5.767721438 5.746260437 6.005671957 5.851952863 5.508028083 5.878740788 6.02126601 5.842891928 5.525901235 5.756481061 5.703526157 5.761689319 5.799384843 5.906988755 5.832672174 5.620257535 5.703859515 5.836028941 5.775075567 5.969555757 5.952324676 5.737941893 5.838128829
"CD1C" 5.827490989 5.756592393 5.736525309 5.821970753 5.657765955 5.595942428 5.835442338 5.654116178 5.71983305 6.058054779 6.171508291 5.964238882 6.010424892 5.928045024 5.988818435 5.880122486 6.009494289 5.854775975 5.983624026 5.951098855 6.10514572 5.752277592 5.94329532 5.90460908 6.161703763 6.584826058 6.090959907 6.063440082
"DOK7" 5.957416077 6.179155067 6.038351508 5.880073586 5.514152841 5.86432508 5.863624963 6.082013499 5.816681911 5.935397312 5.844863615 5.821746443 5.779530053 5.918578728 5.816627512 5.801938133 5.88965558 5.853862009 5.754001042 5.95410739 5.761951219 6.109469525 5.898860864 5.860360948 5.899345754 5.655370076 5.662382267 5.728925293
"MPP2" 5.808464092 6.287612062 5.789946591 5.699019864 5.863193948 6.17677253 5.983842216 5.73961273 5.954716256 6.021165828 5.944464113 5.692282244 5.911086027 5.827229685 5.962396587 5.848437431 5.805903653 6.317819471 5.863737496 5.926190409 5.724886049 5.877218601 5.975409439 5.944678179 6.061173333 5.8071901 5.984224175 6.040396929
"PCDHGA3" 5.813904712 5.899384377 5.827132412 5.79752262 6.042115309 5.615344844 5.743301073 5.682778558 5.870300702 5.837588314 5.302250859 5.706312514 5.676506083 5.77231039 5.659211551 5.77975854 5.756712683 5.557452214 5.856874172 5.802172037 5.860135737 5.456612881 5.868778519 5.943066987 5.36340869 5.910350068 5.870791403 5.870354542
"SIRT6" 6.060841372 5.977000259 5.649897088 6.081608978 6.021651044 6.103865408 5.635680409 5.823086725 5.813478582 6.171980164 6.143030144 6.193889286 5.880382999 6.06840291 5.890117296 6.251988379 5.923082456 5.692995051 5.938038716 6.079277172 6.031617506 5.796994793 6.083730559 6.458171386 6.120358434 6.038922191 6.236173766 5.914703196
"ZMAT3" 11.15778924 9.627008932 9.277616056 10.45516361 11.17286199 10.06233802 10.85403671 11.08532548 11.12382489 11.2486356 11.45685417 9.899730227 11.31200828 9.904781548 11.35859442 9.821827844 10.16600075 10.05341297 11.08625293 9.778403561 10.3589308 8.047533747 11.04452822 9.246771319 9.050539066 10.04367022 9.165125119 11.18692749
"HMGB2" 7.210521409 6.661961541 6.633811954 7.442455373 7.456718878 6.874497289 6.894574556 6.477652654 6.789094457 6.560131136 6.543535621 7.008785024 6.510642327 6.787644305 6.554984363 7.012004211 7.032809744 6.990960645 7.325746916 7.014962441 6.705848778 7.421242983 7.03704744 6.523802402 6.632062506 7.729325288 6.768001469 6.91640492
"ADCY9" 6.882339977 6.592454515 7.441706504 7.897147926 7.357472522 7.671849749 7.718340652 7.364594506 7.728484347 7.493010517 7.713449688 7.243133673 7.563251209 6.777649793 7.2758579 7.166675823 7.892813661 7.709518827 7.381274336 7.568632472 7.972012345 7.014098987 7.576041112 7.728359924 7.067979755 7.934081828 7.828005994 7.349481127
"ELK1" 8.113042918 7.891207765 8.006485048 8.356000922 8.390361573 8.100717026 8.056117755 7.884230577 8.225421829 7.949790486 8.198792776 7.897803174 8.040721488 8.000388111 7.723523466 7.763281378 8.331566663 8.226118573 8.291798471 8.439198478 8.13082527 7.991097689 8.325693011 8.105915418 7.419496897 7.80547189 7.966165471 8.221634675
"LOC730995" 6.130261778 6.045342075 6.229713775 6.091429779 5.970197789 6.186668214 6.051523598 5.904645125 5.977247156 6.139347368 6.167645939 6.143905966 5.907524599 6.210790982 6.184956816 6.11915879 6.146373468 5.917389807 6.069869857 5.83516651 6.119667287 5.882256081 5.975533056 6.213182873 6.026766925 6.1305963 6.267481622 6.360506495
"LOC643224" 5.869068784 5.700912703 5.875516841 5.847912142 5.626198636 5.879626367 5.954411485 5.756300685 5.793571543 5.911670785 5.740549138 5.815633284 5.72315577 5.873575285 5.535628091 5.86415837 5.92742517 5.668463609 5.775431877 5.694465411 6.0193101 5.823293503 5.922750207 5.753610766 5.968579684 6.041334496 5.886743024 5.857770652
"PTPN23" 6.931408512 6.501218885 6.097563854 6.769319647 6.773025964 6.3383815 7.01944251 6.47251352 6.983896594 6.480135742 6.996670639 6.047812775 6.793693359 6.333635694 6.839723441 5.957979055 6.50817005 6.615256661 7.027970106 6.207987077 6.680867345 6.512817582 6.59536686 6.672223236 6.222667326 6.108009677 6.173390213 6.605354627
"HAPLN3" 5.795737284 5.767704255 5.852666694 5.687997582 5.579361253 5.626289915 5.69837088 5.727035231 6.040246657 5.744471844 5.942993364 5.398738106 5.60793133 5.952326477 5.761263497 6.054950013 5.836184829 5.887993345 6.016511637 5.963847002 5.778830915 5.752934034 5.941786662 6.438751614 5.575770385 6.096771978 5.713447624 5.560953413
"ATP1B3" 6.94956711 7.150972092 7.686412083 7.452079766 8.306538586 7.043613918 6.402106453 7.850261694 7.006880515 7.663452468 8.459476743 7.650794234 7.814604752 7.924087086 6.911485951 7.80004404 6.584719315 7.345054369 7.052501843 7.507839884 7.342132828 7.518792578 7.577401353 6.073089253 8.113453823 7.919868898 7.564443781 7.585476003
"UBE3A" 5.974854984 5.914704134 5.939497483 5.821560484 5.863592867 5.943168604 5.869574132 5.816779477 5.718011997 6.187905658 6.18562283 6.153832327 6.227667259 6.167798499 6.060832191 5.901938529 6.192495674 6.092750872 6.026176136 6.1435633 6.341795777 6.007294245 5.770039649 5.892905283 5.770411287 5.752883171 6.024462475 5.977514658
"HEYL" 6.388962127 6.918781836 6.587586303 6.771220747 7.689713216 6.987239538 6.557338997 6.076642962 6.227648785 5.966588008 6.597524707 6.824964655 6.600712388 6.929875917 6.631228851 6.581767195 8.244583867 8.247229515 6.245596956 8.348922354 7.075361241 6.954865718 6.042579085 7.434586851 6.770029163 6.651427192 6.58202472 7.12682513
"HOXB4" 5.630545146 5.914465796 5.79837251 5.799575061 5.808002062 5.738702643 5.709023419 5.800640267 5.738389878 6.016177252 5.938844432 5.632724504 5.649537303 5.822594231 5.766469423 5.766518555 6.070421539 5.732282892 5.77773936 5.883305132 5.563169485 5.816582299 5.932143 5.493328944 5.940872755 5.859275847 5.978140519 5.871513872
"ZNF24" 6.673194657 6.797043251 6.521562097 7.207466519 7.118789012 6.556120728 6.058152673 6.403517727 6.416600498 6.865185232 7.077122222 6.631712972 6.926022496 6.92515163 6.864071284 6.886038741 6.408055689 6.283904386 6.700188918 6.802681556 6.67695239 6.694916684 6.347233051 5.963734052 7.031923694 6.563718188 6.853308286 6.780212217
"LOC440742" 5.751041087 5.797543865 5.624607021 5.825627263 5.850076505 5.842058599 5.555787927 6.007697222 5.840313587 6.250534635 5.899588852 6.512165844 5.61183851 5.772766477 5.667652639 5.668527598 5.703219343 5.540590426 5.665337413 5.455962622 5.827796441 5.630402473 5.916977673 5.622456398 5.662869083 5.840351169 5.804995236 5.611535517
"TESK2" 7.096715573 6.537395108 6.236065802 6.686324626 6.330417797 6.592384545 6.858821707 7.023952651 6.89068706 7.083026663 6.34088499 5.899656071 6.750167589 6.847601391 6.855694769 6.491123744 6.35549908 6.122772267 7.316291881 5.933937149 6.393872169 6.125177981 7.191721283 6.042929645 6.297852221 6.707739954 6.213920828 6.70885191
"ASB13" 7.586769221 7.531452894 7.590816325 7.574576969 7.285248103 7.467431342 7.977391724 7.935731985 7.977032665 7.801365823 7.427149134 7.225054346 7.637923172 7.576161625 7.614468354 7.787889617 6.78274516 7.44667753 7.623002152 7.045206897 7.316291133 7.365256695 7.477264791 7.202971951 7.165168481 6.757864048 7.693725431 7.502277529
"C14ORF182" 5.760198589 5.697407269 5.795481789 5.738884499 5.743755266 5.752274169 5.862020851 5.845909229 5.899261468 5.84380495 5.878822376 5.716957951 5.873880716 5.770459821 5.732315475 5.854650794 5.667622511 5.894642187 5.735774305 5.780745201 5.897300326 5.764363303 5.556554825 5.976725732 5.672900571 5.78089782 5.673462962 5.914392745
"LOC728744" 5.747927958 5.827332913 5.805907298 5.695678506 5.698990549 5.801183136 5.765806798 5.791240125 5.896674927 5.675385976 5.916394961 5.666586487 6.103913673 5.950225091 5.606832424 5.791265608 5.906992113 5.722790916 5.739055816 5.716427479 6.125986278 5.819085971 6.03243801 5.712171829 5.706423269 5.907654069 5.833042685 6.083242315
"KHNYN" 6.693915585 6.671191737 7.421760165 7.559938943 7.400756541 7.464494265 7.235436396 7.310104151 7.195373727 7.318728702 7.071543285 7.396927035 7.375858863 6.773685536 7.205077726 7.182973655 7.573949351 7.389267097 7.158563901 7.285032024 7.543026921 6.625359894 7.203580154 7.477284629 6.619227643 6.6113036 6.441914204 6.92984338
"ITGB2" 8.803176521 10.689694 9.642829214 8.477041439 9.126379598 7.71783855 8.47159517 8.371368636 8.204773118 9.014038405 10.39324172 8.927931046 9.328623584 9.99788485 9.914056379 10.29311203 9.280623947 10.28500747 9.093006346 9.163412417 9.120839422 8.459414671 9.814690561 10.43897659 9.264714782 11.82311413 9.17134084 8.445265681
"RGL1" 6.880083076 9.075380965 7.623195288 7.352428646 7.483244024 7.568442903 8.174897788 7.241995784 7.658038659 7.695973518 8.525328926 7.251277337 7.571032593 7.930671946 8.754201035 7.82522753 7.66763274 9.081479885 6.912154213 8.38313026 7.154935741 7.416129311 7.730292587 8.606739892 7.311461325 8.564815738 7.260947161 7.962105877
"TRAF7" 5.631452699 5.390306178 5.676926641 5.418956946 5.453542116 5.729856448 5.605678601 5.517805309 5.585322664 5.879678814 5.19788137 5.713504784 5.458873019 5.96536349 5.256507787 5.531780018 5.880136375 5.638275845 5.645585697 5.504837305 5.694559114 5.547246859 5.591008411 5.590433691 5.409692321 5.586073943 5.496614615 5.802675029
"CCL18" 5.744250071 7.536314897 5.734708468 5.854591046 5.839932236 5.761169144 5.715673916 5.936269849 5.711980893 5.574644333 6.394967966 5.569278203 5.62138424 5.885153193 6.911035603 6.333561303 5.982266779 6.193735797 5.930074184 6.557258601 5.782402845 6.130145224 5.919210642 6.139226331 6.026370656 5.930764376 6.340427706 6.015005125
"C10ORF108" 5.912847592 5.821771215 5.985061791 5.932662429 6.215983431 5.901205202 5.642519041 5.96990283 5.96132757 5.509047445 5.85104429 5.615834553 5.797224712 5.681123804 6.146928105 5.869148299 6.252934154 5.71044737 5.905838866 6.027148804 5.706903742 5.829379642 6.014945836 6.067804268 6.154825952 6.158475972 6.109659779 5.883196285
"ACSL3" 6.275470548 6.415687512 6.386059693 6.176597874 6.544539686 6.509599132 6.185771004 6.092203639 6.049507128 6.303875231 6.492865742 6.500375797 6.430088678 6.548508442 6.49036833 6.322966713 6.009908489 5.996570905 6.146016581 5.619677717 6.495729831 6.521728984 5.956782861 6.03943236 6.430616687 6.359151907 6.57511952 6.490519998
"PTF1A" 5.697488991 5.544667626 5.664336915 5.598240109 5.805654857 5.947845002 5.804826884 5.946738691 5.632538425 6.095694581 5.90534631 5.612884362 5.395635952 5.813934808 5.965021146 5.477187936 5.867265287 5.889393089 5.696221009 5.565610704 5.705631873 5.697837981 5.906492865 5.632417135 5.865897548 5.805458256 5.82944168 5.636117588
"MPHOSPH9" 5.924005059 6.123707084 6.45670085 6.439034836 6.437440065 6.67760482 6.113617873 6.563819655 6.181448181 6.32661813 6.400274657 6.318759926 6.249795051 5.966236295 6.481636783 6.502218852 6.43729448 6.556022461 6.056341011 6.440083075 6.90238765 6.833779687 6.162448255 6.325590506 6.686437192 6.84582762 6.481674728 6.718216154
"ACTN2" 5.587448679 5.985916068 5.941082269 5.814516708 5.867503005 5.835671102 5.696120818 5.668332905 5.886265231 5.775237097 5.996560893 5.674702034 5.879479345 5.736305523 5.764971678 5.776825117 5.676467046 5.561237065 5.658318448 5.48930058 5.668920046 5.677412487 5.883092841 5.691168211 5.608029404 5.749666515 5.800103779 5.793283307
"C12ORF48" 5.970094982 5.68598598 6.203886938 6.214987764 5.714984846 5.863310398 5.846319576 5.933594477 5.930227522 6.100145558 5.975535616 6.050575039 5.99827856 5.816520602 5.667803104 6.61752522 5.96687557 6.164145657 6.050469622 5.877072474 5.748291426 5.927801338 5.784371509 5.769980949 5.904939466 8.043114416 6.009686673 5.903828859
"OAT" 8.348385404 8.634825628 9.0396962 8.227250754 8.509072632 8.514936328 8.500043672 9.187523477 8.384018568 8.297662089 8.874139106 8.880645939 8.680834053 8.292926698 8.506307051 8.780836834 7.762013864 7.851056624 8.742409386 8.809658066 8.813328016 9.353851702 8.86733653 7.842959709 8.880316833 8.57176843 9.538980339 8.459529442
"LOC347292" 10.39874193 9.143404933 9.140931169 9.46285342 9.99116936 9.782923305 9.796016217 10.57844059 10.22385429 10.45779415 9.342157672 9.927848227 10.39190199 9.76576214 10.19720878 10.28611642 9.451432631 9.306739008 9.661605511 10.04220356 9.779122701 9.587424744 11.08620212 9.634954362 9.653676918 8.483144687 9.946798288 9.845145347
"TXN2" 7.199452532 6.93385158 7.499290427 7.520385026 6.951111045 6.836869214 7.061473671 6.896740912 7.173293162 7.418841095 7.358065794 7.667483437 7.279920681 7.410549611 7.386036024 7.682199509 7.532652614 7.491729629 7.277900611 7.441505925 7.303762386 7.681512389 6.987523206 7.477716441 6.676872862 6.378088343 6.610565395 6.477343726
"FLJ37587" 5.860829464 5.662773244 5.960063147 5.733817143 5.731568669 5.64805192 5.826709246 5.955609354 5.602672012 5.625736291 5.941596893 5.541250405 5.759561126 5.822862736 5.452347493 5.431244081 5.722643003 5.539882849 5.764900386 5.75245217 5.523010708 5.601721064 5.671728227 5.743035748 5.460683731 5.580224939 5.909064629 5.813268691
"SPANXN1" 5.702589293 5.669078322 5.66775505 5.409067433 5.338912716 5.465563266 5.930033607 5.560616006 5.803769651 5.779941867 5.55572511 5.566032034 5.501710497 5.362942446 5.777807469 5.196432065 5.555936378 5.451020353 5.637049073 5.388182381 5.573194424 5.697111984 5.596659486 5.398104652 5.388229941 5.544454263 5.379662891 5.356285164
"PLAC4" 5.699960949 6.034885181 5.835046164 5.680832955 5.894508501 5.712411179 5.694715065 5.774177907 5.94968033 5.641256481 5.587967489 5.78650551 5.658544508 5.86113759 5.330230236 6.10525719 5.726553587 5.847199329 5.72369593 5.771266633 5.900077085 5.970778194 5.621983633 5.647220415 5.515159632 5.834971805 5.641487679 5.344725416
"ACRV1" 5.675310098 5.858619233 5.696322844 5.916942014 5.713190428 5.950342142 5.833427182 5.973280856 5.796335122 5.786693283 5.636953542 6.131127239 5.914879798 5.969810486 5.631351783 5.961924791 5.777206215 5.99412941 5.752379845 5.78040429 5.760685865 5.476008161 6.026112381 5.650718172 5.441988647 5.656882885 5.608342045 5.666561076
"ZP1" 5.586949025 5.459326483 5.663293703 5.598526079 5.687786754 5.719669202 5.572702776 5.631752354 5.526259828 5.215658086 5.668405788 5.614743003 5.523134852 5.671225643 5.425964347 5.75047946 5.679248957 5.648138622 5.547064844 5.547704245 5.659854546 5.679746157 5.628754807 5.535038331 5.572462918 5.561242655 5.418570197 5.674623283
"LOC643918" 5.949135585 5.6123494 5.849951225 5.806268132 5.68571954 5.87835402 5.554838474 5.795969107 5.631424632 5.375047336 5.759472085 6.05481973 5.927316843 6.094801042 5.951309199 6.010544276 5.780550407 5.716263623 5.722737339 6.006508984 5.583328167 5.930297841 5.970130202 5.960992449 6.044538304 6.088155925 6.030446789 6.162355153
"GML" 5.68161603 5.616607452 5.579744662 5.887622925 5.550409358 5.61256842 5.454284674 5.538964448 5.672738114 5.100824814 5.495480048 5.62705241 5.454101672 5.538665021 5.489845543 5.504282164 5.604963151 5.481076503 5.780044255 5.482480968 5.445001531 5.598595641 5.669587987 5.637483017 5.280136613 5.652139048 5.442382025 5.547643333
"UTX" 6.709760903 7.039550299 6.617542457 6.994929099 7.292595857 7.251003495 6.438209697 6.729748424 7.0713181 7.18762133 7.107865349 7.343422921 7.209874724 7.045236065 6.54981086 6.665454965 6.612538153 6.651815249 6.646155712 6.793667885 6.925016132 6.450602274 6.634358788 7.01679139 7.121803151 6.946861011 7.163686432 6.962654506
"LOC649169" 6.557541613 6.487809612 6.678774882 6.601688093 7.081552889 6.516237218 6.629241812 6.673810792 6.622038851 6.789577677 6.455771438 6.63361363 6.769023345 6.702442868 6.623131774 6.73270889 6.498647082 6.31623351 6.754541277 7.008059947 6.773043298 6.691384015 7.12557138 6.318737166 6.648406229 6.689133945 6.816322464 7.049126415
"LOC646168" 5.718292427 5.849240285 5.83444408 5.838636848 5.348321153 5.552289714 5.75049162 5.795106823 5.892536462 5.879714429 5.66976664 5.735877068 5.730896496 6.151163866 5.81228371 5.437029787 5.908750192 5.803246666 5.646829875 5.568381376 5.512277052 5.533681119 5.82857344 5.732849059 5.861572861 5.848858008 5.884424436 5.803603532
"ATAD1" 8.946324026 8.219131934 8.487105338 8.533763089 7.809071952 7.885304805 8.450432333 9.116074942 8.489634036 7.853324459 8.877278174 8.788013579 8.419415513 8.35873851 8.853110608 9.088387847 8.403446922 8.412921967 8.012431935 8.579420258 8.922789714 9.119163941 9.302927609 8.363130471 8.672242428 9.238212835 8.888977879 8.239976506
"CLEC7A" 5.682186203 5.605612144 5.514275101 5.60617521 5.551708062 5.816587812 5.488307768 5.761344676 5.729330388 5.17958729 5.934769686 5.477561402 5.238406969 5.608678212 5.902689917 5.465319039 5.586428094 5.616862259 5.563369737 5.541395038 5.266609913 5.408017341 5.669695053 5.282848267 5.486287896 5.716904684 5.298090473 5.298312673
"TMEM120A" 9.406393831 9.167671611 9.337373687 9.533224702 9.661888183 8.810564647 9.063202749 9.28621248 8.788434068 8.386618339 9.120134168 9.622406791 8.863986526 9.238189107 8.901654772 9.290729378 9.56924072 9.418498505 9.133800162 9.630949377 9.489840906 9.577553935 8.419789362 9.591260937 9.43580125 8.230007826 9.477594912 8.51328701
"LRCH4" 6.650216284 6.648058188 6.2406256 6.362731082 6.039384285 6.771556941 6.376723757 6.27622741 6.408031206 6.315265918 6.150344321 6.576980109 6.7410684 6.159076987 6.396467655 6.686714791 6.153471418 6.42264056 6.277271304 6.262793887 6.114503516 5.721254953 6.168841557 6.345620466 6.526761731 7.170835353 6.49450123 6.219409205
"LOC255620" 5.675028462 5.853607614 5.586269942 5.89467936 5.592761791 5.841226504 5.95931565 5.600832633 5.910551715 5.993793446 5.754913574 6.168878168 5.72364782 5.937310774 5.801474926 5.834957327 5.380534072 5.575042432 5.722942246 5.678554483 5.835187079 5.895936697 5.954195681 5.816326234 5.657479621 5.969717774 5.847368246 5.648797519
"NPSR1" 6.578700977 6.22315523 6.181496847 6.050875707 6.242696824 6.271862966 5.963264953 5.799981346 5.987718216 6.225486498 6.325177521 5.921932654 6.159838931 6.750596024 6.228998628 6.788861362 6.141338017 6.198899234 6.399727943 6.47658285 6.17052257 6.15698608 5.935524118 6.140101074 6.454810351 6.349358623 6.191159353 6.218647341
"SEMA6D" 5.692762266 5.839023987 5.814080715 5.619914965 5.721862816 5.821308807 5.960498933 5.910814896 5.839708532 5.731260874 5.642641112 6.123436836 5.906260805 6.00398527 5.830459865 6.356698213 5.857010542 5.786321787 5.960180836 5.893877119 6.004120423 5.610106201 5.99324605 5.714433476 5.702158152 5.808881103 5.826845555 5.476036453
"ATP6V1G2" 6.145948031 7.752691097 5.819036198 6.019013119 7.019184217 7.00088808 8.649709112 5.853926844 6.002997778 6.28141921 6.128786108 6.007847148 6.095634263 6.614984228 6.142702412 5.802215176 5.858955953 7.415293286 6.603234931 5.889908652 5.999972619 6.217372539 7.856781905 5.778686844 6.799680952 5.990220176 5.906555978 6.594962837
"C5ORF21" 9.178682592 8.88237947 8.699896869 9.036354752 8.200964477 8.231028481 9.014535545 8.955923318 9.026595282 8.957906506 9.201402811 8.559159071 8.691523749 8.538821038 8.91296223 8.884585847 9.25276939 9.060259334 9.151112247 9.122400751 9.204467788 8.968416482 9.109784527 9.044819595 9.259062629 8.214023102 9.54684532 9.251854174
"MED6" 8.871452447 8.804105071 8.989375248 8.668547893 8.650483441 8.923720367 8.87859565 8.816269252 8.638644915 8.566234694 8.724507008 9.082799088 8.870450914 8.674998202 8.79716999 9.308516213 9.50547585 9.13865098 8.742256164 9.135780555 9.285106478 8.639544553 9.048383015 9.305840383 9.03046953 9.089945635 8.125798551 8.679111908
"CPSF1" 8.13774445 8.340213715 9.437640581 9.105661841 8.486680468 8.091397414 8.34842355 7.722412944 7.795319133 8.214060283 8.119274003 8.765267517 8.374631007 8.069711227 7.989651767 8.266849129 9.541581528 9.299005898 8.730201232 9.148981002 8.488765308 8.064980245 7.679941708 9.589214851 7.808960264 8.20475984 8.103450665 7.839638604
"MRPS31" 9.116820989 9.088859273 8.416417778 8.897550499 9.145403911 9.740098721 8.709879964 8.959721222 8.972969825 8.7514545 9.066610337 8.813169462 9.035501145 9.077901715 8.814020015 8.893175757 9.224919757 8.76952428 9.06666758 9.1164217 9.162902516 9.124656547 8.802459908 9.377406413 8.646639642 9.633372761 8.750235296 8.924320294
"EFNB1" 6.168607614 6.091325769 6.439451731 6.528681164 6.110434133 6.130409762 6.065070201 6.047757937 6.168380157 6.160084532 6.015252091 5.987763565 6.188997262 6.143468974 5.909254865 6.191616017 6.743995379 6.620089098 6.412179788 6.460692928 6.351326077 6.073671673 5.968575381 7.29949508 5.626209588 5.900846065 5.924699747 5.859040101
"HSPA1L" 6.672693757 6.560529803 6.334436213 6.27809044 7.426921822 6.407545614 6.511267677 6.488483703 6.649146585 6.786237157 6.299041447 6.39363673 6.30647572 6.731081413 6.56902466 6.020856747 6.305186217 6.142648705 7.059058443 6.067707143 6.327737145 6.782223364 6.171327127 6.609114691 7.202133734 6.13667944 6.503786269 6.719194446
"TEKT1" 5.886666821 5.99857014 6.067013021 6.102732459 6.054250686 5.977082108 6.000067116 5.957241944 5.865045707 6.288233359 5.878781583 5.991673603 6.056365021 5.88732194 5.873100357 6.122017699 5.970894029 5.716184668 6.240994605 5.964504347 6.375344792 5.794780928 5.786154569 5.78896999 5.935779598 5.954684759 5.766587321 5.698448347
"FCHO1" 5.804652995 5.503647189 5.660751284 5.760631633 5.801205187 5.559200529 5.64511768 5.791208677 5.975035012 5.601084034 6.017211713 5.355912904 5.736005195 5.558337055 5.885707535 5.678917805 5.643245534 5.804145432 5.58136246 5.550223367 5.651893051 5.866026065 5.63283138 5.837026371 5.599473019 5.720242305 5.613270659 5.910896697
"CHD1" 7.102921219 7.10042477 7.270284694 7.037095446 7.401941846 7.430584609 7.272163892 6.941156994 7.188726805 7.12539248 7.550194688 7.054477274 7.196108161 6.983168009 6.938328621 6.991889276 7.795725906 7.373688129 7.813889174 7.596488776 7.547204369 7.178706785 7.106636163 8.199509954 8.207927507 8.107991827 7.979681894 7.968857054
"RASA3" 6.026532459 6.244915065 5.928325162 6.776946269 6.068258004 6.30346834 6.177671893 5.933701127 6.160613554 6.398739441 6.152850541 6.673988611 6.562088617 6.080337008 6.634797934 6.398962172 6.69147913 6.389652365 6.917870113 6.841394461 6.536646188 6.192629051 6.179774777 6.749660018 6.795351779 5.996101921 5.949419049 6.009343465
"SLC34A2" 5.915464722 5.997439276 5.852303891 6.18626451 6.931050164 5.819805494 5.829073207 5.918046017 6.041151498 6.116108862 5.955607742 5.57020199 6.10435731 6.014366627 5.935470345 5.610864125 5.949624591 5.839558326 5.776790794 5.95866344 5.805485085 5.988304875 5.899490557 5.95064017 5.871033987 5.933012142 6.106164764 6.142263348
"IQCA1" 5.727213408 5.84161031 5.984100316 5.86332921 5.821248151 6.083168537 5.994326773 5.812205686 5.908146682 5.974298233 6.125701846 5.755936992 6.263201025 6.091211807 5.652619679 5.644325796 5.67747099 5.95546702 5.92372462 5.703790643 5.945449817 5.855161211 5.960768501 5.995667954 6.038154936 5.758967724 5.824515161 6.055779312
"SDHALP1" 5.875020861 5.75875969 5.554090242 5.866841034 5.593018668 5.971959105 5.677055712 5.734845634 5.755017735 5.749154813 5.573602209 5.748887544 5.968029507 5.752641046 5.957128965 6.072087624 5.741671239 5.859440363 5.660587828 5.834592659 5.804798657 5.676279238 5.702109911 5.851608714 5.749729149 5.724620677 5.812217163 5.904349758
"ZDHHC22" 5.921260674 5.837692991 5.839725238 5.944789651 5.863924942 5.868277244 5.802474496 5.691656792 6.020416809 5.983717187 5.867223895 5.58756332 5.756546444 5.760039731 5.54293696 5.615308477 5.886410553 6.298674623 5.651743951 5.843720766 5.548366179 5.556582428 5.893063844 5.696856208 5.630030488 5.728536192 5.502179867 5.530903833
"TIGA1" 12.9187141 11.79150058 11.32684034 11.68999637 11.88089566 12.77494746 12.4269335 12.72403088 12.80378661 12.89659406 11.71943994 11.9496502 12.7370699 12.01681493 12.62172405 11.87951253 11.46261883 11.00998461 12.17365717 11.86329003 11.72404377 11.65016504 12.31737259 11.49679348 12.04819415 10.44618191 11.6299264 12.75577651
"ZNF589" 6.857410279 6.240445964 6.026986988 6.302094035 6.452988756 6.245263729 6.779828181 6.618097941 6.639105973 6.320732431 6.423652397 5.748904297 6.264600918 5.85198556 6.835182809 5.809956831 6.318158529 6.310520493 6.234213527 5.938733616 6.290698991 5.60731746 6.672198365 6.385525937 6.189112364 6.048584185 5.821653699 6.508796368
"THRA" 5.761593672 5.902985274 5.816059017 5.885612731 5.682019019 6.011075605 5.787635477 5.812726008 5.733928617 5.971817171 5.992495951 5.95023073 5.660053785 5.754796608 5.602079866 5.76946709 6.042977272 5.861090739 5.684530397 5.938429352 5.81025159 5.562605417 5.959950007 5.77088338 5.607533068 5.758013142 5.673268506 5.734743939
"TMEM175" 8.066458672 8.230372307 8.875804992 8.570437387 8.325554267 8.46741541 8.487419454 8.012339504 8.05416086 8.213829299 8.198356347 8.646056152 8.291012276 7.916447199 8.026810722 8.165049447 8.623601468 8.786445093 8.22802315 8.685078571 8.661225002 8.919105721 8.29125308 8.723812996 8.236656769 8.699861151 8.345963167 8.327523657
"FAM193B" 6.358383943 6.292186258 6.296051063 6.246208293 6.612456425 6.16371 6.278742296 6.33377428 6.550859676 6.699052967 6.302932921 6.491339895 6.523052684 6.422313174 6.450760109 6.2011602 6.440918942 6.421394709 6.324168932 6.457926995 6.289904269 6.311173865 6.331758947 6.461071438 5.997539651 6.377307707 6.424680287 6.148511715
"RGS7BP" 5.783517032 5.911633161 5.774344265 5.725049178 5.790003837 5.844022644 6.442358709 6.089792936 5.605509061 5.645530974 5.492696936 5.626667547 5.732556875 5.366179509 5.90820483 5.653576874 5.710638313 5.879469915 5.696096507 5.532584845 5.577386978 5.577534941 5.688270616 5.668408494 5.690192905 5.779782032 5.88770814 5.818581297
"LOC652278" 5.998147031 5.716276787 5.724190908 6.036093133 5.688094595 5.913069312 5.746138473 5.943249201 5.99654947 5.266333684 5.637430138 5.753668743 6.01872722 5.593541232 6.020792155 5.554578446 5.7275694 5.599764866 5.888438831 5.628076226 5.811148458 5.949423957 5.737101906 5.709215454 6.026143075 5.693433545 5.719344454 5.632517819
"SETD5" 6.893634326 6.474137412 6.528469082 6.32979169 6.78779455 6.293289633 6.17540964 6.644806344 6.657708616 6.772032699 6.523655105 6.70413132 6.441589912 6.40121691 6.587236024 6.820002835 6.449569692 6.331393106 6.467000646 6.676690715 6.658295686 6.687404623 6.288125808 6.621102274 6.636461533 6.811102531 6.348834381 6.505766462
"HERC6" 7.189984277 7.544787539 7.220586639 6.150659224 6.974681445 7.171159312 7.582405982 7.698074785 6.624157272 6.990001837 6.711584449 6.813120527 6.389476764 6.887535227 7.38078593 7.467085719 6.324434115 6.482363734 6.881257221 7.254865359 6.647377892 7.875377034 6.495672899 7.121444732 7.365379832 7.509983041 6.236539031 6.795492104
"KLC1" 8.176369207 9.108598699 8.354933839 8.012772057 9.441070499 8.785228951 10.0064886 7.876239685 7.948820108 7.632856135 8.359634109 7.861730602 8.025750579 7.830535383 8.594140608 7.645548459 8.482427664 9.057875721 8.670391079 8.720956057 8.675099957 7.761320838 8.433204994 8.637724914 8.720365757 7.766533907 7.269138164 8.218793627
"SLMO1" 5.666569608 5.897860346 5.615584121 5.880196607 5.801838519 5.885635614 5.780166506 5.721498868 5.741557107 5.577023382 5.814053193 6.0264915 5.603267745 5.56392814 5.914545651 5.628561079 5.666443976 5.623698193 5.516993363 5.675991456 5.723607825 6.212492808 5.814478871 5.526434409 5.996939078 5.927016599 6.243587804 5.812300088
"RAD9B" 5.821977106 6.062348991 5.911133633 5.645895487 5.566215754 5.638478893 5.815639716 5.869150916 5.921698306 5.852036687 5.958862426 6.062201964 5.710967687 5.532874388 5.828178931 5.872412964 5.700072217 5.6446213 5.801032153 6.038385539 5.758020604 5.825944273 5.94095589 6.196221795 5.604038613 5.881439994 5.75767511 5.777392965
"MCTP1" 6.168150536 6.400961976 5.71563759 5.848765417 5.80015907 5.945910344 6.388294699 6.000333535 5.704730545 5.631602164 5.92697914 5.882053077 5.562389006 5.916531684 5.605161026 5.668498022 5.463827675 5.731907288 5.530813549 5.643698777 5.76865768 5.963603035 6.207872086 5.808390459 5.647585974 5.832144358 5.673849143 5.605689036
"ZNF197" 6.905001386 6.529102469 6.266803909 6.498145018 6.940089964 6.632513832 6.600390189 6.63877998 6.774198848 6.944754577 6.463761143 6.301616497 6.864976968 6.837054026 6.698634602 6.34254936 6.533492567 6.074916404 6.925721555 6.261878396 6.130155334 6.7485229 6.542450087 6.256048704 6.210593649 6.051576758 5.880160798 6.707028901
"CECR5" 8.331416255 8.412662666 8.727430091 8.554275052 9.045335424 8.54783566 8.030327134 8.382678107 8.805456481 8.616392268 7.980907531 8.563798837 8.692789255 8.607459665 8.268135808 8.707233192 8.853865855 8.411539652 8.531011816 8.965942565 8.452865577 8.585808262 8.933522434 8.807183779 9.592688387 8.004010984 8.828566907 9.005410059
"FKBP3" 6.739068602 6.331602537 6.614355345 6.518326451 6.786808731 6.674831834 6.590362281 7.194025705 6.913125649 6.515864811 6.656907021 7.007428936 6.810231095 6.743160675 6.692462116 7.011719919 6.796986128 6.616642781 6.527546759 7.019341375 6.944524579 7.043758394 6.539310215 6.817982296 7.102762705 6.638349855 6.314909584 6.723352406
"C15ORF48" 5.861846711 5.875284776 5.843142831 5.582605173 5.740425667 5.742659106 5.900538368 5.633150634 5.692033101 5.617223677 5.78519077 5.887822015 5.69634353 5.787136024 5.974405534 5.730154358 5.857043181 5.620813783 5.593011385 5.835895528 5.582004585 5.834074079 5.781847225 5.988135711 5.621415018 6.034611202 5.709237128 5.278345085
"ZNF280B" 7.469244809 6.666150072 7.442276262 7.603630257 7.403310118 7.453211679 7.385162808 7.566962346 7.391534966 7.593778148 7.6109326 7.074921987 6.89024099 6.739902622 8.018863916 7.173474755 7.504784414 7.277289395 7.192328568 6.908301224 7.469041616 6.669203357 6.79324722 7.257143658 7.633643399 7.203939432 7.669411403 7.308813588
"GPR157" 5.754639302 5.81389193 5.749797251 5.909642588 5.883873493 5.860030197 5.812496871 5.741864972 5.89337442 5.939846119 5.570790236 5.75847951 6.45842477 5.47106834 5.731833663 6.486714982 5.495720414 5.619288071 5.642879607 5.79363756 5.767118605 5.817468172 5.819331825 6.006520036 6.414027986 5.865661742 5.570205797 5.624132092
"LOC645836" 5.807564643 5.890512728 5.787665408 5.805381257 5.835487344 5.947133575 6.029225754 5.790958953 6.254778114 5.764562653 5.99992445 6.269353413 5.903306896 5.776193305 5.844258978 5.637287367 5.721077654 5.868200682 5.44733747 6.01923228 5.676722181 5.830534702 5.750327894 5.946996454 5.777934416 5.775116426 5.932253045 6.194437608
"MPV17L" 6.349540984 5.979185006 6.088485301 6.207757617 6.110265356 6.252682418 5.993263548 6.30456235 6.268282188 6.207572719 6.058566533 6.358889706 5.872364409 6.135486046 6.253814607 6.012445912 6.125340362 6.167548017 6.041593637 6.633835647 6.542782092 6.118908689 6.32221411 6.246710931 6.568248406 6.194567184 5.987118353 6.282151177
"OSR2" 5.862922341 6.063616501 5.601249096 5.754700936 5.287065446 6.089150742 5.945424897 5.720652657 5.771496018 5.726072765 5.74187287 5.918914305 6.001438005 5.891594265 5.607661441 5.717080864 5.594522045 5.826821014 6.094817514 5.321826916 5.917714417 5.703162492 5.789846372 5.563551111 5.893720813 5.850521191 5.697694835 5.995965455
"SLCO3A1" 5.944503448 6.273374083 6.394717872 6.45048699 6.032831187 6.038942333 6.459196867 6.005434461 5.925737549 6.171047018 6.342373362 6.328728713 6.287858992 6.450621195 6.263682687 6.536707812 6.328955659 6.838005821 6.033770076 6.572995382 6.509123547 6.654912195 5.95155554 6.434920419 6.706793791 6.251270733 6.12259652 6.397846727
"TRIM32" 7.454407177 7.613341988 7.297564946 8.08944767 7.265469275 7.637458022 7.09006066 7.282069422 7.203370096 7.419686543 7.890297598 7.576146176 7.247881198 7.475843862 7.319936799 7.370804819 7.182833427 7.283436957 7.225848995 7.388027127 7.50790259 7.966578065 7.944494591 7.005923781 7.209679585 7.553287601 7.770295069 7.429564646
"GJD4" 5.771076542 5.633306548 5.6910214 5.541160104 5.703525896 5.593163195 5.85940047 5.608922144 5.605395584 5.657289591 5.750679588 5.601482458 5.807996977 5.609976373 5.611869632 5.794427877 5.814463123 5.654318639 6.039619247 5.733886998 5.711623404 5.643650849 5.64242033 5.80474234 5.355430889 5.787952051 5.53407315 5.820135504
"CLDN22" 5.899147345 5.646344793 5.833969281 5.863811359 5.813674039 5.665234609 5.865425352 5.746119029 6.040593568 6.005659273 6.043154616 5.849409586 5.676641569 6.224755014 5.968006615 5.872421398 6.00087789 5.859922889 6.089828853 5.917968372 5.801747787 5.895828902 5.937185102 5.921212628 5.585160123 6.015404782 5.931534702 5.88398576
"NHEDC2" 6.218689164 5.796167007 5.860235788 6.025742344 6.252835693 6.184194962 6.072430463 6.141810428 5.942574532 6.117330196 6.091002028 6.083227258 6.59750931 6.081626265 6.195367987 6.288081371 6.226123609 5.935084207 5.90850526 5.804839278 6.040541688 5.840111484 6.009925478 6.350400888 6.009126045 5.578937661 6.01264218 6.158208821
"LOC647958" 5.850051281 5.913583539 5.677674996 5.597881869 5.869838512 5.776864395 5.745139157 6.073854068 5.851085451 6.057808237 6.055713952 6.07780455 5.876319431 6.2795933 5.947527119 6.108671287 5.669450766 5.79496606 6.348071222 5.939379038 6.142361308 6.077366119 5.98247383 5.700646504 6.176019942 5.719076594 6.584810845 6.146529934
"CASK" 6.670753512 6.732627114 6.543813821 6.616943549 6.598733476 7.046320969 6.627231754 6.422686 6.646669284 6.856535288 6.510508387 6.68451473 6.662144898 6.648808869 6.732728248 6.641518795 6.494221243 6.510616786 6.76130389 6.394056796 6.636168851 6.696328454 6.664389338 6.490715862 6.511978631 6.68795282 6.790848376 6.601698315
"LSP1" 5.663111391 6.168594124 6.118373797 6.060111042 5.853029508 5.931763791 5.808172217 5.72299613 5.90895011 5.909570666 6.066574778 6.478027455 6.54382243 6.069391422 5.917025554 5.925865218 6.038214448 5.948683276 6.171477399 5.938840691 5.956014574 6.005985507 5.97276921 6.121193764 6.030385597 7.161149574 5.748200278 6.149681015
"TRIM6" 5.664922646 5.721586408 5.871423094 5.727770695 5.842950299 5.38876378 5.767247263 5.677676097 5.79481046 5.823643589 5.824691564 5.420474596 5.859094675 5.730530016 5.659381396 5.637283529 5.526041866 5.702771267 5.664032493 5.841895924 5.775728918 6.018979079 5.668592633 5.570318283 6.015304694 5.567012268 5.820277739 5.324139996
"UNC93B1" 6.599889546 6.561598015 6.784548574 6.760421428 6.622371405 6.478297562 6.42865989 6.403449888 6.17234127 6.294435037 6.626484731 7.107077151 6.62569194 6.447156877 6.607905105 6.923155339 6.816059901 6.173731948 6.322620767 6.748175322 6.627428213 6.817831842 7.285618848 6.415298732 6.376968953 6.5422124 6.34288438 6.119095908
"FAM134A" 8.643156735 8.255578376 8.841653532 9.277915007 8.200717315 8.610135731 8.518633684 8.565470787 8.240404742 7.967981453 8.274651358 8.660186888 8.128493975 8.517390457 8.250747164 8.295445824 8.711216385 8.555701473 8.579782176 8.725911602 8.419691868 8.11375284 8.12614655 8.568509113 8.140428448 7.743386291 8.369066734 7.618687289
"MURC" 5.605117393 6.11075963 5.797290242 6.216973208 5.5578622 6.25069805 5.74280872 5.587128416 5.866585728 5.722601332 5.835741479 5.781767099 5.791958456 5.96778652 6.08319806 6.089140902 5.67493197 5.811237881 5.860681082 5.674296982 5.868247664 5.159277971 5.654633843 5.88058348 5.571770195 5.608552576 5.778186955 5.624162808
"DCX" 5.830861451 5.597260051 5.910018256 5.867527692 6.161218478 5.970524166 5.943824162 5.913560439 6.02426766 5.591045479 5.806872948 5.868095152 5.886859815 5.986560089 5.783290622 5.725082335 5.728262022 5.78174333 5.712844938 5.805123488 5.81284733 5.94762178 5.877603726 5.945437131 5.744031101 5.745056225 5.703204835 5.553029166
"LOC645971" 5.737799725 5.799555002 5.784196521 5.749140388 5.668840301 5.699392544 5.714007174 5.723698318 5.690145835 5.808909719 5.771888373 5.862157184 5.581493388 5.782474542 5.680177452 5.74170188 5.895844923 5.626220111 5.716520251 5.827467992 5.875022121 6.117610359 5.758448623 5.761862861 5.731036277 5.747354622 6.025292586 5.7820416
"C1ORF58" 5.644820185 5.652840713 5.784482485 5.851985035 5.685819878 5.531580579 5.690653255 5.980039546 5.782989372 5.776619211 5.518622737 5.442872259 5.755834471 6.024553591 5.787387096 5.922033355 5.71075712 5.736126886 5.508149883 5.777495708 5.667400756 5.882399249 5.825217145 5.644918714 6.279736835 5.827995161 6.130568667 6.270574001
"RANBP2" 5.756377742 5.950430302 5.997134747 5.955514293 5.812811407 6.200791321 6.073607091 6.097409339 6.174116728 5.848372463 5.908652306 5.673045829 6.073452424 5.607777467 6.195312928 5.786648202 5.843402692 6.063558074 6.21496832 6.18627754 6.215453747 5.822396212 6.157205061 5.938532461 6.175568938 6.285866649 6.481548154 6.133939551
"CLC" 6.051776819 5.95028811 5.770708302 6.183093957 6.074816627 6.103536771 5.887144638 5.988127779 5.855966817 6.080361486 6.117646569 5.769426629 5.900328798 5.843426796 5.942980422 6.058572971 5.741941651 5.912903608 6.409911494 5.83192977 5.944609031 6.007075038 5.930560464 5.939239134 5.842363623 5.844980853 5.761894716 6.133128772
"LENG8" 5.966436035 5.93655975 5.814712976 6.098668992 6.226906757 6.092826497 6.038492363 5.876895664 6.157222167 6.211630686 5.911976122 6.327841654 6.063220964 6.151380146 6.201209377 6.020781395 5.970803659 6.15945175 6.178202864 6.04032413 6.022215584 6.032067953 5.947981263 6.222674391 5.899354667 5.978463625 5.974237695 6.095899064
"SCAMP2" 6.297552603 6.588383463 6.751978008 6.738383967 6.68914805 6.828657842 6.912020521 6.520139395 6.338319793 6.779380184 6.772031527 7.143700701 6.807290867 6.770533666 6.803254227 6.849325862 7.013726041 6.84400629 6.977340751 6.532120768 7.13491126 6.780243138 6.373083542 7.216041562 6.622553522 7.030212441 6.852440446 6.290126311
"C9ORF14" 5.78575278 5.971038629 5.663876291 5.508866966 5.436597648 5.622710709 5.732224693 5.807497147 5.840689294 5.461138126 5.418371479 6.045466423 5.700802099 5.865205764 5.2695753 5.757832644 5.946754656 5.815823023 5.765210071 5.811902984 5.816590222 5.757977751 5.761890333 5.836716666 5.948272839 5.811790945 5.765866336 5.810556106
"CT47A6" 5.691264759 5.78493252 5.907588014 5.948473316 6.315299635 6.00739769 5.954262133 5.892622345 5.89293014 6.076661727 5.920203175 5.796958908 5.788594338 5.903558255 5.746351131 5.861961483 5.795094073 5.847857722 5.861822973 5.8296841 5.963699423 5.937784796 5.902980887 5.995034726 5.969624038 5.821688859 5.747799808 5.67504126
"LOC646786" 7.743027129 7.408650246 7.725702647 7.128169164 6.669859715 7.379567045 8.124215335 7.628217005 8.630225583 7.948981015 7.327737817 7.558375561 7.600461848 7.275563518 7.416224516 7.25832492 8.123298743 7.804087364 7.818797588 6.772319024 7.745899894 7.183964994 7.095331283 8.549635749 6.621248857 6.876261081 7.314942898 7.117218471
"KIF7" 6.342310537 6.319174419 6.178849039 5.898099867 6.269056157 6.258796901 6.307861039 6.510753598 6.452864169 6.44434977 6.078563697 5.89818836 6.76875357 6.271441516 6.285249606 6.118100124 6.036280565 6.04432696 6.510928048 5.772115706 6.36704356 5.830207856 6.029722613 6.148795755 5.962541495 5.953165063 5.8834709 6.411374471
"HNRPH3" 8.487345645 8.042743782 7.953464606 7.879907644 7.703377654 7.797002826 8.170989227 8.261245615 8.043035589 8.182013997 8.235267307 7.818398698 7.832400937 7.764378592 8.172128775 7.680395714 7.816144171 7.893953357 8.500299871 7.909487632 7.813643562 8.043820049 8.315910915 8.02664089 7.959725622 8.357111141 8.441401098 8.462900678
"TMED2" 10.35445576 10.12391225 10.53051014 10.66024806 10.42282587 10.50530712 9.554732005 10.25495631 10.20530268 10.15842841 10.3208976 10.24280881 10.03413172 10.43300101 10.46275486 10.97699279 9.685566456 10.09092506 10.00140287 10.25702996 10.05459983 10.75898288 10.15860843 9.600465315 10.47800857 11.15203528 10.86198382 10.51357425
"NFIC" 6.125410764 5.982269976 5.993339126 5.968954917 6.295880181 5.894461551 5.995811053 5.780785899 5.931817276 6.552792727 5.824947105 6.347062348 6.073269677 5.823124409 5.789789198 6.368323993 5.958312475 6.009400092 5.896467697 5.839723875 6.023219247 6.254153524 5.999418085 5.801042977 5.979677836 6.090286053 6.088380855 5.846860302
"DNMT3A" 5.842624703 5.821047453 5.952350487 5.95091434 5.802906127 5.882211637 5.951995845 5.829567741 5.754043675 5.651359498 5.846360838 6.023694257 5.766655263 5.677094749 5.830727222 5.367141818 5.915042917 5.972773815 5.829320412 5.45614054 5.779501636 5.939683565 5.890519261 5.627722913 5.697974867 5.741546143 5.868084193 5.73730606
"ZSCAN18" 9.530199992 9.5779817 7.973542217 7.963744298 9.24097465 9.302129454 9.444366834 9.316274919 9.138823996 9.349176139 9.350808121 7.786572626 8.95610704 9.377024041 9.820433082 7.415060496 8.089061642 8.987828459 9.417659979 7.403563428 7.961755029 8.594904138 9.762804265 8.383437024 9.77702387 9.076198699 9.319011163 9.621276391
"SCARA3" 5.895462545 5.837714737 5.709020885 5.869398038 6.121211984 5.782679203 5.949340654 5.676684711 5.681146032 6.070442456 5.927108648 6.005041757 5.485922033 5.744401629 5.817265378 5.957722483 6.046933125 6.060652554 5.561336829 5.711380005 5.725935532 5.951465887 5.956280048 5.998071093 5.747870012 5.90893967 6.473810068 5.930973831
"EPHA6" 5.919102154 5.791194344 6.105224896 5.985123954 6.041840565 5.883604495 5.917227919 5.938923035 5.773752834 6.183716164 5.963940363 5.815326636 5.854988038 5.948748794 6.007409772 5.949399124 5.984129569 5.950097193 5.936221717 6.041045158 5.908606544 5.879236333 5.858433607 5.708230544 6.249064949 5.819670052 6.142426941 6.102934209
"OTOA" 5.623862514 5.432004587 5.678162451 5.664613533 5.192148961 5.518687873 5.583231092 5.507038942 5.683926974 5.627412498 5.716666065 5.854740956 5.241525938 5.386051465 5.588518158 5.620000278 5.643943535 5.625353095 5.718391595 5.472901106 5.325259621 5.665944786 5.559053902 5.499213192 5.600550012 5.389497312 5.171571612 5.393021736
"P2RX3" 5.622650121 5.734034612 5.612094333 5.791943503 5.757572778 5.883995772 5.696577544 5.665443733 5.642183041 5.89593279 5.891727117 5.457541046 5.739710701 5.805842205 5.543868464 5.929392794 5.612655056 5.756588891 5.694108706 5.693183024 5.640726493 5.703859515 5.943717477 5.586321186 5.776859951 5.674502678 5.669229183 5.616906221
"SMEK1" 5.677434229 5.873123757 5.81908059 5.87785716 5.733175111 5.766473485 5.827413313 5.971158759 5.801536754 5.758318702 5.805592188 5.988480303 5.521213127 5.652317736 5.985328546 5.950116458 5.65628546 5.641720354 5.713767008 5.790275181 5.879479645 6.209213263 5.604790719 5.743605744 5.51939105 5.715763261 5.775974818 5.711788356
"LOC647979" 5.63108874 5.703068718 5.83963543 5.839782545 5.766234949 5.824860659 5.825974611 5.963632798 5.778106422 5.784542243 5.80549742 5.724168449 5.604662662 5.853251745 6.177717501 5.970972825 5.651664978 5.931498864 5.953395093 6.076733685 5.956200808 5.830057294 5.574392992 5.980952314 5.842868995 5.928170495 5.871477016 6.029940007
"SLC27A4" 5.778744371 5.806933605 5.68909329 5.69800907 5.804135344 5.56697884 5.715834006 5.744687735 5.940732852 5.746444672 5.578020688 5.530358781 5.850346448 5.826316945 5.755127255 5.759643592 5.847218915 5.669616257 6.292058855 5.341205536 6.056297043 5.522401738 5.755763024 5.814440782 5.696552449 5.784111938 5.696266146 5.590523241
"LOC728012" 5.731268289 5.614728418 5.724925848 5.748353319 5.41363979 5.472070144 5.793739183 5.485143164 5.758588402 5.492033992 5.819964857 5.585376057 5.781596216 5.749726209 5.846567855 5.575118278 5.583356933 5.669145055 5.547742576 5.746701441 5.854028516 5.829064522 5.861797556 5.65821043 5.811739364 5.759433707 5.83353341 5.692569632
"NUTF2" 8.555648585 8.241939477 8.051231606 8.179550471 8.116896949 8.566565532 7.925743381 8.55904062 8.516823013 8.146465011 8.06174226 8.856107253 8.733531426 8.543109979 8.272974286 8.879754631 8.717998972 8.221342025 8.77725955 8.132352976 8.991401236 8.80425517 7.698408035 8.429736356 8.355972744 7.932817546 8.65352403 7.45167194
"TOM1L2" 5.884853661 6.025356997 5.7927189 5.682495422 6.191057281 5.982532111 5.988064025 5.832446903 5.803220583 5.801255355 6.239895514 6.120845612 5.832212632 6.154282693 5.93653094 5.85010172 6.149982037 5.873441692 5.885234306 6.290940683 6.082103709 5.79525167 5.828510327 5.912527363 7.291344692 5.920509145 5.960076208 5.914997027
"PRDM1" 5.777570083 5.878914186 5.943194157 5.678053417 5.625628868 5.832261925 5.611567776 5.813881474 5.817529699 5.76642838 6.65629788 5.900407678 5.762405132 5.542953941 5.624860822 6.28360241 6.127033343 5.926318834 5.718384584 5.887545887 5.947433648 5.726209906 6.08960569 6.268034158 6.055399185 9.929899649 5.881654575 5.756483144
"LOC727773" 6.028131365 6.17670486 6.305088704 6.140368465 6.189651566 6.131184956 6.031573714 6.034831152 6.16714406 6.348109731 6.304715923 6.341768977 6.570077071 5.957056932 6.30198208 6.529971946 5.933504871 5.994658465 6.383840239 5.983981209 6.258863352 6.032329948 5.953868798 6.108606765 6.23186071 6.506166853 6.395831755 6.254173498
"ABR" 5.979345192 5.886164107 6.201710624 5.752136427 5.928264522 5.801224351 5.963320734 5.719965574 5.650475859 5.883891709 5.750204868 5.608887658 5.929587819 6.01685307 5.835709903 5.680243104 5.692421728 5.888348653 5.891953062 5.870470245 5.749328134 5.884809794 5.801650193 6.016873188 5.84637516 5.771140555 5.775891206 5.75662364
"WDR19" 8.349248055 8.2154821 7.436981888 8.016458365 8.128210132 8.232241192 8.668791764 8.089470486 8.130290717 8.066930865 7.92273082 8.12219276 7.937097904 8.010197989 8.172580428 7.497193241 8.30422495 7.837338721 8.226970941 7.545334662 8.061599541 7.690638554 8.041088835 8.119419687 7.078065735 7.287653074 7.912105683 7.902843688
"PI4KAP2" 8.356777024 7.952442236 7.934582539 7.917767975 7.828288164 8.140572936 8.389622041 7.86168731 7.407668284 7.188119008 7.965950408 8.179919308 7.865750838 7.465010732 8.121467374 7.352025321 7.765497335 7.742054375 7.486315048 7.279206514 7.912497413 7.839523417 7.629341942 7.588717058 8.149156246 7.472414557 8.015180119 7.274787298
"FLJ31813" 5.879684463 5.977317481 5.890905393 5.886862144 5.933617086 5.8810602 5.785606878 5.87192094 5.792121917 5.819428838 5.866477661 5.937646123 5.760099883 5.59995727 5.761342217 5.716816087 5.808985342 6.013198999 5.914403034 5.697949315 5.939068343 5.899208679 5.62278943 5.94270841 5.850458044 5.776571421 5.789428468 5.935053432
"ZCCHC11" 7.366303901 6.970306377 6.980085837 7.030607539 7.136905213 7.119872441 7.637536638 7.120157234 7.233833823 7.057410743 6.972053718 6.709795633 7.131455024 6.645711072 7.338329799 6.743151522 7.170301497 7.151146479 7.235924997 6.742671323 7.054157861 6.535110124 7.183562578 6.970989928 6.640911285 7.180316872 6.434725316 7.210889006
"PTBP1" 10.58159551 10.4056999 11.34069762 11.02269711 10.60562891 10.76603057 10.78076049 10.58465396 10.76222786 10.50712392 11.03462761 10.98639134 10.86338161 10.51729628 10.65382568 10.49306093 11.71974362 11.26694517 10.99188056 10.93281626 11.29219526 10.60268248 10.59022202 11.78352605 10.70101874 10.54077151 10.68274555 10.6796525
"PRPS1L1" 5.897813944 5.885174036 5.926261215 5.609827571 5.656574025 5.91886395 5.769634512 6.027705447 5.673408536 5.956699157 5.809572229 6.019595112 6.208592669 5.817995352 5.974902173 5.813429758 5.797916278 5.973758739 5.745314053 5.736418872 5.829316705 5.573087318 5.726145128 5.713414941 5.501390647 5.963792779 5.790080027 5.926188136
"MORN1" 5.944122649 5.751405182 5.968834142 5.713698918 5.564725141 5.929788479 6.022911836 5.686629415 5.836272233 5.552933717 5.501387278 5.808508178 5.433826673 5.716580439 5.416085957 5.65639324 5.745166518 5.709471996 5.834636321 5.774572359 5.646738905 5.825467713 5.664299188 5.910803824 5.621936694 5.758083769 5.417832715 5.847973574
"LOC642032" 5.672617992 5.687491578 5.619265637 5.902874167 5.695001557 5.821741219 5.906045957 5.743798671 6.027643921 5.707824694 5.853517074 6.261815786 5.41152868 5.804471503 5.776756596 5.528272329 5.372226254 5.808532996 5.940791247 5.807437982 5.785973018 5.907054476 5.859604441 5.707300307 5.582964241 5.639201539 5.471066351 5.855915229
"STK24" 11.28175176 11.24921573 10.80535423 12.07229462 11.08348697 11.23823353 11.27066607 11.28127361 10.65035811 10.92217644 11.9037482 11.33751259 11.16453357 11.17196539 11.48043568 11.18306704 11.40714836 11.31275495 11.24891649 11.33200359 11.11736788 11.51987752 11.59596386 11.34425233 11.47130112 11.57906683 11.85507993 11.08535548
"RNF138" 6.709190753 6.087322114 6.419364353 6.315610727 5.933560616 6.36415522 6.102769528 5.873128416 6.636922175 6.487559303 6.254792615 6.372074241 5.855970437 6.652446744 6.075523652 6.478332482 6.414089546 6.207898522 6.509873094 6.276608098 6.336094315 6.660839253 6.744409162 6.286834108 6.488865894 6.601159284 6.789355565 6.614076985
"ZNF502" 6.626075023 6.548788905 6.184700373 6.409517994 7.041868592 6.120556576 6.631137804 6.628753055 6.239847604 6.18206726 6.444625353 5.982249817 6.135380107 6.788576159 6.513252269 6.293241358 6.034271865 5.832986468 6.512909462 5.433756991 6.122690542 6.453899274 7.02068234 6.39462343 6.480032042 6.084700492 6.367708505 6.368335998
"PCDHGC5" 5.659505264 5.6183477 5.525461689 5.533934861 5.587203003 5.771203961 5.725991855 5.85647696 5.698474591 5.480890587 5.448945083 5.738808989 5.86988082 5.896725859 5.713891434 5.569083116 5.574439678 5.610754246 5.610844346 5.716885045 5.663259009 5.675253068 5.795958922 5.78413346 5.485840781 5.509519157 5.44258997 5.629252339
"PIK4CA" 9.402169182 9.528194006 9.188193982 9.371094773 9.586769322 9.870494939 9.883343825 9.10139928 8.975257912 9.158670381 9.719735752 9.773059158 9.074733345 8.530189763 9.390610224 8.863189571 9.416974713 9.577525876 9.321841657 9.064923791 9.561347244 9.309269314 8.940956047 9.205997646 9.625803087 9.387775274 9.903679365 9.402378297
"LOC649044" 6.370369782 6.165640137 6.073497441 6.18896855 6.240684763 6.323109039 6.232093049 6.321629536 6.438662427 6.396939327 6.444539917 6.246005216 6.833431805 6.693042401 6.523006212 6.357400738 6.720668763 6.443860678 6.482012647 6.431144319 6.533656267 6.237165803 6.228149621 6.446525923 6.06090005 6.13887992 6.152779512 6.051918984
"CASZ1" 6.241683755 6.173256707 6.338996737 5.976006022 6.47053945 6.138448033 6.681482297 6.496165763 6.971849722 7.223554094 6.643859443 6.413284641 7.248749337 6.03193979 6.524991052 7.046157743 6.526725303 6.693667384 7.145540308 6.144363287 7.23714402 5.771695298 6.181607231 6.339800343 6.099053051 6.807194256 5.875644122 7.514751482
"PHF17" 8.18140718 7.982115276 7.812970718 7.833507121 8.17549086 7.992778951 7.772550618 8.405670125 7.752556758 7.760313301 7.832997237 8.03955627 7.853299084 7.628679793 7.984720681 7.713096472 7.268932117 7.413120933 7.68075893 7.795827751 7.455075324 7.812944316 7.803467502 6.921130328 7.613799396 8.710348361 7.422016661 7.772007841
"C21ORF70" 6.069512141 5.828258727 5.990281573 5.946743183 6.109262978 5.934792017 6.014598704 5.794549881 5.809815262 5.763756111 6.191757098 5.930406815 6.055272422 5.851069137 5.917325394 5.892248978 6.06419521 5.730600241 5.865856074 5.958411712 6.14551966 5.793796797 5.78798363 5.89587159 5.833883076 5.89746432 5.883325034 5.882291744
"ZBTB34" 6.665830592 6.84369484 6.768222201 7.002863468 6.895620288 7.830808707 7.194663957 7.340960431 7.081699317 7.003179063 7.325355632 7.191584637 7.282294352 7.190044081 6.999737611 6.895313159 7.336792328 7.29994354 7.284768287 7.16067 6.935928653 6.412117744 7.50678838 7.433221799 6.407206215 6.973977347 7.028324929 6.972774683
"NFAT5" 5.600833318 5.665966613 5.546205498 5.884370476 5.548545555 5.501862456 5.811119617 5.641763209 5.78972023 5.435996549 5.653516799 5.391997592 5.793560321 5.691252513 5.83240129 5.78055523 5.772994984 5.688528768 5.608426514 5.390707608 5.754470909 5.56585946 5.593770182 5.616661567 5.681413173 5.728498514 5.642921045 5.535412176
"C19ORF25" 6.333295885 6.585843464 6.747932687 6.429813013 6.431086034 7.097987534 6.570627658 6.813415575 6.79706932 6.941699852 6.722603747 6.288907183 6.835997101 6.980547912 6.715057998 6.635986524 6.504740013 6.381623974 6.702259762 6.436160892 6.325366522 7.042495494 7.33929112 6.591193626 6.606859624 6.479677456 6.908809131 6.631839166
"SLC7A11" 5.545290203 5.595435403 5.532960413 5.596488717 5.765028109 5.594153032 5.691159864 5.766461316 5.755932828 5.598817549 5.468525278 5.504502648 5.513594464 5.839717346 5.216443595 5.17971528 5.452184767 5.665875198 5.489446871 5.769756437 5.454780036 5.782786456 5.542988341 5.624304853 5.141297907 5.658973637 5.371044198 5.62236288
"PURG" 5.748551361 5.835532294 5.995933284 5.842721842 5.962702591 5.688730146 5.823368727 6.085092921 6.086578744 5.935052881 5.991043289 5.762913285 5.768576297 5.860070001 5.827364636 5.982975657 5.741475225 5.885314435 5.562792153 5.792704298 5.742434049 5.968647739 5.816989273 6.13157269 5.736709096 5.807891034 6.045158368 5.941368101
"LOC642755" 9.196463482 9.320716678 9.088860785 9.686650434 9.311789954 9.044012218 8.923234969 9.103401007 9.139863855 8.880096381 9.484745205 9.505519613 9.043225511 9.205066184 9.245719311 9.009220846 9.281774585 8.958444723 9.028584084 8.959960039 9.158397429 8.609666873 8.79673221 8.627950369 9.441145223 8.719959074 9.399599831 9.852130875
"MDM1" 5.954344842 6.191479907 6.031097423 5.888088552 6.180299332 6.089932721 6.05734375 5.878480716 6.11640395 6.010382565 6.124864726 6.033378267 5.86264909 6.339914364 6.418970687 5.888885457 6.15014178 5.993387872 5.911498047 6.00745394 6.152670945 6.217633778 6.384330224 6.059424113 6.125045264 6.098049857 5.775026108 6.0418611
"LOC643429" 5.64205217 5.599446835 5.867307766 5.801574141 5.675750592 5.858097899 5.75388257 5.697169463 5.729666838 5.488631544 5.605594735 5.927982724 5.357462827 5.566176106 5.681514566 5.667263417 5.690423837 5.575554774 5.674187699 5.808041677 5.645940757 5.633739654 5.909210533 5.836855116 5.35914984 5.780262837 5.608130644 5.533563246
"ERP27" 5.757782497 6.147834718 5.840911963 5.703521944 5.653751392 5.763078389 5.773901721 5.889375297 5.687132988 6.020498944 6.238400405 6.002608987 5.772215499 6.192036718 6.199575973 5.770660082 6.356076833 6.531355414 5.936141466 5.881847281 5.934503062 5.965145687 5.872502731 5.658195399 5.883684648 5.927914749 5.575428117 6.132136382
"C2ORF66" 5.779018137 5.670892084 5.495636932 5.645019233 5.467852291 5.659661167 5.758262485 5.697940036 5.7501406 5.875404916 5.666225062 5.755502853 5.724662957 5.458696811 5.429549925 5.667307894 5.671289136 5.79168153 5.432975908 5.643094588 5.47046275 5.409184777 5.672692471 5.560044151 5.532930044 5.661863539 5.659786475 5.523805056
"SLC23A2" 5.592114914 5.721209008 5.390264941 5.7286812 5.719706955 5.390933139 5.770801953 5.636015972 5.723824301 5.43057157 5.65569088 5.5808192 5.388425006 5.456499851 5.387997507 5.53167621 5.635483967 5.600872178 5.721009948 5.762000128 5.495066732 5.386478934 5.430694015 5.663989803 5.622134561 5.591552105 5.475633351 5.42008867
"UTRN" 6.652859642 6.303445809 6.393853213 6.355506749 6.516174798 6.388404309 5.987305577 6.535569198 6.371148502 6.485652023 6.392635431 6.326309136 6.374737166 5.811796916 6.380472194 6.548684412 6.053205758 6.218529811 6.497907987 6.181339291 6.234208901 6.404673617 6.412033275 6.512174202 5.659388678 6.056016993 6.211343441 6.029264598
"FAM136A" 8.143392303 7.693823239 8.172728365 8.592909009 8.569303161 8.278669935 7.890019745 8.018423861 8.353354577 8.451563915 8.231911818 8.14349623 8.197477849 7.912732181 8.128222669 8.133977754 8.381152615 8.247441085 8.186228268 8.65809579 8.014252636 8.484005336 8.851073879 8.462227188 8.068664282 8.317546405 9.172287236 8.5031427
"LOC145853" 8.714299763 8.795249687 8.635935608 8.055641076 8.603266125 8.644364813 8.245819777 9.037966181 8.795038204 8.95634622 7.312249507 8.408153862 9.122446238 8.663675007 8.067192614 8.363263491 7.844351089 7.613906342 8.584173901 8.237767848 7.428405358 8.225324864 8.096416701 7.375391345 7.450434823 7.208214607 8.007200526 8.536046785
"HPS5" 9.165310557 9.442983445 9.482122423 10.14198808 10.24510055 10.39375623 9.259902794 9.081630389 10.46123552 10.23357984 9.886715322 9.331960591 10.00097526 9.796124312 9.170808532 9.040582317 9.708518475 9.64375379 10.11908483 8.956466122 9.958364173 9.554189548 9.486052884 9.5370433 9.077528956 8.75272799 9.781523794 8.802353789
"PSMC6" 9.91914901 9.704941444 10.03081726 9.719919972 9.906642723 9.804467236 9.298172717 9.693231067 9.532052268 9.73851597 9.457361484 9.576564985 9.723674474 10.00948503 9.882065771 10.31132375 8.8437433 9.344313314 9.534661967 9.707343606 9.524410433 9.795388488 9.638740906 8.737786238 10.50305585 10.08168946 9.352412105 9.912498562
"RIOK2" 7.866713592 8.058515486 8.015317365 8.158405212 8.437167867 8.205428971 7.686148225 8.082036445 7.899373567 7.797586251 7.90727418 8.033024866 7.994428758 8.148260685 7.659453037 8.184884232 7.933566578 7.424812519 7.938112735 7.984559527 7.887397071 8.269811384 7.754850144 7.525684766 8.825882832 8.420927929 8.130119348 7.967253677
"SPAG11B" 5.636988106 5.544393771 5.704732566 5.305829141 5.719965249 5.517068117 5.594978313 5.538478177 5.648251249 5.454636313 5.240006804 5.782779297 5.642787314 6.058375292 5.675790081 5.458272529 5.633548692 5.607881391 5.541349956 5.427662117 5.551420238 5.521979254 5.692131484 5.655080721 5.4345869 5.437996683 5.424266058 5.549149705
"RNF181" 10.28649599 10.42119047 10.00828367 9.864973547 10.49118194 10.08159839 9.774611424 10.28929254 9.627138165 9.834557058 9.883640323 10.54763935 10.06443046 10.83853981 9.971780481 10.57971743 9.752073659 9.757821214 10.34113586 10.42260149 10.25879963 10.786215 9.785825784 9.963272436 10.19196052 9.719258181 9.867596678 9.548638132
"PLAC8L1" 5.739130814 5.727132701 5.706336093 5.330616692 6.176535637 5.740504857 5.79537707 5.839009678 5.74574927 5.544821216 5.645330599 6.048845529 5.581418524 5.334979518 5.698529067 5.638121555 5.361654591 5.654203003 5.84001172 5.571855657 5.706252008 5.678626879 5.857464626 5.997365334 5.911959852 5.7624897 5.647695507 5.570440344
"SCGB1A1" 5.866527652 6.035498868 6.12716282 5.715754683 6.088064575 5.821867311 5.913491163 5.947610134 6.022293468 5.509499039 5.804112021 5.59690071 6.006886527 5.853456442 5.858034661 6.010626184 5.884824812 5.678225217 5.87617322 6.03923518 5.813700811 5.808654437 5.88303591 5.807694333 5.639788497 5.678170596 5.781627052 6.074025907
"GPR1" 5.844198939 5.959100555 5.729038408 5.818193461 6.000338797 5.695601334 5.860592635 5.975189726 5.832264655 5.828347072 6.086659828 6.04649632 5.682970556 5.853524694 6.122350423 6.09045366 5.700415351 6.087399154 5.895871915 5.869543537 5.732551868 5.556656103 5.860980211 5.94108605 5.703779722 5.865930455 6.095811626 5.748239376
"C2ORF77" 6.034960675 6.21966525 5.833454752 5.731783954 6.021706835 6.080316979 5.955888392 5.817886851 5.92013875 5.769860008 6.127026714 5.951232683 5.919918589 6.155270015 5.745458096 5.921459181 6.094003886 5.965318934 5.738090307 5.882098267 5.909387109 5.911150417 5.991173797 6.027988602 5.907436438 6.101287355 6.237174242 5.726023054
"SELV" 5.801804553 5.979923196 5.684739866 5.743896098 5.610020352 5.983407474 5.994258611 5.711681695 6.043895072 5.873464658 5.766484756 5.569555631 5.626994086 5.880862162 5.836474014 6.13523554 5.795288654 5.87300971 5.74013183 5.509977011 6.08409391 6.082942383 5.77109714 5.850193287 5.679487637 5.75736701 6.007094071 5.930817382
"MRPS22" 9.495669256 9.747928013 9.081718646 9.257234454 9.899398182 9.394959303 9.498940507 9.639301784 9.291038343 9.418089112 9.516379925 9.657519017 9.679297784 9.96617674 9.395752889 9.432687193 9.377651834 9.044351153 9.79131098 9.423375865 9.375713862 9.46534145 9.87055458 9.07149646 9.751834865 8.996471967 9.265856969 9.809667724
"LOC652517" 5.785471586 5.902992164 5.576195395 5.939305847 6.073148464 5.54754515 5.874706054 5.782743194 5.904050831 5.696880808 5.687024939 6.200904372 5.679440147 5.438729112 5.805076408 5.89921714 5.512629012 5.771023776 5.842920844 5.811327468 5.795040905 5.635361816 5.902956304 5.54847507 5.506430645 5.836464426 5.895262403 5.945837976
"DCLRE1B" 5.825128311 5.682150047 5.794383985 5.705040226 5.681523294 5.564774852 5.871783151 5.96987157 5.853414507 5.420289732 5.724526424 5.489659792 5.921049369 5.600318223 5.749562917 5.671799185 5.946496387 5.953100668 5.852772524 5.860167277 5.791331165 5.627372677 5.649219769 5.893810643 5.568103604 5.778211128 5.814459301 5.942953662
"PRDM16" 5.852313127 5.813943145 5.825300777 5.652312472 5.590289834 5.840109625 5.930495325 5.791545351 5.783006013 6.095090389 5.495859935 5.917132788 5.785909794 5.714055552 5.648702311 5.630313561 5.734066503 6.087405752 5.89362463 5.683092371 5.649857283 5.987634936 5.510892335 5.901580633 5.712803758 5.946197027 5.643062014 5.748817618
"LOC730083" 5.655063386 5.57875725 5.806701736 5.856776602 5.837261414 5.884888256 5.679029605 5.701101847 5.695559903 5.764532659 5.95579391 5.790442849 5.755739519 5.474532998 5.595382664 5.692880198 5.441572641 5.848780735 5.603175384 5.773865594 5.726092575 6.174075451 5.967499844 5.535810242 5.923659095 6.045902972 6.200698509 5.824315811
"LOC730344" 5.887756945 5.852470472 6.000654563 5.715293167 5.98026047 5.883081219 5.843189776 5.815253615 5.940711371 5.692294475 6.053180316 5.939763609 5.563385945 5.644507079 6.048709216 6.107402721 6.240449965 5.936408591 5.978625375 5.958577619 5.814710861 6.028260138 5.655819321 5.774858933 5.924328188 5.833644135 6.057724845 5.929441266
"SCARF2" 7.87017362 7.463963378 8.055130426 8.304758356 7.763216064 8.260917613 7.598630646 7.872259682 7.928363182 7.845611171 8.688235608 8.438218003 7.72152867 7.521034041 8.181222193 7.990869397 8.39598953 8.491764185 7.782828671 7.946885895 8.083259615 8.039102605 8.377252319 7.75739332 8.293120091 7.590643993 8.853076029 7.429529815
"LOC644023" 5.892216519 5.745103019 5.739923888 5.701268448 5.917049371 5.804914097 5.65929143 5.748173916 5.661948587 5.708435288 5.623659876 6.085124168 5.796184141 6.158848156 5.847054565 5.871301523 5.952323292 5.840821438 5.845681967 5.792637489 5.981812718 5.792192555 5.870892923 5.831684305 5.844498363 5.656072444 5.871085779 5.636012832
"TNFSF14" 5.876096479 5.676602789 5.841203032 5.625038597 5.515174369 5.652694899 5.770338945 5.592652091 5.649840093 5.909525989 5.874481148 5.800170569 5.804262379 5.489786935 5.803886655 5.658761392 6.18683551 5.953457561 5.617137531 5.638851938 5.682746897 5.401621483 5.790687668 5.767670464 5.864049259 5.860758845 5.562592399 5.642334668
"CAPNS1" 9.940691222 10.0413447 10.51354494 10.12999821 10.46713924 10.25269795 10.20380146 10.45455497 10.22026557 10.29017431 10.71244472 10.57465297 10.41904812 10.26260736 10.38994825 10.36523001 10.37756916 10.63817412 10.57664218 10.74856943 10.95785777 10.58634178 9.93853935 10.36337895 10.47916616 9.946713957 10.39159699 9.990415563
"RPL17" 11.62376617 10.2496348 10.47496434 10.94256001 11.35470229 10.67768581 10.35941044 11.57005686 11.53260428 12.23082341 10.54133852 10.74431447 11.85249398 11.51888306 11.58534649 11.69337392 9.535235628 9.803062937 10.62582335 10.59887065 9.466424725 10.21222672 11.86182623 8.455117071 10.12713282 10.31921846 10.58625222 11.73485986
"KLK3" 5.747211012 5.850409392 5.861908016 6.065449119 5.817186127 5.660746305 5.90403711 5.838467316 5.644639879 5.688000898 5.83133266 5.898600939 5.908090247 5.920056331 5.777873828 5.838387787 6.164211955 5.659187723 6.1479711 5.727210254 5.757470439 5.637396856 6.17608451 5.962315436 5.728665032 5.669850428 6.105931093 5.697341009
"TNFAIP1" 7.865473677 7.983025022 8.17250201 8.157119972 7.94264109 8.453453475 7.840716805 7.902973702 8.39254303 8.081329174 8.062088721 7.640413363 7.445011582 7.965146366 8.059510817 7.849216575 7.796852241 8.373757539 8.126167556 7.821342629 8.103176813 8.097734865 8.429419611 7.240673631 7.929774083 8.532558734 8.398554097 8.128940972
"BCKDHB" 7.592280131 6.444914043 7.110469309 7.179621614 7.37524697 6.627101387 6.545498511 7.263028044 7.355673166 7.833820906 6.913269689 7.154359078 7.043787316 7.2372885 6.453764488 7.387351227 6.394466187 6.354142133 7.188490307 6.420925156 6.934677739 7.016262317 6.93427971 6.188685284 6.713924422 6.770281085 7.04378453 6.767401378
"XKR6" 5.842114507 5.609782138 5.810904401 5.962870556 5.799631606 5.57622954 5.61984596 5.919480923 5.65758675 5.81320965 5.967572645 5.976108742 5.493422487 5.204865743 5.524111809 5.547279064 5.60516403 5.510813715 5.652199216 5.951904482 5.755938906 5.606692275 5.835961037 5.913662104 5.776939978 5.822913704 5.599041279 6.003559614
"OR5R1" 5.600706146 5.880115448 5.676005288 5.816956844 5.874626108 5.857928902 5.720539852 5.702211405 5.687778489 5.581243668 5.744933104 5.474038895 5.617923971 5.294210452 5.794014903 5.819155539 5.735257958 5.565279419 5.642310775 5.691450173 5.903048592 5.780784615 5.64699841 5.512500318 5.670652906 5.767949391 5.691080654 5.546274462
"LOC645033" 5.881846403 5.672081825 5.862970048 5.762947721 5.644031654 5.856448853 5.873427709 5.939055416 5.892863676 5.806987094 6.123666255 5.855021705 5.924995069 5.943284609 5.740083489 5.80369636 5.776035359 5.708547707 5.99106809 5.987382827 5.830451401 6.08674104 5.812130637 5.983099482 5.99988888 5.84551987 6.237100356 5.845656644
"DSG3" 5.901124188 5.906548337 5.942487099 5.584820604 5.934687774 5.940906433 5.922734075 5.634277007 5.792746995 6.056389718 5.790795708 5.896952088 5.840956157 5.806558775 5.53434794 5.897253776 5.617758962 5.663402658 5.76519113 5.863740494 5.705215941 5.831168464 5.844869332 5.858935998 5.825952486 5.876485449 5.6852296 5.760161067
"TSPAN3" 8.447517592 9.159463772 9.661684044 9.267227981 9.395829 8.981652745 8.326728895 9.613661756 8.869613044 9.390029086 9.53764175 9.320009904 9.258376362 9.609831868 9.679467409 9.099854602 7.945843852 8.872480871 8.660955997 9.260664842 9.253698377 9.883143221 9.337851724 7.516508094 9.992637663 9.7958668 10.00530028 10.16399689
"RNASE9" 5.555825366 5.449428812 5.755730383 5.640512289 5.705999294 5.750044273 5.730469878 5.660222408 5.697436106 5.810560708 5.369949256 5.770128314 5.640179256 5.791821057 5.699049939 5.617561063 5.771103884 5.64404768 5.732594703 5.792610168 5.486780159 5.750882406 5.606218366 5.739692664 6.089259337 5.636871272 5.924951306 5.943489078
"LOC642660" 5.930564292 6.020204727 5.95070178 6.036693922 5.918217922 6.137876559 5.980495949 6.04284751 6.023044629 5.855130272 6.048295656 5.895538064 5.991291376 6.134680674 5.858487099 6.139727049 5.642758357 5.849874909 6.054251117 5.830411514 5.933352582 6.0301925 5.891964733 6.044711606 5.929163945 5.945976415 5.858283843 6.009775563
"TRIM27" 6.941169128 6.757569614 7.198501112 7.225104128 7.979104261 7.181224294 6.27972722 7.048872832 7.368965958 7.529444622 6.842914355 7.139233252 7.028351143 7.209639853 7.00348942 6.761635707 6.999655988 6.593099843 7.37918431 7.159948556 6.822357668 6.806109642 6.554057097 6.477720112 7.810976458 7.012616102 6.977313082 7.473248227
"C1ORF124" 6.445999428 7.055413576 6.744545972 6.794478125 6.933368135 6.808658196 6.426984057 6.855098793 6.669183791 6.925640293 6.905902322 6.632795998 7.069449666 7.460070136 7.19517953 7.031759868 6.758298852 6.69210353 6.633282479 6.684523161 6.770860448 7.512978258 6.570546403 6.620564564 7.291466556 6.724196576 7.141493627 6.878056186
"EIF4B" 11.77843583 11.1128039 11.74897558 12.20429462 12.56825175 12.61108713 12.23485628 12.33995475 12.45169334 12.60799658 11.99162981 11.87512113 12.60513882 11.57455553 12.44702157 11.4971717 11.92078166 12.12260854 12.3397149 12.1858331 12.15093953 11.61882009 12.17844239 11.5037649 11.76930508 12.02237559 12.18105845 12.70204263
"FLJ25404" 6.37773994 8.290234917 6.178050987 6.271333014 6.122593689 8.087563266 8.532840471 5.77037854 5.976149887 6.069802925 5.727323975 6.239155297 6.317461475 6.311098387 6.098003531 6.060440943 6.223881008 8.130349871 5.914026438 6.113556458 6.135139274 5.881528309 6.083482992 6.047798311 5.908828445 6.108086614 5.974917272 6.11863592
"IFT81" 6.484264464 6.397553077 6.48474844 6.591813323 7.715155 6.511614871 6.481373843 6.312385124 6.376360056 6.036770421 6.29316371 6.022411567 6.019351821 7.669919337 6.386419289 6.382525179 6.697142223 7.012500456 6.31361671 6.904612482 6.792132924 7.433987614 6.978311044 6.287660147 6.775591901 6.051853127 6.985342667 6.487913492
"ASAH1" 6.540507967 6.009957124 6.019168021 6.068867623 6.260363311 5.908017454 6.004302613 6.112948316 5.865701835 6.07696496 6.142030148 5.990638022 6.369745114 6.180012375 6.245043515 6.202066077 6.032177347 6.028204668 6.266327338 6.020210757 6.12636875 6.033156993 6.051541126 6.056464688 6.452862397 6.071471482 6.070408145 6.097019718
"LOC645651" 6.074771498 5.692471876 5.509593628 5.955878231 6.060908801 5.896512636 5.662366409 5.804540533 5.71819205 5.671509898 5.836216475 5.684078596 5.677965445 5.915032189 5.573927561 5.983769163 6.199531357 5.548544225 5.672199622 5.449845296 5.919010946 5.422434543 5.831385359 5.622525367 5.831158367 6.009837551 5.905866029 5.985887107
"DMRTA1" 5.71206024 5.671637756 5.696983582 5.829423423 5.81973135 5.719308968 5.921534043 5.612264512 5.592048253 5.164798347 5.789193876 5.593118659 5.926678048 5.461597365 5.675600647 5.576901839 5.672339656 5.705268058 5.663739751 5.637503061 5.833605944 6.003090228 5.720153386 5.771386362 5.776895164 5.576386515 5.835952177 5.915028981
"FLCN" 6.023145627 6.015184326 6.334296599 6.437575802 6.321672435 5.986984224 5.970703594 5.820949744 5.943364836 5.905782108 6.139353759 6.149329919 5.608089721 6.074215951 5.974844596 6.574187653 6.364278304 6.169912353 6.127253585 6.225729816 5.929637498 6.507182871 5.977143697 6.058904463 6.178816534 6.231313972 5.990634983 6.112484418
"ASB6" 5.595770804 5.84141781 5.638610088 5.661338429 5.542996229 5.756390391 5.61520425 5.6904963 5.748510812 5.719086257 5.718846304 5.532242154 5.808975317 5.644289774 5.460120066 5.125619409 5.684924011 5.480749976 5.535793931 5.693698355 5.545211389 5.540768288 6.02277877 5.384872478 5.342208382 5.640420029 5.355182779 5.68781409
"ING1" 5.955012568 5.976100179 5.864264227 5.863354862 6.283756625 5.921677004 5.978701568 5.780379335 5.836726977 5.829078145 5.881593231 6.152812643 5.813211139 5.793029861 5.86313779 5.990274408 5.676069148 5.870418589 5.654133058 5.873130234 5.811764962 5.749851843 6.029698717 5.815921204 5.900320385 6.221898442 5.884572499 5.958527337
"ZMYND12" 7.446867022 6.960076315 7.568029947 7.461286017 7.518627172 6.553467682 7.059061529 7.271111318 7.543289022 7.560332499 7.273818689 7.357172267 7.239897881 7.751090115 6.98105271 7.874862396 7.202065995 6.643593163 7.402897308 6.94289279 7.333793566 6.411840037 7.130706834 7.263480782 6.637508762 7.430206488 6.829081378 7.597491476
"SIGLEC10" 5.82816819 5.918117929 6.061829582 5.896891431 5.904311171 5.477721931 5.750218915 5.76314008 5.665105033 5.39256792 6.21512659 6.494431007 6.084393313 5.814624515 5.517516063 6.848477295 6.166853823 6.104679837 5.646044786 6.80668457 6.202076626 5.814725936 5.87391141 5.906377982 6.383568311 7.714901096 5.913038745 5.817153778
"INTS6" 8.002414766 7.697065309 8.08812034 8.493535887 7.650717261 8.702024454 8.367529792 8.073190836 7.935007669 7.755715336 8.578298146 8.463600602 8.183402792 7.594671475 7.166166593 7.589767968 8.974974675 8.345219349 8.018315987 8.243312538 8.407206053 7.768349147 7.575904923 9.104300994 7.50000401 8.373449494 8.250666167 8.144614738
"ARPC3" 11.01682568 11.10301218 11.09069516 10.77523071 11.13819906 10.86402332 10.00205903 11.18565302 10.65247456 11.0869614 11.12055093 11.33037959 11.00281696 11.69073629 11.08567687 12.01179835 10.22121025 10.39620584 10.83293899 11.05016206 10.76614552 10.90463612 10.96962872 9.563557998 11.23654793 11.46440859 11.35846884 11.14938533
"KIAA0427" 6.438336137 6.908279456 6.812761068 7.272086394 6.369777946 6.47767069 7.855341127 7.024923453 6.605291202 7.013577944 6.78248279 6.647323793 6.858712431 6.262569575 6.957242157 6.652408589 7.124943938 7.466880586 7.235160983 7.085081241 7.142225199 7.058673811 6.5697338 7.571905425 6.415706252 6.554810249 6.755744551 6.531603877
"UGT3A2" 5.749143467 5.719318435 5.481654099 5.82951598 8.081957028 6.016880282 5.648382265 5.759339792 5.637110509 5.758089982 5.708161111 5.768762951 5.546223332 5.722797445 6.034936265 5.273616568 5.599220865 5.871028001 5.706146651 5.559628459 5.632109628 5.731803507 6.000374673 5.812786623 5.863843977 5.625245274 5.41338801 5.69108564
"C6ORF59" 5.628132581 5.624369041 5.879149297 5.719329467 5.704571636 5.63429893 5.796502646 5.743602144 5.877158055 5.521495594 5.563262339 6.082769688 5.693260408 5.2418681 5.566037285 5.456347385 5.636350971 5.633768071 5.665209471 5.403300479 5.639561036 5.236222791 5.604070617 5.59425413 5.534289306 5.509201932 5.570448219 5.81050703
"SERPINE2" 11.66456436 11.72874232 13.36714073 13.06865781 12.37173716 12.65996419 11.71182813 11.45080316 12.24372267 12.59362246 13.14869889 12.4385337 12.42423062 12.66855294 11.08955265 11.90640797 13.07224055 13.22382971 11.87511194 13.04003413 12.97894449 12.505892 10.82690198 12.83317097 12.83678726 12.29900517 12.30585615 12.45989237
"LOC727987" 6.000024466 6.528383906 6.115709449 6.321838955 6.325793377 6.14971586 5.962085586 6.432135005 6.056186913 5.991257793 6.640728831 6.708153742 6.690981168 6.538690649 5.798856188 6.35054693 6.35904461 6.110599472 6.36316264 6.416512363 6.570950181 6.363835221 6.220850296 6.087953111 5.986349424 6.110162898 6.121227477 6.276727551
"KLHL18" 6.061787567 6.111013384 5.91415555 6.188515279 6.401549471 6.14712658 6.379535005 6.209252047 6.160015614 6.442151378 6.039914083 5.871621181 6.275314293 6.204540984 6.079511484 5.99703323 6.199877214 6.415950284 6.581574657 6.135054122 6.235106165 5.958322592 6.057295816 6.143409379 6.178850024 6.082219362 5.900708832 6.121958604
"RET" 5.921908577 5.883853878 5.828139005 5.861321217 5.522641466 5.979540769 5.792649712 5.77126636 5.856660352 5.592812538 5.976006549 6.098888492 6.001243015 5.798990272 5.622441387 5.800443843 5.759365168 5.735788198 5.67552092 5.462268476 5.56122492 5.700875646 5.953324727 5.720041998 6.011125486 5.957452597 6.143269133 5.914217349
"TSHZ2" 5.810371655 5.918850235 5.999918063 5.785095452 5.958378504 5.98941501 5.980834784 6.071306125 5.722750165 5.801485863 5.852714833 6.150638563 5.959687681 5.781438604 5.826849859 6.333854243 5.781000644 5.85624422 6.165247903 5.949872824 5.662642228 5.832364285 5.923471577 6.344883315 5.876852145 6.331703697 5.957940161 5.824522084
"ARRDC2" 6.738832109 7.001363493 6.727947525 7.079483169 6.61201556 6.413951477 6.896877502 6.980985693 7.417369301 7.021512613 6.798436551 6.89238823 6.960914 6.613678537 7.152531122 6.943832351 7.192614013 6.865955467 7.056950118 7.452644709 7.042582189 6.606746164 7.436578174 7.527095544 6.561317494 6.442770219 6.790332319 6.384382602
"GSTA2" 7.573270455 6.517860289 5.959260357 6.398287382 7.164769931 7.728360612 6.079314186 6.011775979 8.028890995 8.352860633 5.775416061 6.04953284 6.037148873 9.073293028 6.017460268 5.887981345 5.885297641 5.926570374 7.79119486 5.740046475 6.836879125 6.275940161 5.75789334 5.727719401 5.992522431 6.134347911 6.819731813 5.935407724
"DSP" 5.704202915 7.344401757 6.843909741 7.498056803 6.435336703 7.269716955 6.185757766 5.877019304 7.158584129 6.957623692 6.162841552 6.139726317 6.921332493 7.495105529 6.675897769 5.795508007 6.840915748 7.384504976 6.319720397 6.236903189 6.269212532 6.791478769 5.929204604 6.667118991 6.727387939 6.947970409 7.70804024 6.204617064
"PRKRIR" 9.727268136 9.12840981 8.63520926 8.542692192 8.480165181 8.89097207 9.43089763 9.717709073 9.51634043 9.498441214 8.600161887 8.865400951 9.496723858 9.155558004 9.586725549 8.989807602 8.753555941 8.570167264 8.810681527 8.642120955 8.685612943 8.602266582 9.046676799 8.375620743 8.495241162 9.319298357 9.190422193 9.43902402
"LOC641958" 5.783008912 5.726384871 5.845913837 5.791586789 5.441475757 5.720065459 5.7652095 5.818303506 5.915934785 5.876763696 5.755873366 5.76511639 5.589500201 5.868250581 5.647282593 5.893976389 5.698708317 5.626997407 6.095615722 5.943055496 5.687590053 5.112174465 5.908580102 5.902844369 6.115285227 5.730931642 5.98411137 5.810299915
"GPATCH1" 6.028288903 5.910220354 5.879202683 6.02925376 5.785488019 5.889662965 5.870869564 5.779287247 5.975071387 5.581489709 5.87589315 5.830600721 5.688369945 5.960056937 6.118317248 5.728121308 5.914599685 6.195958803 5.74255231 5.894897272 5.96231335 5.510801634 5.752825261 6.198607131 5.97573247 5.754821806 6.065039709 6.042724068
"DVL1" 5.834161159 5.477405165 5.954882275 5.784508952 5.95384322 5.754259426 5.636060545 5.931255475 5.730176977 5.54462945 5.753894255 5.667526258 5.649709231 5.765101784 5.961941282 5.704263042 5.811441414 5.697528703 5.824417005 5.727977221 5.627738596 5.835698108 5.863512006 5.804272149 5.719865199 5.744022258 5.913169015 5.808695852
"METTL3" 7.955463096 7.947160766 8.023832146 8.294241444 8.277305404 7.817601036 8.046815334 8.268999561 7.807323501 7.725351577 8.010716315 8.657986885 8.041635416 8.348674097 8.124187892 8.016880465 7.896473652 7.670635731 7.923878147 7.978322064 8.173745046 7.595292712 8.694022819 7.538603845 8.284578057 8.082231685 7.481494371 7.767246493
"UPK1A" 5.842290984 5.953644209 5.572361226 6.011029833 5.68049856 5.796841062 5.928970571 6.170748641 5.974328526 6.027464274 5.687235721 6.102954578 5.649137704 5.488740442 5.851008039 5.949588182 5.895335339 5.643071838 6.10868487 5.566622253 5.729103542 5.42939169 5.745732467 5.735315012 5.886774681 5.807802387 5.670263598 6.136067247
"FANCI" 5.839493717 5.708916373 6.000058282 5.791033354 5.804970364 5.496909835 5.852649329 5.896133777 5.872024416 5.795186066 5.531379718 6.341549671 5.728114336 5.726630891 5.716462735 5.369983671 5.946314256 5.608940217 5.871542063 5.741855385 5.747530989 6.058465763 5.954896825 6.047193582 5.979963551 6.30446883 6.678327098 6.635934129
"ZNF804A" 5.759975985 6.070106584 5.96208449 5.890340568 5.973865407 6.013532042 5.977733914 5.728649697 5.83624558 5.674607671 6.052807916 5.577584546 6.001237194 5.758629744 5.657070371 5.343774408 5.677577637 6.17191007 5.856005969 5.728718765 5.863518331 5.855457395 5.813329126 5.928003805 6.027742034 6.052817282 6.037934804 5.891029443
"AK2" 6.088425184 5.749150861 6.517019456 6.264578721 6.420475972 5.814145925 6.370671799 5.851642613 6.429821453 6.656813224 6.092193113 5.734372613 6.55894282 6.500275203 6.248161014 6.536830779 6.07740692 6.175214181 6.79164049 6.003028053 6.21960304 5.931399569 6.549014474 6.91246243 6.058768145 6.537024184 5.614190902 6.618028473
"MPDU1" 7.540774864 7.530148028 7.942558127 8.817396249 8.383394459 8.740045496 7.701542213 8.126562986 7.688933285 7.741086243 8.137756704 8.499066704 7.502414742 8.121442837 7.910866788 8.455376697 8.666084831 8.591571958 8.31404468 8.887077602 8.336391854 8.606260012 8.00572762 8.421104704 8.761609891 8.827024206 8.025527927 7.778495
"SC65" 7.447407383 7.211203788 7.561558516 7.767160985 7.680105455 7.488035791 7.260809048 7.644586456 7.584877694 7.572275737 7.201184294 7.347043615 6.924996966 7.585103952 7.381635814 7.354823154 7.618698454 7.546251514 7.458613977 8.05419903 7.173461019 7.752041868 7.944480701 7.576010777 6.96186737 6.772654778 6.951218559 7.232235228
"DGKD" 5.772092496 5.589981893 5.457164733 5.771564286 5.592960981 5.551204354 5.895409239 5.598286429 5.549542165 5.822266708 5.899101883 5.73540747 5.647264195 5.73063027 5.698942347 5.335622338 5.627443048 5.567892672 5.760791701 5.821328924 5.67069494 5.852962471 5.647527815 5.619537059 5.548572097 5.583123119 5.706135008 5.450942456
"SARS2" 8.918545814 8.529715951 9.391738552 9.439841896 9.602584201 9.60449758 9.175192196 9.171449301 9.516528135 9.680811352 9.325192992 9.768743771 9.592344986 8.708149195 9.224834037 8.968034606 9.922104902 9.248830082 9.196737112 9.579269362 9.558783734 8.606385318 8.6622675 9.381834147 8.921408363 8.349255908 9.151719477 9.336116842
"CDR1" 5.585873966 5.461576039 5.778436607 5.45785712 5.641507374 5.486039061 5.943624459 5.681341851 5.704209538 5.472775263 5.363955269 5.618705329 5.310636903 5.47717925 5.226618598 5.784474831 5.480176957 5.585481936 5.625894125 5.906604344 5.384194342 5.264929569 5.770301025 5.930351523 5.46940911 5.499477791 5.623368051 5.41689275
"LOC647974" 5.666183331 5.895748098 5.554767336 5.885876133 5.648118711 5.652475442 5.646423646 5.929988463 5.82490888 5.802218575 5.281534203 5.755490387 5.652613497 5.68283891 5.769636985 5.745197936 5.536307157 5.614347546 5.663570208 5.917058626 5.700500705 5.099292238 5.626980707 6.020887854 5.838017253 5.809100364 6.025567437 5.773330755
"ABHD5" 5.921593673 6.158688244 6.348718158 5.932183596 6.362676483 5.852350479 5.975944991 6.312214823 6.278904756 6.429883684 6.237694671 5.948502078 6.451744173 6.537098737 6.238007051 5.934603505 5.851718628 6.088713438 6.156927569 6.239245726 5.89563729 6.236224295 5.957330044 6.11002417 6.893686034 6.284374583 6.149784257 6.44667115
"LOC642989" 11.23396423 9.674385548 9.35340413 9.644503129 10.56951101 10.15949718 10.6207146 11.56493611 10.59543105 11.13280804 9.75881522 10.5774538 11.08713838 9.552275257 11.06613532 10.51646817 9.456103974 9.078238114 9.96581941 10.0386996 9.892523936 9.881230009 11.46842258 8.966878093 10.88202872 10.29995085 11.24533844 11.81256626
"PRLHR" 5.629485461 5.337849157 5.845708746 6.027622019 5.731837779 5.725291596 5.78295438 5.491042255 5.588571855 5.239031783 5.537952581 5.389002307 5.61916387 5.745204718 5.483089349 5.554937211 5.719861561 5.614911327 5.593452389 5.694425164 5.662468758 5.556823462 5.769715426 5.491043365 5.697688408 5.474686686 5.493635771 5.466558432
"OR2M7" 5.708549918 5.432036696 5.605470792 5.716124495 5.818179998 5.75798511 5.824535086 5.761980562 5.576691873 5.716828343 5.684634462 5.9594746 5.752989979 5.848676992 5.847160119 5.717982127 5.700896316 5.458717666 5.520604124 5.716203279 5.747231622 5.487878814 5.696325569 5.797200722 5.473590257 5.632113656 5.344685716 5.339714313
"CNNM4" 5.926831614 5.994291224 6.315644551 6.161276165 5.996593237 6.040457825 5.973536724 6.074042687 6.162585343 5.815332689 5.984964989 5.810708371 5.636101649 5.906279344 5.911334759 5.911415675 5.883034508 6.09652021 6.177481802 6.204392677 5.97334551 5.827815462 5.905660746 5.868387085 5.950567594 5.98242067 6.31851507 5.919066847
"BCL2L15" 5.873160591 5.61108897 5.602001992 5.779848738 5.726780393 5.519953446 5.706841938 5.620359003 5.729948098 5.366053383 5.376061549 5.625821096 5.549315158 5.502955422 5.767324389 5.128445253 5.557658439 5.799484854 5.684176986 5.661055709 5.604070031 5.488809473 5.511504524 5.633370648 5.298863051 5.681879607 5.520951176 5.732290736
"RFC2" 6.214088935 6.240632158 6.626548488 6.150591238 6.388350604 5.967347553 6.01822188 6.225792066 6.195560924 6.083842944 6.450899891 6.637281014 5.920611312 6.803579532 6.267114972 6.918797858 6.040842004 5.977547481 6.248107658 6.214249605 6.028790988 6.963506008 6.52091144 5.965406859 6.916033603 6.34262032 6.895622101 6.308337585
"RPF1" 7.441301133 6.685545064 7.28117045 7.041457922 7.44881937 6.797882 7.27830303 7.717410608 7.486906255 7.193201205 6.981639787 7.749004483 7.599866296 7.534111206 7.180487497 7.750508397 7.198070501 6.886266665 7.451800553 7.73154327 7.541584172 7.564072254 7.955549443 7.271531723 7.69731255 7.817586864 7.363859961 7.956971745
"SNAI2" 8.756376607 8.842904311 8.462942406 9.334928958 8.790311716 7.152448155 7.919364283 8.542781413 9.443464191 9.735875769 7.956847556 8.596596443 9.78987753 9.278514723 9.031416212 8.643088914 7.857820933 7.657993759 8.837171754 8.942754848 7.344065587 7.776165062 8.943768854 7.687056759 9.448225966 7.551445744 8.645174159 8.2359886
"MRPS21" 11.53236063 11.83530762 10.80772143 11.33554171 11.53477564 11.12796054 11.05006838 11.40791358 10.7054723 10.89521522 11.4291684 11.49838618 11.35354201 11.48917082 11.44879238 11.78959181 11.26480906 10.99373528 11.09530977 11.72846449 11.44468278 12.12445126 11.87985991 10.79677558 12.28350292 11.01410619 11.53468067 11.36613787
"ANKRD34B" 5.727147187 5.352594177 5.516985956 5.63872876 5.727273392 5.459068923 5.591801969 5.471069282 5.637738748 5.155772458 5.338847847 5.709532687 5.412052812 5.451237407 5.204451141 5.524904731 5.619635747 5.343192723 5.466411491 5.298868211 5.570478256 5.509540914 5.529782605 5.797506074 5.711361076 5.851283033 5.476472233 5.535857164
"LOC643502" 5.925723413 6.011253602 6.054096762 6.236684479 6.130499395 5.908591083 5.795391346 5.957464405 5.943230525 5.63119498 5.716995726 5.68986558 5.926385281 5.824639807 5.355008894 5.768134848 5.891874868 5.934261275 5.798857593 5.872362496 5.696646406 5.948471209 5.903084955 5.920042909 5.737913631 5.696705696 5.845758798 5.994926234
"METTL10" 6.426291989 6.130410203 6.323250234 6.023925145 6.208385496 6.237080361 6.056749935 6.092203639 6.260018214 6.447796037 6.014223949 5.91754003 5.953514659 6.409119778 6.567390331 6.449719138 6.303492711 6.013452338 6.069936571 6.425667748 6.033404736 6.368697164 6.214862937 6.200720744 6.258739292 6.12498143 6.717080218 6.099813343
"ZNF780A" 5.783153638 5.593357354 6.011154224 5.628447446 5.61244962 5.805541631 5.669135813 5.762478261 5.683065107 5.874865646 5.745416148 5.563024828 5.522560395 5.695631971 5.521632119 5.816668273 5.539018122 5.725927926 5.577722019 5.718466106 5.466137099 5.601084305 5.718796052 5.558626895 5.557076972 5.812429919 5.673269838 5.555349434
"LOC643356" 6.047248566 5.842981506 5.796139651 5.922998292 5.81090765 5.773657333 5.726592569 6.02606688 5.626550503 5.720749623 5.836077365 5.769485691 5.71626742 5.911301337 5.869191843 5.724414391 6.099442792 5.767912822 5.840422094 5.858656239 5.837215971 6.025640159 5.953081347 5.788560414 5.713206493 5.667081319 5.940992151 5.702030005
"3-Mar" 6.803509764 7.102068587 6.33661443 5.889511168 6.123919009 6.820720867 7.604622046 6.372194481 5.811589252 6.436569849 6.061022063 6.495837 6.590668956 6.540936954 6.187290307 6.538312318 6.489807084 6.750151884 6.211250086 6.525361853 6.463355815 6.729172171 6.731451801 6.261568537 6.200045388 6.214149845 6.610748627 7.232511159
"SF3A1" 6.092683776 5.859484612 5.842248681 5.910995276 5.761392518 5.792900796 5.871765444 5.781416107 5.807259255 5.894618167 5.768729236 5.935780781 5.737697927 5.636311046 5.84393883 5.439131157 5.901361004 5.83455956 5.995759605 5.584197332 5.749856835 6.12848889 5.886935557 5.729226024 5.631034518 5.611260809 5.489579018 5.733467242
"LOC728919" 5.985384931 5.982081262 6.026554182 5.884968254 5.977172963 5.864263867 6.025888268 5.957418442 6.265068402 6.236919932 6.044529684 5.803431799 6.060462349 6.387069412 6.240487051 6.128824802 6.02719726 6.023643123 6.154106112 6.030184149 6.026282192 6.576944328 5.759920849 5.875386306 6.256765635 6.05886288 6.110546636 5.94119881
"CAPG" 5.871115569 6.393483098 6.059741415 5.902553015 5.812313835 6.153271298 5.95195889 5.965499033 5.89396586 5.882766421 6.61147463 6.275518085 6.267068662 6.749490549 6.158174023 5.863786081 6.182567673 6.501523211 6.167255481 6.077577959 5.923119266 6.222353253 5.936599146 6.398837122 5.82863411 6.57689248 6.116979573 5.797912519
"COPS2" 6.369814912 6.034514611 6.070855666 6.071199235 6.014012179 6.277332698 6.088452146 6.100847099 5.958477126 6.246749645 6.257070939 6.320536034 6.262966713 6.335050585 6.54465259 6.367669518 5.999631725 6.206811769 5.915257836 6.250389188 6.408505695 6.288536691 6.113573995 6.030908642 7.101769279 6.854736067 7.010271834 7.350586565
"TAF1A" 5.621304325 5.566492684 5.641709301 5.575612517 5.785168641 5.517226269 5.637092666 5.832917176 5.757883334 5.82898368 5.862510571 5.680684968 5.511422979 5.849458358 5.7872254 5.917956906 5.695410994 5.50842751 5.673429817 5.565128296 5.625882917 5.551822533 5.924924121 5.819992746 5.933086574 5.777085441 5.802769086 5.836199411
"GSC" 5.934535866 5.993244211 5.966000137 6.056639379 5.956239733 5.975920294 6.042210846 6.029084254 6.102121601 6.531088647 5.959119129 6.285933946 5.931684242 6.112454675 5.844257737 6.226399051 5.986182013 6.024580461 6.285863666 6.121313709 6.03132479 6.064138992 5.962446185 5.811248295 6.063708232 6.013682339 6.363742693 6.142174619
"HRASLS" 7.898286557 6.522447013 6.359879099 5.924823645 7.330966505 6.288243156 7.508888158 8.348423684 8.227359184 8.284691023 6.370188388 6.55958238 7.635332566 6.991969285 7.702046885 6.320981837 6.026042952 6.216100951 6.273563009 6.033593121 6.148670356 5.942373477 6.896372702 6.081808991 7.124641794 6.10955859 6.125737361 7.997644081
"ANP32C" 6.025854798 6.147185456 6.048364299 5.909201257 6.041386286 6.003057049 5.982790506 5.926567872 6.013374492 5.917504215 5.890907303 6.350825621 6.353811839 5.894330152 6.19276524 6.281830544 5.89621545 5.99370702 6.051613842 6.487619935 5.983616483 6.283416467 6.149850118 6.182367249 6.454465218 6.304269508 6.459093208 6.276393122
"TMEM159" 8.430733148 7.871580844 7.886379832 7.834290763 7.640118627 7.576289356 7.783388432 8.076791999 7.874872915 7.728644628 7.162169887 7.851211994 7.642193927 7.66978627 7.954405154 7.900628881 7.689178554 7.459045756 7.786403269 7.831649893 7.851304576 7.432074716 7.829610492 7.680587728 7.332540737 6.866615417 7.269104374 7.219635452
"CHST11" 5.930397217 5.853184596 5.803478958 5.922478385 6.099779246 5.930134 5.728090496 5.814827711 6.031367907 5.934298065 6.351640221 6.516499807 6.088354165 5.860543591 5.961093135 5.768974488 5.959106981 5.90146824 6.267077503 5.972327693 5.810409589 5.941783026 6.158935735 5.938054548 6.061927435 6.048545568 5.843630661 5.759513925
"ATP2A2" 7.688666365 8.424916013 8.605743704 8.95889307 8.760216411 8.390502887 7.759177063 7.809254539 8.197095587 8.001690285 8.208093646 8.120648994 8.122494101 7.613477464 7.963525661 8.436142116 8.053805212 8.469540195 8.563541822 9.013207258 8.559706072 8.619550449 8.060072544 7.245109193 8.052779556 8.027215659 8.240264093 8.150051638
"MYL1" 6.019089732 6.025568903 6.140984849 5.897559786 5.966923662 5.865288882 5.955921564 5.963993171 5.806507704 5.563677987 6.286454354 5.866950097 6.334455492 6.309777921 6.218740322 6.080519197 6.060905827 5.84612101 5.987962013 6.127972232 5.964416873 5.999429029 5.975285801 5.927263276 6.027351513 6.091903743 5.888493816 5.976710907
"ROR1" 5.989705934 6.000355395 6.13862669 6.425565528 5.972552824 6.026929229 5.862330999 5.814338851 5.79891917 6.38395336 5.512576412 5.828641473 6.141848438 5.815046841 6.113816602 5.761256211 5.916239827 5.97740046 6.378537394 5.970610035 5.804987185 6.224400553 6.014409069 6.083177578 6.362761648 5.837949249 5.880510032 6.222125398
"DEFB131" 5.795549736 5.651224077 5.789951114 5.904682037 5.847290814 5.848691551 5.726295524 5.791756239 5.704250848 5.682398259 5.92985073 5.863338778 5.771865309 5.982748346 5.89591154 5.826184443 5.714781906 5.635381405 5.838896314 5.76157075 5.971388667 5.841080296 5.737223729 5.961314713 5.848931256 5.869851083 6.097845344 5.778178449
"FBXW7" 5.932742205 6.109152725 6.18400346 6.12817521 5.8163284 6.153861935 5.873754545 6.063195961 6.100412389 6.253786182 6.272603721 6.021468355 6.420572222 6.003158275 5.951575048 6.118582342 5.910295218 6.379970981 6.019537431 6.024250743 6.374053166 6.092061317 5.930434613 5.886664862 5.899150895 5.997174121 5.813637303 6.055669831
"LOC649858" 5.847336138 5.877835657 5.671814246 5.914044284 5.797120419 5.865242999 5.790184607 5.777870136 5.805438368 6.083553669 5.848018089 6.059684309 5.875899215 5.69485211 5.519105056 5.485003761 5.773903634 5.737782565 5.542468179 5.892733424 5.969498005 5.814148443 5.716148014 5.695078304 5.659829294 5.91294244 5.908776017 5.946692891
"NUCB2" 7.420758219 7.43016356 7.667579172 7.254419248 6.572605177 7.230514652 7.306838731 7.591530845 7.053828401 6.906009012 7.196621625 7.645461516 7.036853339 6.987314821 7.292990268 7.294643 7.408428103 7.157031637 7.196437276 7.418271125 7.810992969 8.136382821 6.956264959 7.891982809 7.603461903 9.249134563 8.512472703 8.040367642
"GTF2E1" 6.324644941 6.474469687 6.192371598 6.244899839 7.126589062 6.356657144 6.573386889 6.900185491 6.635376191 6.641194564 6.682436117 6.276310212 6.755230077 6.906046916 6.777255755 6.473350637 6.281837544 6.350363734 7.030791857 6.459971543 6.223594583 6.505427608 6.498105927 5.972652343 6.969742153 6.858357407 6.676124138 6.859640908
"TRNT1" 6.834685084 6.956812667 7.008910843 6.573744648 7.027152041 6.250293875 6.378062207 7.271538795 6.856357091 7.067869602 7.157800351 7.047259253 7.121930389 6.600156294 6.577474212 6.738426801 6.522481805 6.594139065 6.81363677 6.704132982 6.805815014 6.755939152 7.381350449 6.079727595 7.067895326 6.677705965 6.812532174 7.290118818
"ELL2" 6.333062048 6.322317384 6.046989608 6.071544344 6.488693903 6.647081434 6.077986035 6.029366296 6.500539646 6.697040421 6.34227092 6.383976328 6.309912621 6.651990491 6.557715425 6.331568515 6.144380584 6.155780693 6.286686836 5.814638111 6.395558244 5.925020254 6.028560106 5.920287501 6.244323689 8.904934555 6.507471907 6.619232571
"RPE" 5.645739478 5.600924524 5.792061853 5.789096899 5.229888017 5.511712984 5.711750861 5.517207762 5.752216375 5.32172536 5.649716543 5.59291646 5.415871768 5.517114648 5.344636185 5.230340093 5.56198794 5.466802549 5.576675381 5.460203536 5.599469105 5.873932217 5.834152606 5.548108247 5.450993461 5.692098419 5.594787628 5.543308212
"ADCY7" 6.201989803 6.623887407 6.489986213 6.324159275 6.518219046 6.276418807 6.044544189 6.302639427 6.327331696 6.385397111 6.372071229 6.088488617 6.347338454 6.443859052 6.514113396 6.740273726 6.444690944 6.14584987 5.970865171 6.276687878 6.66725386 6.63794639 6.222005847 6.220113773 6.309405791 7.252255265 6.586549022 6.287407841
"DKFZP434N035" 5.772657614 6.05405965 5.848307467 5.889859047 5.519447464 5.862185635 5.610347594 5.701130769 5.757219368 5.816619204 5.723611421 5.842386775 5.743927398 5.396307117 5.668449228 6.163235085 5.866051341 5.960484656 5.694296617 5.94927586 5.582584598 5.727453357 5.841946992 6.003625021 6.097191847 5.761835713 5.668666998 5.740223896
"ZHX1" 6.046895461 5.925396779 6.118267751 6.232260289 6.058503213 5.949548355 5.931674125 5.697444598 5.891230483 5.972545183 5.832755276 6.043011635 5.919663792 5.972267197 6.203474964 5.774727457 6.061851585 6.104509801 6.107132533 6.406647565 6.186628581 5.925609594 5.998948236 6.200430331 5.87733293 5.691572355 5.772330228 5.892186907
"FAM39E" 10.09784895 10.5237272 10.1855005 10.29786859 10.15861307 10.43715938 10.3916114 9.912041393 10.13156021 10.36610072 9.702537325 10.17404895 10.2205471 9.997055288 10.18508777 9.93354331 10.43582343 10.28372763 10.2659776 9.997124112 10.29384956 9.707027942 10.18258817 11.07310845 10.45722574 10.10997209 10.01516331 9.855144994
"LRRIQ1" 5.853096314 5.545387933 5.548263622 5.369199867 5.615686436 5.72041775 5.848410095 5.810229994 5.673450626 5.804208945 5.464742136 5.708326812 5.743744479 5.650437815 5.253538669 5.430292503 5.294787409 5.476803311 5.609986115 5.658712423 5.488923091 5.323187507 5.749056366 5.488436742 5.41363991 5.591230188 5.393018933 5.355453463
"C7ORF54" 6.272533253 6.202445299 6.249551745 6.12001573 5.844761675 6.121477986 6.422388516 5.838261844 6.322611134 5.507991211 6.448971386 6.173334971 6.150212152 5.800217866 6.331864741 6.022573166 6.192299662 6.866162089 5.953163305 6.226025808 5.932818322 5.776855459 6.14996648 6.699311443 5.79118711 5.75320526 5.481854813 5.740432003
"PDE6B" 6.733970611 6.555856581 6.107771311 6.398787908 6.27257417 6.721036887 6.066086368 6.393937625 6.204965793 6.415569325 6.411169962 6.471425879 6.352573968 6.570032228 6.485582188 6.950783729 6.064861626 6.757930225 6.109528965 5.773621427 6.222597855 7.269731265 6.749973057 5.796672913 6.202840107 6.448273465 6.822554913 6.147582145
"CDC14A" 5.673132193 5.492329969 5.505790737 5.601914309 5.605348665 5.559552332 5.755177528 5.670034105 5.710546055 5.366190845 5.590124375 5.544426504 5.068869029 5.553002511 5.395584182 5.380741309 5.541823411 5.397985798 5.53668202 5.736840221 5.546953511 5.497574257 5.680010415 5.74705839 5.340901458 5.721529697 5.443763988 5.499809914
"STAB1" 6.122994987 6.487498751 7.382074134 7.54765208 6.199353202 6.000170899 6.186833717 6.535302152 6.043980318 6.611631023 6.596962024 6.925826781 6.489587699 6.462657428 6.386939996 7.363180083 7.23708623 7.258921957 6.586091445 6.849414036 6.715179725 6.396421987 6.224739708 7.127707506 6.476573127 7.457826203 6.059264382 6.315283042
"CDK5RAP2" 8.935039713 8.675648743 8.863345587 8.626410135 7.87884714 8.797059128 8.743096088 8.117225195 8.582718262 8.349880278 9.002017535 8.513778564 8.567081811 8.42106718 7.508288644 8.142105891 8.774351238 9.173692579 9.007041963 8.627861133 9.014670244 9.414402703 9.2545726 9.131678653 7.558178405 8.54589723 9.343962432 8.92070775
"RGS1" 6.334910101 8.071290423 8.776990535 6.846027045 5.867661341 5.77745905 5.850107921 6.0312338 5.843585267 5.641834359 9.695801565 6.371097774 11.19699703 8.593692657 6.046796937 8.027496525 6.167289002 6.467461432 6.530258833 6.86087625 6.74035237 7.346474549 9.164191839 8.304346896 7.918361582 10.41617607 6.332959589 5.974508995
"DHX9" 7.147961719 7.321328944 7.768996424 7.522713993 7.904532596 7.60778523 6.974006532 7.646519502 7.615478808 7.657321469 7.68252203 7.482137493 7.707651582 7.753332411 7.871115838 7.585661171 7.053227185 7.02453215 7.335083668 7.394195927 7.191671217 8.098415517 7.575680445 6.478708087 7.775278732 7.425722829 7.755868596 8.16347891
"NRF1" 5.909133545 5.800128449 5.645381982 5.599442594 5.718629812 5.712446605 5.702909483 5.682869807 6.004904359 5.805122703 5.595881744 5.796059097 5.689628353 5.911223678 5.887051794 5.715051723 5.877984783 5.609217385 5.642614989 5.819474695 5.719497627 5.739743221 5.75472291 5.72848807 5.930381838 5.660324762 5.839601315 5.832067833
"NTN3" 5.791036824 5.57725153 5.803207664 5.40623896 6.013177775 6.02891348 5.739669424 6.030345188 5.64459902 5.925785376 5.777615804 5.450528565 5.41201466 5.719236939 5.985567558 5.533203459 5.451593414 5.915913205 6.145083584 5.64626723 5.52781211 5.645117196 5.700266643 5.592482018 5.818693074 5.720395528 5.497233843 5.826743659
"KIAA0319L" 7.275048983 6.343928608 7.403596542 7.524996485 7.386187616 6.997299956 7.735142595 7.125091943 7.598224784 6.815637609 7.18007091 7.164925098 6.606105155 6.781118406 6.3890727 6.638361698 7.379439416 7.302587085 7.583106305 7.25073609 7.382473396 6.554510251 6.816613923 6.946620787 6.703645901 6.847436113 6.230809822 6.684546102
"BRUNOL6" 6.549586728 6.605614398 6.449110854 6.394911264 6.398636733 6.185652706 6.482543635 6.028518339 6.256624312 6.275881106 6.068569764 6.873397395 5.946456275 6.158296596 5.90274859 6.704534073 6.150907248 6.740911294 6.410898989 6.152792584 6.364664826 6.27950006 5.965457057 6.605652112 6.021043736 6.015994597 6.181561449 6.039252733
"KRTAP19-4" 5.671978152 5.531459468 5.725413495 5.519413976 5.747118195 5.640432055 5.721114739 5.606544263 5.716089204 5.510471513 5.901702656 5.823739031 5.807221864 5.848439311 5.822725106 5.634324572 6.12672335 5.780359663 5.960132 5.749866236 5.598137999 5.738141908 5.56250248 5.760419701 5.385865932 5.587031431 5.516886359 5.440839422
"PLAU" 6.39786214 6.916941614 6.822521659 6.700244381 6.432823271 6.169309354 6.020371571 6.578873246 5.998756648 6.009196697 7.435899414 6.714767392 6.361841969 6.888080721 6.232957924 6.509539109 6.187819622 6.596281807 6.138188785 6.372545739 6.30386706 6.243918062 6.242361379 7.201329502 6.871144633 7.521897918 6.560408965 6.456262207
"TNPO2" 9.915285065 9.561521645 9.743542144 10.03069343 9.664692238 10.45108693 10.2310124 9.949238289 10.01408612 9.950769628 9.78014572 9.76913047 10.18185698 9.594719963 10.19913492 9.763602315 10.29334679 10.19191709 10.39081035 9.674467927 9.896389217 9.164123926 10.17993312 10.35673979 9.258409959 8.900027545 9.491603674 9.689179833
"C17ORF55" 5.72081563 5.552359719 5.937859671 5.861345207 5.927910005 5.261070315 5.945944652 5.71084836 5.757714293 5.84872273 5.608849384 5.768616774 5.830967243 5.638899851 5.775584677 5.7602585 5.702671262 5.793442708 5.936691091 5.523602513 5.796910262 5.88325872 5.610498138 5.744635316 5.82957334 5.812907487 5.842039613 5.756786214
"LOC442204" 5.855564337 5.784258306 5.995242068 5.813402572 5.806532516 5.712744685 5.759117366 5.871001381 6.031033538 5.549755851 5.594080371 5.744518078 5.883257781 5.898710683 5.820410734 6.29570741 5.948024643 5.631629833 5.6763466 5.785935609 5.572171225 5.905536001 5.812322675 6.033836785 5.827334803 5.708079592 5.96928188 5.817477194
"KCNQ1" 5.89890872 5.954849979 5.836247437 5.531966945 5.963291825 6.26448561 5.926040591 6.368063533 5.75574377 5.788202753 6.048459644 5.859516675 6.450207018 6.001886216 5.855531409 5.653972175 6.288950784 5.732315642 5.826718576 5.989083732 6.075195036 5.857799256 5.738726758 5.892679893 5.74668059 5.934396456 6.065135627 6.118102286
"SLCO1A2" 5.78130867 5.84571804 5.567135112 6.019437773 5.701304632 5.842621929 5.680065443 5.96575461 5.775521426 5.449657786 5.917866415 5.729454115 5.830699314 5.866599607 5.548025973 5.65534358 5.737445102 5.950067176 5.574059764 5.630056259 5.952838178 6.056200571 5.797395518 5.937042348 5.652466345 5.659863407 5.692653422 5.941074308
"MYLIP" 9.807624626 10.20966686 9.918044416 9.883280387 10.68554349 10.15995789 9.830135369 9.751507726 10.43059318 10.76794812 9.978517992 10.49821087 10.45774428 9.902829677 10.76705829 9.766603511 10.30093882 9.799735317 10.46680231 9.482859395 9.621182056 9.28938795 9.686873984 9.76817017 10.08949163 9.834658597 10.18802745 10.50612364
"ZBTB7A" 7.047657257 6.250733381 6.810839896 7.057578083 6.929366616 6.866800099 6.501842844 6.838048579 6.950016204 7.149519962 6.591724112 6.827632662 6.707577508 6.902138165 6.853465267 6.738135239 6.602865922 6.747775201 7.030149515 6.912233895 6.917043611 6.882424291 6.867462909 6.304561177 6.954254643 7.328198976 6.6829901 6.743132984
"LOC731159" 5.85738666 5.886339635 5.767339215 5.889245177 5.650692696 5.834931084 5.84353561 5.903396905 5.804510157 5.412469591 5.921429794 5.689930606 6.037338667 5.750034276 5.903687273 5.60359514 5.696996385 5.670205814 5.765012214 5.695361035 5.71870014 5.346752514 5.734841407 5.93720832 5.666177125 6.010838439 6.149081557 5.855083641
"SLC39A10" 6.063704976 6.134778036 6.204844362 6.252649334 5.831396197 6.299399918 6.060989273 6.032078211 6.01298809 5.916812924 6.365818125 5.551449899 5.879684125 6.102050162 6.600275471 6.118231652 6.179340345 6.355980271 5.933542748 6.137407147 6.073781435 6.611945521 6.051123098 6.207737814 6.611749915 6.152893453 6.676468015 6.666420526
"LOC401237" 6.007762209 6.010630735 5.942929817 5.948676242 5.960410872 6.182105665 5.998422859 6.228232319 5.951115384 6.212280934 5.57077386 5.888394232 6.172074678 6.108274672 5.950366479 6.004330962 5.755609867 6.20453375 6.032054234 6.009169236 6.112081801 6.142136517 5.954742792 5.97009142 5.937607198 5.818290806 5.822889369 6.008605397
"PNLDC1" 5.681154038 5.524925802 5.814619489 5.242986191 5.692799838 5.520213051 5.704704771 5.506649116 5.767820323 5.64393056 5.573341637 5.486166411 5.845881293 5.621448517 5.371194764 5.943141711 5.540356596 5.605759117 5.698898265 5.760668961 5.71517417 5.649827578 5.65210324 6.013225176 5.40059304 5.527852661 5.487079167 5.424413535
"CNOT7" 8.720429267 9.077062657 9.017646552 8.262132761 8.946017326 8.541378873 8.340064457 8.425693085 8.614036798 8.355410137 9.312854081 7.841564868 8.185283131 8.902266861 8.618368829 9.213129756 7.856020659 8.138323196 8.681565154 8.7567483 8.396995077 9.119164767 8.796231019 8.687775174 9.913610589 9.223610436 9.150791681 8.586549043
"STAU1" 8.555815098 8.094046847 7.996531747 8.16717515 8.184626002 8.548754053 8.468883913 8.802633235 8.397629072 8.118282655 8.215366593 7.848904666 8.208721368 7.847401302 8.461958093 7.791366217 7.900365256 7.906951594 8.423030852 7.936431072 8.295216504 7.855349717 8.509862612 7.889143253 8.49058207 8.617575037 8.379315237 8.35935734
"LOC730417" 5.693779119 5.692234206 5.683229407 5.781323169 5.796387991 5.622640059 5.865113065 5.850808361 5.792628883 5.859956324 5.710624689 5.76483518 6.101189391 6.00868646 5.715722518 5.852311689 5.624377442 6.048592001 5.593463444 5.738685632 5.892535372 5.87621248 5.609177687 5.766112266 5.995680546 5.725130059 5.776219387 5.911739891
"MAPKAPK2" 5.792966648 5.577958502 5.485397444 5.602414453 5.590734487 5.389152721 5.553746859 5.535444039 5.497429445 5.400584613 5.431817725 5.224075302 5.75713762 4.869504726 5.418003391 4.903783593 5.548681222 5.34349609 5.208768299 5.339617674 5.642756436 5.338864556 5.591949498 5.436009277 5.446860101 5.774446273 5.367238459 5.573414334
"GOT1" 9.126611613 9.720257154 9.356874199 8.916817311 8.988376549 9.696214093 10.1647582 9.61400695 9.224307169 9.441231155 8.969468163 9.317430203 9.558009118 9.114196665 9.403356276 9.163487686 9.184232122 9.422247754 9.271008745 9.173195763 9.36145065 9.98938563 8.790933441 8.669769331 9.084644996 9.292557343 9.602777351 8.902031922
"ATP10D" 5.731279852 5.677038585 5.573373366 5.248441415 5.801192097 5.916730033 5.857945344 5.774970144 5.790020099 5.755576773 5.548743602 5.449263462 5.369791671 5.740276503 5.732651564 5.694179207 5.723534262 5.679313922 5.548944781 5.660950917 5.709178915 5.898279677 5.847290126 5.658549447 5.845378929 5.905177965 5.713519113 5.684273066
"USP9X" 8.703891198 8.489171853 8.539520112 8.821230907 9.057476623 9.529857409 9.044437788 8.621348309 9.114837733 9.074812375 9.116909556 8.364903085 8.971542676 8.166792665 8.963479828 8.241653986 8.833874631 8.682286729 8.98871725 8.726758049 9.103703174 8.486599632 8.788044269 8.845184656 8.606584129 8.634501015 8.726721198 9.150143191
"ADAMTS19" 5.683853637 5.508969691 5.413429757 5.388324471 5.24193733 5.752631914 5.480621643 5.544647452 5.686387977 5.748465337 5.34842864 5.69806851 5.627832424 5.309216836 5.592267038 5.858277856 5.661084795 5.740072817 5.655611214 5.646763305 5.691967261 5.302642033 5.701932323 5.589095432 5.590913434 5.500128108 5.699156374 5.590845963
"DEF8" 7.502718992 8.164847651 7.80192421 7.369259536 7.239028517 7.781868777 7.273875066 7.663678354 7.615446188 7.814521676 7.628818923 8.259129557 7.833158824 8.416214057 7.392033585 8.597119816 7.752428929 7.664824685 6.934710197 7.612524369 8.161051456 8.423822019 6.941032386 7.261749128 8.831329817 7.425910805 7.624604661 7.008229902
"SLC41A1" 6.673843715 7.219267861 6.760192678 6.969273161 6.203855851 6.955804546 7.144437115 6.73025963 6.446552493 6.587773258 6.836684758 6.510356309 6.715502094 6.523970261 6.49437823 6.678976677 6.667392367 6.719405888 6.398140061 6.702045345 6.722294775 6.804661502 6.246944652 6.558312559 6.705956334 6.039309718 6.63778425 6.861713715
"MGC19604" 5.685303645 5.918629 5.830289078 5.792673238 5.607816472 5.661376676 6.014051411 5.833818822 5.779897772 5.835226992 5.431554928 6.157900085 5.757270468 5.800227172 5.85652639 5.629955072 5.78056992 5.647612576 5.761813064 5.546507349 5.512483558 5.86039485 5.774005868 5.882841273 6.241721427 6.045657582 5.950947647 5.910297388
"ZNF704" 6.143115243 6.098494756 6.970305977 7.04664501 6.036497199 6.068901584 6.057491455 6.021343747 6.151787483 6.248657567 7.227500483 6.525578007 6.511655411 6.258021932 6.406980001 6.894314444 6.578111152 6.766137659 6.477507697 7.042377684 6.628724969 6.799329957 6.181815509 6.814116877 6.371719219 6.291574431 6.57310566 6.423127077
"MGC33407" 5.578708641 5.649480189 5.474950838 5.521354206 5.467531856 5.645230921 5.738800658 5.593820809 5.582851989 5.402623773 5.641784913 5.585949112 5.497118223 5.43968671 5.283105986 5.720989101 5.645511637 5.487808435 5.698166685 5.298200331 5.475251383 5.278687785 5.671242827 5.668168476 5.389902138 5.591694596 5.525521205 5.662412979
"TSPAN10" 10.72912548 11.57926289 12.69802038 12.22491343 11.29892367 11.77352301 10.3492316 11.49034109 11.05265289 11.56468331 11.33008526 11.73025379 10.84316966 10.72460575 12.31219303 12.27391717 12.12597764 12.1983719 11.04615941 12.73166605 11.91950737 12.33920613 9.375093146 11.7733847 12.59210257 12.19080817 11.88256696 11.79392212
"E2F6" 7.681848961 7.616786176 7.678363865 7.817018695 8.155208408 7.831558673 7.956238327 8.247924767 8.302459087 8.341527287 7.583247845 7.861895989 8.056841642 7.889083542 7.976587253 7.792128753 8.05448785 7.956624451 8.023877143 8.082747395 7.995548024 7.638947442 7.611895513 8.200335157 7.892067183 7.985367488 8.284902546 8.02450057
"LOC650759" 6.030089166 5.983887692 5.96941442 5.998204334 5.776671246 5.832217246 5.866986915 5.994365176 5.993473456 6.038216304 6.09342567 5.872119508 6.093209328 5.889462306 5.815823331 5.365424063 6.075967548 5.958199819 5.781564956 5.853541308 5.993097702 5.631673649 5.907731923 5.846475937 5.963585288 5.903086989 6.139884582 5.778658836
"KATNAL2" 5.854474923 5.683652992 6.166343493 6.419974867 5.796560879 5.907603645 5.984545687 5.871197118 6.134190752 5.755412827 5.905794226 6.02517936 6.188827497 5.750116288 5.943934779 6.485113804 6.129698684 5.961328726 6.20171977 5.987562739 6.288687028 6.078383638 5.953361765 6.595768894 5.839161604 5.85798003 5.914396334 5.994838566
"LOC645359" 5.660017737 5.687567568 5.497878248 5.599069413 5.978329247 5.694300787 5.830396593 5.816292458 5.773025139 5.748575713 5.932663039 5.91994407 5.807008676 5.934365379 5.593493532 5.562500394 5.801753702 5.856242085 5.91901133 5.540240475 5.690029357 5.72884293 5.697484459 5.755286419 5.620292252 5.760782127 5.516297382 5.354882792
"LOC645304" 6.196196312 6.18540134 6.430623957 6.025189729 6.402526967 6.396513835 6.304957208 6.270536861 6.51861336 6.343649464 6.450165871 6.297534497 6.754187389 5.963215379 6.400957947 6.536218165 6.633261616 6.32259167 6.481941986 6.509585775 6.552089306 6.647669301 6.257010691 6.742653046 6.509196323 6.043949786 6.127613874 6.304866635
"OR2T27" 5.734087551 5.516022352 5.685234086 5.763845887 5.346345185 5.678932533 5.724201889 5.561517946 5.706073461 5.606073527 5.379629657 5.710885822 5.687354491 5.417326405 5.517666592 5.474449126 5.395348588 5.529401953 5.619192916 5.752332255 5.584203032 5.634390268 5.648506231 5.779759215 5.62876763 5.636916622 5.617310519 5.33687947
"DUPD1" 5.763385034 5.709004756 5.725349867 5.84908496 5.470011928 5.871234169 5.842704399 5.80205998 5.83920481 5.844325279 5.736872016 5.600912312 6.079876295 6.032762705 5.956443673 5.846550361 5.793961591 5.751890236 5.675914412 5.73766022 5.821224046 5.740322878 5.770197693 5.720612774 5.630052949 5.890802522 5.858986236 5.868634488
"LOC389517" 11.00651454 11.65855481 11.29412774 11.07755282 10.72828539 11.16530381 11.58579861 9.840595736 10.90544128 10.47342044 11.16625116 11.34476223 10.64508001 9.80333032 11.03158901 9.832305711 11.6047737 11.94609004 11.22252129 10.67789343 11.35018635 10.30159342 10.89599154 12.37571213 9.589901581 10.81903921 10.33544527 10.05340842
"ASAM" 5.722957256 5.924288369 5.701752672 6.329360216 6.533601755 5.57875316 5.918010386 5.596157447 5.719927371 5.484428383 5.853671795 5.751996652 5.827728766 5.870093255 5.802399946 5.722499489 6.068575407 5.861567977 5.837346398 5.528618792 5.731247793 5.737373125 5.810480748 5.699853251 5.701217195 5.706693944 5.905590407 5.551874107
"LOC401778" 5.957711861 5.746491314 5.901276745 5.979501358 5.858109002 5.537626714 5.874699059 6.005911296 5.880014309 5.691272656 5.851260658 6.44350275 6.018546268 6.539813392 5.8827627 5.440615848 5.831481575 5.792084328 5.82268013 6.012793777 5.877238638 5.77375921 5.718260022 5.776733506 5.82436146 5.876047379 5.866601473 5.815042347
"LOC732275" 5.805350962 5.869351927 5.934842543 5.499365982 5.852182173 6.005189305 5.705122627 5.907069489 5.775919383 5.872292171 5.932117014 6.173667633 5.696092207 5.811963981 5.572186038 5.672672366 5.656675965 5.661965018 5.799251376 5.755182703 5.874314255 5.704629075 5.831687831 5.88927174 5.6581717 5.930091157 5.722097878 5.569016792
"FLJ38379" 5.813010282 5.793240892 5.529543602 5.689061341 5.862708133 5.775732889 5.83343309 5.637716525 6.015915727 5.969579883 5.842859571 6.074802366 5.95153551 5.704758568 5.893191642 5.704811311 5.643812422 5.688966152 5.65426158 6.315378693 5.723302296 6.077519739 5.858387188 5.908706891 5.929878006 5.736966725 5.739724785 5.866298896
"PRPF38A" 7.681901442 7.273396915 7.250201683 7.454644562 7.288487531 6.90139739 7.782450463 7.722037298 7.841661132 7.553523363 7.619834091 7.32112077 7.387835063 7.387546937 7.28622582 7.290173115 7.497566242 7.172292147 7.461223516 7.130001936 7.133173806 6.838463464 7.970024045 7.666739604 6.870299079 7.074895918 7.081270656 7.35663078
"METTL7A" 5.991024816 6.403799036 6.04083631 6.24152052 5.726902321 6.305110752 5.99892797 6.193635506 6.072717972 5.986535811 6.047263227 6.393345928 6.357021665 6.333736641 6.278729079 6.159428466 6.352009471 6.165406336 6.298397942 5.830258646 5.818497676 6.273050013 5.906975027 5.969527832 6.175230345 7.933969133 6.826627538 6.510089686
"SPOCK2" 6.071473722 9.021504581 6.459655221 6.633137399 6.414065292 7.575667584 9.690255627 6.276721618 6.208673687 6.271900454 6.800290239 6.099763836 6.522372466 7.347845943 6.527611304 6.440839023 6.628401425 8.341644136 6.128251503 6.641250658 6.301103837 7.210451971 7.595312051 6.994300344 6.709672697 9.549299945 6.362358631 6.569906181
"TSKS" 5.59310982 5.326412317 5.415321262 5.573001767 5.620725526 5.450237545 5.694384936 5.569625846 5.543781879 5.477529993 5.642519092 5.542935788 5.512776288 5.412096662 5.168585459 5.473865445 5.712664762 5.360179 5.636849205 5.614190379 5.384578404 5.214195985 5.556049947 5.662345151 5.810752984 5.381195811 5.506143384 5.453051418
"GOSR2" 6.329520044 6.755397014 7.200884596 7.119552514 7.161592687 6.558293663 6.190824457 7.199956902 6.717972212 7.037029566 7.052272796 7.601983337 6.75092655 7.383968031 7.262793745 7.748977088 6.714289824 6.967165119 7.003812477 7.275679155 7.171089597 7.430106555 7.177167255 6.511054385 7.664577197 7.569647459 7.101420012 7.152603404
"C21ORF57" 8.867928058 8.240983942 8.423271727 8.830339423 8.103535252 8.83310491 8.586032351 8.430635576 9.414058727 8.874055852 9.212315033 8.809364234 8.728173263 8.508112059 9.697871616 8.375647574 8.915209348 8.192262533 8.795701232 8.515201794 8.83859643 7.823234796 8.697165909 8.997487111 8.407718864 6.451887304 8.84186728 7.945027408
"GFRA2" 6.157329686 7.054001816 6.677362739 6.820707796 6.078555908 6.472961035 6.8938604 6.132414907 6.328341996 6.395309411 6.660923748 6.574635092 6.379943265 6.209374605 6.484675496 6.433484794 6.767024142 7.333188386 6.431061516 7.225646745 6.519746622 6.571012788 6.094363368 6.883243531 6.42204346 6.474292703 6.003808525 5.846578014
"LOC646139" 5.954621928 5.541378975 5.990406773 5.741348773 5.327599292 5.522178588 5.960237401 5.753362717 6.01373865 5.804132535 5.829694626 5.890515696 5.655545536 5.573584977 5.759052129 5.560893732 5.915774832 5.698354817 5.881998746 5.812798709 5.863177224 5.772584269 5.739935638 5.979533457 5.908286579 5.903637422 5.793426003 5.67328206
"SNORD28" 5.762124453 5.605323965 5.637834273 5.726939685 5.797111478 5.5542184 5.568936177 5.757939748 5.766403213 5.769232576 5.761253819 5.976341161 5.851980551 5.697594614 5.883544511 5.864215897 5.786571102 5.884590205 5.719239041 5.679270013 5.758213763 5.755050723 5.696621354 5.95382439 5.746179455 5.808916244 5.921451111 5.636915802
"INDO" 5.676580624 5.850759249 6.196586278 5.783749608 5.393689338 5.821013693 5.823340745 5.600402909 5.715716031 5.053608495 5.934742365 5.539238757 5.745534524 5.75444827 5.626830828 6.906807555 5.836076642 5.866576509 5.748260469 5.804271673 5.550325649 5.701231564 5.636702309 6.569996684 6.079312524 10.17685419 5.856948798 5.228973019
"ZMYM3" 7.659180124 7.09175896 7.230553956 7.484353759 7.810601281 8.042590183 7.705955187 7.123567661 7.40729152 6.929290092 7.729434145 7.173900075 7.180018519 6.910935009 7.212562382 6.857085737 7.593970342 7.751089177 8.269959946 7.230384876 7.743019105 7.032670805 7.270660527 7.442747564 7.030524063 6.915053053 6.957187058 7.124523997
"LTBP1" 5.925744879 5.624352732 5.624852935 5.764916913 5.70582925 5.626128256 5.898244474 5.641921957 5.773655116 5.751491437 5.864017174 5.403350435 5.789956693 5.738577768 5.307652441 5.923095252 5.810064718 5.865476259 5.823799017 5.63993784 5.681018228 5.739040493 5.739700604 5.814832141 5.915118779 5.957499059 5.802265344 6.031011448
"GLT1D1" 6.010845925 6.072436069 5.875221424 6.130307038 6.266688525 5.865767294 6.005483081 5.958777111 6.296185946 5.851846245 5.772859991 5.952107986 5.834541169 5.80763116 5.851217743 5.861032998 5.799681308 5.826564498 5.935414426 5.976261295 5.931245173 5.741348407 5.659900286 5.903671328 5.847733982 5.863116127 5.630492338 5.707571977
"CCKAR" 5.672244672 5.942400566 5.709092321 5.840460047 5.971481406 5.911328752 5.9424286 5.727906458 5.765247676 6.086063931 6.043902528 5.888032458 5.843222409 5.764040934 5.678492047 5.906122524 5.886543258 5.598532784 5.921767644 5.823901438 5.990120969 5.95798237 5.833730292 5.90455764 5.579242071 5.880750903 5.71230336 5.911709868
"RIT1" 6.373491266 6.687075 6.908660488 6.915946466 6.399671587 6.459527691 6.466927124 7.017188971 6.454834027 6.672300816 6.496408153 7.152595019 6.430440259 7.124507629 7.059407904 7.294029911 6.634108937 6.628001415 6.522104361 7.031207055 6.648458057 7.221858306 6.174637523 6.161937185 7.170162151 7.077065356 6.718345444 6.955072442
"PTPRS" 5.701187468 5.946699345 5.943866076 6.12672132 6.091644313 5.877508181 5.989912093 5.919962886 5.980900551 5.942844598 6.212140135 5.802958843 5.884598233 6.216005531 6.011903495 5.876457075 6.063890258 6.097983885 6.174693517 5.908553641 6.146491827 5.966969703 5.912027151 5.752001047 5.900481825 6.29008853 5.891031207 6.021595665
"FBXO48" 5.759815108 5.842136416 5.936137789 5.773657949 5.731776694 5.856145643 5.833895717 5.6985197 5.806369711 5.743665398 5.77571108 5.876062409 5.871892701 6.135039923 5.697822677 5.675985214 5.891409153 5.652843859 5.766959016 5.555789529 5.732147742 6.047274437 5.918749212 5.721066271 5.701622222 5.525395186 5.826714179 5.791674974
"LOC201175" 5.806529082 5.821146837 5.85919568 5.832489393 5.894072596 5.713624698 5.91041389 5.674759822 5.811671365 5.435198209 5.98217371 5.468255705 5.862325894 5.735468285 5.689942461 5.790981243 6.005828866 5.787981018 6.055748551 5.800928856 5.892467995 6.176679844 5.800046547 5.779096138 5.945994516 6.802202182 5.565112267 5.542983539
"ASB12" 5.841208151 5.335269095 5.709448027 5.585850204 5.348374939 5.715745572 5.791998805 5.788643222 5.76350583 5.780200041 5.629625813 5.497489381 5.204150616 5.412172815 5.717377895 5.729805152 5.649049294 5.662427317 5.542179693 5.412628769 5.685508709 5.577134683 5.811395372 5.632840584 5.603302369 5.639028531 5.668733776 5.48423639
"ALDH4A1" 6.83013703 6.408427597 7.892780762 8.478544951 7.676964348 6.50921203 7.485883419 7.362038098 6.882997246 6.910322357 8.076537463 7.982964241 7.210815416 7.135888251 7.089203294 7.462031624 8.411928756 7.937131174 6.902761968 8.303835283 8.021874357 7.014047462 6.53774498 7.726317474 6.930735131 7.858495538 7.289350252 7.638440787
"C8ORF4" 5.644462411 5.930912451 6.16028247 5.969247554 5.739449841 5.774493248 5.754630455 5.79461279 5.718527749 5.807857192 6.178457124 6.202939657 5.890818309 5.574769472 5.747025959 5.889076513 5.791166876 5.974208874 5.687983743 5.952066804 5.690588166 5.668082752 5.692306595 5.911948195 6.173606853 5.899850407 5.842866943 6.027093304
"TRPA1" 5.88189674 5.903117882 5.988762454 6.086872634 6.03868333 6.184910302 5.969393623 6.269700985 5.755330008 6.063591759 6.115264391 5.758087936 5.957560679 5.976606533 5.787188564 5.868839478 5.891704778 5.976219762 6.023509957 6.152069311 5.822339724 6.087316441 5.972380966 5.916797752 5.718973579 5.93201138 6.198262987 5.744723232
"PES1" 7.639816409 7.220280288 7.484627939 7.592055082 7.727963464 7.499778275 6.9875699 7.36605076 7.477068299 7.342066723 7.725452867 7.594083001 7.57922874 7.655135073 7.251501868 7.374321125 7.742620022 7.40367047 7.680651302 7.738048902 7.450202097 7.492602198 7.805647482 7.570322428 7.800800109 6.954776316 7.725929121 7.760933474
"BNC2" 8.69217932 8.795436011 8.867743771 9.24911765 8.911869382 8.422379288 8.649997787 8.417666158 8.187852437 8.282786313 9.275795984 8.810108328 8.399828777 8.636527257 9.002927904 8.326342124 9.224397885 8.394264188 8.419903621 8.731539048 8.809088362 8.702162772 8.053843522 8.668327842 8.929440351 8.37608778 8.938326224 8.783416288
"NMT2" 7.716930423 7.250557157 6.670825344 6.16886657 6.611987819 6.825222282 7.538443131 7.074136411 7.255546122 7.036808773 6.594242575 7.021423491 7.216437293 7.07791124 7.228829176 6.3487373 6.470060294 6.606645146 7.619618695 6.503912575 7.442270736 6.697641903 6.988131902 7.250449181 6.845650641 6.88910571 7.101816156 7.22703944
"LOC124216" 5.987640902 6.01382343 5.68225893 5.841785306 6.135179803 6.048242665 5.923282811 5.725620762 5.952126673 5.818858073 5.991493839 5.99682044 6.035986714 5.665023452 6.083389707 5.901442579 5.718232235 5.940113419 6.244226101 5.924671758 5.904549005 5.648477365 5.769656656 5.638392128 6.064181912 6.021914903 5.864205409 5.862074443
"SOHLH1" 5.680500836 5.806621379 5.353594861 5.590606801 5.869053165 5.63324085 5.536794242 5.773834445 5.789660594 5.576573414 6.04919635 5.717402073 5.456809038 5.826646966 5.516602484 5.662205933 5.983781128 5.611077464 5.79536833 5.924271645 5.715573367 5.513408383 5.61582361 5.773866669 5.829063603 6.047345764 5.860000312 5.862105485
"SEC24D" 5.97821018 6.0251223 5.852962087 5.924787847 5.816978066 5.770313168 5.798978892 5.871056779 5.889953424 5.70238397 6.226351106 6.168058466 6.24935497 5.97165119 6.131242528 6.216820711 5.995750264 6.053581943 6.14536219 5.92564497 5.871194649 6.112402326 5.817968066 6.016760088 6.475205414 7.397619542 6.146585852 6.539654009
"PPP2R3A" 7.515910098 7.593680022 7.350268107 7.295184001 8.162851944 7.319741357 7.577356802 7.286718637 7.36209771 7.068377154 7.619167821 7.511535902 7.094472681 6.974305142 7.47449196 6.794019949 7.664537444 7.462641976 7.551754896 7.399127731 7.666247319 7.019754369 7.128295966 8.238674113 7.136382264 6.562694463 6.982791356 7.071478815
"MYOT" 5.642788623 7.434458849 5.832643033 5.735668406 5.43771974 5.918179082 5.778758004 5.750564398 5.779565956 5.486027005 5.64918169 5.656064142 5.604567828 5.934979654 5.936084408 7.246298593 6.051898216 5.928019907 5.957609949 5.633787007 5.511023548 5.15739532 5.909554857 5.461834661 5.885598385 5.732030706 5.62177223 5.956807861
"TCEAL8" 10.28288522 9.91947421 9.373359573 9.428752395 9.408293929 9.6413696 9.74413019 10.29970883 9.881237092 9.832749964 9.684558855 9.682747236 9.992434439 9.945315259 10.0594823 9.874026681 9.78853329 9.301924933 9.669134812 9.793655551 9.804510144 9.393317555 9.652159733 9.481428631 9.490181815 9.128146371 9.99191702 10.32005938
"LOC440434" 5.812015025 5.530448955 5.933399815 5.945271899 5.873531261 5.446453028 5.762218158 5.76050615 5.771203781 5.627762851 5.907735696 5.7429855 5.808374781 5.960073972 5.810117871 5.510247902 5.651233944 5.703872831 5.637792744 5.697009 5.736960357 5.828299318 5.993042443 5.672385203 5.700663783 5.696441328 5.938995506 5.575661165
"ZNF251" 6.498227461 6.131522145 6.542250971 6.559293645 6.172718713 6.137861567 5.951710714 6.123347561 6.020777135 6.183005167 6.307457698 6.172318312 6.283519807 6.376657142 6.243997392 6.260824575 6.113221167 6.337946791 6.470915931 6.503508344 6.202271021 6.542233883 6.394285215 6.663920483 6.392363091 6.170213535 6.310167772 5.966749847
"TRPC6" 5.795742093 5.52977237 5.5856993 5.514395486 5.781730984 5.344680693 5.658189887 5.802680094 5.635457258 5.217912911 5.297579921 6.05700236 5.297526107 5.460021148 5.88508949 5.293929745 5.560920456 5.592586457 5.600222194 5.736258188 5.786107858 5.743122806 5.663232764 5.49156834 5.498021066 5.430170172 5.335248383 5.331252849
"ZMPSTE24" 9.681048291 9.35145445 10.23120042 10.14363654 9.699272114 9.235904138 9.633240537 9.794058565 9.744099699 9.74512968 10.03028726 9.790087578 9.694418252 9.937116833 10.14976668 9.977837149 10.25547979 10.1463807 9.664640652 10.23266827 10.27017777 10.09528616 9.386738096 9.649255884 10.22681179 10.52281567 9.729262188 9.959444706
"MGC3020" 6.285664502 6.192660128 5.827359835 5.806848253 6.253732992 6.232750571 6.604106963 6.08834705 6.305028004 6.362105348 5.801228692 6.121342864 6.279734151 5.781349387 6.286649974 5.475467506 6.245980224 6.015661611 5.954005097 5.653121249 6.046990126 5.638680246 6.16120494 5.756190858 5.785801686 6.090482138 5.872774896 6.362855741
"GPR87" 5.72770834 5.704106899 5.764817973 5.73165292 5.721270381 5.619755511 5.784217261 5.869998628 5.846468257 5.787187492 5.590066932 5.735205675 5.882497607 5.502444616 5.61519251 5.711043186 5.796918478 6.01902409 5.467234611 5.803891362 5.664209997 5.636449867 5.652873865 5.663955602 5.614796087 6.013214846 5.740790463 5.883148932
"SNRPE" 6.728782389 6.56830747 6.271135325 6.313162578 6.425001657 6.299709139 6.015095144 6.327762854 6.408571143 6.43430437 6.326816533 6.383522449 6.626062726 6.927757618 6.530166411 6.914745404 6.018700299 6.252504811 6.485991856 6.651546141 6.07072711 6.677850693 6.819747358 6.107752541 6.763765005 6.085468522 6.710913579 6.714145171
"C17ORF39" 7.02261931 6.456767494 6.505183209 7.207709871 6.882537077 7.01702098 6.513200814 6.728156958 7.101093071 6.723377856 6.906626257 7.056473255 6.433067148 6.571001491 6.80477022 6.734960347 6.70964486 6.698537035 6.816029629 7.066794399 6.536579674 6.891516564 6.970185033 6.828908123 6.632089561 6.680152608 7.141189696 7.008661825
"IP6K1" 5.856045584 5.907480256 6.126311832 6.013890405 5.787207499 6.309716195 5.952486863 5.982472976 5.976729846 6.314289469 6.013135413 5.707020815 5.793902382 6.566648338 5.927233327 5.957189821 5.94423025 5.906818409 6.280676223 6.107187956 5.92213103 5.709226084 5.912841954 6.017959532 5.727863459 5.821187665 5.535658285 5.889621643
"LOC642000" 5.538003102 5.736813853 5.482877867 5.629821676 5.615635083 5.689462859 5.784088718 5.619929995 5.787443813 5.462000709 5.638189778 5.664742667 5.148831178 5.794320038 5.825600083 5.286694176 5.719535052 5.600651137 5.601594785 5.315794734 5.538688195 5.774444778 5.652292224 5.940127233 5.790893276 5.709485137 5.535861898 5.744244741
"C16ORF59" 5.884091368 5.729685502 6.22790254 6.290284762 6.382953483 6.348785994 5.82606424 5.919935293 6.073967781 6.242840729 6.04048801 6.155952081 6.197243913 5.853185885 5.8201061 6.123987892 6.376583271 6.191347372 6.175203318 6.427449865 6.190226189 6.249817435 6.293547467 6.218072543 6.110098828 5.901186142 6.359850039 6.841608753
"C11ORF73" 5.967126853 6.002791358 6.09787333 6.126381596 6.168874785 6.105089613 5.939927523 6.154502812 6.08806442 6.07960825 6.064777742 6.297885231 6.451311436 6.577332044 6.151495243 6.681789604 6.081519893 6.014211982 6.317658291 6.520202986 6.396624135 6.632347858 6.06104763 6.099271006 6.914172111 6.678440301 6.884774703 6.673953456
"OSBPL2" 9.505905439 9.713834666 7.866492856 7.67097622 9.129997786 10.15916214 9.706124656 9.446360994 8.989646104 8.839152373 8.245174488 9.208458758 8.801768309 8.943124469 9.423330787 7.577410042 8.279254849 8.933017346 10.76692592 7.935521638 8.585834975 9.673336845 10.11275086 9.169216643 7.81513667 8.029748929 8.093494095 8.973102319
"DNAJC10" 6.296690473 6.034306665 6.414922665 6.437610229 6.230520593 6.300066126 6.045056358 6.238447174 6.549557022 5.996415771 6.335224347 6.225499411 5.900794556 6.479308939 6.148756656 5.878559722 6.442375129 6.176835813 6.044740489 6.568968961 6.660456289 7.122347717 6.263362309 6.237951058 6.679397041 6.699030129 6.324660935 6.980182115
"FGA" 6.057458319 5.725003337 5.766051547 6.136387743 5.810998667 6.024573169 5.781620395 5.89166233 5.979201176 6.511793102 5.62562302 5.706530192 6.102837046 5.88985087 5.72326218 5.841302898 5.832671823 5.836805693 5.742713434 6.178733678 6.060094131 6.304278763 5.995785667 6.091016596 5.972903375 5.673349074 5.706556714 5.66714748
"LOC389422" 5.898130892 5.6059754 5.966070798 5.4814005 5.752562974 5.74425324 5.987910624 6.019952666 5.737682575 6.236184748 5.916229134 5.818762758 6.117896526 6.001641767 5.879971246 5.77289723 5.554843077 5.893084826 5.806473787 5.59838431 5.769476454 5.535892793 5.715124419 5.855757485 5.593659562 5.881775232 5.978062812 5.897412088
"NOTO" 6.209431792 5.967245405 5.943296603 5.842686851 6.064112754 6.059315542 5.892612188 6.088404438 6.116676486 6.180406482 6.107706249 6.052170496 6.063983048 6.127712748 6.036752126 5.907812611 6.091244602 5.982186822 6.107255946 6.240290871 5.939957593 6.230382987 5.986219446 6.234013347 6.017426156 5.983509591 6.142697606 6.009881033
"EPC2" 5.84463712 6.184458703 6.078371449 5.951513926 6.188640254 6.355574112 6.130290109 5.869954305 5.927325254 5.816930307 5.948715263 6.023694257 5.642451873 5.82138357 6.236770602 5.905973038 6.531864748 6.116516848 6.160245184 6.229331524 6.095172366 6.23828029 5.876825614 6.218986292 5.972775416 5.939830244 6.323565286 6.213977736
"DUSP5" 6.835248702 6.944537012 7.489624862 6.930551989 6.987443412 6.775417807 6.400123256 6.635548531 6.706061258 6.828149274 7.852170941 6.913624721 6.480914175 6.851546732 6.244007632 6.938901083 6.970448717 7.459670386 6.51504307 7.642115247 7.098916359 7.065786222 6.626912246 7.501084692 6.786437031 9.929489786 6.877585305 6.454180177
"ZNF304" 6.55260424 6.14322249 6.283150426 6.161459398 6.295553709 6.532683496 6.462952627 6.453105254 6.6217795 6.453550284 6.487128113 7.149521632 6.696292882 6.257467343 6.217040928 6.693350301 6.617872564 6.862022817 6.758816977 6.323952044 6.274977762 6.03855984 6.120230188 6.685825894 6.358677676 6.046366009 6.245778423 6.322570987
"CGI-96" 6.116782559 6.986017293 6.911454657 7.448258687 7.508076282 6.567732218 6.525142069 7.044801267 7.532413968 7.462457713 6.42894124 7.077982645 6.895348199 6.817132484 6.472504955 6.811334454 6.295518145 6.66496355 6.17342484 6.50095596 6.834799591 7.405947572 6.682572901 6.461707661 6.664804429 6.227266551 6.23865365 6.834520359
"LOC642788" 5.915530512 5.454499313 6.004637005 5.88505051 5.508793377 5.667852015 5.934554835 5.892141426 5.723472458 5.731304079 5.891662545 5.397297049 5.866743548 5.582141832 5.659825705 5.770812134 5.633496475 5.84527725 5.761929572 5.882885962 5.653160582 5.800883894 5.749942797 5.715193075 5.548352446 5.800282298 5.934256353 5.769807653
"RUVBL1" 7.139302094 7.097868273 6.473116914 6.709582016 7.757111351 6.865740523 6.492039978 6.990960662 7.249142063 7.356092861 7.115651241 6.107706397 7.222522225 7.202441625 7.073588067 6.365640214 6.323735279 6.57744359 7.200496511 6.706530569 6.465047445 6.45777835 7.808314254 6.147132839 7.307526573 6.694672262 6.904853393 7.430304882
"ARHGEF11" 6.017277076 5.630556015 5.665876579 5.768308051 5.921769613 5.823190542 5.674623712 5.695821682 5.748837837 5.672978893 5.707477005 5.889760183 5.462913389 5.724540554 5.650237004 5.735660595 5.599119224 5.734711319 5.674281422 5.551168263 5.447569928 5.846323863 5.762566891 5.916178419 5.576856135 5.692822756 5.711106209 5.802925746
"LOC653160" 5.764242768 5.960399572 6.027667975 6.25014507 5.766526406 5.81780133 5.974547185 5.764310885 5.883371162 5.871208779 5.855540003 5.81372266 5.906359 5.535370753 5.826851616 6.058800029 5.766797735 5.962469434 6.089001776 5.872170112 5.919773724 5.72844542 5.956587328 6.025243757 5.912935767 5.696337731 5.701572779 5.927428194
"ARMC8" 5.942626585 5.938637009 5.861296803 5.82851859 6.018518518 5.926819309 6.086937603 5.79797326 5.868348397 5.935537666 5.899712196 6.336003491 5.684060325 5.590169365 5.813097382 5.740963254 5.757861603 5.884232935 5.72832606 5.810858778 5.899957734 5.80631405 5.870999066 5.75106569 5.810979979 5.84297915 6.072968557 5.791075908
"PARM1" 5.874112426 7.625629212 6.570212983 6.603792984 6.310131297 6.199626576 7.69200273 7.173906452 6.130785942 6.182037709 7.667455229 6.337221401 6.596255476 8.158170448 7.52194742 6.766446258 6.246985794 8.595953582 6.031461092 6.144794909 6.897839778 6.343286107 5.957330967 7.011156405 6.357076214 8.472571942 6.226262904 6.9232507
"PAX8" 6.548242294 5.980669567 5.767722327 5.979251545 6.208558648 6.081511169 6.011364458 6.242392382 6.287462241 6.444169894 5.807226414 6.539907326 6.514229748 5.836079861 6.076309581 6.060169191 5.940751161 5.653163419 5.981860193 6.403527474 6.042188936 6.08389116 6.037384742 5.896657526 6.136085479 5.7731382 6.381428412 6.493008214
"PCGF6" 7.461415928 7.412538727 7.243119067 7.180442873 7.166583745 7.027225027 6.982921986 6.93027913 7.269403752 7.307506353 6.757566831 7.478081356 7.129424003 7.474462547 7.85325928 7.632704009 6.934812816 6.945684008 7.335287313 6.864932093 7.098227696 7.281273946 7.340180105 6.82257822 7.347059967 7.243893317 7.551666336 6.891892794
"ATCAY" 5.631564084 5.877451776 5.728154136 5.660987026 5.610942061 5.841834536 6.029099815 5.856955859 5.699903334 5.922320461 5.640591547 5.526614923 5.645972573 5.381923583 5.575143863 5.393001137 5.597078393 5.786485057 5.727045142 5.522984217 5.61101151 5.835666463 5.672650356 5.833361566 5.800609195 5.705966787 5.649246752 5.591552801
"KCNH7" 5.529745814 5.773785936 5.537270352 5.645786316 5.116031576 5.529877264 5.906278136 5.516113639 5.578043641 5.40964744 5.303922344 5.134025868 5.645401226 5.348590455 5.747025406 5.255709833 5.604943538 5.512746417 5.662534261 5.394326915 5.432081628 5.507426133 5.647452375 5.775489116 5.315784684 5.484150279 5.430973992 5.314639206
"LOC652537" 5.807006058 6.151239796 5.823958274 5.991587003 6.224853391 6.127041609 6.005713511 5.891616262 5.843596569 6.168698919 5.966624739 6.105317997 5.979685644 5.886815235 5.901188655 6.277358262 5.861862133 6.079044749 5.8211181 5.619286952 5.742867565 5.955072758 5.946345457 6.027521033 6.177885669 5.78628208 6.033056619 5.872504203
"AK5" 5.930089561 5.711905889 6.008840893 5.716450598 5.704898716 5.774420545 5.728655913 5.676774908 5.917050678 5.771733518 6.026707344 5.711950809 5.789394825 5.613111397 5.572591464 5.539721626 5.852662614 5.718056806 5.763692859 5.780121607 6.030572329 5.98734443 6.00229596 5.586582825 5.911811397 5.783438475 5.813786902 5.856921195
"STAC3" 5.826123908 6.315817516 5.677204886 5.869073212 5.451775297 5.694499804 5.772067696 5.597401265 5.914768867 5.483166091 5.623401593 5.605310717 5.55711971 5.636755786 5.780491843 5.816261903 5.667259777 5.646619451 5.636369522 5.600300926 5.949554135 6.09137941 5.82839747 5.879414767 5.63822714 5.617844433 5.634336145 5.794235108
"LOC387856" 5.696356182 5.76068335 5.53122828 5.547263377 5.510375079 5.490091444 5.715971271 5.995811581 5.527681161 5.465340056 5.67481647 5.621276723 5.392829128 5.539575378 5.545481182 5.322196414 5.914468879 5.657961363 5.649913663 5.668850226 5.604657849 5.650043422 5.896191602 5.670164063 5.621959369 5.59088471 5.736619381 5.608619967
"CHMP2A" 7.432863653 7.846415208 7.932306672 8.44528649 8.537210995 7.961548244 6.912711994 8.090045206 7.414329892 7.573235696 8.258325792 8.212718214 7.762022042 8.217903696 7.72364691 8.467022473 7.429880807 7.807058849 7.829071019 8.471603459 7.947358292 8.495215582 8.444921186 7.355227519 8.673390857 7.751500639 8.18239891 7.826616946
"LOC653481" 6.021715033 5.888133686 5.847159071 5.804718504 6.074644201 5.800764039 5.571044411 5.766776749 5.775434435 6.11462018 5.705794873 6.08481189 5.693252212 5.827184157 5.833913807 5.750446613 5.783703826 5.67457252 5.82753436 5.927388132 5.979722468 5.61364715 5.585548958 5.849994327 5.74134507 5.95263003 6.025416484 5.631957015
"RPS24" 13.63062262 13.70554105 13.76021749 13.35299299 13.49478354 13.87460125 14.00497646 13.70665559 13.6845915 13.56056542 13.72700141 13.71451922 13.68716776 13.51473098 13.59080216 13.64728301 13.9286325 13.51948173 13.75340898 13.66308782 13.69798396 13.91280375 13.64528288 14.16063184 13.44349835 13.5536294 13.61820126 13.27770487
"WDR4" 8.288120581 8.094893885 8.241700545 8.247678207 8.76477331 8.390748657 7.99881478 8.05253745 8.209578524 8.389794048 8.885198616 8.952221124 8.291302644 8.22563861 8.50842738 8.465304828 8.592038238 8.613222615 8.228944277 8.850262717 8.115069692 8.173992458 8.638696137 8.324860771 8.578619414 8.059066789 9.263231238 8.827194015
"BHMT" 5.824804998 5.681963386 5.712656213 5.81865638 5.46674248 5.877612305 5.660397849 5.762395308 5.651196559 5.912716638 5.646148262 5.48250286 5.526278398 5.664311709 5.850196723 5.859767033 5.647296317 5.63365377 5.595541519 5.425836307 5.826164909 5.784753897 5.666929454 5.686150702 5.918188689 5.961660949 5.717971129 6.021361986
"LOC649944" 5.527363022 5.622254454 5.751721844 5.801124689 5.31166069 5.776321618 5.728237645 5.711236742 5.835900954 5.583977705 5.990459179 5.544502815 5.458093652 5.602636108 5.749406784 5.863029252 5.725532966 5.702084783 5.506222044 5.76707565 5.555103885 5.565399434 5.903681794 5.774922438 5.665188046 5.647168845 5.810336108 5.796990531
"COX19" 7.150067802 7.198969582 7.228180014 7.148697488 6.844860346 7.198335314 7.923911627 6.124907416 6.990339948 6.687541198 6.839651912 7.235992256 6.974678208 6.317058254 6.678911248 6.167033923 7.977224728 7.412018676 7.422653901 6.656447686 7.312019961 6.61590674 7.158889786 8.476453782 6.552536193 6.764219449 6.475038401 6.562399853
"LOC731365" 13.53524986 13.00962532 12.34296314 12.36422463 13.00372167 12.76515217 13.52814805 13.71673363 13.33528051 13.0247973 12.8322361 12.60249715 13.33931747 13.42698827 13.1461476 12.89911715 12.72608215 12.19556831 13.08338726 12.33672688 12.48782079 12.54636236 13.22099649 12.78321811 12.6143564 12.36167269 12.44665483 13.20084734
"HLA-G" 7.146105293 7.556403727 8.133268029 8.056830938 6.77219019 6.818684439 7.175968287 7.459039995 6.745855274 6.798594993 6.627769691 8.089359783 7.3366495 8.280106208 6.65079116 8.744935481 7.610716506 8.070231332 7.893185008 7.986391859 7.915181244 7.868805421 6.113962135 8.580493728 8.903513233 10.34307369 8.805495718 8.257711667
"LOC650076" 5.809800367 5.939489172 6.074105423 5.873205641 5.767243743 5.901220188 5.887187312 5.88185289 5.914996008 5.816651001 5.813112588 5.907926528 5.773126446 5.941171835 6.051369821 5.743672842 5.745672541 5.974709759 5.869273713 6.188111104 6.000813937 5.873231514 5.878908673 6.012478698 6.002469744 5.754734759 5.878001937 5.585978649
"ZYG11B" 9.106318455 9.378234345 10.06223446 9.833061097 9.365002642 9.068873932 9.851232833 9.160336184 9.706113034 9.390267711 9.813818 9.051940967 9.510429515 9.157540206 9.301237159 8.748973668 10.73455774 10.10952699 9.963318922 9.627067565 9.975219304 8.038732137 9.079282159 10.56072123 8.443451608 8.970969519 8.426009904 9.362249722
"SUZ12P" 5.782893126 5.868973787 5.673414838 5.883194243 5.902924429 5.812227985 5.747728831 5.767055302 5.962111922 5.752329572 5.717539827 5.73818243 5.993282941 5.652599806 5.764946922 6.181061093 5.814665194 5.795814757 5.838202963 5.888404698 5.95386278 5.777850877 5.907095641 5.868945213 5.722884764 6.149150307 5.857420691 5.952553223
"AZIN1" 10.30185496 10.64272361 11.00920855 11.16620367 10.16830378 10.49499985 9.817091955 9.924053959 9.918308282 10.24256264 10.62181342 10.28001085 9.731212525 10.85848011 10.58884826 10.55020882 10.55917513 10.59120913 10.69680047 11.24539954 10.32992865 11.26823456 9.777299945 10.20947217 11.17343738 10.494284 10.99438282 9.852255073
"CCR3" 5.655493081 5.64669794 5.473814345 5.491064237 5.588386226 5.44121145 5.54085443 5.672125124 5.646878957 5.173916684 5.546379514 5.669186674 5.483631131 5.478570503 5.325109798 5.775144807 5.557961816 5.416443043 5.732740514 5.680239847 5.587695419 5.41195364 5.514575387 5.810477307 5.587124398 5.569871986 5.498728612 5.519754144
"FBXO4" 7.480152855 6.63566672 7.501128176 7.352369322 6.909663395 7.68341898 7.01047755 6.965457215 6.949024869 6.568908442 7.1262776 7.355944308 7.156736555 7.259630825 7.123800651 7.829205056 7.281086682 6.867408958 6.89261103 7.395696611 7.715387378 7.849812366 7.400977913 7.471419395 8.217437995 7.552704597 8.107679358 7.178932781
"LCE2D" 5.777972846 5.589932798 5.625309244 5.771638641 5.699507803 5.593254726 5.818540151 5.65442657 5.759794333 5.702934657 5.429424612 5.759491693 5.317599837 5.839032736 5.594924116 5.717108324 5.72002591 5.691205991 5.848850475 5.791268224 5.734281529 5.691386934 5.526760779 5.858671214 5.625990087 5.965175626 5.662859414 5.523256892
"IGLL1" 5.624830903 5.728457132 5.528142486 5.71092949 5.883252778 5.704785662 5.688981616 5.668025616 5.729617482 5.974494859 5.324415002 5.96552914 5.948082017 5.74460727 5.494370682 5.699051528 5.934402103 5.858859652 5.817123213 5.801042434 5.669231894 5.503410585 5.82152909 5.841841917 5.905490609 5.860584425 5.931973797 5.723598358
"THSD7A" 5.820037675 5.923827831 5.968211309 6.10995071 5.973775201 5.941011129 5.928236151 5.920053023 6.055247647 5.990201909 5.276642626 5.930581969 5.788913639 6.376770741 5.867542703 5.715226497 5.846958088 5.815908022 5.889108177 5.748773637 5.750701373 5.909073574 5.988289109 5.668485719 5.870937915 5.766115259 5.922742952 5.780499108
"LOC391771" 5.90656538 5.791931037 5.761509864 5.57635531 5.853439746 5.67596688 5.853300377 5.640762932 5.67071904 5.661488242 5.557908043 5.444381694 5.881480215 5.614629592 5.790450448 5.699389762 5.840777446 5.790350819 5.706138414 5.690321009 5.707940019 5.97149148 5.659239844 5.996631589 5.809781113 5.950226489 6.085708144 5.955524863
"OR14A16" 5.735157663 5.611148583 5.539938605 5.585133245 5.640650294 5.900592799 5.720320715 5.846784446 5.697838268 5.344414547 5.832810681 5.670437101 5.623503834 6.062483812 5.862571828 5.933724378 5.730132909 5.795180577 5.708204953 5.595022454 5.898241469 5.178691373 5.605583621 5.63910754 5.731622626 5.803383021 5.540293349 5.589530808
"MIA2" 5.644263269 5.932830504 5.830522651 5.758403533 5.906398678 5.799001275 5.838821136 5.889587249 5.727505372 5.673890728 5.660482167 5.706680503 5.917282533 5.70130306 6.389701527 5.965938753 5.833665421 5.802746013 6.054445551 5.752545421 5.938006533 5.888979462 5.634090962 5.888681067 5.402000728 5.874410788 5.955097029 5.734719721
"TGIF1" 5.96831607 6.133901799 6.002321739 6.151657853 5.998742599 6.216961325 5.959058109 5.803570495 6.168490663 6.242226551 6.295966759 5.992105462 6.161357952 6.42300842 6.226867794 6.130193697 5.91195136 6.102497748 6.052382754 5.858258114 6.064992754 5.84786992 5.835141706 6.018673626 6.05274964 6.130925133 6.332988015 6.071697514
"FLJ43950" 5.741748956 5.608117489 5.694022863 5.480015005 5.732770885 5.675486414 5.855611946 5.700490347 5.82722198 5.83790291 5.820219497 6.369088192 5.53346619 5.516282475 5.760519137 5.222132288 5.867499144 5.715595888 5.896099197 5.851322742 5.632189565 5.775568974 5.939688697 5.82021374 5.827947331 5.780739108 5.789066092 5.533079611
"RPS6" 14.03786878 14.12671242 14.27602168 14.24767605 14.07785997 14.0566679 14.26594362 13.97577105 13.87229151 13.90471475 13.99158418 13.89080783 13.95659828 14.0898514 13.99010828 14.08806878 14.12459977 13.72300144 13.59945496 13.95404555 14.19553951 14.27940242 14.06076572 13.72142553 13.86970593 13.9642727 14.16560447 13.86008905
"FLYWCH1" 6.403537102 6.178815353 5.977202834 6.2710178 6.237682476 6.283775133 6.039898337 6.261574481 6.176899941 6.507475853 6.249407536 6.533981217 6.21014769 6.425360654 6.110845988 6.095261769 6.386643168 6.121136393 6.18714029 6.348740427 6.075071539 5.944034458 5.839814749 6.0665876 6.566579109 5.949383521 6.025565355 6.1321703
"TIMM17A" 6.127897395 6.18942221 6.176263523 6.160891719 5.89624805 5.877950669 5.815665919 5.862795427 6.149871751 6.649343434 6.288906846 6.044918817 5.942495203 5.933676936 5.986869808 6.15264072 5.989549425 5.855165211 5.730136119 6.390794612 5.918623766 6.70243112 5.932336291 5.975294699 6.260712125 6.101818966 6.247213382 6.046257178
"LOXL2" 5.682174361 5.681182124 5.738756018 5.594544852 5.552429593 5.857691837 5.607188893 5.713744772 5.596186764 5.742842479 5.780525087 5.666563878 5.620130708 5.553517237 5.638438523 5.13884986 5.695418741 5.700535412 5.541487799 5.674213956 5.86340611 5.754672244 5.58459121 5.567506136 5.453031301 5.620802569 5.702219516 5.301492934
"RPL27" 13.83364993 13.57789107 13.49044112 13.75271773 13.62508 13.68700896 13.52865861 13.52288709 13.60754807 13.67935659 13.3114752 13.7495959 13.35182571 13.73151037 13.63464303 13.68313868 13.53878412 13.53068233 13.40212015 13.56168103 13.52297627 13.67258732 13.89942253 13.06770321 13.73431344 12.91357058 13.55314338 13.57669323
"ITGB1BP3" 6.002577126 6.394944396 5.991026666 5.951179084 5.930816385 7.918193769 6.319122062 5.96342871 6.041508594 6.170364126 5.509506451 6.616429666 5.770820936 6.697551681 6.181608856 5.59642658 6.045064724 5.753305687 6.621099516 5.636113901 5.813124612 6.32837152 5.763952077 5.754482155 6.046483577 5.753217078 5.976517447 6.005624072
"GPR141" 5.664491837 5.802297757 5.743016872 6.10234866 5.833044972 5.920205361 5.732244877 5.728256094 5.791817321 5.942356738 5.758846525 5.629757335 5.65575156 5.739258665 5.751548328 5.766223775 5.691173204 5.750468473 5.592013867 5.695085549 5.771099977 5.446856408 5.759729737 5.885612002 6.160368857 5.891429312 5.921472502 5.861692962
"DNM2" 7.460441326 7.011581207 7.817489799 7.753256587 7.651736684 7.593184809 7.395419689 7.479833152 7.391508778 7.403250796 7.232656647 7.453130337 7.062281993 6.892361796 6.922725824 7.063679993 7.606325397 7.555336732 7.28715608 7.638554376 7.75128199 7.255970196 7.127706623 8.177218667 6.828812385 7.570681912 7.118838291 6.785458233
"SH3RF1" 6.864481819 6.41032547 6.526784065 6.426581994 6.511207118 6.354650932 6.619228432 6.222588514 6.399303016 6.284855878 6.519927723 6.285834345 6.919409997 6.692690818 6.710285265 6.465682512 6.667238611 6.40066826 7.303989641 6.049359538 6.59593449 6.065529132 6.492355404 6.406164088 6.311750647 6.262536981 6.402865349 6.709097705
"RBP1" 6.210711573 9.923959125 6.899525468 6.357634363 6.467763411 7.465280943 6.851497269 6.947235726 5.964094361 6.22764691 9.119620149 6.683854561 6.75033241 8.592069855 8.503327349 6.899835544 7.724319527 10.52613024 6.248034127 6.653439174 6.727770101 7.797354555 6.951882051 8.219259945 6.552217152 6.830063443 6.522462631 8.13415393
"VPS13D" 5.912333352 5.970000533 6.197904126 6.121567978 6.13336712 5.913579669 6.029020743 6.315739228 6.395331598 6.533404735 6.41568409 5.889159986 6.230219052 5.554228428 6.528654332 5.743710469 6.333819835 6.405017651 6.315611026 5.990805941 6.443832651 5.932044334 6.081281348 6.132816487 5.801509429 6.09485052 5.756163525 6.221487077
"LOC643365" 6.03547381 5.676799232 5.825919665 5.918718725 5.758594326 5.745217347 5.975584826 5.903754076 5.844850179 5.978804336 5.932195041 5.880057825 5.802729028 5.773878615 6.01457722 5.780193214 5.881910314 5.879802822 5.921227777 6.127490139 5.802938223 5.743500583 5.783307123 5.889893915 5.923858554 6.90367617 5.595818558 5.964313058
"SLC26A8" 5.713307916 5.595062349 5.632828295 5.413842093 5.332525095 5.484618569 5.857500455 5.706023029 5.658549341 5.470825919 5.290469612 5.63123355 5.638602148 5.645300451 5.778838412 5.799745676 5.698965955 5.570198838 5.776313045 5.691262848 5.530447002 5.360155169 5.678806822 5.607738787 5.423846942 5.555538856 5.603642733 5.526201445
"LOC391013" 5.873209146 5.682247466 5.693350539 5.832390117 5.821753194 5.806672645 5.858051358 6.353150061 5.794746653 6.028304217 5.722180598 5.822006388 5.720688357 5.900902828 5.795161654 6.115328857 5.919314252 5.856624188 5.905841271 5.612386366 5.925736872 5.749205531 5.696903955 5.805461149 5.643448743 5.808647734 5.811916407 5.765648542
"LOC390712" 5.815640737 5.695624414 5.904691888 5.75672968 5.885330462 5.884077908 5.626556473 5.810674378 5.915663706 5.757460763 5.684331213 6.30299505 6.171329557 5.876049619 5.830018912 5.697948138 5.785405876 5.722469135 5.824190393 6.10733591 5.898676123 5.837764595 5.878754458 5.59357397 5.845247634 8.025365975 5.671005321 5.762805004
"LOC643201" 5.819324025 5.797401676 5.784101188 5.868795928 6.098328649 5.755472523 6.002542689 5.814679572 5.764856082 5.886086224 5.964387707 5.993554058 5.939132612 5.762131641 5.839998944 5.35278945 5.920386086 5.664875666 5.718401645 5.863687627 5.75149148 5.930574271 5.888774693 6.054657609 6.067239325 5.891775893 5.951062195 5.888036896
"LIN37" 6.304095001 6.192733714 6.693525183 6.096843044 6.527328595 6.19858778 5.962195319 6.081456543 5.924720653 6.126716798 6.039901078 6.479095402 5.938225059 6.299627518 6.204274982 6.140188647 6.503361754 6.087402453 5.972096613 6.233199204 6.078455003 6.544483363 6.186196906 6.449814955 6.421823952 6.465905519 6.342303527 6.286460898
"HECTD3" 7.058982492 6.806988423 7.698269666 7.383076267 7.79375211 6.706603642 7.212504184 7.237780794 7.365703337 7.399623125 7.319830508 7.432545496 7.381270374 7.142526347 7.158293179 7.161534134 8.001951141 7.547369221 7.693229448 7.5990367 7.529895843 6.889973817 7.066150446 7.899379343 7.264976766 7.303372554 7.065718228 7.169448549
"SLC1A4" 6.093561499 6.39823236 6.753620707 7.890292101 7.554947922 6.030515218 6.15189965 5.72360871 6.399887136 6.34005175 6.471843367 6.302416521 6.733999662 5.884847489 5.893429161 7.09006163 7.23436873 7.143223002 6.580285092 7.893644515 7.003006203 7.230937099 5.866472227 8.900549937 6.424284318 6.637201091 7.722229256 6.393977649
"MDH1" 11.4578259 11.94315751 12.02135473 11.69853059 12.05112114 12.03942613 11.37819837 11.53182066 11.15283943 11.38203221 11.45706791 12.1100301 11.72907077 11.84637056 11.7126124 11.9468129 11.42253219 11.63861886 11.41644064 12.01117409 11.70881356 12.31851841 11.17829632 10.76397375 12.58024475 11.92438678 11.87015318 11.79781767
"PSD3" 6.26109207 5.927045632 6.050305532 5.974367784 6.070682885 5.943655821 5.939509432 6.510956885 5.972963812 6.207541308 6.403526087 5.726588816 6.07475745 5.977934882 6.302007651 5.950269782 5.767972012 5.926049785 6.197670958 6.105741805 6.058688659 6.067960029 6.461288209 5.896951731 6.002265967 5.950718476 6.053469123 6.084296394
"CRIP1" 6.184098893 8.008639445 7.951995955 7.868185881 6.930350091 6.659683413 7.000123746 6.622307071 6.341505222 6.932264015 7.480653585 7.670636364 7.372340042 7.683770323 7.203071453 8.677831553 7.558462271 8.903532017 7.019698054 8.576619904 8.355226913 8.366747082 7.273318239 8.81966261 7.590027929 9.854285258 7.70305685 7.231490528
"LOC401180" 6.009239002 5.769797289 6.228778665 6.25100366 6.181970359 5.998415874 6.023717737 6.156888557 5.807663359 6.349750068 5.939143317 6.070138679 6.208738696 6.626398709 6.037633746 5.952949073 5.979351255 6.137377393 5.928639691 6.221727111 5.944705382 5.795721999 6.067663646 6.437725381 5.93171333 6.075560137 5.984693554 5.981705608
"SEMA5A" 5.859873763 5.987604284 5.568212004 5.933857125 6.281707076 5.881144635 6.04923384 5.864138899 5.9792133 5.640593271 6.932945107 5.701096301 5.779763817 5.493897286 5.778207646 5.734083211 5.80242094 6.253428793 5.750572203 6.492440556 6.395134611 5.549342579 5.737847526 5.553416825 6.037130858 5.807347781 5.817190672 5.970709618
"NKPD1" 6.07723294 5.788284004 6.599868571 6.81500784 5.861647427 5.674004933 5.821211326 5.874837811 5.878312166 5.646134265 5.654182754 6.271110285 6.053401393 5.798738339 5.54557161 6.387085975 6.231263611 6.116524975 5.812034629 6.558466716 6.327862515 6.202370864 5.88978664 7.052415617 6.422099793 5.945715954 6.031711434 5.955911055
"REPS2" 5.770494863 6.251319513 5.923256637 6.069210352 5.872867843 5.907396705 6.166950268 5.814905485 5.921565093 6.290307722 6.076208334 5.909416569 5.994624875 6.428530832 6.184677401 5.861342176 6.143700287 6.183476182 6.479652355 5.732364657 5.939116401 5.930489211 5.855657027 5.928523615 5.781519481 5.748725377 6.258476783 6.067246575
"LOC731486" 6.045772667 7.489790074 6.569391713 5.999977098 6.08098077 6.270489367 6.879073226 6.872252795 6.953648554 7.449651028 6.915770183 6.708586673 6.924407471 6.925368202 6.85960573 6.804574191 6.694019414 7.028826341 6.412657914 6.683354786 6.314991365 6.383396841 5.985393859 7.574690339 6.143566878 6.897218186 6.324487531 7.074078698
"LOC400099" 5.819626444 5.589606504 5.635911154 5.615296031 5.41217041 5.543826521 5.628465113 5.656200184 5.671950485 5.85071797 6.03798186 5.695747959 5.448467623 5.740594086 5.589805666 6.251145132 5.680921055 5.847728244 5.910680775 5.779780348 5.747366405 5.696591501 6.010719063 5.828923411 5.624897899 5.848840471 5.644639012 5.71796723
"ABLIM3" 6.491474553 6.139738358 5.751928075 5.853211208 5.415615871 5.982124961 6.196979331 6.039298103 5.837906819 5.732178249 5.787927974 5.9713529 6.080926718 5.8277829 6.193287008 5.696767432 5.690952782 6.412520742 5.96407124 5.818185314 5.733063989 5.989419389 5.767245982 5.865817202 5.857611215 5.83988544 5.367108936 6.008106587
"PRICKLE3" 5.850983515 5.789282544 5.901680898 5.927379046 6.213122311 5.668864175 6.067937928 5.95379109 5.766192045 5.882687659 5.873365579 5.955477252 5.94114457 5.864677824 5.935965487 5.553737574 6.07240019 5.879374768 5.67469221 5.632819066 5.75403624 5.782972797 5.579955487 5.974785522 6.006680503 9.320073654 5.871070595 5.516502354
"LOC651723" 5.814579926 5.613628533 5.803738998 5.840602143 5.841620966 5.876531715 5.70491687 6.004068452 6.050366378 5.75783407 5.398996101 6.263527017 6.015038811 5.668092178 5.424854685 5.955997332 5.845032565 5.838603217 5.701229238 6.149028797 5.825408285 5.70349003 5.645926748 5.793269383 5.601855541 5.910856886 5.834570698 5.689833535
"APCDD1" 5.886512288 6.160285999 6.468083022 6.272381972 5.845396433 5.976839955 6.218839014 6.378229879 6.442160721 6.290305455 6.187584848 6.22407857 6.129024828 6.752921228 6.048771997 5.649104693 6.158619161 6.435633107 6.197590295 6.469954295 6.47044875 6.482897906 6.018557757 6.107846121 6.011567504 5.997610063 6.39890696 6.398658887
"PCDHGC3" 6.16103743 6.076754988 5.929421226 6.187741023 5.745372469 6.002227709 5.723686065 6.003648726 5.916601915 5.747319039 6.498765961 6.168668737 5.764302096 5.846481188 5.780786868 5.563114283 6.168568639 6.328420302 6.109466199 5.879052578 6.013620782 5.936397648 5.96550981 5.93259013 6.502183711 6.012082174 5.902192953 5.926392245
"LOC401019" 13.9247 14.03935791 13.84159947 13.9836407 13.99047767 14.24337161 14.22775389 14.06600975 13.99083859 13.83897948 13.9263107 13.96080385 14.0243046 13.91635993 13.94351646 13.86831927 14.26433537 14.02304726 14.05171293 14.13134489 14.19345957 13.94827526 14.32371607 14.55423046 13.87443132 13.56087471 13.74618525 13.58621944
"HIBCH" 8.919835706 8.788922422 9.07287914 8.449672981 9.216422674 8.561135815 8.760675514 9.099826738 8.667147888 8.737694068 10.07578985 9.283609063 8.560825666 8.769075151 9.083199228 8.99385739 8.195108932 8.448085418 8.368352355 8.452146427 8.715507209 8.603904837 8.127635978 7.732498732 9.488855133 8.168553895 9.0989718 9.278939599
"ABO" 5.587588557 5.589495224 5.63203889 5.682863255 5.667521354 5.736131851 5.742363997 5.741802548 5.484126879 5.105482092 5.51035486 5.485398954 5.187756831 5.712120875 5.678052706 5.348803568 5.690147196 5.644361392 5.502940662 5.688994295 5.768267314 5.372276059 5.758849272 5.549552217 5.515802406 5.644480939 5.489719688 5.638004358
"LOC388160" 5.888232185 5.880580485 5.71867746 5.841182549 6.08695277 5.766205938 5.814582991 5.859653253 5.747710144 5.880289314 5.735920476 5.744588389 6.600882931 5.863390273 5.651343134 5.528308413 5.92184502 5.722883735 5.806429378 6.115481568 5.907327098 5.699877977 5.648081269 5.661960192 5.5468626 5.555843626 5.563728292 5.655806387
"LOC648533" 5.838225471 5.771208501 5.857975206 5.748850234 5.497141918 5.73650627 5.694351623 5.763151141 5.858991342 6.096374399 5.526862916 5.874661803 5.744128504 5.848737594 5.630114728 5.812523254 5.805865751 5.81538449 5.834284591 5.906427636 5.958051621 5.213367174 5.79618619 5.852077968 6.029266598 5.924368527 5.8365269 6.10479394
"NLRP10" 5.972669714 6.212243017 5.639675435 5.987613859 5.59950325 5.803575776 5.881313568 5.86361964 5.85718527 5.675150612 5.623349265 5.661245448 5.795550099 5.67890567 5.566739242 5.826434045 5.642437522 5.689630476 5.96920865 5.804903993 5.980402967 6.006443458 5.937181837 5.686529985 5.517710613 5.724177633 5.625614084 5.789296405
"LOC653555" 6.058776912 6.077470028 5.766735681 5.937792355 5.566219298 5.869003335 6.011514622 5.815655448 5.838361711 5.785782662 5.951332236 5.875125364 5.776413156 5.813985064 5.628228484 5.565860485 5.81110684 5.686582072 5.69933872 5.853883715 5.871888325 5.68613077 5.718594324 5.922321484 5.778577634 5.915405961 5.622424985 5.686470757
"OR51B5" 5.743088578 5.980106508 5.736759284 5.832760562 5.709572033 5.837481585 5.850742488 5.83944652 5.743889675 5.870302622 5.914244965 5.812639199 6.0424623 5.818182181 5.705602797 6.157326011 5.90387269 5.814824851 5.872266874 5.780704203 5.819461651 5.749261177 5.983946405 5.829068053 5.847660282 5.984041451 5.917848163 5.754734789
"NFASC" 6.189989048 6.081560856 6.000346579 6.029279359 6.278568278 6.082611742 6.082639138 6.111934865 5.915520521 6.035045354 5.982286569 5.830178109 5.784264016 6.062848901 6.018675214 5.812860343 5.866503182 5.99668997 6.033479733 6.090221356 6.150442923 5.947143575 6.025621628 6.19351381 6.0275892 5.695092349 6.092658587 5.990374469
"LOC645879" 5.982070077 5.738804538 5.762276551 5.64823267 6.063190939 6.084121255 5.864904073 5.895205351 5.925787941 5.587256133 5.582886155 5.750979112 5.753086885 5.654813085 5.970109861 5.7627169 5.861849509 5.902441115 6.030024988 5.801712963 5.699367189 6.699992605 5.95447846 5.920809137 6.053859686 5.992508343 6.209805377 5.776003444
"LOC286208" 6.522048901 6.555674078 6.285835985 6.241425127 5.983062787 6.776094184 6.75695861 6.051521692 6.653865163 6.641527225 6.320779712 6.607959216 6.435482217 6.308642507 6.454285484 6.099682759 6.824413807 6.571395156 6.307807071 6.104795949 6.164123355 6.147673919 6.602772476 7.139905483 5.891667469 6.043570131 6.331969926 6.091524972
"LOC654174" 5.780656949 5.944132443 6.02523366 6.071621836 6.10376688 6.389288514 5.689178181 5.958229229 6.021493773 6.435450746 6.030839542 5.966190677 6.008075451 6.016636804 6.032893891 6.5236734 6.139843339 5.878822246 6.028847537 6.067460504 5.793174237 5.932951227 5.966394118 6.009441071 5.776967184 6.232828197 6.282404662 6.004515869
"FILIP1" 6.035065355 6.181782158 5.941221784 6.053647928 5.827291528 6.102552406 5.752165049 5.845415165 6.019469492 5.998727856 6.03583323 5.801145219 5.826674289 6.170796911 6.209156096 5.977899247 5.897688346 5.970110663 5.937537562 6.194879148 6.148627586 5.99487668 5.962079559 5.961930084 5.946732071 5.746318125 5.804659939 6.024941516
"STARD6" 5.776124452 5.778865535 5.585498484 5.691870331 5.786801697 5.771745599 5.867882134 5.864998116 5.707173361 5.846839257 5.928451261 6.03490551 6.344129629 5.976503073 6.230103193 6.396592038 5.90716993 6.036345746 5.921932288 5.85707075 5.863816914 5.865153449 5.665750436 5.875386306 5.471124808 5.730361429 5.782632434 5.695733866
"ARSK" 6.154791148 7.096280216 6.631915366 6.854675938 6.856307292 7.315303176 6.226868403 6.643871338 6.11379148 6.101337448 7.025247917 6.82384424 6.494929189 6.993796887 6.781575913 6.112130068 6.685942301 6.491004485 6.202795257 6.499938398 7.122958402 6.730776863 6.032412463 6.354196996 6.359118335 6.220658832 6.73374036 6.598433446
"PPIL6" 6.207830932 6.21885409 6.227066775 6.051160436 5.487254364 5.942331871 5.948424118 5.884263236 6.65959343 6.165546861 5.952512166 6.172539261 5.742996789 5.964907355 5.801193205 5.921597185 5.647694596 5.769283169 5.602781871 5.648451222 6.257688746 5.781768649 5.967229573 5.874840014 6.005568942 6.150011795 6.559152159 5.650882899
"C6ORF70" 7.856459149 7.397698748 7.668216546 7.152266179 6.174125536 7.413276862 7.760413856 7.202981939 7.863891446 7.423352746 7.361079348 7.673899094 7.226756075 7.202647462 7.661346208 7.693505027 7.639344261 7.383762376 6.890641165 6.683016714 7.838227013 7.676915268 7.382826884 7.697297286 6.872973272 7.338449371 7.783770512 7.115843044
"MUC3B" 5.862640094 5.679501229 5.831390529 5.826902031 5.808155208 5.868591268 5.833253848 5.778307994 5.787369862 5.580931157 6.009102189 5.872768344 5.652738445 5.80384751 5.651804626 5.810366048 5.859235303 5.567510952 5.642328355 5.80871393 5.814138968 5.497293825 5.859583093 5.657017872 5.743936887 5.884229517 5.615257975 6.119755166
"SOCS6" 6.633777203 6.361125177 6.834719413 6.961537803 6.907376042 6.368978897 6.017763583 6.862294268 6.935105634 7.03591619 6.744551203 6.922247618 6.725696669 7.00016439 6.789674895 6.703960658 6.701958852 6.695238312 6.781235312 6.784530111 6.399649825 6.397363616 6.566363716 6.601599473 6.509592598 6.347920701 6.898852286 6.636689178
"ZNF533" 5.773608311 6.510313371 5.74496144 5.680369372 5.641917996 6.469376526 6.847122519 5.838485827 5.452180686 5.876591304 5.801208633 5.843467435 5.73996173 5.988876879 5.915560203 6.005086689 5.671796302 6.263599125 5.822805954 5.861881372 5.619076328 5.90368332 5.95386596 6.056959766 6.03585898 5.915012923 5.773486916 5.848344638
"STARD3" 7.49315506 6.978898907 7.642279206 7.89213086 7.393238905 7.401416074 7.694497184 7.295767912 7.585145819 7.318087572 7.380164959 7.72588016 7.135202357 7.205149049 7.312939041 7.206896011 8.0884475 7.560648802 7.056519306 7.560456205 7.706087868 7.328328692 7.290348164 8.112180134 7.254902412 6.685733266 6.934291938 6.738413085
"C14ORF78" 10.22887693 8.755046184 10.75921186 10.99739351 6.754789258 10.25609041 10.20510723 6.723297832 6.381421898 6.560718972 9.54535535 10.01440091 8.869613119 7.973532864 6.988874492 8.89689897 11.81588754 10.83349079 9.53868022 10.11477247 11.58266789 9.599813794 9.384827667 11.72923297 9.669797435 8.982670539 9.16552143 7.24997471
"LOC645073" 5.642659571 5.582572479 5.56320647 5.743955953 5.66358632 5.545150059 5.784555972 5.708619046 5.690928252 5.656433702 5.966019111 5.613424177 5.761545206 5.569171169 5.690171707 5.523201913 5.650348211 5.525430707 5.488153012 5.821094278 5.385213949 5.493650434 5.716178806 5.399917657 5.435733782 5.858189677 5.809786194 5.535680833
"PTPRU" 6.041562181 6.039930589 6.618031576 5.721226839 5.764940348 6.143231762 5.813916974 6.213379303 5.945721677 6.3235142 5.911102646 5.88605536 5.77773665 6.273474976 5.814074136 6.736066674 6.482264086 5.882902818 5.952363081 6.364293753 6.366464021 5.880886873 5.679722651 6.059369511 5.558430309 5.770315191 5.87872929 5.722374621
"SKAP2" 6.56269888 7.128273074 6.510350591 6.499968298 6.337414653 6.533162224 6.500684345 6.748292484 6.651358495 7.060930578 6.673982382 6.297493389 6.541003109 6.903210899 6.848268334 6.988633159 6.421528311 6.238311768 6.430718366 6.380755243 6.295852718 6.738545528 6.874861766 6.231084859 6.810434407 7.961366003 6.330089898 6.28853295
"ADAT1" 7.79562296 7.084983438 7.078558926 7.295169732 7.141349014 7.508977089 7.622559269 7.588424537 8.495823867 7.932997772 7.253690407 7.231144109 7.763506191 7.693822389 7.927659842 6.968771332 7.533436687 7.15783606 7.48026658 6.680714401 7.222080366 7.100307108 7.200434508 6.646442403 7.44310391 7.46346454 7.300038163 7.301787035
"FMR1NB" 5.78861648 5.574932175 5.558037967 5.603767199 5.08389764 5.348041278 5.60708037 5.767518354 5.751999705 5.58202965 5.595896273 5.588039441 5.550768584 5.706082603 5.70133116 5.855568309 5.628909247 5.450815227 5.60427474 5.786056265 5.916513908 5.419124768 5.503459001 5.682989444 5.222317945 5.736050302 5.500158189 5.450831855
"C1ORF69" 6.16306274 6.166724336 6.451859923 6.506119182 6.505241855 6.50584235 6.246139143 6.143396875 6.112396261 6.134861083 6.447730486 6.598884487 6.116195449 6.468595189 6.302013552 6.096476046 6.578574326 6.388089924 6.098007841 6.832797843 6.428044944 6.342762939 6.0935443 6.312298612 6.24268724 6.091536587 6.253758238 6.442675403
"MEOX1" 5.791187647 5.803517329 5.782490997 5.58475911 5.909198926 5.929683124 5.826910195 5.799196593 5.788124643 5.71837845 5.864890583 6.076396013 6.063916153 6.181823964 5.910053235 5.691649839 5.899163296 5.934016137 5.579497999 6.128599808 5.701713114 5.780763337 5.579789247 5.987247118 5.845663755 5.703828907 5.749749041 5.957484195
"C19ORF23" 5.751772768 5.696291108 5.802595396 5.838745866 5.902472013 5.767501903 5.975088218 5.862706719 6.03330142 5.915521976 5.90705567 5.959944975 5.862168187 5.903989268 5.971306257 5.98494678 5.708213847 5.841352254 5.963091813 6.149519508 5.817222261 5.829559973 5.999672688 5.854240208 6.125907256 5.906329935 5.895223381 5.892489801
"C8ORF46" 5.971446712 5.995776819 5.812362965 5.924638134 5.997550131 5.689284064 5.911710619 5.843736726 6.947650773 6.66798068 5.643702142 5.609446593 6.30834038 6.041938927 5.451833984 5.696257272 5.664827805 5.626281349 6.434918212 5.688888532 5.937775984 5.917914832 5.896330845 5.777844849 5.541178822 5.917182995 5.574498693 6.432582907
"ACTR3" 6.737766789 6.719689731 7.327816328 7.01170007 6.987598018 7.045250083 6.602538869 6.803531222 6.600052862 6.747544296 6.673201702 7.202930155 6.75562102 7.193738004 7.119817871 7.482154377 6.898724535 6.817056108 7.21593677 7.903349425 7.606263042 7.874853563 6.901615816 7.005643923 8.071455638 8.689745823 8.509360317 7.755365741
"RNF168" 6.010161516 5.677247304 5.959872624 5.87593105 5.893279539 5.892689934 5.938248283 5.879650415 5.99855856 5.694472051 5.849725934 5.707430683 5.789024139 6.306162036 5.831183712 5.678417802 5.785104683 5.713122747 5.886280324 5.712777267 5.954353453 5.887164747 5.875216311 5.82027491 5.900904925 5.808748961 5.88960407 6.033442557
"KRTAP10-5" 5.857592776 5.696212608 5.938579124 5.884073161 6.042168482 6.000118233 5.769157609 6.181161339 5.810973971 5.953332341 6.125549364 5.871126217 5.733700662 6.096940325 5.812823263 6.217965696 5.954544664 5.909435822 5.75229224 5.521796277 5.644919635 5.622065288 6.02973627 5.760865229 5.827691718 5.756767667 5.804388218 5.741625987
"TSNAXIP1" 5.990576666 5.842577742 6.197454554 6.078621668 5.882585127 6.10957429 5.967652874 6.184755215 6.129182964 6.368547517 6.060972897 6.090919958 5.956720941 6.052803605 6.382215089 6.101687668 5.9146424 5.900241216 5.989893642 5.966440517 5.822276979 5.865434201 5.970445877 6.063976665 6.067236331 5.633631099 6.043119289 5.774624842
"SAE1" 10.50625288 10.71314916 10.97950283 10.72515022 10.80875749 10.97471222 10.32620497 10.3086269 10.52252286 10.79058138 10.42719959 11.10743126 10.67143537 10.54972669 10.90090924 10.63433216 10.92843515 11.08183908 10.60085614 10.63336248 10.97164609 11.42254982 10.39044788 10.4994509 11.13686777 10.74625779 11.43167109 10.76612359
"CCL20" 5.669785142 5.797968202 5.524356116 5.795127297 6.076790763 5.844091315 5.739640569 6.017902169 5.719665988 5.688981733 5.605334519 5.729704376 6.129514738 6.090532485 5.431094663 5.352746232 5.745414892 5.874311116 5.842373739 5.732811673 5.688263785 5.889142165 5.973754174 5.748688122 5.86474694 5.537713912 5.668932757 5.886856787
"LOC342979" 5.860819793 5.962120097 6.098499504 5.737333321 6.003228863 5.757472653 5.986384899 5.822729328 5.694792597 5.853925128 5.778480131 6.088279708 5.660713392 5.818200408 6.045705042 6.223435411 6.289296973 5.731125197 5.841801415 5.801336977 6.023064106 5.959817445 5.854593619 6.4526103 6.186062836 5.857218477 5.9287762 6.024680669
"NUBP2" 7.093872233 6.62949867 7.254019371 7.150652106 6.831308967 6.731806452 6.629405182 6.808525422 6.705265423 6.709391088 6.481379566 6.601847512 6.317978737 7.166821714 6.598584109 7.253345595 6.995100152 6.710275291 6.768431895 6.761598497 6.882696182 7.543412721 6.944390026 6.83304557 6.785168074 6.778286956 6.987501326 6.499067523
"EREG" 5.83639012 5.972774213 6.095692693 6.070123905 5.778030671 5.930209837 6.026767014 5.943655516 5.748884677 5.982201201 5.855514282 5.78876633 6.074279005 5.797684929 6.200078429 5.823023232 5.819869048 6.027289384 6.052125677 6.142458009 5.938328383 5.853548112 6.02668169 5.905820132 5.852573514 5.810457062 5.641372362 6.121946941
"SGCD" 6.041789171 6.008140033 7.032896526 6.998597419 6.063338018 5.704107832 5.78211601 5.908470197 6.04636352 5.629270473 6.530408003 7.138870522 6.155694277 6.563033943 5.95067833 6.783220051 6.253039069 6.369249944 5.669838263 6.978348943 6.209853294 6.471312972 5.74332982 6.04465505 7.498576826 6.456766357 6.419913207 5.954619755
"LOC649350" 5.811763806 5.767239125 5.590000446 5.664358338 5.897603736 5.55871839 5.918541724 5.93888994 5.691813701 6.216833389 5.815157776 5.576349984 5.715860226 5.569034752 5.49156221 5.657202111 5.787909583 5.925784511 5.867823044 6.177973607 5.975283526 5.540334469 5.89077584 5.87336018 5.954421981 5.677161596 5.694715239 5.850360461
"LOC651429" 5.906926017 5.936213253 5.848231224 5.924592565 5.719607615 5.892638308 5.965773766 5.953673427 6.007150874 5.612215653 5.808422551 5.825277915 5.587621445 5.738657465 5.801910706 5.86647352 5.953814013 5.676141405 5.770834048 5.815467498 5.763761473 5.888007911 5.885032171 6.04972507 5.899262978 6.524502341 5.785059189 5.813782234
"LOC653706" 5.865087607 5.865748214 5.580477329 5.705454633 6.169724687 5.987898197 5.757011248 5.627093713 5.701021362 5.696352555 5.847037413 5.290499913 5.265485706 5.394272675 5.795545899 5.702726839 5.842507103 5.780147007 5.732602817 5.578444455 5.549444103 5.517667157 5.735815876 5.677596083 5.711926579 5.711512593 6.090335433 5.913542211
"ALKBH5" 10.90613361 11.02689505 10.6901408 11.35092034 11.47720345 11.20646135 11.20556814 11.2982684 11.21446289 11.76819957 11.48069906 11.1065268 10.77484184 10.9710266 11.4665672 11.22798393 11.410499 11.55342045 11.34581851 11.44481313 11.56168137 11.11861339 10.8297587 11.41519539 11.46319179 11.65569612 11.49025217 11.39431256
"GUSBL2" 6.859603796 6.649479852 6.591807493 6.658824199 6.695164393 6.877976326 6.592925179 6.644342811 6.747488945 6.724278555 6.711849102 6.750577688 6.709807494 6.899383123 6.865117039 7.029543319 6.804409876 6.960143559 6.881792066 6.558663356 6.854184301 7.133035825 6.90427638 7.182567008 7.050028345 6.332490988 6.395423581 6.27275794
"CPA6" 5.61375142 5.740367223 5.923603218 5.483968537 5.855949636 5.928823195 5.65901075 5.716902433 5.790949798 5.826237947 6.046462386 5.560714679 5.561244751 5.588144895 5.710768692 6.117786438 5.853455007 5.804837657 5.863870837 5.695998794 5.806992861 5.827468359 5.811467948 5.573397431 5.570104933 5.652671981 5.748515495 5.889232181
"SULT1A1" 5.871385673 6.088160518 5.909425713 5.612359929 6.317639578 6.076203729 5.906630445 6.022952379 5.891009609 6.212083485 5.804636509 6.401192274 6.248152352 5.945925991 6.168161627 5.857189082 5.902624083 5.808174654 5.716755828 5.726237618 5.681782113 6.050744747 6.852313082 5.894832828 5.68762014 5.899036734 5.757452764 6.344368098
"CBWD2" 5.890306672 5.631187703 5.761168994 5.514430891 5.488054699 5.647888245 5.719937029 5.906246681 5.703241403 5.188183613 5.71282235 5.681115004 5.521843427 5.758666191 5.889544 5.990649375 5.598440741 5.806344932 5.566064737 5.600707471 5.76830525 5.818101607 5.775500251 5.607065488 5.728327951 5.69678144 5.608531318 5.801307106
"IGSF1" 5.684550024 5.707937115 5.701123371 5.715465191 5.984794462 5.590457488 5.647058001 5.604254505 5.643988743 5.943080895 5.81785601 5.753831637 5.654977545 5.62301586 5.611892378 5.605318672 5.711423654 5.636371976 5.615405625 5.804615671 5.692868402 5.653940487 5.650264285 5.628223225 5.458024684 5.589830954 5.61064103 5.605067249
"POLR2J" 5.904626993 6.173763455 6.815987887 6.400312018 6.387686099 6.10561265 6.069650924 6.18646949 6.605148164 6.296190119 6.19550969 6.704266101 6.325110793 6.207446495 6.668504849 7.012184442 6.124716871 6.03294666 6.552130415 5.848180203 6.379544864 6.965393154 6.338302424 6.286544839 6.9016281 6.124454446 6.265211341 6.077455237
"CCDC85B" 8.218596729 7.036108247 7.784449654 7.698130283 7.420522717 7.778270876 7.610493671 8.168330194 7.630689804 7.224226011 7.155021253 7.130883057 7.661832192 7.237995081 6.750550718 7.609975629 7.297032348 7.246977049 7.187939621 7.433533052 7.354640308 7.182638257 8.599048195 7.550191276 7.021810055 6.951805534 7.192865269 7.223959763
"ZNF607" 5.755713208 5.581374478 5.678700977 5.751912994 5.747309609 5.667729463 5.945784421 5.794375956 5.589871655 6.038296038 5.769819237 5.734884259 5.944985418 5.54684838 5.840385982 5.843985455 5.712869899 5.693820295 5.750467766 5.481179529 5.982617329 5.943723998 5.797817575 5.62373301 5.836455848 5.580311164 5.844360634 5.84788304
"PLAG1" 6.020584017 6.083550309 5.720573687 5.88771506 5.967212533 6.296178011 5.968182159 6.083269977 6.084172109 6.036855475 5.972686301 6.230756279 6.129734296 5.978645512 5.928539228 5.942459432 6.162250069 5.960458728 5.863477868 5.854386683 5.829503586 6.038278703 6.136534433 5.530029292 5.997930289 5.851761886 5.829607691 5.980267628
"PODXL2" 8.826834462 8.540970469 9.140899996 8.712915658 9.202375413 7.589495108 8.647595462 8.639020617 8.528994648 8.388187533 8.253012407 8.061357408 8.523098559 8.399955437 7.972550789 7.8853388 9.133042431 8.320218733 8.6693202 8.497053094 8.451199367 8.166592261 8.35533943 8.828465968 8.549171731 7.917947592 8.179819701 8.255954165
"CD200R1L" 5.862301431 5.682220836 5.707216752 5.637870957 5.838149927 5.766188682 5.934969524 5.801961875 5.762132496 5.77502489 6.030423181 6.001866693 5.634598759 5.903645489 6.055285546 5.853926619 6.007557472 5.733235494 6.216291505 6.000105871 5.731646745 6.125842097 5.859517261 5.855551516 5.753216077 5.792657005 6.038812005 5.816591866
"CBX7" 9.632472999 8.898866163 8.835398532 8.499018457 7.666864915 9.048124215 9.630084975 9.304900379 8.684830046 8.545432043 8.455578241 8.10342568 7.757984771 8.287913695 8.806404436 7.794598037 8.851368032 8.433906544 8.370537007 7.601138279 9.34422189 8.213980069 7.594325438 9.146443059 8.403602679 8.634287014 8.726584155 8.415535555
"LEPREL1" 6.256590071 7.87847482 6.365969689 6.458431743 6.177730964 6.406924423 6.743781423 5.981242444 6.062378879 6.067071658 6.275551286 6.391822461 6.137962144 7.750800467 6.506796221 6.366301375 6.568687031 7.54602542 6.343923969 6.022679077 6.508399482 6.403798686 6.864771707 7.291577992 6.735228647 6.46529281 5.964030527 6.776901276
"FLJ42842" 5.779491527 5.840239827 5.664346469 5.679039053 5.610363312 5.670336799 5.665322961 5.629813596 5.707173361 5.77746793 5.844277667 5.831191247 5.649001156 5.896644953 5.846065154 5.776074137 5.740560468 5.639148474 5.908254842 5.737680554 5.891601805 5.694214434 5.755911591 5.744388258 5.81461425 5.684256271 5.695467217 5.748605612
"RASSF6" 5.600909204 5.615150121 5.445875247 5.508134758 5.766950505 5.505764476 5.538889264 5.64278491 5.520323508 5.276931084 5.39316178 5.531015701 5.143451525 5.454996055 5.068772743 4.978431029 5.622462225 5.520188058 5.500899292 5.554568915 5.539418011 5.580034253 5.562046195 5.572474209 5.333966449 5.769276465 5.349866387 5.348454628
"HMGCR" 8.128803688 8.3819134 8.617769006 8.836611015 8.29621945 8.695533897 8.86380385 8.001244899 8.419613463 7.992340935 7.972740981 7.773035822 7.856744276 7.888791976 7.81627526 7.981626858 9.031340679 8.70777703 8.482467584 8.545629725 8.2084658 8.372376789 8.29734208 8.473800825 8.459486967 7.961993027 7.954471453 7.853432798
"RFX6" 5.823230152 5.678211978 5.804621914 5.627637642 5.878691584 5.672041003 5.850427234 5.833520744 5.918493138 5.842145829 6.032044481 5.902379459 5.881498651 5.820828215 5.864940896 5.629740227 5.737872385 5.763390994 5.612444478 5.892397914 5.935742981 5.897949411 5.931991547 5.846965104 5.636543259 5.606251671 5.706920886 6.188434938
"SPPL3" 7.710911857 7.295491791 6.817515832 7.030864254 7.121403577 7.133537672 7.163248379 7.189830135 7.631024318 6.959359806 7.178450373 7.125803461 6.955613684 6.716935592 7.112028386 6.768757454 7.011795761 7.073309637 7.059633295 7.314800535 7.093219909 7.032236751 7.012367468 7.166710021 6.846659767 6.399246656 7.351022198 6.98541133
"NUP50" 6.0980069 5.740487873 5.477995653 5.571826875 5.880945668 5.506715196 5.728224626 5.72219899 5.78654182 5.646731637 5.703022632 5.534687777 5.54583013 5.428219806 5.581594651 5.694954609 5.658615182 5.504679508 5.833597391 5.640623478 5.49337178 5.735031569 5.526246614 5.736421574 5.812665769 5.689000969 5.671896027 5.920630725
"LOC440917" 5.74831577 5.685025895 6.001335462 5.894426116 5.715588506 5.998162408 5.686931967 5.900732591 5.796472033 5.652553084 5.86122606 5.705635156 5.832397963 5.509677694 5.941565389 6.080035781 5.750422167 5.87956298 5.872259812 6.211264052 5.808102956 5.685073748 5.840028042 5.8031122 6.066801184 5.733717252 5.969688149 5.910963027
"SPG21" 7.798910235 8.329108474 8.208346253 8.459351109 9.443271369 8.062714125 7.282730623 8.380054268 8.055119777 8.667468992 8.266319622 8.369419242 8.547170495 8.89045782 9.039419363 8.915488822 7.24904993 7.800546465 8.119884163 8.581915111 8.039798298 8.712688936 8.860523829 6.639526977 8.545960359 9.080767558 8.883506484 9.105551272
"SMAGP" 5.682023794 5.758720669 5.922941119 5.826412419 5.96860712 5.656780785 5.536214878 5.727355515 5.734957872 5.266096651 5.708208918 5.627207995 5.862330982 5.805941324 6.007779436 5.69180274 5.768112526 5.618668367 5.840779514 5.722645838 5.839659892 5.735133304 5.763878973 5.675017587 5.398265139 5.594116279 5.431406895 5.711581165
"MT1M" 5.643624251 7.622727846 6.045508238 6.133540575 5.773316352 5.86958747 5.970393698 5.611746689 5.737092521 5.659716582 5.986959848 5.684127929 5.532601511 8.201695225 6.03458508 6.117594149 5.74436966 6.573595233 9.216565533 5.748392489 5.715738416 6.263882419 6.091248136 5.696257646 5.506784027 6.08058625 6.115388972 5.604848449
"FGFR1OP2" 6.588773232 6.232104634 6.59061374 6.844728771 6.65376924 6.463345721 6.569361383 6.705200054 6.245405424 6.724628437 6.773255252 7.122621323 6.558680104 6.728218496 7.285317362 6.560256461 6.478584964 6.749812217 6.173207362 6.656418831 6.466594522 6.691062124 6.576202549 6.652799726 7.219902279 7.9591515 7.21867405 6.955244242
"KCNC2" 5.75858608 5.737387583 5.878476469 5.922240364 5.782768109 5.747747678 5.973694267 5.967793746 5.951414107 6.03027656 5.953130203 5.987695468 5.920611312 5.838055029 5.9174229 5.987625143 5.895253934 5.62920357 6.273587751 5.856703727 5.973906457 5.756939125 5.709477266 5.76696153 5.800240096 5.768153655 5.680325138 5.730167283
"ADARB1" 5.534718308 5.616010048 5.707587183 5.557831056 5.585501231 5.62319973 5.784886536 5.740636845 5.718438807 5.467715192 5.932389021 5.604501001 5.681254345 5.048035024 5.489008755 5.741973452 5.698997351 5.833074301 5.576057393 5.670866504 5.731335489 5.834236311 5.790959972 5.798154827 6.01596539 5.536228639 5.637859086 5.53654087
"C1ORF57" 8.853911501 9.41498388 9.186715083 8.930351934 8.957163199 8.528612774 8.126843471 9.024073424 8.649732384 8.484735333 9.012848338 9.268464912 8.211016464 9.707601557 8.498903416 9.862899227 8.444356685 8.412725277 7.682889796 8.322200309 8.688392695 10.10531741 8.644202275 8.021132761 9.768938593 8.037193621 8.912434066 8.647151485
"SRPK2" 7.887103189 8.235132346 8.518765318 8.955491506 8.691718732 8.453838007 7.755287509 8.8016103 7.835963941 8.434263595 9.726153242 8.349037281 8.800809466 8.282678287 9.407225594 8.817639172 8.058681148 8.507032421 8.455238235 8.639103196 8.53822056 8.716638652 8.720484761 7.270095069 9.665740258 8.145557358 8.544564444 8.875539775
"CEACAM4" 6.139910436 6.014685464 6.066566764 6.063855189 5.71859681 6.292698002 5.955637587 5.985945938 6.077735161 5.944407056 5.774828297 5.932811458 6.494343699 6.103448603 6.036929883 6.637141705 5.896870107 5.959511786 6.115092157 5.893114423 6.06986508 6.297498848 5.970627723 5.977145266 5.837637611 5.850840273 6.031564301 5.537372429
"YTHDF3" 7.987646234 7.980580215 9.010383626 8.822278899 7.835771436 8.076247203 7.931512212 8.100344388 8.408251808 7.898598395 8.184481356 8.18713988 8.202539466 7.89659749 7.993422552 8.278246905 8.437766662 8.648791404 8.305556362 9.241744373 8.31340911 9.278056179 8.463182372 8.346526124 8.744837621 8.350315757 8.685839689 8.44846218
"GALT" 8.43814761 8.560131488 8.783812331 9.12290047 8.87599788 8.335738333 8.699948177 8.584339117 7.98622281 8.723322882 8.954436319 9.58454593 8.532724517 8.304545223 8.916949498 8.917800912 8.252726707 8.229883914 7.699944733 8.526444709 8.582623385 8.631046502 8.832055603 8.465737744 8.998616036 8.381445134 8.438689956 8.028149679
"LOC340228" 5.787233899 5.55574609 5.691308727 5.709032469 5.832187063 5.597433221 5.960978592 5.969855021 5.82341351 5.667326465 5.97087157 6.033652398 5.814759886 5.661492228 5.709057415 5.804266842 5.815002025 5.771582744 5.85981067 5.813835531 5.796309914 5.657249747 5.979685017 5.840415477 5.707497237 5.552660311 5.803937687 5.560935602
"MAGEL2" 6.75987502 6.621497503 6.590008472 6.574216313 7.077074094 7.192491095 6.917244076 6.938776125 6.847856593 7.383258974 6.682764337 6.977216469 7.076795786 7.019370858 6.762915737 7.004831717 6.89730189 6.972041815 7.245628484 7.015647366 7.039835182 6.808800037 7.127218794 6.78266855 6.714063345 6.578433604 6.691275868 6.719254075
"SEC23B" 8.147694256 8.484220117 8.427073212 8.188842547 8.2212801 8.488794911 8.452597378 8.241356425 8.503556703 8.340154756 8.417818086 8.294977499 8.354783109 8.274184944 8.198940248 7.972283352 8.171904305 8.388430846 8.520166224 8.363733854 8.540460758 8.344675335 8.597737826 7.872319543 9.157779262 9.384975304 8.559875971 8.651810622
"OR2AG2" 5.824902631 5.804511175 5.83530099 5.845919009 5.784427239 5.950960677 5.785874213 5.761444201 5.951400345 5.810739309 5.54793754 5.528332482 6.114876454 5.956114314 5.618803204 5.937507372 5.611504269 5.8046228 5.855873338 6.092424371 5.877738895 5.931535738 5.912498392 5.909593083 5.902130639 5.993812962 6.082617567 5.872757576
"MLEC" 9.861277355 10.11915569 10.80174378 10.74910561 10.71847048 10.58517676 10.04911167 10.26406636 11.15146831 10.72663766 10.50823829 9.592421874 10.53509997 9.709948393 10.36602834 9.754915005 10.35119995 10.50064596 10.67458131 10.44779189 10.39972593 9.487875592 9.587290713 10.48515508 10.13417009 10.77416577 10.3342756 10.54568081
"KIAA0319" 5.748006509 5.555180917 5.853127135 5.797847747 5.502270804 5.525213696 5.907007061 5.681212091 5.67658679 5.409153321 5.437830145 5.666300242 5.265363904 5.315173922 5.323042972 5.600901265 5.661349876 5.448433787 5.73773946 5.426623483 5.741489753 5.824917505 5.676272935 5.569099045 5.627949239 5.739437086 5.445753246 5.529027904
"HR" 6.035592238 6.015619944 6.05660383 6.074653977 6.352156509 6.223876651 6.032835886 6.058560895 6.101200435 6.20668324 5.773993831 5.802610925 5.969521775 5.971298896 5.867713571 6.323586485 6.071537482 5.984163312 6.098827792 6.075782085 5.85981832 6.121829345 6.036873921 5.968681608 6.361226299 6.216069664 6.577506584 6.333817596
"TSEN54" 6.795519043 6.487534775 6.579727323 6.538585252 6.804062012 6.287192181 6.456302065 6.538802552 6.614789479 6.70266458 6.011670518 6.816004238 6.613287875 6.701502139 6.29779013 6.321246296 6.811911135 6.338146191 6.49729513 6.756040687 6.458951621 6.453602233 6.593364079 6.754071687 6.514005183 5.916247581 6.36259787 6.197251246
"RPS6KA5" 7.84172417 7.84301982 7.740425128 7.298406048 6.694124257 7.490070468 7.303048742 6.790437475 7.514557045 7.315269783 7.115925934 7.104120739 7.413891478 7.156520811 7.629057041 7.401174642 7.246781216 7.218845506 7.214439675 6.935949751 7.088581425 7.773922849 7.740187672 7.236996213 8.662177855 6.709149806 7.032065053 7.117023164
"CLEC12B" 5.715068008 5.599336527 5.572221032 5.574204554 5.516763551 5.749454646 5.717261534 5.645271005 5.632480812 5.555691338 5.744903575 5.588093455 5.638395368 5.566331697 5.337981772 5.860053308 5.527763998 5.783282204 5.621608918 5.368065246 5.796253208 5.867140629 5.725792077 5.593442349 5.455881453 5.355019087 5.496364829 5.273833355
"CYP2B6" 5.766779635 5.87558057 5.711840637 5.800131746 5.943188977 5.718592083 5.753812224 5.647573553 5.733405203 5.399911332 5.479637067 5.755087739 5.920242721 5.40133042 5.728107358 5.461909521 5.608226221 5.797273348 5.75216633 5.727762892 5.789741507 5.576459394 5.519462635 5.977929492 5.708699045 5.954138613 5.755184485 5.576951074
"CCDC34" 9.164523937 8.964710459 8.25340155 8.604714351 10.15718173 9.424466929 8.946652538 8.870037519 9.171204539 8.739011564 8.55834113 8.525203882 8.179244349 9.366338378 9.217720249 8.190678286 9.355652078 8.252588929 9.194513967 8.136383449 8.409941517 8.196080883 8.705663509 9.013075523 7.585282636 6.459906208 8.290154574 8.890233367
"MVD" 7.159455754 6.274573785 6.36653205 6.461135483 6.527974782 6.894890965 7.611137235 6.569125158 6.78927062 6.785020106 6.469044543 6.450598942 6.535357456 6.717061655 6.170073905 6.321935911 6.662888889 6.542147991 6.664310768 5.875822964 6.839527276 6.60640139 6.073273464 6.578410766 6.359812661 6.376172281 6.370811001 6.44821818
"TSPYL2" 6.446862893 6.712977507 6.32428711 6.453403761 6.442289041 6.487069606 6.546309198 6.644156428 6.328194024 5.909014863 6.801420917 6.725618053 6.008451414 6.229252684 6.406937991 6.475704111 6.124157792 6.62553654 6.216912851 5.893967851 6.5386732 6.606574468 6.085941427 6.482543474 6.554944068 6.899528554 6.419746499 6.276752238
"ASNA1" 6.669925349 6.200338896 6.558958636 6.673962335 6.268675484 6.374492731 6.428502147 7.216823639 6.595839897 6.278289229 6.732556253 6.054100618 7.081822814 7.000456162 6.761657318 6.884270622 6.596525277 6.516645091 6.913132876 6.6775582 6.504866731 6.517911639 6.518047788 6.314155706 6.054048097 6.067064769 6.204345028 6.099977408
"HSFX1" 6.12919449 6.485586208 6.159298437 6.188691191 6.832908551 6.327164289 5.845074161 6.262074112 5.722392874 6.057004902 6.238973052 6.217762886 5.851643408 6.296036195 6.111238374 6.478469981 6.272933516 6.180700713 6.024618883 6.357852862 6.125839673 6.284953246 6.0959928 6.348246267 6.134985693 5.923297425 6.324313284 6.06552681
"SCN3A" 5.741835997 5.642941927 5.542462225 5.617416238 5.214953469 5.504756172 5.623594927 5.721336193 5.580307673 5.243242595 5.294935377 5.590605738 5.38096272 5.429933799 5.494466571 5.194678659 5.468798944 5.563580286 5.309897431 5.683433951 5.712569538 5.655444052 5.540267352 5.491537392 5.402022754 5.718730315 5.29929941 5.464569507
"NCAPH" 5.764310851 5.658421417 5.729456852 5.692244057 5.397310463 5.711818483 5.640397384 5.642700054 5.54440227 5.316104757 5.583185495 5.67123207 5.497464545 5.818617295 5.839046879 5.55219022 5.688466568 5.734281368 5.651149132 5.779431645 5.459180111 5.959511521 5.592396751 5.720392113 5.503015973 5.682178301 5.720570371 5.826742491
"ZFHX4" 5.474163121 5.858070713 5.508640778 5.491840954 5.275064754 5.54034662 5.93108711 5.624350647 5.777857777 5.795702695 5.898296905 5.699663983 5.672352904 5.335841049 5.702203693 5.573695172 5.627269881 5.812143135 5.993782723 5.337132305 5.755565751 5.772030259 5.88556959 5.624875014 5.69386086 5.707656702 5.323785234 5.704545674
"NRG1" 5.772494551 5.726223311 5.825247718 5.718496379 5.580368049 5.737569795 5.912757439 5.846070213 5.660939073 5.508120256 5.787099104 5.54977521 5.414630339 5.596009527 5.423695468 5.861401878 5.825588824 5.675781755 5.66860912 5.558574373 5.55520724 6.097270406 5.934138395 5.819222221 5.506247033 5.617681723 5.751126225 5.979856731
"SH3RF3" 5.653121972 5.677636579 5.75403518 5.894369463 5.95440115 5.829027804 5.811597075 5.939165733 5.791206776 5.707193597 5.63488046 5.810093901 5.824351299 5.662885874 5.944024389 5.759355836 5.649029071 5.660659791 5.657744527 5.89267483 5.625784358 5.728121642 5.758627598 6.106747069 5.811599211 5.99799539 5.818724728 5.68167667
"LOC285900" 13.01285185 12.32804182 12.05748283 12.79333151 12.76558189 12.33131189 12.64053277 12.94294058 12.83507383 12.87474613 12.45013617 12.69885886 12.95887609 12.6388733 12.75516111 12.62188248 12.45892495 12.28044742 12.5820307 12.5910855 12.57495957 12.32000451 13.03362881 12.00397191 12.143525 12.2141002 12.83944918 13.07542666
"WTAP" 5.713596371 5.637838108 5.737175675 6.350766063 5.84532045 5.857428389 6.053611818 5.619178615 5.818032599 6.075374599 5.818793429 5.753482131 5.421756567 5.821183286 5.016102192 5.786129619 5.855899018 5.709121599 5.983580054 5.661334792 5.387968589 5.799195749 5.715890268 5.781893699 5.368465416 5.639174054 5.868029176 5.658570708
"NSFL1C" 8.747970763 8.932875578 8.428897082 8.461279427 7.917042827 8.517700867 8.773602097 8.603800247 8.700943602 8.704399599 8.730761545 8.01612178 8.327171712 8.589402311 8.820946382 7.97807012 8.584365796 8.285363887 8.507096645 8.463762095 8.717329923 8.24546116 8.685405105 8.901103447 8.925913169 7.731117546 8.735955177 8.017734527
"CBFA2T3" 5.751380835 5.91677849 5.749472388 5.458588177 5.948717437 5.73014452 5.918885143 5.630461148 5.956425102 5.821023922 5.788974968 5.892136807 5.709621527 6.005383529 5.747226058 5.828377985 5.787814736 5.714531289 5.800536127 5.764353986 5.847923281 5.781490457 5.907061992 6.1786218 5.610626067 5.85998501 5.661042602 5.875415814
"STAP2" 7.042706046 6.449647475 6.279517865 5.916719343 6.490253898 7.029194222 6.23881426 6.828656136 6.438981876 6.795728522 6.109089962 6.448424113 6.429565564 6.480509677 6.724475261 6.438740607 5.846761893 6.223142737 6.944354085 5.857522485 6.344122646 6.697645607 6.843637104 6.329163008 6.250441237 6.797276263 6.120594588 6.400373561
"ZMYM6" 9.380012966 8.610950263 10.14924428 9.888443253 9.126502827 8.657442516 8.979004415 9.325393071 8.447238079 8.720794103 9.57111819 9.925128295 8.966190809 9.212175647 9.232221093 10.20842835 8.933046729 9.220316547 8.846050914 10.19853245 9.476147583 9.469518244 8.819010546 8.955538131 10.47787969 10.22827693 9.400613086 9.456150645
"FANCD2" 5.694790456 5.748572599 5.562172698 5.775250121 5.266765655 5.430296386 5.605786575 5.766400445 5.57724802 5.732622679 5.324150068 5.696053623 5.587483952 5.481251007 5.703021374 5.71044143 5.685148314 5.604142087 5.601201407 5.758219721 5.668697507 5.71923244 5.746388569 5.854355364 5.631690976 5.530991137 5.569063759 5.372985721
"EDEM3" 5.748032692 5.960576144 5.66560098 5.647388275 6.086341299 5.847284259 5.854273824 5.796148601 5.563574865 5.056842982 5.520580939 5.560341095 5.878653056 5.446939178 5.410200505 5.724997845 5.551127389 5.606450575 5.539206754 5.662732048 5.509825658 5.839099196 5.784351395 5.754123346 5.794941615 5.681255408 5.844215384 5.580702924
"KCNIP2" 5.761382614 5.87014818 5.498709474 5.552503735 5.272497308 5.897098537 5.718671427 5.756203094 5.731255529 5.91725118 5.242826637 5.702571162 5.690867121 5.386271228 5.831084118 5.45644714 5.701294124 5.730146211 5.752087433 5.391718328 5.782213398 5.606844658 5.712214041 5.797977983 5.298549299 5.888519899 5.796434579 5.69934072
"LOC651141" 5.738579742 5.990224731 5.757520726 5.600250163 5.435782973 5.749610136 5.621156433 5.789125939 5.692806267 5.58171628 5.65271713 5.710989702 5.556577377 5.985025779 5.677155231 5.585459558 5.653224122 5.882264589 5.667048658 5.812643357 5.717519866 5.731916015 5.64816709 5.900388748 5.918956243 5.70914997 5.729638635 5.720260237
"EXOD1" 5.896115499 6.061107951 6.032072546 5.938911542 6.025063622 5.932874736 5.77620555 6.053288545 5.952183336 5.807785884 5.740357555 6.065927951 6.335394063 5.847871164 6.040829683 6.087841242 5.965931696 5.877278217 5.858306744 5.620567616 5.79804976 5.995258524 6.061282212 6.177032277 6.164547763 5.871282052 5.971643889 5.902993401
"ZNF644" 5.876882406 5.691723016 5.717999258 5.712354189 5.533838325 5.729444666 5.836583363 5.745422621 5.896793534 5.674166189 5.991076598 5.759860769 5.844867042 6.00574485 5.48426343 5.785517203 6.165419651 5.579340465 6.004900094 5.682338133 5.72945454 5.664123099 5.761601789 5.776095959 5.584199075 5.55552198 5.548946574 5.601423489
"LOC90120" 6.514637175 6.144566007 6.129015897 6.218420117 5.925169017 6.342939403 6.33748704 6.407095146 6.523149675 6.114532259 6.34426493 6.422085917 6.366000577 6.410474099 6.225507727 6.253937523 6.388959118 6.133502068 6.374779467 6.372407439 6.102853457 5.496447005 6.008260051 6.185336258 6.314334813 6.16956166 6.505985214 6.254665169
"VAV3" 6.295805729 6.642816164 6.175108299 6.342557924 6.505575403 6.196868975 6.722219435 6.560492257 6.671075251 6.744004778 6.131715342 6.675547785 6.150583673 6.588609289 6.380004948 6.5846382 6.859692483 6.429823898 7.801352028 6.873172757 6.786032801 6.290576374 6.192746689 6.470959581 7.061047664 6.668304066 7.067526681 6.529172497
"CCDC69" 5.730965968 6.052465618 6.23019131 5.798794094 5.936142538 5.874422883 6.02505304 6.12016287 5.789430986 6.178519005 6.033287207 6.057694966 6.076421271 6.107911246 6.11348757 6.084404793 6.35174111 6.168847791 5.968458604 6.233454735 6.009865637 5.975890507 6.302890437 6.12752588 5.932446184 6.092432291 5.673228547 5.85302104
"GFM1" 9.652920855 9.140703582 8.044213422 8.235954831 9.3803636 8.584963205 9.323620109 9.311984391 9.108316628 8.802962421 8.764371977 8.395552021 8.923125708 9.013772075 8.965595963 7.861602279 8.535330459 8.333317216 9.419192307 7.934623903 8.380165874 8.666059894 9.104420882 8.72673345 9.060483842 8.693752758 8.835744947 9.778003127
"C1ORF198" 7.626465376 8.377408842 7.922167012 7.891548924 8.044174772 8.985545415 7.870419324 7.68516526 8.329521585 8.128146786 8.111960291 7.593677359 7.946141998 8.202651597 7.859932989 7.221238904 8.010367842 7.994485345 7.769585514 7.430079779 8.814054028 8.496374312 7.891676628 8.04795442 8.347848469 7.257578948 8.743917708 7.454946791
"SAR1A" 8.212031042 8.165286664 8.008577949 8.000256355 7.655609553 7.561540257 8.052890538 8.261071961 8.248041466 8.200066913 8.00268669 8.273204185 7.865150923 7.764329244 7.811373016 8.111811396 8.300448465 7.956806996 8.083529921 8.456416014 8.336748665 8.346340049 7.990577755 8.367548794 8.311707538 8.785267317 8.992116374 8.249098329
"TMEM137" 7.023661914 6.683318401 6.695606489 6.707615567 7.041982555 6.412270227 7.493437463 6.545972378 6.588312014 6.936930245 6.740742217 6.837555434 6.523089663 6.367860657 7.14142774 6.793681192 7.146850859 7.088010325 7.000066205 6.539368231 6.874307566 6.760769502 6.664803871 7.716088043 6.189958266 6.209822213 6.167214809 6.210519009
"MGLL" 5.662653701 6.978268104 6.47509282 6.686584295 6.55707045 6.104826127 6.271924574 6.220953932 5.832417444 6.239785816 6.713607609 5.953653001 5.661876447 6.15811729 6.302713623 6.159981357 5.885492562 6.395890905 5.907860011 7.267689633 6.230436096 7.232795293 6.09990693 6.297773334 6.684133714 6.199924545 7.342250163 6.055194117
"TRIM34" 5.639381155 5.4984988 5.294186989 5.490474116 5.625636762 5.395913923 5.558594424 5.49379528 5.565928264 5.838154599 5.140458822 5.228056959 5.489615257 5.077321606 5.650798935 5.27528293 5.439751252 4.926504842 5.724252946 5.499621822 5.655132687 4.855148507 5.525885538 5.349053276 5.730902766 5.602349702 5.628756594 5.355741449
"RPS3A" 13.4894335 13.22324475 13.25214348 13.16419705 13.39274206 13.17522765 13.50948328 13.31399722 13.39248936 13.47460346 13.07683968 13.5144768 13.38032566 13.46483151 13.20155054 13.61912867 13.34550712 13.32635074 13.44509716 13.42057872 13.19847723 13.45614268 13.50650442 13.22139628 13.41896598 13.3991187 13.16039247 13.41126699
"ZNF254" 5.876456195 5.907128882 5.895932864 5.801345742 5.8557914 5.942798398 5.941103076 5.844297456 5.794336769 5.722483784 6.235405391 5.781515894 5.831612936 5.817421088 5.906240936 5.612759442 5.809973079 6.028700778 5.992193582 5.900245935 6.136389668 5.976074433 6.033829452 5.830322101 6.292948195 6.316232658 6.215767072 6.377724547
"C15ORF17" 8.312718501 8.116935372 8.591798126 8.672331142 8.210622795 8.111427036 8.604298251 8.756886895 8.000379934 7.791114662 8.195285194 8.263843161 8.32160241 8.148789628 8.34289814 8.362992754 8.554471236 8.55426915 8.020093114 8.72691175 8.697472282 8.559362885 8.27119785 8.839983496 7.448319272 8.094961249 8.361490971 8.07598675
"BPHL" 8.855515256 9.086430395 9.105436798 9.234883861 10.18172849 8.785153648 8.335974375 8.738427027 8.312497413 8.39911666 8.416265911 9.041454658 8.588477786 9.690288717 9.14841234 9.193212967 8.536743921 8.496419303 9.536041186 8.825091865 8.687655605 8.639502833 8.332162786 8.167932149 10.19930368 7.920989569 8.59762038 9.070319947
"CYP27C1" 6.298083579 6.204178084 6.240031471 6.394005514 6.239582299 6.099078855 6.156906389 6.494716576 6.603959839 6.658133313 6.094138082 6.197901754 6.050532522 5.861199918 6.331228943 6.372336582 5.891186839 6.085122799 6.422389898 5.966667596 6.026987039 6.419123386 6.567464093 6.293749002 5.827814486 5.895627084 6.157438192 5.832652677
"CNNM1" 7.138974505 7.738259873 8.065989275 7.592123296 6.997863524 7.610718873 7.597522894 7.178646579 8.158568562 7.809845857 7.039612126 7.230820803 7.79930189 7.342672083 7.4710819 7.090899637 7.720595309 7.401619862 7.774397002 7.66574946 7.560660912 7.375596519 7.072788046 8.29698902 6.759642109 6.800790715 8.356931597 6.53111446
"RPAP2" 7.179668221 6.469130366 6.835152807 6.929074152 7.394240989 6.913644871 7.306634431 6.69774874 7.257161634 7.305276623 6.864337839 6.699824113 6.988253253 6.793049319 7.160347665 6.284687403 6.998178596 6.716650511 7.267361692 6.515551839 6.806634711 6.178073226 6.685024426 6.566891122 6.443337055 6.566470887 6.316105485 7.005601712
"SYT17" 5.875006285 6.078537072 5.878525606 5.601901481 5.72676254 5.660428366 5.884413269 5.716042515 5.653611164 5.529867219 5.704007313 5.619255061 5.854187753 5.851755706 5.913789476 5.326561295 5.922188503 6.257387327 5.834273098 5.644307925 5.606434772 5.7542568 5.893526152 6.100244246 5.633240372 5.561580943 5.634321162 6.219413877
"TRIM29" 5.76119264 5.491838065 5.541916436 5.572005235 5.632164436 5.809049786 5.682586545 5.674796858 5.697577666 5.652061014 5.379270458 5.352349848 5.652960148 5.247464408 5.860367566 5.55032132 5.376562526 5.552705441 5.673656186 5.264605866 5.565428852 5.451611863 5.702268993 5.601396212 5.638443445 5.662681456 5.664401192 5.644322601
"EIF5" 5.863959611 5.652689219 5.574488052 5.776777581 5.784571417 5.781679577 5.822842906 5.965456743 5.605519713 5.901587081 5.804828735 5.793135288 5.764000086 5.864685084 5.738844948 5.633845019 5.744239825 5.740067583 5.716752085 5.805547349 5.980483172 6.261392372 5.915818757 5.654144095 5.655243274 5.906667781 5.389723906 6.029475713
"CRTC2" 6.743623737 6.846156023 6.861523809 7.078141913 6.390732735 6.987878507 6.681470551 7.027370016 6.862631963 6.394592629 6.682630285 6.97332943 6.493905439 6.572278843 6.196428527 6.590763601 7.103573846 7.0953199 6.893259648 6.916972322 7.039036412 7.272046916 6.650249226 6.947857048 7.020908109 6.548774392 7.033664063 6.570806558
"SFRS11" 5.884988589 5.96490071 6.256364555 6.283514377 6.362014791 6.020818988 6.015541146 6.1409829 6.045606252 6.270768096 6.303091774 6.085581233 6.381126009 6.291551606 6.237215104 5.831364021 6.363068816 6.293635461 6.538721268 6.069708513 6.340557055 5.911232299 6.048860443 6.590283373 6.546992545 6.691855184 6.342289828 6.687429029
"STMN1" 8.132985139 8.651559837 7.498801869 7.538558854 8.876370226 7.977092246 7.845950442 8.464495612 8.576190988 8.46271057 7.214044665 7.688764161 9.047288015 9.052114489 8.580598186 7.985256051 7.797551244 7.586615411 9.200793372 7.741455588 7.464142835 8.063024263 8.294139175 7.302613833 7.98417322 7.118761465 8.029035866 8.592155014
"FIBP" 9.157483909 9.297582006 9.182532462 9.395668124 9.58909568 9.293553771 9.251822053 9.385780169 9.260228632 9.439908093 9.11394175 9.589305817 9.442199023 9.131913535 9.144374018 9.26650906 9.652546199 9.587882287 9.188628315 9.707803411 9.330056732 9.360331813 9.345839677 9.565408025 9.324893936 8.617667708 9.276863799 9.232046631
"CFH" 8.542345749 7.775465581 6.716926994 6.880160015 6.997136238 6.89717978 7.07750955 6.887308537 7.025812729 7.250614371 7.300858704 6.880211956 7.166105522 7.715129048 7.025542924 7.671704867 6.82340268 7.150534976 6.664188985 6.962038815 6.903707472 6.666327527 11.64167915 8.021612787 7.173757211 7.607901929 6.240012803 7.653203776
"PPM1M" 8.409659449 8.296346453 7.811404675 7.536152973 8.134188715 7.786388328 8.02177939 8.492940798 7.993151551 8.529142735 8.791966476 7.573338869 7.909549459 8.518242124 8.422236114 7.757092162 7.952493312 7.627896849 7.782555463 7.666328146 7.897344908 7.389917161 8.439018595 8.445648723 8.137713799 8.665510459 8.05368107 8.240514639
"LOC646422" 5.939681798 5.903787197 5.955083582 5.700831014 5.799244389 6.139530515 5.779536586 5.998816919 5.891510039 5.840964745 5.726819908 5.879569604 5.623031127 5.643001936 5.944804142 5.838154485 5.700721889 6.048818929 5.835786174 5.886300893 5.828098201 5.727287323 5.8172813 5.717764227 5.852256438 5.755420638 5.934556314 5.82903116
"PMEPA1" 5.755542146 5.764494343 5.598973202 5.894291143 5.915869705 6.117734482 5.577423278 5.800793895 5.683777627 5.404283247 5.813942156 5.796789795 5.74691365 5.810163679 6.028206845 5.853214639 5.592053734 6.176057528 5.626469162 5.632769739 5.824966178 5.773241542 5.777811465 5.939478764 5.729245166 5.686436826 5.635316571 5.794904831
"LOC222699" 5.926953859 5.838483255 5.685031726 5.733962371 5.807847262 5.950237991 5.916661213 5.715003906 5.863419355 5.853143843 5.40277235 5.883769646 5.836086489 5.654896402 5.709772057 5.618666335 5.723214989 5.868669169 5.909076033 5.887229108 5.679935179 5.863014428 5.639579971 5.547977405 5.783689763 5.579414826 5.782303181 5.492197361
"PLEKHG2" 6.044386926 5.918121261 5.913443444 6.069932164 5.859445941 5.849779796 5.817615186 5.689462382 6.00576168 5.803516209 5.975621442 5.373247568 6.070817536 5.80312105 6.247454289 5.966910579 6.146286998 6.278543788 5.846188446 6.199826364 6.082827274 5.744396031 5.955497206 6.263765909 5.945206444 5.977353203 5.675265275 5.832396799
"ZC3H8" 7.189930166 6.624484534 6.919371686 6.871384607 7.52212628 7.112362538 6.735751726 7.313817927 7.360341669 7.35005579 6.699044521 7.051302035 7.17891991 7.239668739 6.916765256 6.714231819 6.805672684 6.580778103 7.247593233 7.082395947 6.651475827 7.007824682 7.013307186 6.876023461 7.374036179 6.947409265 7.041544126 7.573380465
"JMJD5" 5.956919834 6.030996149 6.137321649 6.252545559 6.074521966 6.506048415 5.89385394 6.064648327 6.066287575 5.985244649 6.067625205 6.241046985 6.091208042 6.104622118 6.133455037 5.932705949 6.12314512 6.011709141 5.819648088 6.11930952 6.286431175 6.128740677 5.886102366 6.088647775 6.177044731 6.062434612 6.14968511 6.067745894
"SUNC1" 5.846676087 5.499664663 5.948363266 5.532845317 5.509116658 5.684217417 5.962425458 5.606360688 5.724980013 5.925027223 5.803817157 6.125424003 5.7015879 5.902644435 5.73216746 5.459071256 5.512519621 5.681342117 5.820983206 5.683049694 5.598795395 5.60493739 5.804642104 5.520983317 5.714002075 5.583593733 5.762694413 5.88262354
"MITF" 5.760521881 5.583887537 5.863837267 5.539119487 5.565613495 5.911971552 5.828186179 6.078194873 5.858090343 5.402473332 5.69772653 5.316557382 5.64017959 5.153576172 5.988018617 5.34349657 5.66832271 5.603671103 5.735462574 5.553334414 5.573254611 5.627289667 5.748068301 5.560858366 5.798523662 5.994850518 6.004806263 5.927968438
"ACTL6B" 5.745507488 5.957834168 6.006172027 5.916129734 5.752289028 5.848874821 5.98167532 5.878783302 5.910597197 5.688382068 5.800503725 5.703291255 5.875700958 6.108732405 5.711619684 5.703608574 5.861299277 5.710070524 5.688971091 6.162030188 6.022210735 5.690682628 5.78599183 5.765157158 6.023626701 5.979506435 5.798456541 5.979995301
"TMEM14C" 10.93063472 10.82272176 10.80272438 10.58989552 11.56245085 10.32219032 10.133444 10.49740617 10.55393657 11.08627693 10.8461705 10.50022982 10.82529294 11.41605093 11.14515748 11.31319833 9.668924515 10.12812676 11.13392125 10.39232876 10.36706014 11.00705932 10.39892865 9.572148602 11.62448356 10.65834588 10.67794599 11.23207501
"C1ORF151" 7.912620586 6.724272372 6.732111662 7.242321911 7.461442191 7.391615571 7.597580307 7.668601768 7.698514493 7.500916321 7.25933712 7.545460278 7.582861243 7.480368668 7.331121723 7.504818085 7.29399128 6.893801121 7.244679758 7.394244981 7.268927792 7.219326144 7.55192004 6.865945196 6.848411662 6.581993183 7.007337428 7.191326289
"AHCY" 11.66996487 11.28693592 11.39316367 11.89873269 11.95983467 11.95174425 11.23760138 12.03601798 11.71334133 12.03961257 11.33774168 11.85479895 12.26735315 11.7388019 11.81444976 12.09741748 11.50979118 11.22232446 11.37213836 12.23335961 11.6931565 11.83795167 11.44715371 10.40931582 11.855695 10.6205432 11.93938002 12.09140424
"TMUB2" 7.46473685 7.41014285 7.784823749 7.930809754 7.464017774 7.512985832 7.288725247 7.725304411 7.902790884 7.578413878 7.323794732 7.982688762 7.297762986 7.507957746 7.297846267 7.784565027 7.595106898 7.749152486 7.768948821 7.817367817 7.600130008 7.517897203 7.31371438 7.492480674 7.777410036 7.164543026 7.507646547 7.267878962
"SIRT4" 6.01707403 6.169896347 6.546857478 6.441944095 6.525777342 6.450600297 6.27892803 6.287271365 6.156380346 6.362432867 5.999963237 6.409245423 6.002436373 6.517593894 6.239129433 6.608189171 6.410944781 6.146588507 6.040951755 6.049621913 6.253164362 6.261666421 5.977451786 6.400359068 6.103479683 6.269661283 6.2826063 6.522452818
"ABL2" 5.670798605 5.987053763 6.146406694 6.231059459 5.931295186 6.11389183 5.952818438 5.956677522 5.831641643 5.951469624 6.571532244 6.46821115 5.935186086 5.870078516 6.014014832 5.931781381 5.883086349 5.997277969 6.009472505 5.936411477 6.149766124 5.90710052 5.846385813 5.522323497 6.667187139 5.889084074 6.085546192 5.712392908
"RSAD2" 5.824827405 6.146860126 6.223988703 5.719532681 5.883940725 5.976068129 5.990836769 5.773601785 5.801786813 5.771400169 6.263196998 6.096064517 5.883189116 6.000597285 6.179392606 6.261413627 5.900972854 6.050404605 6.01624176 5.828434619 5.836612857 6.628607898 5.974632295 6.484832299 6.233671398 6.324495302 6.035489739 6.094655314
"XPO4" 8.557066531 8.11631429 7.651524835 8.858423243 8.272813149 8.565045285 8.626676034 8.278552865 8.978642883 8.599061109 9.024439873 7.765035914 8.573225229 7.471339045 8.608473074 7.766566095 8.539506942 8.567779225 8.391728527 8.479034911 8.507807759 8.158727894 8.306332678 8.21861716 8.213332743 8.287812327 8.901453765 8.883640715
"NME2" 8.143178794 8.077430322 7.776569932 7.652503799 8.018116482 7.718440219 7.975166719 8.540699953 8.003061162 8.208183711 7.715113682 7.95019679 8.268401934 7.788095475 8.071445931 7.826707134 7.757734371 7.589547003 7.976585425 7.846432852 8.003045713 8.050220034 8.232760257 8.023917689 7.426146451 8.446729296 7.859851566 7.666564523
"SALL1" 5.616634308 5.567272356 5.697782432 5.890646439 5.605856576 5.682370273 5.752008461 5.743605817 5.767565111 5.350801239 5.512631397 6.04718391 5.659753276 5.798128986 5.66466638 5.241531602 5.470186264 5.454036598 5.79791722 5.470768346 5.704569168 5.763198632 5.627817344 5.678333537 5.421110809 5.561644031 5.808949341 5.768759216
"TNKS" 5.945328423 6.020702838 6.01004214 5.736678465 5.86122851 5.948287154 5.98757086 5.96140257 5.888370794 5.891836739 6.061111285 6.243305238 6.077782932 6.052025237 6.075917807 6.139567611 5.882656159 5.803925905 5.897573656 6.134270693 5.892426178 6.130629544 6.050934115 6.208645356 6.415140979 5.955754649 5.871336884 5.835813552
"TLR8" 5.894628633 6.105353987 6.12817139 5.924099348 5.983619048 5.499439804 5.628729377 5.956392554 5.797647253 6.066854756 6.192719321 5.859800271 6.009311268 5.994188459 6.030842514 6.634557748 5.798638601 5.924685614 6.028694873 6.047610048 6.082063501 6.064048864 5.950940649 5.989376878 6.122322805 7.404403309 5.999512679 5.698984459
"TXNRD2" 7.545616971 7.810305909 8.445079219 8.419901527 8.153525606 8.447768214 7.66328948 7.616557713 7.335032237 7.252415714 8.255630037 8.185405455 7.565954342 7.80269689 7.737204051 7.738719425 8.447878725 8.336705117 7.805386378 8.032540658 8.344871076 8.46807899 7.561885891 8.469000798 8.455226019 7.546633278 7.658886864 7.522117886
"MTP18" 5.681362199 5.960884636 6.118596835 6.03429524 5.942712264 5.989362025 5.816828278 5.954611053 6.167068334 5.982630107 5.7727795 6.464374107 5.904291231 6.19405477 6.246332215 6.367594934 5.872022098 6.089407292 6.094124616 6.469317195 5.83254927 6.063437201 5.984965404 5.963038414 6.000900866 5.844154113 5.767511283 6.159984026
"LOC642568" 5.698716929 5.844331864 5.767063867 5.858403852 5.804659824 5.741156893 5.601982051 5.80084387 5.636820298 5.750677624 5.841769866 5.765628967 5.635533175 5.886505857 5.751671289 5.764677341 5.812367498 5.52526369 5.909430132 5.792292883 5.996332237 6.113918611 5.706915447 5.611219489 5.778607939 5.726294656 5.677436409 5.584960265
"MUC6" 5.989450681 5.912348878 5.986618427 5.913944189 6.258860766 5.801425823 5.931377749 5.717410067 5.960548434 6.280018637 5.92120731 6.205609015 6.277650784 6.096303418 6.165358785 6.040228796 6.13717913 6.101594142 6.003045223 5.934341189 5.998844325 5.872001638 5.976511995 6.000742314 6.506198261 6.621671699 6.65717906 6.461875146
"RPS26P10" 8.575461005 6.754625041 6.709704563 7.491740811 8.447864154 8.522197806 6.253896953 8.55815345 6.652753402 6.768880745 7.159243074 7.854891708 8.853168688 8.040685186 7.883039725 7.606951876 7.225885316 7.019662058 7.417325328 8.448721607 7.113900218 7.586755008 6.594966496 6.442935794 7.828123689 8.081443037 6.775127185 8.607452399
"FMNL3" 5.660553489 5.672674635 5.723598368 5.368808737 5.70721374 5.6095494 5.873722936 5.639313329 5.726768413 5.63256085 5.504303226 5.396923389 5.624339269 5.367000259 5.368568757 5.615931308 5.554945796 5.633655548 5.778975852 5.550803132 5.744146522 5.273954221 5.966576151 5.662581007 5.775609809 5.720870245 5.900505339 5.733116665
"LOC648264" 5.860038131 5.625320822 5.672515314 5.896949635 5.739213055 5.685420798 5.885052306 5.815027701 5.983816328 6.021928409 5.975934729 5.845665323 5.751941954 6.03401032 5.716076194 5.839892289 5.747117836 5.677981728 5.782878924 5.683370922 6.085989605 5.798367285 5.806445316 5.998315335 5.790941483 5.732909558 5.912408744 5.979498811
"LOC728946" 5.937249376 5.778831422 5.763707615 5.922713102 6.034671471 5.860814727 6.017493662 5.856231031 5.985162073 6.279115336 6.119962158 6.275601784 6.135940614 6.173499542 6.04277564 5.821350994 6.08300786 5.764695794 5.921191467 6.251613339 5.978240124 5.906905894 5.990813202 6.198510463 5.876981624 5.937699039 6.15588974 5.924426047
"MAP2K2" 9.70007917 8.429354641 9.044530006 9.37035639 8.872180276 9.865689453 9.775396035 9.5870944 9.475665496 9.326161236 8.662539468 9.468013273 9.450954962 8.39823348 9.421982745 8.919572367 10.03937522 9.989327054 9.106125328 9.056774735 9.68774811 8.706753445 8.604668355 9.577778474 8.3369818 8.392911669 9.019811432 9.300090563
"HHIPL1" 5.997363851 5.904101717 5.950781301 5.822700717 5.893984971 5.791882614 5.961857531 5.84887701 5.869116748 5.786427821 5.676341157 6.055554989 5.952910669 5.860909942 5.905244053 6.110345587 5.835877508 5.871984006 5.56404274 5.887421795 5.759563636 6.307468803 5.99370422 6.003576468 5.687646598 5.896497733 5.68969369 6.024601227
"MSRB2" 9.701537662 10.24031999 10.27412046 10.31949199 10.26633913 10.40487777 10.19048778 10.35652029 10.40864228 10.86348396 10.28709634 10.62844186 10.82641912 10.41013327 10.15353307 10.72187172 10.47166274 10.98055808 10.59370788 10.06528438 10.91772446 10.43403581 9.620656243 10.1806028 9.779897524 10.03797146 10.87037523 10.26118407
"TERF2IP" 8.566957702 9.370389247 8.79693894 8.851420455 8.647216534 9.659857492 9.136685453 9.00301694 8.683056957 8.777692126 9.409273385 8.859029401 9.026627158 9.043288988 9.226015847 8.818608211 9.243208857 9.730734888 9.364162936 8.318672705 9.410910185 9.097406984 8.14880497 8.87374464 9.400682263 9.787752274 9.232262089 8.738804451
"LOC391722" 5.668890851 5.5579364 5.53056219 5.723604979 5.695056731 5.813683714 5.577738076 5.664217526 5.733509243 5.806493914 5.544012641 5.768891391 5.606909196 5.387397562 5.542659793 5.730749829 5.742200162 5.625978709 5.669711855 5.498074528 5.813410757 5.652058781 5.407103258 5.662188278 5.74277231 5.793785507 5.694858562 5.835526606
"ADNP" 8.045624708 7.972989498 7.806582993 7.94853261 7.762170243 7.750994421 7.478280348 7.726244045 7.881670878 7.913918148 7.774953336 7.78072553 8.066413333 7.503063923 8.269940041 7.394420279 7.68339557 7.701170342 7.966729452 7.958782707 7.832746289 7.921035179 8.0792171 7.580076529 8.743819642 8.215681005 8.545013185 8.723131803
"CENPI" 5.589936335 5.701673816 5.726996305 5.851760026 5.933870071 5.776583796 5.876135407 5.614090337 5.948141996 6.022805301 5.999559769 5.675624751 5.753312645 5.674307124 5.748060878 5.607484025 5.667382823 5.892108928 5.853106951 5.568950129 5.628848117 5.812765331 5.938585798 5.837352128 5.807693407 5.79250426 5.760005239 6.018323436
"MBNL2" 7.614157468 7.023197919 6.624456835 6.831329822 7.063103969 7.772953648 7.227272424 7.451175659 8.343070099 7.871012508 7.565992287 7.039136328 7.484323539 7.20968052 7.592131011 6.683947187 7.663579202 7.318573098 8.256494137 6.294943952 7.466856125 7.27605197 7.453487789 7.643999123 7.508135841 8.838144433 8.525655927 9.169949945
"ZNF831" 5.500958457 5.559036999 5.582851272 5.635353175 5.474622501 5.517399391 5.566834466 5.63055015 5.645614597 5.75172788 5.727044582 5.675052567 5.468354834 5.461283423 5.666624334 5.682825922 5.516282638 5.442953709 5.373444867 5.685251026 5.342437769 5.682520194 5.540917937 5.697736859 4.955837009 6.114363815 5.532949189 5.736969578
"SPN" 5.814570325 5.502186944 5.963715026 5.60446066 5.729118575 5.436806777 5.78497428 5.537317102 5.713186251 5.640861421 5.734242607 5.696899442 5.735463743 5.678701934 5.548758503 5.456633617 5.592925462 5.667254403 5.706207369 5.69589007 5.759475469 5.552857234 5.673388998 5.760623559 5.649109154 5.66409689 5.510520506 5.791180723
"RAD54L" 5.983770037 5.926782389 6.39125321 6.323114706 6.413081075 5.862548971 5.715817996 5.943423861 6.225812823 5.999262441 6.052958359 6.024271973 6.049660534 6.027741038 5.633421436 5.778189993 6.206526913 6.176231208 6.12363667 5.968085331 6.123897882 5.748567245 5.869326741 6.073738064 6.049179473 5.897255287 5.815899106 6.116008463
"CRABP1" 6.021633011 10.3302228 6.272699218 6.18399818 5.986372575 8.54308703 8.944065781 5.744053985 5.954123651 5.863975745 6.286588828 6.00767442 5.655486939 8.895727507 6.167954512 5.538989891 5.959317243 10.83917306 5.86400887 5.957979866 6.723161089 6.256601119 9.03081084 7.305630568 5.906426538 5.922619745 6.023927883 5.990028461
"LOC648814" 5.934593854 5.793990635 5.968556014 5.673744128 5.967203506 5.992483421 5.881706335 5.748506676 5.989846041 5.818296038 5.941288538 5.910627745 5.890444376 5.882791989 5.502306293 6.042388536 5.698060461 5.835352716 5.933829516 5.834948756 5.702780877 5.899289769 5.693250076 5.866556731 6.06042864 5.898922246 5.81669676 6.02071771
"DYNLRB1" 10.33418738 10.97138529 10.80498171 10.58337603 10.99115237 10.61421449 10.1387358 10.85401114 10.22792632 10.83153075 11.08416375 11.02353997 10.9514645 10.93882438 10.6912285 11.09690289 10.18730156 10.48363478 11.20495299 10.77117507 10.87915751 11.39784627 10.74399598 10.04671664 11.21192955 10.81940445 10.90676814 10.613496
"LOC647474" 5.818485586 5.713265201 5.470226847 5.875976703 5.793445334 5.931029095 5.758712046 5.810102234 5.847392812 5.774580039 5.920025331 5.602869997 5.617849812 5.871417167 5.972809486 5.927598156 5.687101116 5.624941504 5.961079451 5.830719952 5.583116117 5.698800474 5.818419062 5.79811113 5.950011698 5.720163411 5.924259405 5.638125572
"ATP1B1" 7.20547749 9.297680717 8.073471826 6.637852021 7.867867567 7.88549067 10.05631988 8.636011483 6.229666537 6.536812712 7.976043598 7.537605197 7.395356754 7.669601086 7.818278408 7.962555495 6.99436682 8.678453202 6.747963013 8.51296738 8.098509091 10.37591563 6.98530083 8.570511136 7.063291848 8.865853196 7.224508176 9.274598598
"LOC645545" 5.904486135 5.894479962 5.6739377 5.821391266 5.931051267 6.097390329 5.767247263 5.913321231 5.845676805 5.697575536 5.888126899 6.094700465 5.797117527 5.879209893 6.151619603 5.991193399 5.690278259 5.451224888 5.92900857 5.911465136 5.820131064 5.878443761 5.922951307 5.801865082 5.923181602 5.601844094 5.97755113 6.074341427
"ZCCHC13" 5.63027909 5.887039227 5.555296682 5.626379033 5.468131438 5.303759471 5.501407564 5.594781673 5.820584044 5.281724381 5.654529424 5.269908527 5.40601185 5.432957455 5.711242081 5.416973754 5.819698476 5.800134703 5.515616498 5.913473459 5.426389055 5.379017882 5.821120797 5.763416154 5.503328845 5.438031724 5.381210825 5.280372998
"ZNF573" 6.733447927 6.941308613 6.816928789 6.642625994 7.03455175 7.085410707 7.564539089 6.74761832 7.668460493 7.41312343 6.971698849 6.553787268 6.936597539 6.681883371 7.255597292 6.158544666 7.376150826 7.008347092 7.149755599 5.708408293 6.95203886 6.472286231 7.574302181 7.881247942 6.411616949 6.792135453 6.915538792 6.871367552
"FRMPD2" 5.454625806 5.685809316 5.479938819 5.630146272 5.297093517 5.782320253 5.817003424 5.683003608 5.605035588 5.816412496 5.627245939 5.669920549 5.123749497 5.573309969 5.643791786 5.585800183 5.561976332 5.630484467 5.55898739 5.489558616 5.619530733 5.559093546 5.926956911 5.641119617 5.565078187 5.536352299 5.594544075 5.55650487
"ABT1" 6.542422634 6.371788597 6.336875796 6.299013871 6.417967518 6.57984796 6.607422909 7.080171021 7.097963436 7.190919448 6.509121366 6.989613989 6.684350726 6.943044718 7.133643299 6.611432569 6.355633914 6.485574115 6.800223049 6.676940407 6.450193361 6.760248396 6.418984665 6.218973509 6.934950905 6.508570956 6.560172669 6.717059076
"LOC652470" 6.071322793 5.844998041 5.829934245 5.818126529 5.97805428 5.788906562 5.925317494 5.818403504 6.082334028 5.860815938 5.979504187 5.950793644 5.855651164 5.879594677 5.889666258 5.917875847 5.816864368 6.007874757 5.797479592 5.676663864 5.857766809 6.123117213 5.982687894 5.735015831 6.071444447 5.861341771 5.981846799 6.008722022
"ZNF365" 5.663291889 6.317696362 5.797436538 5.797427291 5.661208045 5.905274723 6.592363491 5.662696615 5.700158024 5.703714996 5.659424837 5.704400689 5.538872612 5.660903987 5.880071099 5.8066796 5.800380752 6.223912327 5.729118089 5.792208854 5.791201607 5.586721787 5.89434594 5.805112087 5.537339281 5.621630375 5.644087764 5.515781443
"KBTBD6" 6.279810461 6.228851598 6.258142241 6.471699109 6.400569519 6.42587603 6.470534105 6.339011751 6.586079264 6.326062769 6.528843063 6.371948041 6.672505453 6.21696098 6.673645704 6.510313212 6.409011327 6.183537537 6.252177166 6.75743976 6.114082872 6.468613087 6.458933133 6.314162396 6.589310878 6.486619585 6.833087502 6.750427596
"LOC654172" 5.906134321 5.840617667 6.142365962 6.032544637 5.619351561 5.677587273 5.664041062 5.778003154 5.669138713 5.645149752 5.744747864 5.909001031 5.561947088 5.699970636 5.579905124 5.678358923 5.897601493 5.766122982 5.748137756 5.673262905 5.801120837 5.928009417 5.721572495 5.81500943 5.936462129 5.792434304 5.497042544 5.76611014
"C18ORF19" 6.305846668 6.269797653 6.785836258 6.837039504 6.552569594 6.330337553 5.960028038 5.976037527 6.357976191 6.720735878 6.380614047 6.506417038 6.49077801 6.603002601 6.091128508 6.990536289 6.415742165 6.581839631 6.269532328 7.179994518 6.295328431 6.695002116 6.393962319 6.090732664 6.438892896 6.511391883 6.562534752 6.530745724
"MGC34800" 5.912573209 5.912967469 5.65500542 5.88512269 5.695035601 5.987794175 5.93146521 5.809896709 5.775506464 5.487909121 5.56242752 5.548695747 5.802930469 5.730490377 5.753566024 5.814032029 5.694709643 5.567862804 5.664503332 5.703190152 5.723113958 5.871145041 5.752336475 5.797122195 5.774970671 6.012418685 5.948623754 5.772624372
"HOM-TES-103" 5.817031151 5.85768945 5.75293104 5.934210959 5.767616069 5.738620258 5.844598508 5.763014716 5.763484615 5.876572414 5.849565692 5.620493886 5.864125141 5.766219278 5.581121905 5.980581043 5.876952276 5.798568492 5.594506565 5.809303583 5.788433914 5.87279033 5.858826127 6.109569069 6.008008636 5.92247004 5.756244451 5.688990562
"CFP" 5.765137374 5.98469969 6.184831665 5.875717979 5.948050967 5.943875339 5.902347286 5.954719524 5.839636428 5.944872576 5.847202917 5.918429207 6.239987997 5.828138101 5.914123672 6.221101275 6.00840796 5.788738601 5.885902247 6.13972815 5.883303325 5.772128083 5.822843186 6.075966282 5.896100192 6.210683576 6.054413227 5.987729453
"RFC3" 5.851309847 6.008036188 6.046474261 5.946215055 6.344200192 5.964646802 5.773614922 6.065993663 5.83200151 6.302328457 6.019618875 5.996501801 5.779557413 6.522166845 6.097064877 6.578111744 5.612308713 5.78654714 6.234973128 5.893789068 5.628518801 6.299440503 6.429352839 5.706529335 6.286397025 6.359920839 6.734324921 6.490759914
"TRIP11" 7.41387621 6.869137124 7.655927656 7.894767286 7.697341125 7.679433605 7.419655937 6.966578728 7.59373854 7.365054043 7.7649653 7.805993157 7.351689249 6.872722341 7.360380727 7.053702024 8.000758508 7.900598104 7.511233311 7.582089549 7.960976991 6.991619839 7.558406614 7.639198871 7.74463281 7.97892756 7.079645642 7.598681676
"GRLF1" 5.904869417 5.738694741 5.865518551 6.145095115 5.882650095 6.030073091 5.948634248 5.975620061 5.72640745 6.280398063 6.00239175 5.903443158 5.806633137 5.507691174 5.789446392 6.129256703 5.804891077 5.801589751 5.804480729 5.77226959 5.81195082 5.885443652 5.811142285 5.8552185 5.842659885 6.388817135 6.042799846 6.056905032
"MAP3K10" 6.462985634 6.195971303 6.743760359 6.926925509 6.520238041 6.340676968 6.272186858 6.191902706 6.346650195 6.629905303 6.600989205 6.584412702 6.384198087 6.709788515 6.236741787 6.578266118 6.706023387 6.337288772 6.470037547 6.086159237 6.641918889 6.161477532 6.234163257 7.182328013 6.338405113 6.052908604 6.249982486 6.237280257
"ZNF501" 5.693013155 5.962634388 5.688503058 5.867244903 5.746511191 5.592575295 5.820170693 6.019099646 5.842226986 5.565586557 5.958409938 6.006540403 5.72158202 5.865254238 5.706037908 5.929278504 5.976735605 5.83467573 5.762731983 5.848896916 5.799148063 5.726224824 5.911701638 5.740242775 5.802028106 5.664791342 5.577789749 5.405183072
"ZNF418" 5.97075985 6.237860035 6.146094314 5.90178954 6.162832567 6.268288654 6.07049815 6.138155692 5.986614924 6.214893172 6.363989546 5.728561797 6.10543303 5.882688071 6.104936776 6.102527895 6.156719005 5.907307301 6.128941593 6.124124542 6.039856472 6.435496544 6.156427146 6.329357844 5.873038602 6.084602171 6.295129415 6.090568491
"GGA1" 5.890221967 5.926782389 5.919566033 6.272444707 6.050762961 5.761840932 5.861888619 5.800408902 5.924233871 5.619008809 5.870845369 6.085938447 5.843409908 5.696148515 5.999809845 5.983187439 5.489966454 5.800139246 5.811923356 5.644692844 5.625867892 5.833662537 5.984468903 5.604426395 5.81506761 5.616632662 5.615004687 5.823167241
"ABCG1" 7.639298606 6.490482003 6.67246807 6.980828366 7.164267966 7.259378132 7.301583274 7.681125666 7.228690275 7.337560866 6.983895877 7.301791278 7.353262102 6.867947076 6.936397222 6.683505481 7.699138986 6.90284423 7.116809326 6.524079871 7.080285938 6.5102161 7.099042616 7.133436286 6.748740618 6.471028865 6.943843363 7.454665353
"MEX3C" 6.347619818 6.385890956 6.494378321 6.185118884 6.554620337 6.107026363 6.581984109 6.22655374 6.630119493 6.564512454 6.815890912 6.865577095 6.451938634 6.602996943 6.572486914 6.801969905 6.945707529 6.728886159 6.969211803 7.34531581 6.838980236 6.785152811 6.427799027 6.641476507 7.135728011 7.803781647 7.275241003 7.055671503
"KIAA1026" 5.676309647 5.766209188 5.92732976 5.731204623 5.772658494 5.741187677 5.842727616 5.93218962 5.790910195 5.822237348 5.828816203 5.705354793 5.705756365 5.352051893 5.539978302 5.678299393 5.642181712 5.721691591 5.933187964 5.823298755 5.848916844 5.459444165 5.727563092 5.769810299 5.734851696 5.716165161 5.325832083 5.687106818
"LOC169834" 5.562464986 5.704373967 5.499581297 5.894782643 5.546981698 5.8495525 5.684005674 5.632518256 5.764679126 5.849828476 5.642001999 5.480626609 5.77965938 5.818353047 5.672767828 5.399045455 5.610617016 5.599737122 5.709889353 5.463554251 5.604914534 5.382163652 5.599812192 5.62506851 5.634782823 5.608476441 5.730554412 5.44828823
"LOC642730" 5.799557425 5.647000472 5.678441935 5.749530403 6.04034668 5.825478263 5.626444301 5.696526221 5.650056942 6.089035888 6.017968544 5.232347409 5.442728823 5.89522983 5.842819598 5.720010143 5.816909973 5.535220364 5.642847386 5.78114339 5.460211801 5.733878809 5.800900288 5.99299454 5.557761549 5.678975028 5.759289922 5.997977009
"C1ORF102" 6.485792423 6.265354529 6.482767891 6.431834936 6.24556601 6.082039297 6.314776142 6.329505744 5.849815207 6.190360262 6.258886828 6.686467572 5.838673889 6.659943013 6.090953647 6.118831824 6.28282738 5.985874781 6.103740287 6.142649217 6.308695872 6.141211238 6.510276058 6.331432195 6.21828073 5.819067649 5.969807616 5.856653081
"MSLNL" 5.633392079 5.783524211 5.806912027 5.812425227 5.832256888 5.681841787 5.787864063 5.755444524 5.878743648 5.962712745 5.734642001 5.658760327 5.583412953 5.699950368 5.71671113 5.741087482 5.648971904 5.93693541 5.760868487 5.406154812 5.769387859 6.103882469 5.8898935 6.103093665 5.898587621 5.72523735 5.684703157 5.589489637
"C7ORF60" 5.553283555 5.507513305 5.527562686 5.543775012 5.33571933 5.61117069 5.602197459 5.573148638 5.517511841 4.981437651 5.111836607 5.36907088 4.930223065 5.718894412 5.914989544 5.567857502 5.618602602 5.489628627 5.698222244 5.360541833 5.306910279 5.685398825 5.709668358 5.558989627 5.249688561 5.452502058 5.575153976 5.348436707
"DRD2" 5.727774541 5.589568283 5.544488718 5.612212972 5.887149117 5.441331886 5.621201917 5.577071555 5.718666126 5.545311787 5.604518544 5.477538539 5.137248969 5.303000129 5.64688152 5.82392354 5.438170844 5.462328325 5.385026959 5.754273352 5.579459297 5.690448516 5.6532566 5.52685729 5.622175777 5.44998442 5.709552484 5.631655152
"POLH" 5.985383243 6.034944578 5.756846411 6.152062666 6.398955901 5.898012418 5.808670973 5.909480626 6.082307482 6.287674475 6.220011073 5.865819133 5.897200507 5.808849017 6.055253103 6.156768722 5.930157631 5.792368032 6.069252639 6.286108183 5.921907276 6.184592455 5.989336028 5.96543134 6.125271466 5.919469308 6.023679791 5.999631555
"NACC1" 5.796839996 5.975288957 6.128109623 6.035943271 5.962580676 6.244452761 6.102303436 5.931174564 6.051325288 5.983988374 5.771768791 5.960092195 6.242345117 5.877056156 5.52739152 5.881192988 6.224945565 5.908633167 6.150035705 6.211694742 6.13474572 6.056854709 6.035873399 5.88086378 5.997041758 5.886623581 6.017458976 5.94493356
"FBXL10" 6.138880957 5.999126312 6.188742486 6.0874745 5.942007363 5.836470856 6.11490711 6.06065747 6.169740933 6.328630343 6.123654109 6.478316253 6.132256705 6.36089591 5.943200867 6.38766972 6.359193977 6.439438577 6.147337996 6.444884026 6.353397614 5.989907304 6.093965976 5.93308061 6.196519265 6.273399725 5.859997958 5.663697025
"KHDRBS2" 5.89720303 5.735315908 5.620041779 5.971215684 5.83571652 5.652907193 5.765197354 5.949386104 5.641599663 5.693896566 5.818413197 5.754941444 5.796413288 5.909691248 6.170147156 5.788616971 5.985767656 5.839741376 5.764575152 5.789709845 5.85508171 5.639433857 5.953190734 5.910331769 5.659589348 5.85343186 5.698696012 5.777442086
"OAS1" 6.699712273 6.854222625 7.466694679 6.553063508 6.251976344 6.467486919 6.631755762 6.641448026 6.484422755 7.028292223 7.006534538 7.020399583 6.855433305 6.923051306 6.210730615 6.547039881 6.513429856 6.345431393 6.75989956 7.340678712 6.887342952 7.276020917 6.339938046 6.9996664 7.299419985 7.578933879 6.867385382 6.98537165
"LOC643403" 6.090914927 5.951043967 5.882649694 5.83457116 6.269815277 5.983797977 5.733341238 6.119501458 5.908641781 6.080427318 6.003392961 5.954845528 5.889451777 6.179572663 5.899723681 6.156968718 5.970245043 6.146245659 5.96799686 5.867444272 5.970641062 5.982483409 5.808634683 5.938785083 5.995550297 5.975222501 5.990479956 6.070343992
"ABCB5" 6.316069753 6.143433203 5.920874129 6.267950649 5.930120793 5.746626282 6.63334123 6.690867026 6.928372275 6.611988615 6.167087304 6.717751871 6.151966284 6.061587025 7.132547099 6.34674205 6.16432225 5.665092466 6.486014752 6.282974384 6.289234223 5.958118023 7.104186337 5.673516553 6.37061465 6.374996787 6.800446312 6.696982109
"DRG1" 9.516670077 9.356668216 9.464058261 9.693370891 9.474917831 9.75751611 9.132362138 9.35111673 9.00878126 9.087362966 9.084247302 9.728132749 9.045983409 9.950910092 9.228598979 10.25761309 9.260841601 9.290225984 9.363136929 9.633729382 9.448578833 9.743225861 9.268750052 9.049709514 10.31183386 9.244970946 10.12998353 9.128102008
"MAPKBP1" 5.89454542 5.833990806 6.174803499 6.088632697 6.074663845 6.136431119 5.983452219 5.815735074 6.425264851 5.942872848 6.280592892 6.306327154 5.931488146 5.508445093 5.69988012 5.028712825 6.336086777 6.188461839 6.159324055 6.079496709 6.270065238 5.747051294 5.938318895 6.260815518 5.739589036 5.82817581 5.966864517 5.543652484
"LOC146053" 8.96097088 7.716094448 7.572435312 7.798689622 8.188905651 7.712887906 8.477141931 8.907434569 8.592409367 8.231402464 7.132802861 8.018719749 8.663251855 8.439419447 8.320872266 8.736466428 7.819688847 7.247739482 7.949800413 7.611906198 7.5816289 7.970252071 8.68909066 7.662542292 7.755608922 7.330935137 7.68405545 8.8288795
[truncated: 8,166,345 more chars]
