# Supplementary material for: Integrating single-cell analysis and machine learning to create glycosylation-based gene signature for prognostic prediction of uveal melanoma
Source: Front Endocrinol (Lausanne). 2023 Mar 23;14:1163046. doi: 10.3389/fendo.2023.1163046 (PMC10076776; doi:10.3389/fendo.2023.1163046)
Supplement: Supplementary file 3 [file DataSheet_3.zip]

Archive with 34 entries (22 files):
- scRNA-GSE139829/
- scRNA-GSE139829/GSM4147091/
- scRNA-GSE139829/GSM4147091/barcodes.tsv.gz
- scRNA-GSE139829/GSM4147091/features.tsv.gz
- scRNA-GSE139829/GSM4147092/
- scRNA-GSE139829/GSM4147092/barcodes.tsv.gz
- scRNA-GSE139829/GSM4147092/features.tsv.gz
- scRNA-GSE139829/GSM4147093/
- scRNA-GSE139829/GSM4147093/barcodes.tsv.gz
- scRNA-GSE139829/GSM4147093/features.tsv.gz
- scRNA-GSE139829/GSM4147094/
- scRNA-GSE139829/GSM4147094/barcodes.tsv.gz
- scRNA-GSE139829/GSM4147094/features.tsv.gz
- scRNA-GSE139829/GSM4147095/
- scRNA-GSE139829/GSM4147095/barcodes.tsv.gz
- scRNA-GSE139829/GSM4147095/features.tsv.gz
- scRNA-GSE139829/GSM4147096/
- scRNA-GSE139829/GSM4147096/barcodes.tsv.gz
- scRNA-GSE139829/GSM4147096/features.tsv.gz
- scRNA-GSE139829/GSM4147097/
- scRNA-GSE139829/GSM4147097/barcodes.tsv.gz
- scRNA-GSE139829/GSM4147097/features.tsv.gz
- scRNA-GSE139829/GSM4147098/
- scRNA-GSE139829/GSM4147098/barcodes.tsv.gz
- scRNA-GSE139829/GSM4147098/features.tsv.gz
- scRNA-GSE139829/GSM4147099/
- scRNA-GSE139829/GSM4147099/barcodes.tsv.gz
- scRNA-GSE139829/GSM4147099/features.tsv.gz
- scRNA-GSE139829/GSM4147100/
- scRNA-GSE139829/GSM4147100/barcodes.tsv.gz
- scRNA-GSE139829/GSM4147100/features.tsv.gz
- scRNA-GSE139829/GSM4147101/
- scRNA-GSE139829/GSM4147101/barcodes.tsv.gz
- scRNA-GSE139829/GSM4147101/features.tsv.gz
